# Supplementary material for: RNAseq Transcriptional Profiling following Whip Development in Sugarcane Smut Disease
Source: PLoS One. 2016 Sep 1;11(9):e0162237. doi: 10.1371/journal.pone.0162237 (PMC5008620; doi:10.1371/journal.pone.0162237)
Supplement: S2 File — (XLS) [file pone.0162237.s002.xls]

## Sheet: README
Supporting Information File S2:
a) Primers used for qPCR validation of RNAseq analysis.

## Sheet: a) primers sequences
Primer-pairs used to RNAseq analysis validation.
Product	Transcript	Primer sequence
GAPDH	Iskandar et al., 2004	5’ CACGGCCACTGGAAGCA 3’
		5’ TCCTCAGGGTTCCTGATGCC 3’
Polyubiquitin	Papinni-Terzi et al., 2005	5’ CCGGTCCTTTAAACCAACTCAGT 5’
		3’ CCCTCTGGTGTACCTCCATTTG 3’
Invertase	comp201528_c0_seq1	5’ GGAGGACGAGACCACACTC 3’
		5’ CGTTGTTGAAGAGGAACAC 3’
Auxin transporter	comp205699_c0_seq1	5’ GCTCCTGACTCTGCCGTAC 3’
		5’ TGACGTGGTTCTTGAAGCTG 3’
Trehalose-6P synthase	comp204716_c0_seq1	5’ TGCCGATCTGATTGGGTTCC 3’
		5’ GCTCCAAGTGAACTCCCACA 3’
Pyruvate decarboxylase	comp200606_c0_seq1	5’ CGACGGACCATACAACGTCA 3’
		5’ GCACAGGCAGTCCTTCTTCT 3’
Aldolase	comp196354_c1_seq1	5’ CTGAGGTGATTGCTGCGTAC 3’
		5’ GACAGGGACCACGGCTTCT 3’
S-adenosylmethionine (SAM)	comp194455_c0_seq1	5’ GTTGGTCTTGGTGCAGGTCT 3’
		5’ GAGAAGATGGCCGCAGTTGA 3’
Peroxidase	comp187834_c0_seq1	5’ GTCTCGTCGGTGTAGAGCAC 3’
		5’ TACAGCTACAGCAGCAGCAC 3’
Longifolia like	comp200950_c0_seq1	5’ AGAAGCATGGGGTTTCACTG 3’
		5’ GGCTTGATGAGCTTGTAGGC 3’
