# Supplementary material for: RNAseq Transcriptional Profiling following Whip Development in Sugarcane Smut Disease
Source: PLoS One. 2016 Sep 1;11(9):e0162237. doi: 10.1371/journal.pone.0162237 (PMC5008620; doi:10.1371/journal.pone.0162237)
Supplement: S3 File — A) Total of RNAseq data obtained and mapping results of BWA and Bowtie2 softwares against sugarcane unigenes. B) Percentage of reads mapped in S. scitamineum SSC39B genome. (XLSX) [file pone.0162237.s003.xlsx]

## Sheet: README
Supporting Information File S3:
a) Total of RNAseq data obtained and mapping results of BWA and Bowtie2 softwares against sugarcane unigenes.
b) Percentage of reads mapped in S. scitamineum SSC39B genome (Taniguti et al., 2015).

## Sheet: a) alignments
Total of RNAseq data obtained and mapping results of BWA and Bowtie2 softwares against sugarcane unigenes.
			Sugarcane Unigenes
			Reads Mapped		Unigenes Mapped
RNAseq library	Raw data	Number of high quality reads	BWA	Bowtie2	BWA	Bowtie2
5DAI_I1	16266804	14884654	10733379	11060027	46227	46513
5DAI_I2	21017222	19101404	13837994	14225046	46751	48018
5DAI_I3	19075478	17390580	12524618	12845628	46981	48306
5DAI_C1	17166848	15676736	11342026	11685978	46099	46641
5DAI_C2	18564444	16912200	12549339	12690667	47714	46583
5DAI_C3	19836162	18132756	12760642	13172172	47952	47397
5 DAI_total (%)	111,926,958 (49.75%)	102,098,330 (91.2%)	73,747,998 (66%)	75,679,518 (67.6%)	─	─
200 DAI_I1	17705938	13432560	10187611	10380877	38922	38934
200 DAI_I2	21691820	14911384	10217800	10483746	44559	44868
200 DAI_I3	17617212	12553870	8737145	8886936	41424	41466
200 DAI_C1	19382530	15758474	11108875	11364603	47418	47765
200 DAI_C2	18126950	14750944	10416216	10655891	45756	45903
200 DAI_C3	18744776	15287676	10850245	11095305	47202	47480
200 DAI_total (%)	113,269,226 (50.3%)	86,694,908 (76.5%)	61,517,892 (54.3%)	62,867,358 (55.5%)	─	─
Total (%)	225,196,184 (100%)	18,8793,238 (74%)	135,265,890 (60%)	138,546,876 (61.5%)	─	─

## Sheet: b) reads S. scitamineum
Percentage of reads mapped in S. scitamineum SSC39B genome (Taniguti et al., 2015).
Library	%
05_C1	0.0224
05_C2	0.0228
05_C3	0.0081
05_I1	0.0179
05_I2	0.021
05_I3	0.0188
200_C1	0.0062
200_C2	0.0059
200_C3	0.0048
200_I1	0.1773
200_I2	0.2017
200_I3	0.15
