# Supplementary material for: RNAseq Transcriptional Profiling following Whip Development in Sugarcane Smut Disease
Source: PLoS One. 2016 Sep 1;11(9):e0162237. doi: 10.1371/journal.pone.0162237 (PMC5008620; doi:10.1371/journal.pone.0162237)
Supplement: S4 File — (TXT) [file pone.0162237.s004.txt]

>gg_00001
GGGACATATGAAGTATGATGGGATGCAAGTGTCATCTGATGGAGCTGCACATGACAGTGG
TCGTGCTGTCATTGAAGCTGCCTTCATTAGGGGCTCAACGACTTTCCACACATCCACGGT
TAGATCTGGCCTTCGCCTCCTACTTAACTCAGCACATCTCAAGGCAATATGTGCAAGTTG
GTTGGCTTGTATGAAAGGCCAACTTCCAGCAGTAGGATCAATGATGGAATGCAGGTTTTG
TTTCTCAATGGCATCTTCCACTATTTCAGCAATCCTTTGAGGTTGTTTCCCTGTCAATAG
ACGCATGATGATAATGCCAAAGGAGTACACATCAGATCGTGGTGTGAGTTCACCAGTGGT
CAGAAATTCAGGATCCATATAAGAGAAGGTTCCTCTTGGGTTTGTTGTTCGGTAAAGAGT
TGTGCTGCAGGTGTTTGTTTGTATCAATAGTCGAGAAATTCCAAAATCTCCCAATTTGCT
GGAATAATTGGCATCAAGAAGAATGTTGTCTGGCTTTAGGTCACCGTGAACCACAGGGTG
AGGTTTGTTTGAATGAAGGAAAATGAGAGCAGAGCACATCTCTCCAATTATTCGAGTGCG
GGTCTGCCATGTGAGTGGTAGCGTGTTGTTCTTGCATGCTAAGCAATCTTCAAGGCTTCC
ATTTGGAAAGAACTCATATACTAGACCAAAAGCTTCAGGGCATGTACCAATCAGCGTGAC
AAGGTTTGGATGCCTTACTGTGCTGAGAACAGAAGCCTGCAAGGGATCAGTTAGAAGATT
ATCA
>gg_00002
CGGACAGGGTAGACCGGCCGGCGGACGCGCACAAGGCAAAGTCCAAGCTCAACGCTCCGC
CCCCGGTCTGATCTGGTTTCGATCGTTTCCGGCCTCGCTCGTCGGCGGACAGTGCGGCGC
GCCTCCGATCCACCACCATGTACCCGAAGGCAGACGAGGGCGCCCACCAGCCGCTGGCCA
CGGGCATCCCCATCAGCGGCGGCGGGGGCGGCTACTACCAGGCGGGCGGCGCGACCGCGG
CGTTCGCGGTGCAGGCGCAGGCGGCGCCCGTCGCCGCCTGGTCCACCGGGCTCTGCGACT
GCTTCGACGACTGCAGCAACTGCTGCGTGACGTGCCTGTGCCCGTGCATCACGTTCGGGC
AGATCGCGGAGATCATCGACCGGGGTTCCACGTCGTGCGGCACCAGCGGGGCGCTGTACA
CGCTCATCATGCTGCTCACCGGCTGCCAGTGCGTCTACTCCTGCTTCTACCGCGCCAAGA
TGCGCGCGCAGTACGGCCTCCAGGAGAGCCCCTGCGCCGACTGCTGCGTCCACTGCTGCT
GCCAGTGCTGCGCGCTCTGCCAGGAGTACCGCGAGCTCAAGAAGCGAGGATTCGACATGA
ACATAGGATGGCATGCGAACATGGAGAGGCAGGGACGCACCGCCGCCACCATGCCGCCGC
AGATGCACCGTGGGATGACCCGCTGATGCTGCCGCTCGCCTCGCCTCAATTTGCTGCGGA
AACCAGATTAGTATGTATCGGTCCGCGCCCAGCCTCTGCGCTGCGTCCCTAGTTGCCATG
TCACTGCAGCGCACGCCCATGTAACTACCGGTATCTACTCTCTGAGTTTGTATAAAAAAG
>gg_00003
ACGGGGATGGTGTCAGGATCAACAATTCAGATAGTGGGATTCAGAACCCCACTGAGTGGA
ATGACATTGTAACCAATAACTTAAATCATGGAATTATTTTTTCAGAGGAAAACAATCTTG
TGAGGGGAGTTGACCATGCTGCGATAACAAGAATCACATATGAGACTGCTGTTTCTGGGA
GCATCCTAACTCTTGTCTATGGAGATAATGGAAGCAACCTGGCCAAGCTTACAGAGGTAT
CTGGTGCTGACATTGCCGTCTACAATCCACCTTCCGAGGGCAACGAAGCTATGATCGTGG
TATCTGGACCACCGGATCAGGCACAATCAGCTCAGCGCCTGCTCGTCGAGTTGATCCTAC
AGGGACAATGATGAACGGTCACCGCGGCACCTTCATGAGTGCCTGCATTTCTGCTTAGTA
CGGCAGATAACGTTGTCGTGAAATAGTAGTTCATGATGCATACTTGCGGGGTCAGAGGTA
TACAACGATGGCTGACGTGCATACTGTTAGTTGGGCGACTGAATGTTATGCTTCGAACTG
CGTGGGGAGTATGGAGTCTGGAGTCTGG
>gg_00004
CAGCAGTACCACATCAGATTGGCGACGACGACGAGCACGACAAGATGGTCAAGGTCTTCT
CCATCGTGGGCTTCGGTGGCCTCGGGAAGACGACCCTGGCCAAGCTGGTGTGCCAAAAGC
TGGAGGAGGAGTTCACCTGCCAGGCAACCGTGTCCGTGTCTCAAGCGTTTGACGCAAGCA
AGGACATGGCTGACCTGCTCAAGCGCATTCTTTACCAGGTCGTCAAAGTGAAGACACAGA
ATCACAAGGGCATCCAACAAGAGGCGGCCCTGGGTAACGTCGACTCCATGGACAAGCCCA
CGTTGGCCAGCAATCTAAGAAGTCATCTCAAGGACAAGAGGTACCTAATTGTGATCGATG
ATGTCTGGACCATACCAGCTTGGGATGCTATCCGATCGGAGCTGCCAGAGAACAACCTCA
ACAGCAGGATTATTGTGACTACTCGGATGGAAGGTGTGGCCAAAGCATGCAGCCCACCGA
GCGGCGGCGGCGGGGAAGACGACAATAATATCCACAAAATGAAGCCCCTCGATAGTGAGG
ACTCCAAGAAACTCTTTGTAGGCAGAGTATTCGGCCTCGATGCCACCTGCCCTGTTGGGC
TCAAAGAAAAAATGGACCTCATCCTGAAGAAATGTGGCGGGCTGCCTCTCGCGATCGTCA
GCATCGCCAGCCTCCTGTCGAGCTACAGATCTCCAGAGAGCATAGATATGTGGGAGAGAA
TCCACAGCTCCATCGGCTCGCAGCTAGAGAGCAACCCTACCCTTGAGGGGATGAGGCAGA
TCATCACTCTCAGCTACAACCACCTGCCTCACCATCTCAAGGCATGCATGATGTACCTCA
GCATCTTCCCAGAGGATTACGTGATCAAGAGGAAGCGGTTGTTGTACAGGTGGGTCGCCG
AGGGTTTGGTCGTCCAGAAGAGAGGGCTGACGTTGCTGGAGGTGGCAGAGGCCTACTTCG
AGGAACTTATGGGCAGGAACATGATTGACCCCACCAACATCCGCACCGATGGAGCCATAA
GGGCTTGCCGCGTCCACGACATGATGCTGGAGGTCGTCGTCTCCAGGTCCCTTGAGGAGA
ACTTCGTCACCCTGGTGGGAGGCCAGTCTGGGGGGGCAATACTGCATGACACTGTTCGTC
GCATCTCCATCCATGGTGATGACGACGACGACAACGCACCTAACACCAATGTCCAAGGGA
TGGACGTGAAGCACATCCGCTCCATGAGCACGTTTCGAGCTGATGGGCGCCATCACAAGC
TGCTCGACCGGCTAGCCGAGTTCACCCTTCTCAGGGTGCTGGACCTGGAAGGCTGCAAGT
ACGTAAAAAACCACCACATGAAAAATATATGTGCCTTGTTCCTTCTCAGGTTCCTCAGCC
TAAGGTACACGGATGTCAGCATCATGCCCGGTCAAATTGACAAGCTACGGCATCTGCAGA
CGCTCAACCTATATGGCACAAATATCCCGGAGCTGCCGCAGTCCGTGACGAACCTGGAAG
CACTTGAGTACCTCTACTTCACCAACAAGAATGCCTGGGACACTCTCTGGAGGCTGCCAA
GGGGACTTGGCAAGATGAAGGCGTTACGCCTTGCGCGTAAGGTGGACCTCATCGACGATG
AGCAGGTCGCCCGAGAGATAGGCGAACTGGCTCAGCTGCGAGACATCGAATTCGTCTTGT
GCTGCCATGACCAACAGGTTCTTAAACACCTTGCAGATTCACTGAGCAGGTTAAAATCCC
TCCGGACGCTCAAAGTCGCTGACCACGACTACGAGTCAGCCAAGGCAAACTTCCTCCTTG
ATTTAGAAGAACCACCACCGCTCCTCCAGTCCCTAAGGATCTCTGGTATCATGGCAAGAT
TGCCCGACTGGTTCGAGTCGCACAAGCACCTGGCCACAGTAAAACTCTGCTACCTACATC
TTCATGCTGACCAAATATACCCTGTCTTGTACAAGTTGCCAAATCTTGTGAGAATTCACA
TTGAATGGGGAACGTGCATGGATCCTGAGCTGGCCGCAAG
>gg_00005
GTCCCAGAGTTAGGGTTGTGGCCGCCATGTCTGTGGAACAGGCTCCCCCATCTAGAGCCG
TCTCTTCCCTTATATTTATGACTCTTGGTGCTCTCACATGACTATACAAAGGATCAGCAA
CAACGGTCTACTCTTGTCTCTCTCTCGTCCTCTCACTTTTTCGAGCCTGTGCATAGAAGT
AGCAAGCAAAAGGTTCCTCTCACTTTTTGCATACTTCCTCTCCTACCACTTCTTCTATGA
TCAGATTCAGGGGCTATATTTAGAACACGATCGAGACAAGTACGTGCATAGGTAGCTATC
GCCGCCTGCTACTTTGCCGTGCACTGCACTTTCCTCCCTGCTGTGGCGGCCATCAATGGG
GGACGGCCTGTGCGAGCTCGTGGTCGACGACCACTGCGAGCTCCGGCACCGCCTGTCGGG
CGCTGAGGACCTCTTCAGCATCATCGGGACTACGCGGGAGGAGCGCACGAACGGCGCCGG
TGATGGTGGTGGAGGCGGTTCTTCTGCGGCTATGCGAGCATATAACCAGAGCTGCACTGC
TGCTTCTGACGCTGCTGGCCCCGTGGGGGCTAGGCTGGCTGGGAACGGCCGGAAGCGCAC
GGGCGACGAGGAGAAAGGCCGTGGCGGCAGCGCTCCCGTGCAGAAAAAGCACAAGGGTTC
AGCTGTGACAGATGATGCAGCCGCTGACGAGGGGGAGGCCAAGGTGTCACACATCACGGT
GGAGCGCAACCGAAGGAAGCAGATGAACGAACACCTCGCCGTGCTGCGCTCGCTCATGCC
CTGCTTCTACGTCAAGAGGGGAGACCAAGCGTCCATCATAGGAGGGGTGGTGGACTACAT
CAAGGAGCTTCAGCAGGTGCTGCGTTCGCTGGAGACCAAGAAGCACCGCAAGGCGTACGC
GGAGCAGGTGCTGAGCCCCCGACCTGGTAGCGTGTCGGCAGCCAGTCCCCGGCCTCTCCC
CGTCGTCAAGTCCACGCCGCCGCTCAGCCCGCGTGTCGCGGTGCCCATAAGCCCCCGGAC
GCCGACGCCGACCCCGGGCAGTCCGTACAAGCCTGTTGCATCCGGCGCGGCTGGAACTGG
AAGCTGCAGGCTCCCATACCCGGCCGCCGCGGCCTACATGGCGGCGTCGCCGGCGTTAAC
GCCAACGTCGTCGTCGTCGTCCTACTCGCACGATCAGCAGCAGCAGCAGCACTACTCGAC
GCAGACGACGACGTACCTGCCGACCCTAGACAGCCTCGTGACCGAACTCGCCGCGCAGGC
AGCCTGCAGGCCAGCGGCAGCCGGCCTCACCCTCCCCGACGTGAAGGTGGAGTTTGCTGG
GCCCAACCTGGTGCTCAAGACGGTGTCTCACCGCGCGCCGGGGCAGGCGCTCAAGATCAT
CGCAGCACTCGAGAGTCTCTCGCTGGAGATCCTTCACGTCAGCGTCAGCACCGTGGACGA
CACCATGGTGCACTCCTTCACCATCAAGATTGGGATCGAGTGTGAGCTTAGCGCGGAGGA
GCTTGTGCAGGAAATTCAGCAAACGTTATTGTGACGATGACGTAGGATTTGGCTACCTGC
ACAGATGTAAAACTGCATGCCTAGATTGTATGGCTCCCAGGCAGCTTATATAACAATTAA
CAGGAGCAGTGTTATCGTCGGTGCAATCTGCGTGGCTGTACAAGCTGTAGGCTCCAGTTT
ACAGTTACAGATCGGGGTTATTTCGATCTATAGCTGTGCGTAGTTAATTAGTGTGTTAGA
GATGGTTGTTGTCTTCATTTCTACTGCTGAATAATGTGGATCCCTTTCGATCTTCATCGA
CCTGTGTACATTAATAAGTTCTCTTCTAGCTTCTCTTGTTCTCATGCTTTTGCATTTGCA
TGCATGCATGGCACGAGGCTGAAGTGCCGTGTACGTTTATACTCCTGTTTCTAGTTCCAA
ATAAGTAGCTATATATTGTCACAGA
>gg_00006
TTGTCTCAGGATCTATCGCCATAACAATTTCATCATTACCCAGACGAGTTTGGTGTGTCA
GAATAGAAGGTTTTGAATGCTTTATAACCATAGTCATAACAGCAAGTGGGTCCTTTTTCT
TCCGGTCCATATGTTCCTGGAGAGCATCCTTCAAGCTCATGTTACTGACCGTATCACCAC
TGATGAGAACGAAATCTCCATGTATAACGCCGCGGTCGTAGATGACGCGGAGCGCGTCTC
CCGCGCTAATCGCGTCGTGGGACTCGACGGCCGTGACGGCCATGCTCCCGGACCCAGACT
TACCAGCCCACCCGGCCTTCTCCAAGTACTCCTTGACCTGGTGCGAGTGCGCGCAGCAGA
AGACGAAGGCCTCCTCCACCCCCGTAGACTCCAGCCACGTGAGCGTGTACTCGATCATTG
GCATGTGCACCAGCGGCAGCAGCACCTTGGGGCGCTCGAGGGTGATGGGGCGGAATTTGA
GCGTGAAGCTGTCGGCGAGGAGGACCGCCTGGAGTGGGGGCGGGCGCGCGAGGTCCTCAT
GGCCGTCACCGGAGGCGGCGGCACCGCCTCCCCCGCCCCGGCCGCGGGATTTTTTCTGCG
ACATGATTGCTGCAGGTGCGGCGGCGGAGAGGAGTTTGGAGGTTTAGGTCTGCTCGCTCG
CTCGCGTCGTCGGCGTCGCCGTGGCTCGGCGAGTCAGGATTCCGGCTGGATTCTGG
>gg_00007
GAGATCTCCATGTAGAAGTCGCGGATGCGGGAGATGGAGGCGAGGATGCGCGGGAGGCGG
CGGCACCACTTGGCCCAGGCGAGCGGCTGGTAGTGGCGCGCGATGATGGTGGCGATGGCC
TCCTCGCGGGTGCAGACGGCCTCCTGGAGCGCGGACCAGCCGTCGGCGTTCTGCAGCGAC
CAGTCGGCGCCCGCGGACATGAGGATGTCTGCGGCGACGGGGTCCCGGAGGCGCACGGCG
AGGTGGAGCGGGGTCTCCCTCCGCGGCACGTCGCGGCGGTCGATGACGGCGGAGACGGCG
TCCGCCACGGCCTCCCCCGCGATGGACTCCTCCTCGGTGGCCACCTCCCCGGCGCGCGGC
AGGCGCGGGAGCGCCGCGACCAGCCGCCGCAGCGCCGCGTGGTCGCGCCGCAGGACGGCC
AGGTGCGCCGGGCTGTGCGCGTACTTGGACGCGTCGTCCATGGCAGGGGAGCGGGGAGCG
GACGTGGCTAGGTCAGGCGGATCTGGGGAGGGGGGGCATGGGGGCTGCGGGCGTGGCCAG
ATCTGGCGCGGCGGGGGGCGGACGCTCCTCCGGGTCGCGGCCACGCGCGGCTCCGGCGTG
GTGCGGGCGAGCGGTGGGAGGGAGGCGCGTGACGGCCGGAGGGGGAGGGAAGTGGTCCGT
CCTCCTATTCTGGGGTCTGGAGCCGCAGTTATTTTTCCCCTTCCCCCTCTTCTCTCTCTC
TGTCTGTCTGTCTGTCTGTGTCTCTCGCGCGCGCGCTGGCTCGGACGCCCGGTCGGGACG
AAGACGAGAGGAGGAG
>gg_00008
GCCCGGTTGCAGCAGCTTTCTTCTGCACCGTTTCTGCCCCTCAACCTTTTTGCGTCGCAG
CAGCAGCCGCCTTTGCACCTCGGACCGATTTGAAGCTGTCCTCTTTACAGCCTCAGCGAC
CGATGCCACAGCGACTCATGCACGAACAAGAGCACCTGTTCGTCAGCCTCGACTAAGCGT
GCACGACCTCGGCACCTCTCGCTGATCAGGGCCAAGAACTCACACCCGTCGTGTGCCGAT
GGAGGTGGAGGCCGACGGGACGCAGGAAGCCACCGCTGGCGCAGGAGACGGCGGCGTGCA
CGACGTCTTCTTCTGTGTCGCCGCGACGTCCAGGGGCAACAGGAACAACATCTCCTGCTT
CCATACCAACGCGGTCGGCAAGGACGCCAAGTCGGCCCTCGAGCTCGCCGAGCTCTGCCT
CGGCCACGCCCCCGAGCACCACCGGTGGCACCACCACACCGTCGACGGGGCGAGGACGTT
CGCGTTCCTCTCGGCCGACGACGGCTGCACGTACTTCGCCGCGGCCGACCCGACTCCTGG
CGCCGCCGAGGTGGTCCGGTTCCTGGAGCGCGTCCGCGACGCGTGCGACGCCGCGCCCAG
GAAGCGCCTGCGCGACGAAGCGGTGGCCCCCGTCGCGCGCCAGTTCGCAAGGACGCTGCT
GCGGACCGCGGCGGGTTCGAGCTCCGGCGTGGCGGACGCGGAGCTTCCAGGAGCATCGCT
GGCGCCGGCCTGCGAGAAGGACGAGGACCACCAGCGGGCTGGAGAGCGACGTCGCGCCTT
GCAACCGGGGGAAAGCGCGCTTCCGGGGTGGCGCTCGTGGTGGCGCCACGCGGCGGTCGT
GATCGTCGTGGACGTGGTGCTGTGCCTGGTGCTGTTCGCCGTGTGGATAGGGGTGTGTAA
AGGCTTTAGGTGTCTGACACGATGAATCGCTCGAGCGTATGCAATTGTAATCACATCCAT
GTTGTGCATGGTTTGCGTTCTTTGTGTTTGCTTGTCAAATATCAAATCTACAATTTGTAA
AAGATCGATTTAGAAACGAAGACTCAT
>gg_00009
GCAGCACATAAAAACAGGACAATTTAATTCTACTGCCAAGAGAATGGCAGTGCCTGTGAA
GGATCCTCAAACATAGCATCAGGAACAAACACATGGTGGCCAACACCGGCCGCAAATGCA
ATGGTCATAGCTGTTGTTGCAGCCTGCGACACGGCAGCGATCCGAGAGAGTGAAGAGGCA
ACCTGGGGTTGGCTAGTGGTGGGGTTACCAGCAGCAGAGGGGCAATGCAGCGACGATGAC
AGAAGAGAGAGAGCACACTCAGGGCCCAGCGTGCCAGAGAGAGCATTGTTGCATGTGCTG
CTTCCAGTGTGGCTGCTTCCAGTGTGGCTGCTACCTTCAGCCAGAAGACCAGGGCGGGCT
GCATGGAGCAAGCTACCGCCGCCCTGTGGGAAAGAGAACTGATTTGGTGTTCTTGCGAAC
GATATGGAGAAGGGCTGCTGACAACCCACCAAGTGCATGGCGTCAGAATTCTGGCCGACT
GTTGGAATTGTTCGTTGATAGAACTCAAATTGATTCACTTGGTGGTATGGAAAGAAACCC
CCTAGAT
>gg_00010
ACGCCTGTCTTGAGTCCGCTCATCACCGCTTTTTGACCATAATGCTTGGTCAGCTTGCTC
CTATTGGTACTGGTGGCTGTGCACTATATCTGAATGACCAGATGCTGCAGCAAGCAATTG
AACTTCAACTTCCAAGCTATGTGGAAGGCCTAGACTTCGGCATGACACCAGCACGATCAC
CCATTTCCGGGACACCTTACCATGAAGGAATGATGTCCCCAAGTTATCTGCTGAGTCCAA
ACATCAGGGCTTCCCCCATTAATACAGATGCTTCGTTCTCACCATATGTTGGGCACATGG
CATTCTCACCATTCCCTTCACCAGGTGGTTACTCTCCATCGTCAGGGGGATACAGTCCAT
CTTCTCCAGTTTTCACCCCAGAGAAAGGATATAGCCCTCTTTCTCCATCATACAGCCCTG
CATCGCCAAGCTATAGTCCCACCTCACCATCATATACACCTGGCTCTCCCACCTACAGTC
CCACAAGCCCGAATTACTCCCCAACAAGTCCGACTTACTCGCCTACCAGTCCATCATACT
CACCGACATCTCCGAGTTACAGCCCAACATCTCCTAGCTACAGTCCTACATCACCAAGTT
ACAGCCCTACATCTCCTAGCTATAGTCCTACATCACCAAGCTACAGCCCCACCTCACCAG
TTTATAGTCCAACCTCACCAGCATATAGCCCTACATCTCCTGCATACAGCCCCACATCGC
CATCTTACAGTCCAACTTCGCCATCTTATAGCCCTACATCACCATCATACAGCCCAACAT
CCCCGTCATACAGCCCAACATCCCCGTCATACAGCCCTACCTCCCCATCATACAGTCCTA
CTTCCCCCTCATATAGCCCTACATCTCCCTCATACAGCCCGACATCACCTGCATACAGCC
CTACCTCGCCATCTTACAGTCCAACTTC
>gg_00011
GTGAGTATGACCAGAAGATATCCATTGATTTCTACAAGGAAGGAGATCCCCTGAAACCAG
CAGCTACAGCATCATCGTCCATCCATCTCTGATCTCTCCATCTTACTCTCCAGGCTCCAG
CTCCAACCCGGCCATCCCCTAAGGCAGCAAGCAAGCCCGAGAACAAAGCAGCATCCATGG
CCGTGCTGGTGGCGAGGCAGGGGCGGGAGCTGCAGCGGTACAGCCAGAGCACCGGCGGGC
GCATCGTGGTGGGCTGCATCCCGTACCGCGTGCGGCCGTGCGACGGCGAGCTGGAGGTGC
TGGTGATCACGTCCCAGAAGGGGCACGGCATGATGTTCCCCAAGGGCGGGTGGGAGGTGG
ACGAGTCCATGGACGAGGCCGCCCGGCGCGAGGCCCTCGAGGAGGCCGGCGTCCTCGGCG
ACACCGAGCAGGTCCTCGGCTTCTGGCACTACAAGAGCCGCCGCTACGTGGACCAGACCT
ACGAGGGGTTCATGTTCCCGCTCCGCGTCGCCGACGAGCTCCACCAGTGGCCCGAGATGG
CGTCCCGCAAGCGCACCTGGGTCAGCTCTCCTTCTGCTGCAGACTAATGCACAAAACTAA
TGCATAGTACTTATAAAACATGTCATCTGACCGTGCGCTCGCGATTGAATGGAACAACAG
GCAACGGTGCAGCAGGTGATGGACGGGTGCCCGCACTGGTGGATGCGCGAGGCGCTGGAG
CAGCTCGTCGCGCGGCACGCCGTGCTGCAGTCTGCTCTCTGATCGTCCGTCATCGACTGG
GGGCAACAAAGAGGCGGAGAGGAGCTCGCTCGCGGCGGCTCCGGCGAGAAAGGACCGGCA
GCGCGAGCCACCACGGTAGCGTGTGCGCACGCCACGGCTCTCTCTCGGTGCAGCGGCAGG
CCGTCCCGGGGCTCGGATTTGGTCGCCCTCACCGGAGAGTCGACGGCGCACCGCGCGGCT
TAGCGTTCTGGCGGTGCTTTCTTGAATCTTGACCCCCTGAGGGCTGAGCCCGGAGTCGTC
GCTGGCAAATAAATCAAATTAATTTTTTTAGCGGGCAAATGATTGGACGAAGTGTAAACA
AAACCAGAACTTGATTCGTAGAGGAAGGAAGAGAACAGCAGCGCGAAAACAATTCACGAT
TCTTTCGAGTAACTGCAAAAAAAATGTAAATTTTAGTAGTAACTCGTTTCTCGTACGAGG
AGCTGTTCAATTGAATTGAAGAAAGAAAAAGTTTCACACATACTACTCCGTCTCAGAAAG
AAAGACGTTTTGGGTTTTCGTGCCACAAGTTTGACTCAATTTATAGAAAATAC
>gg_00012
GAGAATTGTATGGATTGTGGTTGGAGTATTGCTCAGGATTTGAAAGCGAAGAGAACCTTA
CAGACGGAGGTGAGCACAGAGGTCCAACAGATCCAGTATTGGAGTGAAACTGACCACGGA
TAGGAGCAACAGTGGTCTGGTGAGGTGGTAGTGGAGTGCTCCTCAATTCTCTCTCCATCA
AAACACTCTGTGCATCTGGAAGCCTCAGGAAGCTCTCATCCAGAGAGGCTGGTATAGAAG
GCAGAGATGTTGGTATGGTTACAGGAACTCCAGATTTGTAGAGCTGGTTGGTGCTTAATC
TCTCCATCTCCGCTGCGGGCGGCGCGTGGCGGGATCGGCGGTGTCGAGAAAGAGGAAGAG
CTCGTGAACCGAACCCCCTCGCCTGGCCTGGCCTGCCCTCCTGCCTCCAACAGAGCTCGA
GCCGTCGAGCGAGAGGGGGGATGAGATGTGAAGCGAGGGGGAGGAGAACTGGAGGCGGCC
TTTCGCGTGGTGGAACCGCCGCGCTCACTCCGCACGCGAGCGTCGAGCCTCACCGACACG
CGGGG
>gg_00013
GGAAGATGCACATGTAGCTCGTGATCTCACAAGCAGAATTAGAAGAAACTAGGCATAATT
ATTCCAGTAATAATTCTCATAAGCAGAATTAGAAGAAAATAACAGAAAGGGCACCATTAA
GTTGACATGTAGGGTTTTCACTCATTCATCTGCAGATCTAGCTGAGATCTAACTCGAGAA
AGTAAGGATCAAGCAAAAGCTAGGCAACACAACAAGCCGGGCGTCTCGCCATACATAATT
CACCACCCAAAAACCGTCTGATCTGGTACTGTGATCTGATCCGATGTGTGGATCCACAAG
AGCGGTGGGACCGGATCGGATCACGCGGAGGCCGCGGCCGTGCGGGAGCGGTAGAGCTTG
CCGAAGATGTGGAGCGCGGTGACGAAGCCGATGAAGCAGAGCGACATGACGAGCACCATG
GTGGGCGAGAGGCGGAGCCCCGGCGCCTCGTCGGTGTAGAAGCGGAGCATGTTGCTCCCG
CCGCCCCCCGAGAAGCCGCCTCCCCCGGCGGACGAGGTGGCGCGGCGGCGGCGCATCCCG
GCGGCCGCCGCGGCCGTGCCGCGCGGGCCGAC
>gg_00014
AGAGGAGGAGAGTTTGGACGGGCAGAAGAGGAAGGCCATTAAGTGAGACTTTTGGTACTG
CTGATAACAATGAGAAGCTGAGCAGCATGCTTAAGAGGAAGGATTCGCCTTCTTGGCCCA
GATTTTCTGGAATTCTTTCCCTGGTTTGTCTCCCATTCTCTTGCCTTTGCAAACGGTGCC
TTCATTCAGACAGTCAACCTTCAGAACAGAAAATGTGTGAAGGAGGCATGTTTTTCTGCA
GCTTATGCGAAGCAGAGGTTCTAAAGAACAGTAAGCATTGTAGAGTATGTGACAAATGTG
TTGATGGATTCGACCATCACTGCAGATGGCTTAACAATTGCATAGGGAAAAGGAACTACA
AAGGTTTCTTCGCTCTAATGGCTTCTGCAGTTATCCTGGTAAGGGCCTGTTCGTTTGGCA
GGGAACCAACCCCTGGATCCATTCCTACCAGGAATACTTCACTAATTTACACTAGTTTTG
ATCAGCTGGAAGGGTTCCTGGTTGGATTTCACCCAACCGAACGAGCCCTAAGTGTGGATC
TCTTGACAAATGACAAACTGACACAAATTGGAATGTAAAGACGACCCTTGTGTTTTTTGC
ATTTACCTTTAACATCTGCAACCAAGTGGGGGCAATGCATATAGTTAGCAATGTTGTTCC
GCATCCTTCCTATTCTGGTAGGTTATTGACAGATCTCCATGGTTTGTACAACTTGATCCA
GCTTGTGATGCAGTGGTTGTCGGGGGCACTTGTGTTGATTCTCTGTATTGTGAAGCGAGG
>gg_00015
ATTCAGAGCCGTCCGTCCAGCGTTCATCAGATAGCTACTACCGAGCTCTATCGGATCGTG
CGCAGCTAGCTGCACCCCCGAGCTCAGCTCGCTCTTCATTCGGTGCTCTCGATCGTCGTC
TCCGTCACCGGTCGTCGCTCAGCCTCCTCGACCCCGGTCGGTCTTTGCCGCCGCATTCTC
TCTCTAACGACGACGACGACGACGATGTCGAGCCGGAGGTCCCGCGCGTCGGTCTCGGAG
GAGGAGATCAACGAGCTTATCTCCAGGCTGCAGACGCTGCTCCCCAGCGCGCGCCGCCGT
GGCGGCAGCCAGGCGTCGACGACGAAGCTGCTCAAGGAGACGTGCAGCTACATCAAGAGC
CTGCACCGGGAGGTGGACGACCTGAGCGACCGCCTGTCGGACCTCATGGCCACCATGGAC
CACAACAGCCCCGGCGCCGAGATCATCCGCAGCCTCCTCCGCTAGCTGCTCAAGTCCGTC
CGCTGCCGGCCATGGCGACTGTCTCCATGAACGACCTCTCGTCGATTTAGCTAGCTCTCA
GCGTAATGCATGCTCAGTGTACCATATATATTAGCAGCTGAATATACCTAAGGATCGGAC
GCCGACGAGAAGCTGGCTGGTTTATTTATTATTAATTGGTAGTAGAAGTACTTGCTTTGG
TGTAGGGCATTATCAGCCATTAGCTAGCAGGGCCGCGGGCCGCCTAAGTATGGTTTCTCC
CTTGCTTCCACGCACTTTGCCGCTCTTCGTTGTTTGTCTGCTTGCTAGTAGTAGCTCCCT
TTTTTCATTTGTTTGTACTCTTGACTTCCCCATCTTCTTCTTCCTTCTCGTCGTCGTGTA
ATGCATGTAAACCTACTATCTGTGGTCCGGATCGAGTTGTTTCCCCTTCACAGACAACCG
ACCGACCGCGAGCTACCCATCGATCAACCTACTGCTAATATTTCTACTATATATATATTG
TCG
>gg_00016
CGGGGAGACTCTGAAGAGAGCATTTGGGTCCATTGCTGATGAGAAGGCAGAAGGTCTGGA
ATCCAAGATCAAGAAGCTAAGAGTAGCAGAGACGAAGGCGGAGGTCCGTCAAGGGGACAT
AAAGAAGGAGGTTCTTAATTTGTTGCTCAGCTTAGTGGACTAAACCTTTCTGGATTAATG
TGATGGCGGATAGAAGATTCAATCTACAAAAGGTGATTTGTTTTGATATGGGTGGGATGC
GAGCAGTGGGCATATTTGCAATTTCATGGTGGTGATCATTAATGATGATATATTCGTATT
TTCTTCCAAGCTACTGCTTAAGCTGTCGATCCTGCTAATCCCTACATTTGAGCTAGCACT
TGGCTTTAGCACATAGACTTAATGGGGTGCTAAATTCTTGGAAATTCCTTTATTGAGTTT
TGACTTGAAATATCTTTGTTAGGTCCAGCACTCCAGTTAAGTGATGCAAGTAGTTTTGTT
TCTGTTGCCGTTCGCTAGTAGAATTTTCTGTTTTTAGTGCAAGTTTGGATCAGTTATCAG
GGCAACGTGGTTTGTGCCTGAAGTCTCAACTGAGAACTGAATATGCACCAGGAATTTTCA
AACCAGTTTGCTTGAATATATCTGTGTGATTGCTATTGATGTATGTCATTGCCATGCAAA
TCTGGTTGATTGATATTCTATTCATAGCCTTCTTTGAACTCTGAATAGTATATATTGAG
>gg_00017
CACCCCCACACATCCACAGCCCCCTCCGCTCCTCGGTTTGCTCATTCTCCTTCAGAGTCC
AGACTCCAACGCCGTCCAGAGTCCAGACACGCCTCTCTTTCTCTCTGTGCCTACACAACT
CTCTGTCCCTCTAGTACTGCAGCAATGGCGTGCCTGTCGCCGTCGCCGTCCGGCCGGCGC
CTGTCGGAGCTGCTGGAGGAGAAGCAGGAGCCCTTCGTCCTGGACCTGCACCTGCTCGAG
AAGGGCTGCTCCTCCTCGCGCCTCCTCGACGGCTACGACACCACCGCGCTCTGCTGGCCC
GCCGCCGCCGCCGGCAACGACGCCGCCGCGGCCGTGCTCAGGCGCCTCACCAGCAAGAAG
AACAAGGCGGCGAAGGCGAAGAGCAACAAGCAGCAGCAGCCTGCCGGCGGGCTCCTCCAG
CTCCTGCTCTCCAAGATCCTCCGCGGCAGCAGCAGAGCGGCGGCGCCCCAGCGGAAGCCC
GCGGCGCTGCAGTTCTCCGACTCCTTCAAGCTGGCGACCACGGCCACCAACCCGGCCGCC
GTGGCGCCGGCGCCGTGCTCCGACCGGGATCGGCACATGGAGTTGGACGCCGTCAAGACC
GCCGCCGCCGACGCCAAGGCGCCGGACGCCGCGGAGTGCTACGACTCCGACTGCGACGAC
GACGAGAAGCAGCAGCTGAGCCCCGTCTCCGTGCTGGACCACCCGTTCGAGAGCTCCCCG
GTCCACGGCAAGCTGCTGCTGTCCCCGTCGTCCAAGGGCGCCGCCGCCATGGACGTCTTC
CGGGACCTCCTGGACGCGGCGTACAGCCCCGCGCTGCTCGCCCAGCTGTTCGCCAAGTCC
GAGGACCTCCTCCTCAGGGACGCCGACGAGGACGACGACTTCTACTACGACGGCGGCTAC
CGCACCAGCCCCAAGAACTGCCGCGACGACGAGTCCGCCGCCGCCGCCGCCTACTGGGAC
GCGCACAGGGAGGAGCTGGCACGGGTGTCCGAGCTGGTCGCGTCCGAGCTCCCGACCTCC
AAGCTAAGCGACGCAGACGTGCGGCCCGAACGCCGCGACGTCGGCGCCGAGGTCGAGGCC
GCCGTGTTCGAGGCGCTGATGCGG
>gg_00018
GGTCTGGAAAATCATCAAGCCTCTCCATCCTCCCGAGGGATCTGACGTGCACAGCATAAG
CGCGCGCGCGCACACACACACACACACAAAAGTCTGGATCTTATCATCTCGAGCTCTAGG
GTGACACGACTCTTTAACTGAAGAACTGGTCGAAGGGTTTAAGGTCTGTATATTCAGGAC
GCTAACTGCTAAGGCCACAGGCCCACGACTCTTGGAAGGCTGGATACCTATCTTTTCAAG
GAATTTTCAGCAGCTTTTGTCCATACAATTCTTACTCTACAGCTATGCTTTGGGAGTACA
TTTTTCAGGCTGCACAGGTACACTACATGTATATTTACACTTGCAGGTCCCTACTATGAT
TTTCAAGGCGCTAGCCGATCCATGATTAGCTTGAATTTGTTCCAGACCAAAAGACCCCAG
ATTAGCTTGAAATCTCTGTACACACACCCTGTTCGCCTGAACTACTTTTCAGTCAAGGAA
CAGTGTTTTCTCTCACAAGAAATCAGTATAAGCGTCAGGATAAACCAAATTTTAGCATAA
GCGAACGAGGTGACAATCTTCGGGGCTCAGCAGTTCTCTCTGTCTTTGTCGTCATGGGCC
CGGTGCTTTGGGAGTGTGACGATCGTTCGGGCCTGAGCCTGGGTAGTCAGTTATCTGCAG
AGCCATCCTTCCAAACATCTCTTCAACCACCGCGTTGTTTCTCCAGTTATCCTCTGCTGC
AACTTGAGCACCCTCTAACGCCGGAGCCTCACCGATCCTCGTCGCTCTGAAGCCCCTTGT
GAAACGAGCGGCTTGAGCGGGCGCGACGACGAGGAGAAAGAGAGCGAGCAGGATCACCAG
CAGCCGGCCGGCCGCCTGCAGCTTCGCCATGCCTTTGCCTTCTTCTTCTTCCACCTCTCG
ACGCCGCAGGAGTGCGCGTGCGTATCTGGCCATTGGCTGGAGGTGGCGGCGAGGTTAAAT
AGCTGCGACGACCGGCGAGGCCATGGCGTGCGTGTCCGGCTGTCCGCCCCGCCCTCTTGC
GTCTTCGGAGAGTCCCCGC
>gg_00019
GCTGCGGCCTCCGGAGACCAAAGCTACTGAGGAAAAGAGCAATTGAAAACAACTCACCTG
CCGATCCCAATCGCCTGATCGTCGTCGGTCAGACAGATACCGAACCGAGACCGAGGGTGC
AAAGGGGCCAAGCCTTCCACCTTCCAGTTCCACGCACGCACTTTCCCCAGCTGCGCCCGC
CCCAACTACCTCGCGCGCGGCAGCCGGCAGGTCTTGCCATGGACGACGCCACGGTCGCAT
CGCGGCAGCGCCAGCAGCAGCCGGCCTCGCCGGCGACGACGAAGGATTCCAGGGGCAGGG
CCATGATGGCGGAGCTGGACGCGCCGCTGCACGCCCTCGGCTTCGAGATGGAGGAGCTCT
CCCCGTCGCGGCTCACCGGTCGCCTCCCCGTCACTCGCACCTGCTGCCAGCCGTTCAAGG
TGCTGCACGGCGGCGTGTCGGCGCTGGTGGCGGAGGCGCTGGCAAGCATGGGCGCGCACA
TGGCGTCGGGGTACAGCCGCGTCGCCGGCGTGCAGCTCAGCATCAACCACTTCCGCAGCG
CCGCCCTCGGCGACACCGTCCTCGCGCAGGCCGTCCCCGTCCATGTCGGACGCTCCACCC
AGGTTTGGGAGGTAAAGCTCTGGAAGATGGATCCATCCACAGGAGAGAAGGGGCCTCAGA
TCGCCGAATCCAGAGTCACGCTGCTGTCTAACCTGCCGTTGCCGGAGGAGCACAAGAGGG
CAGGAGATGCTCTAAAGAAATATGCATCAAAACTGTAGAAAAGAACCTTCAAACTGATGA
AACCCTTGCATCTTGCAGGTTTCACGGATCTGATGGATGTTTTAAAAGCATTGCCTATAA
TAATATTTCTTATTTACCACCAATTTCTTGTTCTGTACGTAAGTCTGTACCATGTGTCCC
GTTGAGCCTTCATCAACACTACACAACAAACAGAAGACCTTTCCTGTTGAACATACATAC
TGTATGACTTGATGTCATCGGTTGCAAACTTGCAATAACAGGTGGTGAACTTCGTTGTAA
AGGTGAAAATTAGTTGTGAAGGAGGGCAATGCAAAGTTACTTGGAAGATGTTTATCTCCG
CGAAAGTAAAGGTGGTCTTGGCGTTCCGT
>gg_00020
ACCAACTATTCCCTTGCGATGTAATTCATGAGATGGTACGTACAGATAGATCTCACGTCA
CCATCAAAGAAGAAAGATTCGTGATACAATACACAATGACAACAATCATTGATAGAATGT
CATGGCCCAGAAAATGCATGGAGAATATTGGCATGAAAAAATAATCAAAAGCCGAGAGGG
TATCTCAGCGACGTCCAAATGTACGGAAAATAAATATCATTGCATGACATCCGTGTCTAA
AGTATGATCAGTATTAAACAGACAACTGACGAGACTGATATCGGAAAACCCAGAATCAAC
CCAACAGGACACCTAGCTGTATAGATCGTCATCATCAGCCGCAGCACCGGCAGAGGCAAA
CGGATCGGCTGCAGCAGCACCAGCTGTCGCCGACTGCTCCGAGAAGCGGAACTCGCTGCC
AAACCCACGGGACTGCTGCAATGTCTGGGCAAACGCCTGGTACTTGCGGATATCAGCATC
ACTGACGCTACGCCGAGCATACTTCATCGACTCCTCGAAGTGAGCCGCCTTGATCTCGGC
AATCTCGTCCACTTCGTCTTCCTCCATCGCCTCAGGGTTGTCCTTTCTCCGCTTTTCCCT
CTCAATGTCCTTCTCAATGTTCTCTCTGATTGCATATTTGCACGCACGCTGGCAAATTTC
TGTGATATCTGCTCCACTGAACCCTTGCGTGTACTTAGCAAGAGCATTCAAGTCCACATC
CTTCGCCACAGGGGACTTCCTAAGACAAGCCTTGAAGATCTGGAGCCTAGACTGCTCATC
AGGCAGTGGAATGTAGATCAGCTGGTCAAGACGCCCTGGCCTCAGCAGAGCAGGGTCAAT
GATGTCAGGCCTGTTTGTAGCCCCAATAATAAACACAGTTTTCTTGGCATTCATGCCATC
CATCTCTGTCAGTAGCTGATTAAGCACTCTATCAGCTGCACCTCCAGCATCACCCACACT
GCTTCCTCTCTGAGTAGCAATCGAGTCAAGCTCATCAAAGAAGAGGACACAAGGAGCAGA
TTGGCGAGCCTTGTCGAAAATTTCACGGACGTTGGCTTCACTCTCACCAAACCACATGGT
AAGCAACTCAGGACCCTTGACACTGATGAAGTTAGCCTGGCACTCATTGGCAATTGCCTT
TGCCAACAAGGTCTTACCGCAACCAGGAGGACCATAGAACAGAACTCCTTTAGATGGAGA
CATACCAAACTTCTCGAACTTCTCCGGATGCTCCACAGGATATTGAACAGTCTCCTGGAG
CTCCCTCTTGACATTCTCCAGCCCACCAATATCCTCCCAAGAGACATTTGGGACTTCGAC
AACAGTTTCACGGAGAGCAGATGGGTTGCTTGTTCCAAGCGCAGTCTTGAAATGGTCATT
TGTAACAGCCATCGAGTTCAGTATCTCTGCATCTATTGTCTCATCCTCAAGATCTATGAT
GTCCATCTTCTCACGAATGCACTGAAGAGCAGCCTCAGTGCAAAGGGCAGCAAGATCAGC
ACCAACGTATCCATGGGTATCCTTTGAAATGAGTTCCAAATTAACATCTTCAGCTAGTTT
CATGTTCTTAGTGTGAATGCGGAGAACCTCAAGCCGGCCAACTTCATCAGGAACTCCAAT
GTCAATTTCCCGGTCAAACCTTCCAAATCTTCGAAGAGCCGGATCAATGCTGTTTGGTCT
GTTTGTAGCACCCATGACAATAACATGGGAACGAGATTTGAGTCCATCCATAAGAGTCAG
TAGCTGTGAAACAATGCGACGCTCTACTTCTCCATTGGTCTTCTCTCTCTTGGGTGCAAT
GGAATCAATTTCATCAATGAAAATGATAGATGGAGCATTCTTCTCCGCTTCTTCAAATGC
CTTTCGGAGATTGCTCTCACTCTCTCCTGCTAGCTTCGACATAATCTCTGGGCCATTGAT
CAGAAAGAAAAAGGCTCCAGTCTCATTTGCAACAGCACGAGCAATAAGAGTCTTTCCAGA
ACCAGGTGGCCCATACAGCAATATGCCCTTTGGTGGCTTCACACCAATAGATTTGAAAAG
CTGAGGATGGCGTAGTGGAAGCTCGACAAGCTCTCTGATTTGGGCCATTTGTTTTCTAAC
TCCACCAACATCATCATAACCAACTTCATCAAGACGCTCCTCATCCTCCCTCTTAATAGG
CTCCCCATCACAAAATATTTCAGTATCTGGCGCAACAATACAATATTCAGCAGGATCAGT
CTCTATAACTTTGAATTCCACACTTCTCATTCCACCCCTGACAAGGAAAAGGTCTCCTTT
CCTCACGGGCCTGTATGCTTCCAGGAAGTATGGTTTCAAGAAGGCATCAAACAAGTTCCC
TGTAATGCCTTCAACTGTATCATCAATTGGAAGAATGTGCACACGCTTCCCGTATTTTAC
ATCCTGGCACTGGTGGACAGAAACCACATCACCAAGCCTCACCCTCAGGTTCTGGCGGAC
AACCTTGTTCATCCGAACCTTTGGCTCCTCACAGGTTTCATCCGCAAGGACAATGCAAAT
AGTGTCTTTCCTCTTCTTACCCTTGAGAAGCACGGTGTCGCCGCGGAAGAGCTGCAGCCT
CTCCATGGTGTCAGGGTGCAGTGCGACGACGGAGTTATCGTCGTTGGTGGCCTCGTCGAC
GACAAGGCGGTTCGGAGATTTTTTCCTCTCCAGGATCGCCGTCGAGTAGTCCTTCTTCTC
CTTCGGATCGGAAGCGGACGCCGAGGGCTCCCCTTGGCTCGCCATGTTTGCGGTGGCGAC
GACGGCGGCGGAGGTAGGTTTCGGGTGGTTGGCCGGGGGATGGCGTTAATTGCAGCAGCA
CCGGCGAGGATGCGAGATGCGGAGGACTCGAGAAGGGGGATTAGCTTTCCTTTATAGCTT
CTTTCTTG
>gg_00021
GTCTAGCTCGGAGCCTCGGACTCGGAAATCGCGATTGAGCGGTGGGCGGTGGCGGCGGCG
GCGGCGGCGGCGGGACTCTAGAGCCTTCCGAGTTCCTCCTGCGTCCCTTCAGCCTTCTCG
CTGCGCACACCACAGGCAACTCGACCGCTCACGGAGAATCGAATCATGGAAGGAGGGGGT
AGCACCACGCCCTTCTACCGCGGCAGCACCACCGCCCTCGCCACCAACCCTTCTGCTGCT
GCTGCTGCCGCGGTATTCCTCTTTTTCCCTTCTCTAGCCCCAATCTCCACGCCGTGAGCT
TGTTGCCTCCTCGCAACGGGTTTGGATTCCCAACGGGTTTTCTGGAATCTAGGTCTCTGT
GCTCTTTGTCTGGTCTTTAGATTAGAAAAATAATATCGCTGTATGCCTGTATTCCTAGGG
TAATCTCTTGTTGCTTTGCTCTATGGCTCTGCGCCGTTGCTTATTCCACCCCTCTAGCTC
TAGGGGATTCAAGAAACAGTCGAGCAAGACATGAGCCGTTTATGTTAACAGTAACTGCAA
AAGGGGCACTACGGTTACTCTGAGTGAAATCTCGGTTCTGGTTTCTTTTATGCTTCCTTT
TGTAAAATTGTTTATAAACTTATGTGAGAGATATTCTGGAGGGTAAGATTATGCTTATAT
CCTTTGTGGTTTGAATTTTCTTTGTATCCATAGGATTTTTCGCTGGGCTGCGTGAATTTC
TAAGCACACAACTACCTACTACTGCATCTAATTCAGTTGGTGGGTCTGTCTTTTAGTTCA
TTGACCAAAAACTGATTTTGCTAGCGAGCAGAATGGGGCACAGAAAGGGGATAGGGAGGC
TGCCGTCGATGCTGAGATAACTAGGGTTAACAACCTACCAGCTCATAGTTCATACGCCAT
TCACCGCATGAAGGTGCTAAACAAACTTCGCCATCTGATGTCCATCAAGAGGACTACATC
TCAAGATGAGGAGCTTGAACTTCTTTTTGCAAGCCTTTCAATCTAAAGTGTATCCTTGAT
AAGCCAGTATTTTATCCCTGCTAGGGGAGGCCACTGTTCTGACATCTCTAGTATCCTGTC
GTTAGCTCCCATAACGTGCTTCCTATAGTTTTGAAGTGCAAGGAGACCCCGTTACTTCTC
TGTATCATAGGTTGTTGGCAAACTTTGTGTGAGGATGTTGCGTGCTCTGCTCCCCTGGAC
CTGGACGATGTGGAATGGTGAAAAAAACTTAGTATTGTATTGTATGCGAATGGACCGTTG
TAACCATAAGTGATCTTGGTGTCACGGACAAGAATTATTAGCTAAATCTCGGATTTGGTA
CT
>gg_00022
GACAAAGAATTACTATGACGTGAGGAAGGAATGTGAAGGGAAACTTTGCTATGACTTCTC
AAACCTGGAGAAGTTCTTTGGTGACAAAGCGGTCAAAGAGGCGCTTGGAGTTGGTGACAT
TGATTTTGTGTCTTGCAGTACTACGGTTTATGAAGCAATGCTCACAGACTGGATGAGGAA
TTTGGAAGTCGGCATCCCGGCTCTACTTGAGGATGGGATTAACGTGCTTATATATGCTGG
GGAGTATGACCTTATATTTATTTTATTTTACAGTCTTGTTTGATCATGACTATGGACATG
CCTTCTCTGTGGAAGTAGCTGCACATAGATCTATCTTTTGTCGACCATATTATTAATTAA
TGTCAATGAGCTGCAAATAAATGTGGACCATCTAGAATGGTCATGTTTGCAAATAATGCA
AACTTGTTATCAAATTGGTTTGCTTGTCAATTCATAAAAGAAAAAAAATGTTCCTCTATG
AAATATTTGTTGCTAAATAGTCCTTTCTGAAGTAGAGGGGACAACGACAACAACAACATT
ATTGTAGCACTTTTTGTCTTGTTGTTCTGTCTTGGAAAACTGAAAAAACATCTTCCCTTT
TGAAAAAAAGTACAATTCTAACGTCATTTCAGCTGCAAGTTGCAAACTTTCAGATATGGA
GGATCTTTATCAGTATTGATGTAACAAGCATCCTACTTAAAAGTTAACCTCTGTAGTTAA
TTGTCTTGCATGCGCAATTGTGCATCATCAGATTCTTTAATGGTTTTGCAGTTAAGATAC
CAAGTATACAATTTTGAATTTGTTTGTGTTTGGGCAGGAAACTCGAGATGGGTACACTCG
ATGGAATGGTCTGGCCAGAAAGACTTTGTATCCTCTTCTGACTTATCATTTGTAGTAGAC
GGTGCAGAAGCTGGAGTTCTGAAGAGCCACGAACCACTCAGCTTCCTCAAGGTTGCGATC
TAGCACTCTTTTCACTTTACCTTGTTTCCTAGTACTTAGTTCTTTCCCCAAAAGGAGATG
TTTCATGTTGGTGTACTTTACAAAATGTGGCAAGATAACCTAGTAAAATTTGTTCATAAC
TGCGTACTAACATGAAAGGACCACTCAACCTGGCTGGCTGTCTAGTGCTTTACAACCCTT
TTGCACCTGAGGATCGACAACATGTAACAACAGGTTTTAGGTATATGCGAAGACTTCAAA
ACAAACTAAACTCATTAGTATATGTTTCCTCCGTAAATGCAAATGCAGGTTCACAATGCG
GGTCACATGGTTCCGATGGACCAGCCGAAAGCTTCCCTGGAGATGCTGAGAAGATTCACC
CAAGGGAAACTGAAGGAATCGCTCCCCGAAACGATGGTTTTGAAGGCGGCGATGTGATCG
GCATGAACGTGAAGGGAATTGCTTAATTACTAGGTAGTCTGAGGTGTCATTCCAAGGAGT
G
>gg_00023
TTTTTCAGCCGGAACAGTATTTTTCTCTCACAATAAATCAGCCAACAGTGTTTTTTAGCT
GGCTTATCAGCACAGCCGAACGGCTCCACATTCTAGAAGATACAGTTCGATATCTTGAAA
GGTCTACGGGACAAGCAAACACAATTGACACGAAAGATAAGACATCAACAAAAAGGCCCC
CTCCCTTCTTTTCATCTGCTATCTAAAACTGCCTGGTGATCCTTTTCAATCTTCGGTTTT
CGCCTTTTCTAGCTTGGATTGCTCGGAGTGCCACGAGAGGCCGCGGTAGACGTTGACGGA
GAAGGTGGCGGCGAGGTAGAGCGTGGCGACGCCCAGTCCCGCCGTCAGCGCCTTGAACGC
CAGGTCGCCCACCGCCATCGCGCCGCGCCGCGCTGCTTCTTCTCGCCCTGGGGTCCGGCC
GGAGCAGCAGCAAAACCCTCGCTTGGATTGGGGGATTTTTTTTCTCGTTTCTCAACTCTG
ACGAGAAGCAGCAGCCAGCAGCACCAGCTCCGCGCTTCGTCTCGAAGATGGGAGCTGGGC
CTGCG
>gg_00024
GGGGGCGGGGGCAGCGGGTGCCTCAGACTTGTGCCAGAACATGAACTCGAGCTGGATGTT
TTTTTTCCTGCGTTGCTGTGAGGGGGCGATTCCTTTCCTCTGGAATGGTTACTGTGGTTT
CCTTCGTTTCCAAAGGGACGATGACGTCAGCAGTTCCAGAGGAATGGATTCCTCCGTTTT
CCCTATGGTTCACCCGCCGTGTCCCCTCCAGGAAACTATCGGATCTCGCTGAGCTCCCGG
TCAATCGCTCGCTCGCATTTCTTTACTAATCGCCACTTATCGGAGAGATTAATCTTTAAA
GGCGCTTAATCATGAAGTGTTTTGAGTTAAACCACCAAGAAACAGAGGGAAGCTAGAGAG
CCTCGAAAGCCTCCTCGGATCCTCTACGTGCTGCCGTGGGAGAGGGGAGAGAACTTCCCT
TTTCCCATCACCCTCTCGCTGGAGTGCGGCAGCAGTCCAGACTCTAGTCCCCCAGTTCGT
GCTCACTTCCATTGTCGACGGCGGCGGCGGCCGCCGCGGTTCGTCCTCTCGCTTCCGCTC
CGCGGCGATCTAGCGAGTTCCTCTGTGCGCGTGTTTGGTAAGGGAGGAGGAAGGAATGGC
TCTTCTTTGAGGACAAAAATCAGCTTTTCTTGAGAGCTTCTGAGAAGTGTCCCTGGCTCA
CAGCTAATCAGATCCTTGGGCACAAGGATATGTCGTCCAAGAGACTACATGGCGTGTTTA
CCCTTCTTATGCTCTTGGTTTTCAATGTTTCAGGGGCATTTGTTGGTATCACTATTGGCA
ATGACATGTCGAACATGCCACCAGCAACAGATATAGTGTCTATCCTCAAAGCAAAGAAGA
TTCAGCATGTTCGCCTGCTTGATTCAGACCATCAT
>gg_00025
TTTTGTCAAAGATATTCATGATGGTGCGATGCCTTGAAAAGCAGATAACCAAATTCCAAT
CAAATCCGTATTTGCAGGCCTCAAGCCCACTGCTCGCTCAAGAAAGTTTATGGGCCTCAA
CAGTCATTACTCTCCTGTCTTCCTCTCCAACTCCGTCGATCCGCCGCCTCCTCCCCCTCC
AGTCCCGTCCCGTCGCACTTCCTCGATCTCCTCCACTCCACTTCAGCGCCACCGCCCACC
CCCACAATGGCGTCTCCTCGCCGCCGCTCCCTCCCACTGCGCTTCCTCATCTTCATCCCT
GTCCCTCTCTTCCTTGTCCTCCTCCTCTTCCACCGCTCCTCTCATCCTACCGCCCCGCTC
CTCCACAGCGCCGGCTCTGGCTCCGGCCCCAGCCCCGATCCCAGCCGCTTCTCCCTCCTC
ATCAAGCTCCTCGCCTACGACCGGCCGGCCGCGTTTCGCCGCTGCCTCCGCTCCCTCGCC
GCCGCTGACTACGACGGGGACCGTGTCGCGCTCCACGTCCTCCTCGACCACCGCACGACC
AACTCCTCGGTGACCCCTCTCGCCGCGTCGCACGAGATCCTTGACTTCGTCGACGCGTTC
CCGTGGCCGCACGGCGAGAAGCGCGTGCACTACCGCGCCGCCAACGCGGGGCTCCAGGCG
CAGTGGATCGAGGCGTGGTGGCCCGGCTCCGACGACGAGTTCGCCTTCGTCGTCGAGGAC
GACCTCCAGGTCTCGCCGCTCTACTACAGGTTCCTGAAGCGGGTGGTCATGAGGTACTAC
TACGACCGTGAGAACTACAGCCCCTACGTGTTCGGCGCGTCGCTGCAGCGCCCTCGGTTC
GTCGCAGGTAAACATGGAAACAGGATACAGCTGGATAGTGAGACTCGGCTTTTCTTGTAT
CAGATGGTAGGCACGTGGGGTCAACTTCTCTTTCCAAAACCATGGAAAGAATTTCGATTA
TGGTATGATGACCACAAAGCCAAAGGACTCAAACCTTTTCTCCAAGGCATGAAAACTACA
GGATGGTACAAGAAGATGGGTGAGAGAATATGGACTCCTTGGTTCATTAAATTTGTCCAC
TCACGTGGATACTTCAATATCTACACAAACTTCCTGAAGGAAAGGGCCCTCAGCATCTCT
CATAGGGATGCAGGTGTGAACTATGGGAAAAATGTTGGGCCAGATTCTACTTTGTTGGAT
GGG
>gg_00026
TAACCACACAACACCTTCACCTCTTTTTTCTATTAGCCGTCCTAGGCTTTTCAGTCTTTG
GCACACCACCAACCAGTCCATCTTTTGCTCACACTCTTCCACCTCCCCTCACTGTGCACA
TACACATACGTGCGCAGGGCGTGCGTGTGTATATATAAGCACACGTTCTTGTGGCCTCAA
ACTAGCTCCACCAATTCATTTCATCATAATATAAGGCGCGAATCTATCTATCTATCTGTC
TGTCTATCTACCTACGCAAAGATGCGTAACATCGGCATGCTGCGGGCGCTGTTCCTGGCG
CTCGCGGTGGCCGCCGCCGCCGCCACCGCCGCCGCCGCCGAGAATAGGAAGACGTACATC
GTCCACATGGCCAAGTCGGCGATGCCGGCCGAGTACGCGGACGACCACGCCGAGTGGTAC
GGCGCCTCGCTGCGCTCCGTGTGCACCTCCACCCCCGCCGCCAAGATGCTGTACGCGTAC
GACACCGTCCTGCACGGCTTCTCGGCGCGCTTGACGCCGCAGGAGGCGAGCGACCTGGCG
TCCGCGGACGGGGTGCTGGCCGTCAACCCGGAGGCGCGGTACGAGCTGCACACCACGCGG
ACGCCCGAGTTCCTG
>gg_00027
TCAAGTTGTCTGGATTAAGTCTTGGTTTTTTTGTGCAACATCCCCCTTCCTCCAGAGATT
TCAACTTGTTTTTTATAGAAGCTATCTTTGCAGCTCGATCAGTATACTGTGATTTGCCTC
CTGAACCACCCGCCAGCTTCTTGTCTTTCACTGCTCTATGTGAACTTGAAGAGTCTAGAG
AACTTTTCTCACTAGCAAGGTGGACTACCATTGGGCGTCCGCAGACTAACTTTCCATTCA
TCTTCTCCTTTGCTAACTGAGCTTCCTCTTTAGTGGTGTATTGAACAAAGGCATAGCCCC
GGGGTTCGCCTCTCTTTGGACCGCGTGTGTGCCACAGAAAATCCTCAGCTGTAATCTTTC
CAAAGGGGGAAAACATCTTGATTACATCAGACTCTGATATCCTGAAGTCCAGGTTCCCTA
CATAGAGCCTGCACTCCAGTTTATCTGCCTCAAGACCTTTAATGTCCATTTCTGTCTCCT
GCTGCTGCTGTCGCTGGCTGCTGCAGCCCACCTGCCCGGTGCACCCCTGCTGGCCGCTGG
CGTGCTGTCGTGCTGCACCCTTTAGTCCTTAACTGCTGCCCGCCTGCCAAGCCCCAGTGG
CCGGTGCTCCACGCCGGCAGCCCCCAGCGAAACCCCACCAGCCGCCCGACGCCCCCGAGT
CCCCAATCGCCGATCCGTCCTCCAGCGGACCGCCTCCCGCCCGCCGGCCGTAGATTTGGT
GATTTGGTCGCTGCGCCGGTTGATTTGGCTGCTCCGGCCGCCGATCGCCACTAGGCCACC
GGGTTTTCGACGGTCTGCAAGGGCAGTCAGGCAGACGCCACGGCCCACGAGAGAGGATGA
CTGCGTGCGCGTGGTGCGCGCTCGCGAGGGCGATGCGGGAGAATGGGAGAGAGACGAAGA
AGTTTGCTGGGCTGAATGAAACGAGTTACTCCCTAGGCACTTACACTGACCGCACTGGCA
ATG
>gg_00028
GCGCGATCTCACGATTTTTTTTGTTTTACTGATCAAGTCACAGCCATACAGGAGTACATA
CGGTGGATGCAGAGCATCGATGAATGGGATTGGGAATGGGAGTACAATTTATTTATTTAC
GTACGTACGAGATTAGCTAGGTTGTCATCACCTGCAGCTGCAGGTTATTATTTAAAGTTG
CATGTATGTACTCGATCATGCACCAACGTGGCGTCTACCAATCCGGACTCGCATCGCATC
ACACATTCACCACGAGCTGGCGTCAGCTGCTCAAGCGCGGCAGTAGCCGCGCCTGAGCTG
GGCCCGGGCGCAGCCGCCGCCGCCCACGACGAACTCCTCTACCTCCTCTTCGTAGGTCTC
CTCGTACTCGTAGGTCTCGGTCTCCTCGCAGGTCTCTTCGTAGTCGTAAGTTTCCTTTTT
CTCATAGGCCCCGTAGCTGTGGTGCGAGCCCCCGCCATGGTGATTTGCCGCCATGGCGTT
GTTAGCCTTCATCATGGGATAGTTGTCGAAGCAGCGCTCGCGGGCCGGGGCCTGCTTCTT
GCCCCCGTCGACCTCCTTGAACGACTCTTTGTGGACAACGTGGTGCTGCAGCACGGCGCC
GCCGGCATGGCTGGGCCTCTCGGCGACCTTGGTGACGTGCTCGCCGGAGTGGGTGCGGTG
GTAGTTCGTGGTGGAGTGCGGTTGGCCGTAGCCATAGCCATTGCTGGGGCACCTGAACAT
GGCTGCTCGCTACTTGGTTGCTTTCCCTTTGTGTGCCTTGGCACTTGGATCGCTGTGGCG
>gg_00029
AGAGGCATGACAGCAAGGAGGTGATGAATGAGCATGAGCATGTTAACTTGCATCGCTCCA
CAAAGTAGGGAGCCACCATACAACGTCAAAGTAGCGATCAAAGCAACCAAAACCTTAAAC
AGAGTAACGCAAGTGCCAAACCAAAGACGCTGAACTGAATCCTCAAGCGAAGAGCGGCAT
ATGGTCGAACACCTTGCGTGCGTCACAGCCCGGCGTGGCCGTCGCTAAGATCCTTGAGCC
GCGCCGCCGCTTTCCCCGCGTCGATCGAGTACTTGGAGAGAACCCATGTGGAGTGGGTGT
ATGCGCGGCGGAGGAGGGCGGCGAGGTCGTCGTCGGCGGAGAGGTCGCGGTAGTTGACGA
AGTTCTCGCGGGCGTACTTGGCGTAGTAGGGCCGCGTCTCCGCCGGCAGCCGCCGCACCA
GGCGCAGCACCTCACGGTAGGCGCGCAGCCCCGCGTTGGCCATCGTTTGCGGCAGTGCGT
CTACGTGTGCCGGAGGAGGAGGAGGAGGAGGCGCGAGTGCTGCTGATTGCTGCGCCTGCG
GGTACGTACTATCCAAG
>gg_00030
ATTGCTGCAGTCAGTTGGCCCGTCTTCTTCCTCTGTCTCCCCTCCCCTCCTCTGCAGCTT
CGAAGGCCAGGGAAGGAGAGAGGGAGGAGGAAGAGGCCGAAGAAGGGAGGGAGGCGTGAA
TGGATAGTAGGAACGTGGTGGTGTGCGACAACGGCACCGGGGATATTGTTGTTGGACCAG
CATGTGCTGACCTGAGGCATCAACTTGATGTATCATATCCAGTCACCAATGGGATTGTTC
AAAATTGGGATGATATGGGCCATATATGGGATCATGCCTTCTATAGTGAGCTCAAGGTGC
CTGTAGTTGATGGATACTCTTACCCTCATCGTACAAAAAGAATGAATGTTGCTAGAAGGC
ATATAACATCTTATCTTGTTGATCTACTCTCCAGGAGAGGGTAATACATATTCTGCTCTG
GAGATTATGTCCTCTAAAGTTTTGCTGCTTCATTGTTTTTCTGATTCAACTAATTCATTC
GCCCACTTCAAAGGCATGACACTTAAATGATGTACAGCTATGGCCCTGTTCGCTTGAGCT
TATCAGCCAGAATCAGCCAGCCATTCAACAGTGTTTTTCTCACAACAAATCAG
>gg_00031
GGCTGACCCCTCCCATCCGGCAAGAACATATATGAATCTTAGGTCAAAATCAACTGCTGC
TAGCACATTTTGGATGGTAATTAATTTTCTACCCCTAAACCGATCTTGCATATAGAAAGG
AACACATGCTGGTATATGTGTACCATCCAAGGCTCCTATGCAGCCCTCAAAATAAGGGTG
AAATCTGCCCGGAGAACTTGTTATCTTTGAATGTGTCTCAACAGATCTGATGCATATGAG
GTCACGAGCAAGGGTACAAAGGGCATCTAAAACATGATGGAAATACCTACTAACAGTTTC
ACTTGACCTTATAAACTCAAAACCAATTGATCTATTTGACCAATGGTGCCCAACACAATG
GATAAACATGGCAACTTGTTCCTCTATTGCCACATGAAAAGTGTCCTCTAGCAAGGCACG
TGATCTAAGTTCACATAGTTTATGAAAGATAGCTTTCCTCATACGCAACTCACTTATGCA
ATGGGTCTCAGTACCATGACACAAACGATTTAGACGTGACAATCTTTCAACATCTCTATC
TATCATCGGAGCATAAGTTATGGCCCTTCTTTTTCTTGATTTAATCCTATACAGATGCAT
GGCCAGACACATAAGAATACCAGCAATTAATCTTCTCTTCCACATATAATGGCAGTAGTC
CAAGTAATACTGCAAGTACAATTTTCTTTGACCTATCTAAAACA
>gg_00032
GGAAGAGATGAGATTGCAGCAGCAGCATGATTGTTGGTTTACGTTCTAATGCATGACAGA
TTAAAAGCAGATAATGACCGGTGAAAGCTAAGTAACTAACTACCAGCTCACATAAAAATA
ATGTAGCTAACCGAACAATTTTTCTGTTCATGAATTGTTTCCTATATCTGCATCTGCATT
TGGTCTGGACTATGCCAAGTTCTTTTTTCATTTCTTCTAGTGTTACCTTTCAATTTGCTT
TCCCTTATATCTCGACACTTTTGCAGCCCGAGGTTACTTCTGCTACCGTTGATTTTAAGA
AAGCAAGTGCAGTTGTGTGGACAACAGATGAGGCCAAGGGGACACAAGACTGGCAGAAGC
AGTATGGAGAGAAGCTTGCTAAACACCTTGGCACTTGTGGATTTGAGTCTCGCCTACAAG
GTAATGGTTGTATTTCTTTTTTTCCCAACTTTAGGATAATCAGCGAATACATTGAAGTGT
TTGACTTCGTATGATTCTCTACCTTACATATTCACTGATAAACAGAGAACGATCAAATGA
AGATACATGCTAGAAGCCAAAAGTAAAGATAAAAGAAAGTGATCATTAGAACCGTAGAAA
GAAAAATGTGACAAAGTTCATGTGCTCTTCAATTTCTCAGATATGATACAGTTATTGAAG
TTGACTACAAAGTGGAAAGTTCCATGAGAAAAATTCTAGCTCCGGATCCAGATGTTTTTT
TTCACAAGAAGAGATAAAGATTTGTTTCATTGCTGCATTTCGGTTACTGTGCAAAATGGA
TTGCAATGGAATCAGCATTTGGTCATAAAATG
>gg_00033
GTGAAAGAAGCACCAGCGATGATGATCTCCTGGGCTTACTGCTGGAGTCCAATACGAGGC
ACACAGATGAGAACGGCCAATCCACCCTTGGAATGACAATTGAAGACGTCATCGAGGAGT
GCAAGCTGTTCTACTTTGCAGGGATGGAGACGACGTCAGTGTTATTGACATGGACGATGG
TCCTGTTGAGCATGCACCGTGAGTGGCAAGACCGTGCAAGGGAGGAAGTGATTGGCCTGT
TCGGGAGAAACAAACCAGAATACGAGGGACTCAGCCGCCTCAAAACGGTCAATATGATCC
TTTACGAGATTCTCCGATTATACCCGCCGGCCGTTGTGTTCAGTCGGAAAACCTACAAGG
AGATGAAGATCGGAGACGTGACGTTCCCAGCCGGTGCGTTCATTGAGCTCCCTGTTCTAT
TCATGCACCATGACCCTGACACCTGGGGAAACGACGTGCACGATTTCAAGCCGGAGAGGT
TCGCCGAGGGGATTTCCAAGGCGTCCAAGGAGCCGGGTGCGTTCCTCCCATTCGGCTGGG
GGCCTCGCATATGCATCGGCCAAAACTTCGCGCTGCTCGAGGCCAAGATGGCGCTGTGCA
TGATCCTTCAGCGATTTGAGTTTGAGCTCGCGCCATCGTATACCCATGCGCCGCATACGG
TGATGACACTGCATCCGATGCATGGTGCACAAATTAAGCTCAGGGCGATATGCTGATCAA
ACGACCATCGTATATATACTGGTTTACTAAACTATACGTATTGGGTCTTGGAAATAAAAT
AACTTTGTATTGG
>gg_00034
GGGCGAGGCCGTCGAAAACGCGGTCACATAGGCGGCCTCGCCCCCTTCGGCGATCTTGCC
TTCATCGCCGCCGTGCGTACCCAGGCTCTGCAGCTCATATCGTTCGGTGACGCTATATCT
TCCTCAAGCCGCGCGCCGGAGCGCCTCTTCCGCGTCGTTGACATGTACGAGGCTGTGCGT
GACATTCTCCCTGACCTTGATCCTGTGTTCTCTGACCCATACTCTGCTGCACTCCGTGCG
GAGGTCTCCGCGATGTGCAACACACTGGGGTCCTCTATCAAAGGTATATTTATGGAGTTG
GAAAATCTCATCCGCCGTGACCCTGCCCGAGTTGCTGCCCAAGGTGGCGTCATACATCCT
ATCACTCGGTATGTTATGAACTATCTCCGTGCTGCGTGTGGGTCGCGGCAGACATTGGAA
GAGGTGATGGAAGGTGACTTTGGTGCTAATGGAGGTGCGCCTGTGGCTGTTGACCCTGAC
CGCCCCACATCATCCCTTGCTGTGCACGTCGCATGGATCATGGATGTTCTTCAAAAGAAT
TTGGATACAAAGTCTAAGATATACCGTGATCCATCTCTTGCTTCTATCTTCTTGATGAAT
AATGGCAAGTACATCATACAGAAGGTGAATGACAGTGAGTTGGGTGTTTTACTCGGTGAT
GAGTGGATCAAGCAGATGACAACTAGAGTTCGCCGCTGGAGCCTGGATTATCAGCGGACA
ACATGGGGCAAGGTTACATCTGTGCTGCAGACTGGTAGTCCAGGCATTGGTGGACTCCCA
GCCAAGGCAATGCTGCAGAAACTGCGTATGTTTAATACATACTTCGAGGAGATCTATGCG
ACACAGTCAGAATGGGCTGGGGTGCGGCGCGAGGCACGGGCGTGCGGGAGTGCG
>gg_00035
GAAGGAGGGGCCCAAGCAGCCTCCGTCCGAGGAGTGCTGCAAAACCGTCAAGGCCACAGA
TGCCGATGCGTCCTGCATCTGCGACTATCTGGGCTCCCCGGACGCCAGGAACAAACTAAG
CCTGGAGAAGGTGTTCTACGTTACCAAACAGTGCGGCGTCACCATCCCCAAGGGCTGCGG
TGAGTAGCTTGGTCAATGGTCTCATGTGGGAACAGATGCTGACAGTAGCAACCAGAGCGG
GTCCCGCATGTCAACGTCAGTCACCTTCGTTTCCCACGTGGCATGATCATGGGCAGATAA
TATTCAACTGGTGTCAAGGGCGAGAATTGCTCAACTCAACCATGCCAATGATCCTGTCTC
CAACATCACCTGGAGGCCCTGGACTGGAACAGCTCGAGCCTCCCTTTGGCCTCTGGAAGC
AGCGCCTCTACACGCATGTCCTGCACCATTTGAGCCTGCTTTGATGCCCAAAGCAGCACG
GCCAGCACACCAGCTTGTGCGAGTTCCTCGCTCTCAGGCACATACAATGCAATGTAACAG
AGTAGTATGAGCGCCTCAATCTGCACCTCGTCGCCAAGGTAGACAAGCTGGACAAGT
>gg_00036
GATTTTCTGCCCTATGAGGTGGTGAGATGATCTAGCTCTTTTCATTGTTCCACATGCTCT
CTCTCTCTCTCCTCCTGTCGTGCCCGCGGTCGCGTCGCCCTCCACCACCACCAGCCCACC
CGTCTCCGCGTCGCTGCTGTTGCTGCCACCGCCGTGCGCGTTCCCGGGGGCGGATCGCGC
TGCCGCAGAGGCGATCGGCGATCGGCGAGCGACCCAGGGGAGGAGATCGCCCGTCGGCGC
CGCCGCTGCCGCCGCCGACCGAGCCGCGACTCCTCCCGTCCGGTCCCATCGCAGCTGCTG
TCTGGGCCCGTCCCTCGAGGCAGGGCGGGGCGGCTCGATCGCTCGCAGATGAAACATGGC
TTCGACCTTAAACATTGTCATAGGTTCTCATGTATGGGTGGAAGATAAAGATTTGTCCTG
GGTTGATGGTGAGGTATTCCGAATTGATGGTCAAAATGCCCATGTCCGCACAACCAAGGG
GAAGACGGTATGTGTTGTCCTGCTGAAGTCTGTCACATCCCTGTTTAGTTTGCTTTTGAG
TTCTTCATAATTTCAGAGTTCAGTATCTGGCCCAGAGTGCTTACAATGTACTTTACTGTG
TAGCAGCTTTGTTCTCATACATACTGTGTAGTGACCTGTGTTGGAAAAAAAAACAGTAGC
ACCCTATGTATTGCCAGGAAAATTTTGAAAACATTGATGAATAATCTAAATTGTCGATAC
TTATGAGTATTCTTTTTGCCTACATAGCTAGTAATTCCTGCTTGCAGCTGCAACACTGCA
TAAGGTCTTGAACAACATTAACTGATACCTCCCCGATTTAGATTGTGC
>gg_00037
ATCGCAGGCGTAAGAAAGGTCCGATATCTACCGAGAATTATGCTAAGCGACTTGAGCAGA
ACAAAGAATTTGGTATTGTGGATCAGTATGTCAGAAGCAGCAGTGGTTGGTGGGAGTGTG
ATTAAAGGAAGTCTAGTTGCTTCCGAGGCTTTACATGAATAGCCATTTGCATCCTGAGAG
TCCATTTTGAGGATAACAAGGTACATGCTTAAGGGCTTCATGTTGGAAAATGGTAATACA
CTGTTTCTTTCAGTGTTGTACGATCTTGTCACATGTAGATGTTGGTACCATTTGTCCATC
TCATGTGTCTTTTGAGTTGCAATGTTTGAAGGTTCAATCCCAGTAGGTCTATTTGGTGGT
CAGCAGGCTCAAGGATGTTTTACGATTTTAGAAGAGAGGAACCAGGCTCATGTTTAGCAA
ATCCACGATAAAGTTGGAAAGTTGTTGCTTCATCAAGGTCTGGATATGTGAGGATAAAGG
ATATTAGTCCACCCGAAGTAATATTTGTAAGCAGCTACCTTCATGTATGACGTTAGCACA
TGCAGCGTATTCATATTTGTTGTCAAG
>gg_00038
GAGTGAGTGAGAAGTGGCGCTCGTGCTTTTCTCCGTTCTCCCTCCGCGTGCATCCTCCTC
CTCCTGGCTCCTGCAGTCCTGCTGCAGCGGCTCCATAAAGGCCCTCCACAACGTGTTCCT
CGCAGTCTTGAAGTTTCCGCCGGCCGGCCGTCCGCGGTCCGCCCACCCTCCACCTCCACC
GATGGCCGTCGTCGAAGAAGACGCCGCGGCGTCCGCAGATCCCGCCGCCGCCGCTTCCGA
TCCCGCCGCTGGCTCCAGTGATAACGAGATCACAGTGGAAGAGGCTTCTTTCGTGCATTC
TGAACCTCCCCAGGATGGCAGCGCCCCACCCGTGGTGTCCTCTGACATGGAGGTCCTCCA
TGACAAGGTTAAGAAGCAAGTCATCAAAGAAGGCCATGGCAGGACGCCACTGAAGTTCGC
GACGTGCTTTGTGCACTATAGAGCATGGGCTCAAGGATCATCGCATAAATTTGAGGATAC
CTGGCAAGAACAACATCCAATTGAACTAGTACTCGGAAAAGAGAAAAAACAAATGGCTGG
TTTAGGCATTGGTGTTGGCAGCATGAAAAGCGGGGAGCGTGCATTGTTGCATGTTGGTTG
GGAGCTAGGCTATGGCAAAGAAGCGCTGGGCCTGGGGATGGTGGTGTTCCTCGGGATCAG
CACAGTCATCACTCCTCCG
>gg_00039
CACACACCACAAAGACTCAATTCGTCGTCCAGCATGAAACAGCAAATGCAAGGGCCAATT
CGTCGTCCAGGATCTGGGCATACATCATAGCATACGTTTCAAGTCACCGGAATCTGAGCG
TGAAACAAAAGCCACAACATGGTGATCGAGTAATGTTCCACTTCGACCTGACAAGGGATC
GATCAAAGAATACAGATGTTCAGCCAGCATAGACAGTGTTCCAACGGCTAGCATGCCATC
TGATGAAAGTAAGCGCAGAGGCGATGAGTTCATCTGCAGCATGACCCCCCAAAAACTGTC
CCAGCCAAATCAGTCGTCATAACATAACTTGAGCCCATGCAGTGCTGCTCAACCTAGTAA
GAAATTAAACAGCTTTAACCCCCTTGCTCCTCAGCTCATCCTATGAACGTCTGCTTGGTG
TTGCCAACCAGGGAGTAACAGCCGCCGATTGGCAAGCCGCCATGGATTGGCCGGGATGGT
GGTGCTGCTTCAGTTGGTTCAGTCAAGCCAATGTCACTCGACCAATTTCCTGGCCCTGAG
GAGACCGCTCGCGGCAGCTCCCAATCGCGGACGAATCGGTTGGCAATGCCATACTCGCGG
GGAGGCGCCACCAGGTGCTAGCGTTCGCAGTCGACCACCTTGCGGGCGGGCACGTCGATG
GCGAAGAGGTGGTCCTCGAGGAAGAAGTAGACGACCGCGGGGGTTGTGGGGGTGGATGAG
CGCGAGCACGGGGGGCTTCTTGGGGAGGCCAGTGGCCTTGTACGTGTCGTCAGCCCAGAT
GTCGGCGAAGGTGGCCTCATGCTCCAGCATCCACTCGGTGGCGTACGGGTGGGGCAGGGT
CCAGACGGCGACCTTGTTGGGGGCGCCTCCGCGGCGGTAGGTGTCGACGAAGCGCAGGCT
GCCGGCGCTGACCCCGACGTAGTGGAACTGGTCGAGCACCCCCCAGGCCTCCCTGCTCTT
GAGCACGCAGGGGCGGGGCAGCGGGACGAAGCCGAGCACGGGGTCGGCGGTGAGGACGCC
CCAGGAGTAGTCGGCCCACCAGAGCCTGCCGTGGTGGGCGAGCGTGCGGAGCGGCGCGAG
CACGCGCGCCGGGAGCGGGTAGCGCTCTTGCTTGTTGACCCACTTGCCGACGTCGGAGTC
GAAGCAGCGGAGGTCGGCCTTGTCGGTGCCCATGAAAGGCAGGAGCTCGGCGACGACGTA
GCGGCCGGCGCCGCTGGGGCAGGCGAGGACGCCGACGAGTGCCTGGTGCTGGATGGGCAA
CTTGGGGTCTGGGTCTGGGTCCGGGAGGCGGAG
>gg_00040
TCCTCCTCCCGACGACCGCCGTGCAGGAGCGGAGCTCCCCGCCGCTTCTCTCTCCCCCTT
CTGAGAGGCCCGAGCCCTGATCTCACGCTGAGGGCGGTGGTATTAGGAGATTAGCGATGG
CGAGGTGGCGGCCGGCGGCGCTGCTGGTAGTGGCGCTGGCGGCGGTTCTGTCGGCGGCGT
GGCGGGCGAATGCGCTATCGGTGACGGTGACCGACACCGAGTGCGTCCACGAGTTCGTGC
CGTACGAGGGTGACACCGTGTCCGGGAACTTCGTCGTCGTCGACCACGACATCTTCTGGA
GCTCCGATCACCCAGGCATCGACCTCACGGTAACGTCACCAGGTGGCAACACTGTGCACA
CATTGAAGGGAAAATCTGGTGACAAATTTGAGTTTAAAGCTCCGAGGGGTGGCATGTACA
AGTTCTGCTTCCATAACCCATATGGAGCACCTGAAACTGTTTCTTTCTACATTCATGTTG
GGCACATACCCAATGAGCACAATCTGGCGAAAGATGAGCACTTGGACCCTATCAACGTTA
AAATCGCGGAGCTGAAGGAAGCATTAGAATCCGTCACCGCCGAGCAGAAGTACCTAAAAG
CACGCGAAGCTCGTCACCGACACACTAATGAGAGCACCAGAAAGCGTGTCATGTTCTATA
CAATGGCGGAGTACATAGCTTTCATGGCTGCCAGTGCGTTGCAAGTCCTCTACATCCGCC
GCTTGTTCAGTAAAAATGTGGGATACAACAGAGTGTAGGATACAACTCTACTTCCAAGGC
GACAGCGGAAGCAGCACATGATCCGAACGGGAAACATTCTCTGCCAATTTGACAAATTGT
AGCGCTGCACCCTCTTTTTTTTTGTTAGTTTATAAGAAACACTTTTTAATTTATCATCGT
GTACTTTTAGCAACACTAGTGATATGTTGAGTGCATTTGAAGCTGAACATAGTTCCCTAA
TTAATCTTCAGAGGATTGTTGTGAAAGTTAGTCGCCCTGTTCGTTTGGACTTATCAGCAG
AATCAGCAG
>gg_00041
CGCCTCACATATTTTCCGTTCTGGATTCTGAGAAGTACAAGATTCGCCCCATTGCAGTGT
TGGTCCGGTTCACAGTTTCTTTGTTGTGGTGCTTGTTGAGTCGATGTGAGGTTGTGGCCT
TCATCGTGTGAGTTGGTGTTGTTTTCTGTTGTAGCTGTGGTTTTCCCCCTGTTTTTCACC
TTCTCAATTAATGCATAGACCGACTGTTAACATGCTGGTTTCAACGCTTCGCTTTAGAAG
TAAACTAACTGAATGTTTTTGGATTCTTTTCACATGATCTGACTAAACCCATTTGTTTCA
GCTATGAGGTCTTATTGACTTTGGACAAAAAGAAGCACAGTTTTGATGGTCCTATATACT
ATTATGTGTTCAATTCCCTTCTATTTTCACTACTTGTTCTCCACATATATTGGTGGGTTT
TAATATATCGGATGCTTGTGAGACAAATCAGAACAAGAAATGTTGGAGATGATGTTCGAT
CTGGTAAGCCCTGTCCTGTCTGAAGTTCTGGTATGCTGCACGAGAGCATGATTTTTTATT
TTTATTTTTTTGTAAAATGCTGTGCAAATTAGTTTTGTTTGCTTGTAGGTAAAACTTGGT
TATAATTATGCTCTTCCAACTTGTGTTGAGG
>gg_00042
GATAGATTGGCCAGTGATACCGGGATGGTTCCTGCAAAGCTGTTGTTGCTCAGCGATATT
GCTTCCAGGGAAGTCATTGCTCCGAGCTCGGCCGGAATGTGACCACCAAGCTTGTTGCCG
TCTAGCACCATGATGGTCATGCTGATGCAGGAGCTGAGATTGGCAGGGAACTCCCCGGAG
AATAAGTTGTTGCTCAGGTCGAGTGTCTCCAGGCGCCGGAGATGGCCCAGGCTTGCTGGG
ATCTCACCATATAGCTCATTGGCGCTCAGGTTGAGCGTCTGCAGGTAAGTCAGATTACCT
ATTGCCGGGGGGAGTGCTCCTTTGAGACCGCTGCCTTGCAAGTTCAACGCCGACACCTGT
GTTGGCCTCCGATGGCTGCATGTCACGCCCTCCCAGCTGCAGAAGCTGGTGCTACTGTTC
CATGAGGCCAGCGTACCAGAACTGCCACCGACGACTACTTGTGCTTTGAAAGTTAGCAGC
GCCGCCTCATCACCGGCGCTCACTGTGGGGATCAGCAGGACGGCAACGAGTGGCGGC
>gg_00043
GGGAGCAGCTGGAGGGGTGCTACCTCCTGGCGGGTATCAAGTACGAGGGCCTGACGGTGA
AGCAGCTGCAGGGAATCCGCGACGCGCTCCCCGAGACCTGCAGCCTGCTGGTGGCGAAGA
ACACGCTCGTGGGGAAAGCCATCGAGGGCACCCCCTGGGAGGCGCTCAAGCCTTGCATGA
AGGGTATGAATGCCTGGCTCTTCGTCCACGCGGAGGAGGTACCCACCGCGCTCAAGCCCT
ACCGCGCCTTCCAGAAGGAGGAGCGCGTCGAGGAGACCAACGACTTCGTCGGGGCCGTCT
TTGAGGGCAAGTTTTACGGGCCCGGCGACTTCAAGACGCTCGAGACTATGCCCAGCCGCG
CCGAGGTTTACGCCACGCTGCTCGGCGCGCTGCAGGGACCCGCTACGTCCCTCGTCGCCA
CGCTGCAGGCGCCGGCCAGGGATGTCGTTGCTGTGCTCTCCGCCTACGTGCGCAAGCTCG
AGAAGGAGGCTGAAGCTGCCTAGTGGGGTTGCGAATTGGCTCATTTATGCTATC
>gg_00044
GCCGAAGAGAGCATTCAGATACGCCGTGGTTGATGCCTTCACGGATGAGCCGTTCAAGGG
CAACTCCGCGGCCGTCTGCCTCTTGGAGGACGACGCTGGCGCCGCAGGAGAGCATCTGGA
CGAGCGGTGGATGCAGGCGGTGGCAGCAGAGTTCAACACCCCCATCACCGCGTTCCTGGT
CCGTTCCGGTTCCGGTGCGGATGCTGCAGGGGGTGGTGTTACGGCTGTGACTCCCCAGTT
CCGTATCCGCTGGTTCACTCCGGTTCGTGAGGTGATTGTTTCCGTCTCAAAATTTCCACT
TTCTTATCTTAGAACCTGCTAACATTAGGGTGCCTGAGTGAACTGGAATCACTGAGCTGC
TGTATGCCTGTATCACGAACCACATGAGCTAATATGGCAGGCATTTCGCATTGGTGCAGA
GCTCTATGACACCAGAGTGAACTTTGTGGGCATGGGACGTTAGCTGCTGCACACTACCTA
ATCTCATCTGGCCTTGTGGAGTGTGACACTATAGAGTTTGTGGCAAAATCTGGATGTCTA
ACAGCTAAGAGAATTGTTGGATCAAAGGATGCAAGCAACTTATATTCTCCTGCACAGTAT
ACCTGCTCAAAGTTCTTTGTAGAATTGGACTTTCCTGTTATCCCGGTGGTAAAAGGCAAT
TCTGCAGAGGTGTTTTCACTTCCTGATACTTTAAATGGTGCTTCTGTCATTAATGAGCTG
CAAGCCGTCTCTGCTTTTTCTGACCTCATTGTGGAAGTGAGTTCATGTGATGAAGTTAAA
AATGTTTGTCCTAACATTGCTGAACTAGTCCAGTGCCCTGGAAGAGGCGTTGCCATTACA
GGTCCAGCTCGTGAAGGATCTAGTTATGATTTTGTCACTCGTTTCATGTTTGCTCAAAGG
AATGTTGGAATTAGGAATCTTACATCAGCAGGTTCTGGTCAACTGATCCATTCATAACCA
TATTATCATGTTGAGTTGAGGCTTAAGTGTTTCATGAATAGCCACAACCATTTTCTGCAT
CGGCTGTGAGATATATGAACAAACTCTGTATGATGAGATGTACTCTTGAGGG
>gg_00045
GGTTAGAACTTAGACGGAGCGGAGGGGGCGACCTAGGGAGGGTTTGCCGATTGGGGGCAA
ATTTGCGTCGCGCGGTGGCCAGCCCCCGCCGGATCCGGGCATCCGGCGACGCCTCCACGG
AGGGGAAGCCAGGGAGGGCGGACGGGAGGAGCGACCCGGCGTCTGGCAAAAGGGAGGCTG
GGAGGAGATCCGGCGGTTGGCTGGCTCGCCGGCGCGGCTTGCGGCGGCCACCTGGCGTAC
CGCCGCACTGGAGCTGAGGAGCGGCGGCGAAGCAGCCAACCCCAGCAGCAAGCCGGCAGG
CAAGCAGCGAGAGCCATGTGACCCCCTACCAAAGAATATCCTGGCAAGGTGCTTCTCGCT
GACCATCGAAACACAGAGCTTCATGTCTGACCAGTCCAAGCTGGTTGCGCTTGATGCACT
GATCTTCTTCCTTCTTGTCTCGTATGGCTCATGCACTAGGATCGTCAACTTTAATGCCTC
CCACATCACTGCGGACCCCTACTGGGTGGCTGCCAGGGCCACTTGGTATGGTGCGCCAAC
CGGCGCTGG
>gg_00046
TCGACATCAACCCTTACGATCACAAGTCCGGCGGCGCACTACCACCCATCTCCGACGACG
TGCCACTGCTGATGCCGCCGCCGCAGCAGCAGCAGGCGTTGACGGGACACGGCGATTACC
ACAAGCCCAAGCTGCAGCAGCTGTCCTCCATAGAGAAGTGGTTGTTCGACGAGGCCCCCG
AGCAGATGGAGATCTCCGACGGCTGTTGCTCAGTTCCCAGCATGCTGCTTTAGCTCCAAG
AAAGAATCGAACATGATAGCCGATACACGCCGTGATCGAGTTGGGAAGGTTAATTTGTCC
GTGCAAGTTACTTTAGGAGAATTTTATTACATATATACGTTTTATTTTACACAAGCATGA
GACAAGAACAATACATGCATAGTTAGCCAAAACTCCCAAGTGAGAGGCACCGCCATCTAG
TTAGTGACATGATACTTGTGGTAGATAGTTTGACACTGCCAATCACAAGTCAGAAAAATA
AGAGCAAGTATACGGGCCTGGCTAGTTATTAGCTGGAGCTAAAAATTAGCATAAATTAGC
TAGGGCTGGCCGACTAGTTGGCTAATAACTAGTTGAAGGCTTGGCTAAAAATTAGCCCAC
ATATTAGTCTCCTGTTTGAATGGGCTGGGAGTAATTTTAGCTAATTTTTAGCTGGCTAAT
AGTTAGCCCTTGTAACCAAATATGCTCTGATAAAGGGTTGTAAGTAGACTTTATGCTAAG
ATGTAGGAGAGATAAGAGAAGTGATATGTAACTAAATGTACGTTTAC
>gg_00047
CGTCAGTCTCCTTCGGCTGTCGCCCTGTTTCTATCGAAGAAGGGGAAACATGTCCGACGA
GAGGCAGCTTGGAGAGTTTCCAACGCAAGTACTAGTAGATGTAATAGTCTGGGGAGCGTC
GTCTTAACACTAGATGAGTTAAGGCAGATCACAGACAATTTTTCTGATGACCAACTACTC
GGCAAAGGTGCTTTCGGTAAGGTGTATAAGGGAGTCCTAACAAATGGAGATATTATTGCT
GTCAAGAGGTTTGCATCGACAATCACAGGGCTTGAGGATGTTCAATACGAGACCGAAGCC
CAGCATCTCATGAGGCTTAAACACCCAAATATAGTGCAGCTTGTAGGCTATTGTTCTGAA
ACAGAGGTGAAACTTGTACGGCACAATGGAAATTTTGTTCGTGCTGAGAAGCCAGAGAGG
TTGTTGTGCTTGGAGTACATGCCAAAAGGAAGTCTTCGCAGTCATCTTTCAGATGAAACT
TCTGGACTTGAATGGAACACACGCTACAAAATTATTGAGGGCATCTGCTATGGTCTGCAT
TATCTTCATGAGGAATGGCAAGCTACCCCTATTATTCACATGGACCTCAAACCTGCAAAC
ATATTGCTGGATGACAATATGGTGCCAAAAATTGCCGATTTTGGTTTATCGAGGCTCTTT
G
>gg_00048
GAAACACTCTGACTAAAATCAACATGGATCCTTCGGTCATCAATCAGACAAAGCAAAAGA
AATGCAAAGAAAGATGGGTGTTTTAAGTGTGGCGCCCCTGATCACCTAGCCAGAGACTGC
GATCAAGATGGCGAGCAGAAAAACAAAGGGCCAAATTATGTTCTAAAAGATGAAAACACA
CAGCGTGGTGGAAATCACCGTCGAAGCTATGATCTAGTCTTTGACGAAGACGAAGCTGAT
TATTCTGATAAGAGAGAGAACGAAAATGGCCACAAAAGAAAGAATAGAAGAATAGATGAT
CGAAAATCAGAGCTGCCGCCTCGTGGTGATCGTGAAAGAAATAGCCACGAGAAACCACAC
AGTGATGAGAAAGGAAGCAGGCATGGGAAAGATGATAGGAACCGAGGGGGTCGGAAACAT
GATGACTACCATAGTTATAGTAGATCCGGTGATAGAAGCTCTGGTAGATATGATGATCGT
GATTATAGCAAGCACTCTGATAGAAGCTCTGGTAGATATGATGATCGTGATTATAGCAAG
CACTCTGATAGAAGCTCTGGTAGATATG
>gg_00049
GGTCCTGTTAAGTTGTTGCGGGAGAGATCCATTTTTTCCAGCGCTACCAGATTATTCAGC
CCTTTTGGGAGTTGTCCTTGCAGTAGATTTCCTTGTAAATATAAGAATCGCAGTTGGACA
CAGCCCTCAATAGCTTCTGGGATTTCACCATCTAGCTTATTCATTGAGAGATCCATTGTG
CCGAGGCTGTTCAAGCGCCCAATCTGTGTTGGAATTGCCCCACTTAGAGCATTTGTGGAA
AGGCTAAGAAGTTTGGTTAGGGAAGGAATACGAAGTATCTCCTGTGGGATTTGGCCCATC
AACAAGTTACAAGAAAGATCCAAGGATTCAATATTCGAGAATTTACCAAGGCTTACCGGA
ATGCTGTTGTTCAGAAAGTTATTAGATAGAGAAAGATTATCCAGTACTGTGATATTGCCT
AATGATTGTGGAATCTGCCCTTCAAATCCATTATGAGATAGATCAAGAAGCTGGAGGCTA
GAAAGCTGGCCAATTTCTATAGGTAAGGTGCCTGTGAATAGGTTATCGCTAAGGGTAACC
TTTGTAAGTTTTTGGAACATCCATAACCATGATATCGTCCCGGCTATGTGATTTTTGCCA
ACATTAAGCCAACTGAGCTCCCGAGTTAGGTTGGCGATACTAATTGGCATAACACCCTCA
AAGTTGTTTTGTCCGAGGTCTACTCCTATCAAGTTGCTACAGTTGGTTAAGGATGTGATA
AACTCCCAATCCGTAGGCTTTGTGGTTTGTACTTCATTGTAGCCTACCGAAAAA
>gg_00050
AAACTTGGAACCCAGCTCCAAAAGCGGAAACAATGGACGTGCCGTTCTTCGTCGCCTTCT
CCGCCATCCTCCTCCTCGGCAAGTACCTCCCCTTGGCGCTCCCCTTGAACCTGCGCCCGG
CCCTCCTCGTCGACAATGCCGCGAGGCCGCCGGCACGCGCCGCGAAGTGCGCCATATCGG
TGGCCGTCGGCGGTCTCGCGCTGCTGGTGTCCATGCAGCAGCAGGGCTCCAGCGCCGGCG
GCGGCGGGCCGGCGGGAGCGGCGACGATGATGGAAGCGAGGGTGCTGTGGTTCAACTCCG
CCGCGCTGTTCCTCGGCACGCTGCTCGGGGTCGTCGCGGTGGCGCTGCACCCGCCGCCGC
CGTTCGTCCAGCAGGTGGCCGTCGACCACCTCACCGTGGTCACGGAGATCGTCGCCATCA
ACGCGTTCGCGCACAACCTCTGCGTCTTCTTCAAGATGTTCAAGGTGTAGTGTAACTAGC
AGTGAGGAACTGAGTGAGGACTGGGAGTGCAAATGACGTACGGCAG
>gg_00051
AAAAGGGCTCTCCATGTGAAAACAATAGTTCCTATCATCATAGACTTCATCACGTCGCAT
GCTTTCTGGATGTGGTCAGCTCTGCCAAGAAGATCAACCATGCAACCATAGTGCTCTTCC
CGTGCAGAGAGCTTGTATGACTATCATCAACTCAAACAACTGACGACCTTCTTGAACCAA
ACCAGAGTGGCAACAAGCACTAAGGACAGTAATGAAAGTGACCTCACTAGGGGGCAAACC
TGAAGCAATCATACTGTCAAAGCACTGCCACTCTAACAGCTTGCCTGCCATAGCCATGCA
ATGCAAACCCATTGATCATTGCATTCCAGGAGACCAGGACACATTCTTGAAGGGCATCTT
ATTGAAGATTGAAATAGCAATACCCAACATCCACACTTTGGGTACATGTCAGCCATTGAA
GTCCCCACATGTGCATCCCACTGGATACCCTTATGTTCTATATAATCGTGCACCCACCTC
CCAGACTTCAGAGAGCCCAAGCTCGCACAAGCTGAGGAGAGTCGAAAGAACTTTATCTGG
CTTCACCCCTGACGTCTGCAGTCAGCCAATTCACTAATCATAACCGTCCAAGAGACAATG
ACCCTCAATTGAAAACCGCCAAACACCCATCTGGCGGGATCCAATTTCTCACATTTCACA
TACATATCCACCACCGCATTCCCGACAGTGAGGCTCACATCCCTCTCCCGCTTGAAATAC
CAACCGTGCACTGCCCTCCGAGCCCTCACCGCCCCAGCCTCCCACATGCCCTGAGCACGG
TCACCAACGTCACCTCGTTCGGCGCGACGTCCATCTCAGCGAAGACCCTGAGCGCCTCCG
CGAACCTCCCTCCCCTGGCAAAGGCGGAGAACAGCACGGTCCACAACACGACGTCCTTAT
GTTTCAAAAAAACAACAAGACGTCCTGCTCCGCCATTTCCTCGAACGCCCTCCTCGCATC
CCTGCACGCGCCGTAGAGCGTGACCAGTGCGTTCCTGACGGGCAGTCGCCCGAGGAACCC
AAGCCTTCGCCGCGACCGCGTGCGCCTGCCGGCCCTCGCCGATCCCCTCGAGCGGCGCGC
ACGCCTTGAGAACGGCGG
>gg_00052
CCCTGCCGAACAGGGCCATTAAATACCACAACGATAGCTAAGGTCCAGGTAACTACACAA
CATACATGTGTGGTCGAAATATTCATACGTGTGTTGAGCTTCAAAGTTCAGCACCGTGGA
TCGAGCACCACGCAAATTGGGCAGTAGCAGTACTGACGATGGAGAATTCCAGGGCGCGCA
ATCCAGGGCATGCACGGAAGAAACCACAGGCATGTTTGCTCGCCGCGGCACTGCTGCCGG
TGGCCACAGCCCACAACTCCACAGCGGGCACCCAAGGTGAACAATCATAGCGGACTAGTA
CGGGAAAACGTAGCAGCGGCGTATCCAAGCAACATTCCCATTATTATTATCACTCAAGCA
GTCCACCAATGAATCATCAAGATATCTCACATGACCTAACAATCTACTTATCTCCTTTGA
TTTCTATGCCGGGCCGGTTCTGAGTGCGCGGTCCAGATCGGCGATGAGGTCCTCGACGTC
CTCGATGCCGACCGATATCCGGACGAGGTCGTCGGTCAGGCCACGCTCCTCGCGGACCGC
GGCAGGGATTGCTGCGTGGGACATGAAGCAATCCCTGCAGCGGGGATTGCTGCAGGGATT
GCTGCGTGGGACAT
>gg_00053
GACCCACTCCATCCATGCTTGAGAAGCCTTCATCGGATTCACATGATGCTCTCTATCATA
GGCCCTTCTCCTTTCATCATCAATCAACAGCTCATACGCTGCTTGGATCTTGATGAAACG
CGCTTCAGCAGTTTCCCCTTCCTCAAGGGTTCCCTTACCATCATAAACATCAGGGTGATA
GAACTTGGCCAATCTTCTGTAGGCAGTCTTTATGGTCTCCTCGTCTGCATCCCTACCCAG
CTCAAGCGTCTCGTACGGCGACTTCTCCGAGTCCCAACTCGCCGCGCGCGTGGACGCCCT
CCTCCGAACCCCGCCGGCCGCCCTCGCGACCTCGTCGAGCACGAACGCGGGCGGACCGGA
ATTCGACGGTACCCGGAAGCTCCCGCCGAGCGCCGTCGCGAACCCCAGACGCCCGGCGCC
TCGTCTCACGGCGGCGGACGCGTAGTAGATATGGAGGAGGGAGGAGATGGCTCGAAGGCT
GCTCATCGCCGGCAACACGGGGAGGCTTTAGGGTTAGTGCGTGGTGGAGACCATGTTTAA
CTTGGAGAATGTCAACGTGGCGGTGAAGGAGGACAAGAATGCTCCTCCGTTGAAGGTGAC
CGGGGGCGAGATCAGT
>gg_00054
GCAGGAAAGCGGGGAAGAACAGCTGCAGCCATCAGAAGAAAAGCTCCAGTCTTTCTCCCC
CTCTCGCGGTTTGGAGGAGGGACCGGGCGCGGAGAGTCTAAAAGCGCAGGTGAGCTCCGG
GCGGGGAAGATGTTCCCCAGCCTGATCCACCACGCTGGCCGCGCCCGACCCGACGTCGCC
GCCGCCGAGGACGCACCGCGCAGTGGCGGCGGGTTGGGGCTGCACGGGCACGGCGGCGGG
CCCAGCGTGGTGCTCACGGCGGACCCCAAGCCTAGGCTCCGCTGGACGGCCGACCTCCAC
GACCGCTTCGTCGATGCCGTCGCCCAGCTCGGCGGGCCTGATAAAGCAACACCAAAAGCT
ATCATGAGGACAATGGGAGTGAAGGGGCTCACCCTTTTTCACTTGAAAAGCCATCTTCAG
AAATACAGACTGGGAAGACAGTCTGGCAAAGAGTTGACGGAGCAATCAAAAGATGCTTCT
TACCTTATGGAAGCTCAAAGTGGAACAACTTTGTCTCCTAGAGGTTCTACTCCAGATGTG
AAAGAGTAAGCTGCATCAGCACATATCCAACAAATTATATTATATTTGTTTGCCCATCAC
ATACATATTTAGGATTTTAAGTTACTTGTGAGCTCTAGAG
>gg_00055
GGCGGCGGTTCATTCGCTCGCGAAGAGCACTAGGGCAGCACAGCCGCCGCCGGCGAATCT
CAACACCTGGCAGAAGCAAATCGGCGTGGCACCCGCCGGTCGCCGCTCCCTCCTCCCGCT
TCGCGGTCTTTGGTCCTCTCCAACTCTGCGGGCTGTGGTTCTGCCTCCACCTCCTAGCGA
CTTCGCCCACACGGCCGCTGCCCGCTGCGCCCGTCGCCCGGCCGCCGCCGCTCTTTCCCC
CAGGTGCCTGTAACCCCCCTCCTTCGCGCCATCGTTCGCGCCGCAACCGTGCCGTCCATA
CCCGAGGAGGCGGGGGCGAGGAGGAGCAAGCAGGCAGGAAGGAGCCGAGCATCTTGCCAG
ATTATGCACGTTGAGGTGGCATTGCTGATGATGGTGAAGACGGGAGGCTTGAATGCACCA
AATCTTCACAATTTGGCAGATATTCCTCCCTAAGCTACCCCCACCAACCGCCGCTGCAGC
AGCAGTCGCCGACTCCTGCTCCAGTCAAATCAGCCATGTCAGCGCCACCCTGTGACACCC
TGCCCACCGCCGCCAACAACATCCAGCCATTTCTTGTCCTTCACAAGGCTGCTGCCTCCT
CGGTGCCATCTTCCCGGGCTAAGCGCCAGATTCAGACCTCACAGCCATCCTCACCCAGCC
CCAAATCAGCAAACAGATGTCGTCAGCCAGTGGGCAAGGAGTGTGAGGACGAAGGGGATT
TGGAGCTATACGAGCAGCTGCGCATTGAGGCCTTTCACCGAACCTGGTCCAAGATCCAGT
>gg_00056
CAGCGCCCGATTCGTCGAGGAGATCTGGGACTGCGTCGCGCTCGACGCCCGCCACGGCCT
CGTCCTCCTCAACTCCTCCTCGTCTGGGACCCAACAACCGACCAGCGGTGGGAGATATCC
CCAGTCCCGGACATCTGCGACTGCGACCGCTTCGAGTGGTACGCGACTGTGCTCTGCGCG
TCCACAGCCAACGGCCACCACAACATGCCCTGCCCTTCGTCGTCGTTCGCGTGGTCACCC
AGAGCCACAGCCAGCGCTGGTGCTTACGCGTCTACTCATCGGAGGATGCTTCCTGGAGTT
TTGACTTGGCCACTTGGGAAACATCTGTGATTCACCTACCTCCAAAAGCTTCCGAGTGTG
CTACTGTGCTCATGGTGATGGAGGAGGATGGCAGGCTGGGATTTGCAGGAGTGGATATGG
ACGCCAGACTCTCCCTCTGGTCAATGGAGGCGAATCCGAACGGAGACATGGGGTGGACAC
AGACTAGAGTCACTGAGCTCGAGAAGCTGCTTCCTGTCAATGGCGACTCCATCTCTTGTA
CTTTCCTTGGCTTTGCGCAAGCTGTTGGTGTCTTTTTCGTGGGGACGTATGATGGTGGAT
TATTCAGTTTTGATCTAAAGTCTGGTCGGGTGAGCAAGGTATACGAGGAGGAATGTGATG
TATTTGGCTACCTCGGCCGTGTTCCCTACACGGGCTTCTGCACTCCAGGAGCTTGCATTT
TTCATTGATGCGTCGGATTCCGGAATTATGTATGCTGGGGTCTAAATGGCTGTCACCGCT
ACTACCAGTCTAGCACAAAGAAACCTGACCTCTTCTTCGGTGAGATCCATTCACAGAACA
AGAACTTGACCGTAGAGTTAAATGTATATATATATTTTTTTGTTTTGTACATTTTCCAGA
CAAGGTTCAACTCATCTGATCCATTTGCTGCTGCTTGCATACTATCAAATCAATGAACAA
AACGTTTTTGTTATGACATCTGCTGTCTGCAAATGCCTTTATAACCAAATTTAGGCATTA
TCATCTGCCACCTGCTATTGTCCATTAGCTTATCTTGGCCAAATATTCACAACACATGCA
CAATTGCACATTATGCATTGCTATGCAGTAAATCAAACAATGAACAGTGTCAGTGTGTGA
CCATATGATAAGGATAGTCCAAACGAATTGCTTGTTATATTCTGAAATACATGAAGCAAC
TATTCGTTTTAAACACAATTTCTTTGTTTTGATATACCTTGTAAATTCTATGATATTCAC
TTATAAAGTTATGACGCATCAATGTAACCACTGCACATCTGTATTGCACTATTTCAGCTG
GAAGGAAGCACCATTTTTTTCCTTGACAAACTTGGTATTTATTTTCAGATTATTGGCAGT
TCTGAGCTCAAGATGGAGGTTGAAGTTCCTATTGACTAAAAACCTAATAAGTGTCATCTA
GTTGTATCGTGATGCTGTTGCCCAGACTGTATGTTCATTTATGTTAAATTAAGTTGAAGT
TCCTATTGACTAAAA
>gg_00057
AGCGCTCATACAGGTCCCACAGGGCTTCATCTGACTCAATGTCCTCCTCCTTTGGCACAA
ACTCCACCCTATCACCTGGCTTGGACAAATCTTTTGATGATGGAGCGGCGGAGGCAACCC
AGCTGCCGGTTCGGGGGCTAGGTGCGTCCATGGCGCGGGGAGGTGCAGCCGTGCCGTGGG
TAGGTCCGGCGGCGGCGGAACGACCTCCACTTAAGCGAGGACCATCAGATGCGGCCGCCA
CCGCCGCCGCCACCGCCTCCGGACCCGGAGAGAGCGCCCTCCGCTCAGCCAAGCTGGCGA
CGCGATATGTGGCCGCCGCAGCTGAGCGGGCGGCTCGGGCGAACAGCAGGAGGGCTTTCG
ATGCCATGGCCAACGATGAGAGGATAGATCAGGAATTCAGGATGGATGGTTGCCAACAAA
AGCTGTTGGATCCCACACACACAATCATGACTCGCTGGATCAACGGTGGCGCCAAAACAC
CGTGCCCCACGATTTCTAGTATGAGCACATCGGTGGTAAGGGGGCTTCGGCAAACTTAAT
ATCTTATACAGAAGCATAGTTTGCATATGCATAACTTACATAGAAGCATGATTTCTTACA
TAGATACATGCCTTGCAAAAGCACTGCTACATATGCATTATTATTGGGCAAAAGGAACCC
AGTCTAACATACGCATTCGTGGACAACTTGGTAAAGGTGCACACAAGGATATATAGCCAC
ACCGTACACCTAAATAGGTATTCAGGGGAGGTGTGGGATCCAGCGGCGCTTGATGAAATC
ATTATTTAGGACTAACAGCTCACGCCCCTCAGGTAGATCTGCAACAAACAATCTGCCAGA
AACAACTTCATACTCAGTAGAGATTTCCTTCTTAACTCCGACGCGTGTCCCCTTTCCCAA
GAAGACATGAATTTGGAAACTTCTCTGCAAGCAGACAATCATGCGGATCACGATTGGCAC
GCATCTCCGCTAGCTTTCCATCAGAGAACTTGGTTAGTCCCACCTTGCATGACTGATTAG
CCTTGTTCATACTGTGAATATGCAGCACCCTGTTCTTGAACTTGTTGAACCGGCGAGCCA
TCTCATCAGGCTCACGCTTCTGGTTAAAAGCCTTACACCAGCGCTCATACAGGTCCCGCA
GGGCTTCATCTGACTCAACGTCCTCCTCCTTTGGCACAAACT
>gg_00058
GAATTATTGAATTGTACAATTGTGTGTTGTCCTAGTTTAGAATTAGTCAGTGGACAATAT
TTCATTGAAGTTTCAGCAAAAATATGGAATGCTGTTTGGATTTTTTGGGATAAATGATTC
ATGTTGGCTTAAAGTGCCAATTTTGTAATTTTGTACTAGCAAATAAATCTCTAGTGAAAT
TATCATGGGAACATGTTGCCTCTTCAATTGAATTTCATACGAGTAATGGACTTTTACAGG
ATAGAGATCCTTTGCCATGACATAAATGTGCATGTCCCACACCATATTTCTCCAAGGATC
CCAAGTTATAACCTTCGTGCTGCTTATGACTCCATCAAACAGAACTGGGGCAAGTATGTC
AACGAAGCCAACTGGAATTGGCGATTGATGAAGACGATACTGACTAGATGCCATGTGTAC
GACAAGGAGAGATACTACGTTCCGTTCGATGAGCTCGTGCCGGAGGAATCCCAACCAATC
AAATTCCTTCGGAGGTTCATGCCAGATTACGCATGATGCCGTCACAACTGTTGACTAGTG
AGATGTCGGCACAGGCGGACAGTCGCAGTTTCAGTGGCTTAGAGAGAGGACACTTCCTAA
CAGCAATTATGCATGTCCCCAAAATTTTGACGGAGATACTCCATGTTACACTAGTATTTA
TGCAATAGGAAAGCAAGTATTTGTACCAAAAATATTTGTATTTTAGGAAATAGACAAAGA
CTTGATACGCTTGTAGATAGCGTCGTATAGTTGAATGGGTAAAAGAGAATTGTTTTTCG
>gg_00059
GCTCGCCGGGGGTCTCCTGCCCGCGGCCCCACCGTGGGTCCCGGAAGATGTTCACGTTCG
GGGACCAGAAGGTTAGCCCTGCTCGACCGCCGTTGTACATGGCCCGCGCCTCGTCCGACA
CCGCCTGCAGTTGCACCGATCGACCAATCCATCAATGTGTGTGTACGAGAGTATTTTACC
GCTGTCATGGGAACAAATGTACAGTAGTAAGTACGTATGGATTGGTAAAGGTAGGAGTAT
TTCTTTCTTTATTTTTTTCCTTCTCGGTCAGCGTTGATGAGTTCGTGGCCGTGGACCATG
GTCGGAGGCGGAGAAGAGTGGGGGTGTGCACGGCTGCCGAGGCAGGCAGGATGGACTGAT
ATCTCTGCCCGGCTGTCCGGCCAATCACGTGGCTCCTGTTCTTGCTCGCCAGTCGCCCCG
CACCAGCAGCACTGTGCTGTCACGCGACGGCTAGCTGGTGTCGTCATGACCCTACAAGTT
ACGATGCTCATCGCCATTGGTGCTGCTCGTGATGGAGTTCTTCTGTAGCAGT
>gg_00060
CGTCGCTCTCTCCCCCTTCTCCCGGGGAAAGGGAAGCGAGAGGCGAAGCAGATAAGGAAG
CCCAGCCGGCAAGGGGAGCCACACCGGCGTCGAGAAACCCTAGGGCGAGCGGCTCGACGA
CCCCTGCCACCCTCATGGCGACCTTCGCTACCGGCAGCGCCACAGCACGCGCGGCGCTGG
CGTCGCCGACTCCGTGCCGGCCGGCCGCACGCCCGGCTCCGGCTCCGGCGCGGTGGATGC
CGCTGCGCTGCTCGGCGCCGGCCCTGGGCCTCAGGGGAGGGGCCGCGCGTTCTCGGCGGG
GCGCCACGCTACGGGTGGAAGCTAAGAAGCAAACTTTTTCTTCATTTGATGAGTTGTTGG
AGAAGTCTGAGAAGCCTTTATTAGTTGACTTCTATGCAACTTGGTGTGGTCCATGCCAAT
ACATGGTTCCCATACTTCAAGAAGTCAGTGAAAAGTTAGGCGACAAAATTCAAGTTGTGA
AAATTGATACTGAGAAGTACACTAGCATTGCAAGTCGTTACAGAATTGAAGCATTGCCAA
CTTTTATCATATTCAAGGATGGGAAACCTTGCTATCGCTTTGAGGGAGCATTGCCTGCTA
ACCAGATGATCGAACAAATTGAGAATGGTTTGGCAGTCACGAAGTAGCACATATGGTGAG
CAGGGCAAGATCCCCCAAGCGCCCCCCCCCCACCACCACAAAAAAAAG
>gg_00061
AGGGCGATAAGCTGGGTTCCACCATCGGACAACAAGCCAATTTGGTGTGGAACTTCAGCC
GCGATCTGGAGGATATGAAGGACACCTTGGAATCCATGGCGGCAGTGCTCAAGGACGCCG
AGAGGAGGTCAATTAGGGAGGATTCAGTGCGCCTGTGGCTGAAGCGCCTCAAGAATGCCG
CCTTGGACATCTCTGACATGTTGGACGAATTTGAAGTCAACTCTAAACTAACTCAAGGAA
AGAGCTATATCTTCTGCAACTATCGGATCCGTTCCCCTTACCAACCGGAGGTGGCGATAG
ATCAGGAGCTTGGGAACCGAGAGTTGGTGCATCATTGCACGTCTTGCACAGCAGAGTAAA
CATGTATGGTAACAATGAGCTGGAAAATAAGATTAATGTTCAACTAATGCAAGCTACATG
GAAATGAAAATCTGCCTTAAGCAAACTTCATATATAATCCACGGCAATTACTGCTATATT
ACAAGACTGGAGAATATGCATTTAGCACAGTGGTAAGGGAAGTTGTTGTGTGACCTTATA
GGTCAGGAGTCCAACTCCTAGTTCTCAGGCTTTCGACTCTATGTCTTGGCCTTTTCTTCT
GGAGGTTCTGCAGCAGCTCGGTTTTGGGCAAATATGGAGAGATATCATCAGTGGGCTGCT
CTCCTCGTCATCAACCCAAGTTCTTTTAAATGGGGTGCCTGGGGATCATATTCTTCATCG
GCGAGGATTGCGGCAAGGTGATCCCCTCTCTCCCATGCTCTTTATCTTGGTGATGGATGT
GTT
>gg_00062
GTTAGCTCACTAGCTGCTGGACCGGGCCGGCGGCGAACCACGGATGGGCCGGGAGGGCCA
GCTGGACGGGTGCCTGCGCCGGCGCCGGCGGGGGTGGGACAAGGGCCATGGCCATGGTCG
CGGCAGCGGCCTCGCCTCTCTTCCTCCGCTTTGGTGTCCCAGAGGAGGAGGAGGACGAGG
AGGACGAAGGGGAAGAAGAGTCGGAGCTCGCGGTCGGCTCGGGGGACGCCCGCTTGTCTC
CCACGGCAGGGGCAGGGGCAGTGGCGGCGGCCGCGGCCGCGGCGGCAATCTCGGAGCCGA
TGCGGAGTGGGAAGTTGAGGAGCGCGCGGGAGCCGCGCATGCGGTACGCGGCGCGGTCGT
AGGCCACGGCGGCGTCCTCGGCGCTGTCGTAGGTGCCGAGCCACACGCGCGCGCCGTTCT
TGGCCGGGTCCCGGATCTCCGCGGCGAACTTGCCCCACGGCCGCTGCCTCACCCCGCGGT
AGTGCTTCCCCCTGCTGGCCACCACCGCCGCGGCGGCCGCGGCTTCCTCGCTCCCGCCGG
GCGTCATCTCCGCCG
>gg_00063
GTTCCAGCGGGGTCCCTCCCGCTGGTCCGGCAGCGGCGGCGGCGGATTAGGGGGTAGCCC
GCCCCATCGCTACTCCTCCCGCGGCGCGGCAGATGGCGGTGGTGGAGGGGGCGGTGGCGG
GAGGTTCCACCCCTACCGTGGTTCTTCTGACTATTCTAGCGGCGGTGGAGGGTACAGAGG
CGGTGGTGGCGGCGGGAACGACTTCGGCGAGCAGAGGCAACGCTATGGCGGCGGCAACAG
AGGCGGAGGCCGTGGGGATTTCCAAGATCATGATAGTAGAAGTAACTATGTCAAACTTTT
TGTCGGATCTGTTCCAAGGACAGCAACTGAAGAAGACGTTCGGCCTTTATTTGAGGAACA
TGGAGATGTTCTTGAAGTTGCTTTAATTAAGGATAGGAAGACCGGTGAACAACAAGGTGT
GCTAAGGCTTTGTTTTTCTTGTATTATCACAATCGAGTATCTCTTTTGTTTTCAGGTTTC
TGAGAGGTTATAGGAGCAACAAGGTTGCATCTTCTCTCAGTTAGATTGGCGGTTGTTGAT
TTTCATTTCCTGTGCTTCCATTCTGTTCGTCTCCTGTGGATTCAGTAGAAGACTAGAATG
GAAGCGACTAACTGTCCGCTGATTACTGCAACCTAACTAGCCACAACTCTACTGCTACAC
AAGGCAGCAAATTTGGTACCAAAAGCTGTGTTTAGATGATATTGATCTTCTGGATGCTCT
GTAGTTCTAGTAGCAATGAGGTTGTAGTTTCACCTTTGCATCTGTGCCTTGATTTTGTTG
CAAGAACTTATATAACCTTATAATGAATCAATACAAAACTTCCCATCGTTG
>gg_00064
CTCGCCGACTGGTAGAATAAGCCTGGTTCAGGCTTTCAGTGAGCTGTGTCGCCTGTGTGC
TAATTCTCCTCCTCTGCTTTGGCAGTCCAGTACGTCTTAACTGCCATGAGGACCTTCTCT
GGGTTGAAGGGGCCATCCTCGTGGTCCATGATGCGGCTTTCCCACCGCATCCGCTTGGTT
ATTGCCTGGACTTTCGTGAGCACGTCAACTGTGTCACGGATGATAGCTGTGCCCTCGGGC
CTTAATATCCTATCCATCTCCAAGAGGATGTCAGTTATATCACACCTGAAAAGTTTAGGA
GAAAACATATCATGAGGGCCTGTGTATTGTAAAAAAAATGCCATATATTATGGATATTTC
AGAGCTGAAACAATGCTCCCACACTTGCTAACAGAGGAGCTCATGTGAATAACCAAGGTC
AGTTTCACAAGACATGAGAGTAGGGGCAGTGGTAGAAGTATAACAAATATGTCAGAAAAA
CATGCCAGGATAACAGTTAAAAACTAGAGTCCTGTGTTAAATGCAATATTAACAGTAAAT
TGTACTGCAGGACATGCAGTCATCAACTGGGCAAGGCTGAAGGCTATCTCACATTTAATT
AGAGTTGAACATGTTGCACTGAGATGCCTAGCATAACCTCCACAATTACTTGGTGTCGAG
AAAAATGATAAGGTGCCGAACAAAACTCAAATATCTTCTCATAATCATAAACCACTAAAA
AATTATTTTGATAAAAGTAAGTGATGTCTTCCTTAAAAGGCTAAGGCAAACTATCAATTG
ATTATGATTTTCAAGGCTGACAAAATGATGGCCAAACAAAACAAAGGTAACAAGAAGACA
GCAAACAGTAATGTCATGAACATGGCTAAAATAAAGAGTGAGGTGCAGAATTTCCTTACC
TGTCTTGGTAGATGCTAAACAAATTGTCAGCATGCAAGAGGTCATAGGTTCTTGGATACG
TTGAGAAAGCTTCACACCAATCCTGGTATGTGCCAATGAACCCTCGCTCGTATATTGCCC
CAAGGGTGTCCCGGTCAGAGTTAACAGGGACGACATTCATCACCCACACAGGGTACTTTA
CTAAAGAAGCAGCGAACCCACCCATGTTTGCGTTCATGTCCATCACATTTCTGTATCTAT
TCTCTGCTATGGGTATGGTGCGCTTGTAGTATGCCACCCTCTTCTCCCACAACTTCTTGT
CCTCATCAAACTTCTTTGCATCCAATCCTGGAA
>gg_00065
GGAGTACTACCACTGCTAATCTTGCATTACATGACCTTAATACCGTCATGACTTTGTTCC
CTCCCTACTTACTGGCACCCAACACTGCTAGTACTATTAGCAGAAAGACAGCAAAAAAAA
GGTCAGGGACAAGGGACAGGGCCAGGCGCCCAGGCCCCTCCTCGTCTCCTCCACTTGGGA
CTTTTTACAAGCACATGATGCAGAGCACGTTTCAGCAGTCGGCTGCAGCCCTCTTCCTGC
TGCCCCCTGCTCTCAGCTGCAAAAAGAGAGAGATAACGACATGAGGGGGGAAAATGTGCG
CTTGCCGAGCGAAAGCTTCGCTCGCCGGAACGGGCGGTCAGGGCAGGCAAGGACTCACCG
ACGAGGCCGGCACGTCGGAGCTCTTGAGCACGCGCAGCCTCTTGGCGGTGGCCACGAACA
TCTCCCAGGGGACGTCGCCGACAAGGACCCTGTCCCCCTCGTCGTCCTCGTACACCAGCG
TGTAGTCGCCGCCGATCACCGGCTCCTCCACCTCCTCCGCCTCCTCGACACCCGCCGTGG
CGGCCGGGTCCCTCTGAGCGGCGAGCAGGCCGCGGAAGAGCTTGCCAACGGCGGCGGAGA
GGTCGGCGTAGCCGCCGTACGCGGTAAGGTCCACCTTGCGCCCGATCGGCACGCCGTCCA
TGTTGATCTTCACGAACAGGCCGCCCTTGTGCGCGCCGTCCATGGCGCCGCCGCAGTCGT
GAACCTTGTGGTGACGGTGGTGACCCAACGACGACTGCGGCGACGGCCTGGAGAACGACG
AGGCCAGGTTCCTCCGGAACGACCGCACCGGCGGCCACCCCACCACCGGCGCCGCGGCTG
CAGTCCTGGCCCTTGCCTTTGAGCCATTGCTCCCTTTGGCAGCCTGGAGAGCGAAAGCAG
AGGCTTCTCCGGCGGCGTCCAAACCTGATGATGGCTTGGCGAAGTAGGCCGGGAGGCCGA
GGCTGAGCTCGAGGCCGCTGTCCCCGGCGTCTCCGGCTCCGAGCGGGCCGCGCCACGCCA
TGATCGCCGCCGCGTCCCTCAAGCTCACCCCCACCAACACAGGGAACGGAAGGAAGCTCG
CGGTCACGGGTCAGGAGAAGGTCGCACGACTCCTCACAACTTCACAAGCAGAAGCCGCCA
GGCGGAGTAGCGAGCAGTGGACCAGCAGGGAGAGGAATGAGGATGGCGACCGCGGAGGAA
AGGCTGCCCCCCAGCGAGAGGAGAGGAGAGGAGAGGAGAGCGGTGAACAGAAGAGGAGTC
AGGACAGGACAGAAGCAGCACAGCACAGGTGCTGCGCCTAGCTCGCGGTGCCCGAGGTGA
CCAAAAGGCGGC
>gg_00066
GCATCGAAGGCCCTACACAGAAGGTTATCGACTTGCTGAACAGGGGGGAAGGTGTGCATA
AAGAGAAGCTAATGGTTGTCTCGATTGTTGGAGTGGGAGGCCTTGGCAAAACAACCATCG
CCAATTCCGTGTATGAAAGACTCGGGGGACAGTTTCAGTGCCAAGCTTTTGTCTCGGTGT
CACTCAGGCCAAACTTGAAACAGATACTCTGCAGCATACTGCGACAAGTTAGCGAAGACA
CATGTACTAACGCTGGAGAAAAGGATCCAGATGAACTCATAAAGAGCATCAGGAAATTCC
TCGTCAAGAAGAGGTACTTAATTGTAATTGATGATATATGGGACAAAGAAGCATGGACAA
TCATCAAATGTGCTCTGATTGACAATAATATTGGTAGTAAAGTTATTGTCACAACCCGGA
ACATTGATGTGGCTAATATATCTTCTGTGGATGGTGAAGTTTATGAACTAGATCCCCTTA
GTGACAAAGACTCCAGAAGACTTCTTTGTAAAAGGGTATTTAATGAAGAAGATGGAATTT
ATTCTGAACTAGAGGAGGTAGCA
>gg_00067
GAAACTGCAACTGACATGGAGTGTGCTAGGCACAGCCGAATTTTGGTATTGCCCTACCTC
ATCTCAGATATTATGACACAGTATGCTGGTATTTTGCTTGATTTCATTGGACAGCCCAAG
TCCACAGTTGCTGCAACTGCTGCTATGGCAATTAATCCTAAGCTTCATGTGGAGACCCTT
CAGAACAGAGCAAGTCCTGAGATTGAAAATGTGTTTAATGATGCCTTTTGGGAGAGTTTG
GATGCTGTTGTTAATGCATTGGACAATGTGACTGCAAGAATGTACATTGACTCCAGATGT
GTATATTTCCAGAAGCCACTTCTTGAATCGGGCACTCTGGGTGCCAAGTGCAACACACAG
ATGGTCATTCCTCACCTAACAGAAAACTATGGGGCATCCAGAGATCCACCAGAAAGGCAG
GCACCTATGTGCACTATACATTCAGTTTCTCACAATATTGATCACTACCTGACGTGGGCT
AGGTCTGAGTTTGAGGGTCTGCTTGAGAAGACTCCCACCGAAGTAAATGCTTTCCTGTCG
AACCCCGGTGGATATGCAACTGCAGCAAGAACTGCTGGTGATGTACAAGCTAGGGACCAA
CTTGAGCGAGTTATTGAATGCCTTGAGACAGACAAGTGTGAGACATTCCAAGATTGTATT
ACCTGGGCCCGGCTTAAGTTTGAGGATTATTTCTCCAATCGTGTAAAGCAGCTGACATTC
ACTTTCCCTGAAGATGCAATGACTAGCTCTGGTGCTCCTTTCTGGTCTGCTCCTAAGCGG
TTCCCGCGACCTCTGGAGTTCTCATCTTCCGACTCAAGTATTTTGCTTGATTTTGTTGAC
AGCTTTGAGCATCACGAATGCAAGTGTCTGGGGATCACTTATGTTAGAGAAAAATCAATT
ACCAAAAATTCACAGCAACAAAAGGGTCTTGCACACCATGGGATATCCAGGCTGTGGGTG
TCAGATTGTCCAGTTTCAGTGTTCATATATGATGATCCATTGAGAGGTCTAGTGTTGGCC
TGGGAAGTGACACATATCATGGGAAGGTGTGGCCTGATTGCAAATGCTCCTCACCGGCGT
GGAATAAAAACAACATATGCTAAATGGAACATCGCAACAGAATCTCAAGTTTCTCTGCTT
CTTCAGGTGCAGTGGGATCCAGGTGGTCACCATCTCAATATTGTTTCGTTTTTTACATCA
GTTTGGGTTTGGGACCCTGGAGATTTGGAACACATTTGTTTGCTGCTGAGACGGCTTGGG
GACAAGCCGTGTTTCAAGGAGGGAAGTATGTCAGGGACCTCATGGGCTGGCTGGGCCGGA
TGACAGGCCGGAGAAGCGAGTGGGCTGTAGCTCCAGACTTGTCCTGGCCCAAGAAGGAAG
CTACGGGAGATGCAACACTAACAAATACAGAATGAGGTCAAGCGGAGGAGGGGTCGAAGA
ACAGACCAGGAACCAGGCGGCGAGCTCACGCTCGAGGCGAGCATCTGCTCGAGGCTAGCT
TAGGCTAGATTTTATCCCTTGTTCTTGTATCGTCTCCCACATACTGGTTCTCTTTATCTA
GTCCCTTCTAGAACATTCCTAGATTTCCAAATTGTACTGAGATTTTAAGTTGTGAGAATC
ATCAGATTTGGGTTCCTGACATTTGGTATTCGGAGCAATCGATCCTCGGCGGGATCTCGC
TGATTCCGGCGAGCTGATGGCTATGGAGGACCAGATCGGCGCCCTCGCTGAGCTGCTCAA
GGGGATGCAGTCTCGGATGGATCAACAGCACGATTCCCTCAGGAGGACCTTGGAGGCGAA
CACATCGGCGCTGCGGGACCTCTGCGGCAAGTCTCCAGCGACCTCTGCAGCAACCGCCTC
CATCCTCGCCTCCAGCTCCGAAGATGCGAGACCGAGGTCGCGAACTCCACCACCGCAAGC
TCCAGTCGGGCGGTGGCGTCCTCCTCAGCTCCTTTGGCACCTTCGCCAACCCCCACGTCG
TTCCAG
>gg_00068
CCAGTCCACCTGACCCTCGTATTATCTCCCCGTTCTCCGTTCCTCTTCGCGTGCGCAGTG
ACGACGAATTTCTAGAGCGCCGTACTGCGCACGACTCCCGAGCCCACCATCGCGAAGCGC
CGGAATCGGGAGGCAGCCAGCCTTGCCTTGCTCCGCGGCGAGCGGCGGCTGAGGAGGGGT
GGGGTGATGTACCCGGTGGTGACGGGCACGCCGCCGGCGCGGCTGCCGGCGGCGTCGCGG
GTGGACAAGGCCACGAGCCACCTGCTGCAGGGCCCCGACTGGGCCGTCAACCTCGAAATC
TGCGACACCCTCAACGCCGACCGCTGGCAAACAAAGGATGTGGTAAAAGCAGTGAAGAAG
CGATTGCAGCATAAGGACCCAAAAGTTCAATTCTTTACTTTGACGTTATTGGAGACAATG
ATGAAGAACTGTGGTGAATATGTTCATTTTGAAGTTGTTGATCAGCATGTTTTACAAGAG
ATGGTTAAAATTGTCCAGAAGAGGCATGATATGCAAGTGAGGGATAAAGCATTGTTACTT
CTGGATTCATGGCAAGAGGCATTTGGTGGACCTGGTGGCAAATATCCACAGTACTACTGG
TCATACATTGAACTAAAGAGGGCTGGAGTAATGTTCCCACGACGTCCTGTAGATGCTCCT
CCAATATTTACTCCTCCTGCAACACATCAGGCGTATGGTTCACCTAGATATCCTTCTGGA
AGTCTAAATGAGAGAATCACATCTGATGCCGGAACATTGAGCTTTGAGGGCTTGAATAAT
ATTAGAAATGCAACGGAACTGCTGTGTGATATGGTGAATGCTTTGAACCCTGCTGATCGC
CTGGCAGTTAAAGATGAAATTATTACAGATCTTGTAAATCAATGTCGTTCAAATCAACCA
AAGCTCATGCAGTTTGTCAGTTCCACAGGGGATGAGGAGCTGCTAAAGCAAGGACTAGAA
TTAAATGATCGTTTACAGAGTGTACTCACAAAACATGATGCTATTGCTTCTGGTTCTCCA
TTACCAGTTGAGACACCAAGTAGAGAACTACGCAGAGAGGATCCAAATCCTGATCCATCT
ACACCAATTACACATGATATTAAGGCTCAAGTTGAAGAGGATGAAGATGATGAGTTTGCT
CAGATAGCACGAAGAAAAAACAAATCTGTGATGTCCAGTGATGAGGCATCATCCAGTGCT
GGTGATCAGGCTCTGGTACCTGTTGATCCAGCACTTTCTGAAGTTTCTTCGGTTGCGAGC
AATGCAATAGTACCTCTCGACGCATCTTCTGTTAGTGGAACCAGGACGAAGGAGCAGGAT
ATGATTGACCTTCTCAGCCTCACCTTGTACAGTCCTCCTGAATCATCTGCAGATTCTTCA
ACTCAGAACCAAAATGGGAGTCAGCCGAGTGTCACATCAAATGGACCAGAAACACTGCCG
AGCTATCAGCCAGCTGCGGCGAATGGGGCAAATTACCCTGCCAACAACCAGGCTTATCCA
ACAAACCAGGGATATGTTCCGTACAATAACTATGTTGCACCATGGGCCCAAACGGGGCCG
GTTGCACAGCCTGGAGCATATCCGACTCAACCCCAGCAATATGTGACTCAACCCCAGCAA
TATGTGTCTAGCTATCCGGCGCCACCATGGGCTATGCCTGCAAGTGCCAATTCAGCTAAT
CCTTTCCAGCCTGCGACATACCAAACGCCAAACCCTCCTGCTGCTTCTGTTGCCCCTGCT
GCTACCTATCCAACTACATCAAAACCACATGCCGCTCCATCAATGCAACTTGTTCCATCT
CCAGCACCAAAACCGGTGCAAAGTTACAACTCTTCTATTTCTCAAACATACACTGGTCCG
AACATGGCTACAGATGCTCGGATGAACGGAAATCAGCGGCCAAAAGAAACTCCAGTGGCA
GCAGCCAGACCATATTACATGCCGGACAATTTGTTTGGAGACCTGATCGACGTGAAGAGT
TTTGGCGCTGGAAGCAAGATCAACAGGTCTACCAGCATGCCGAGTCCAAAGGGTGGTGGC
CAGCCTATGATTGGTAGAAACAAATAGGCCTCCGGAGTTCAAAATAGGGATGAGCATATA
TTTAGTTAGTTGCTACAGTTGCCTGGTTTGATGTAAATTTGCTGTATATTTTAACGTGTC
AATTCGCGAATTTGTTACGTTGGTCAATCAGTTGCTACATTTTTAACTTTAGTAGAGATG
CCGAGATGGGTAGAGCAGTCATTGGTCATTGCTGCAGATGATTATTATCGACTATCGTGA
TTGTGATACAAACCACCATTGCCTGCTTCGTGTTTTCTATTTTTCATGTGCTGC
>gg_00069
CGTTCGTGGAGGAGGTTACTCTGCTGGACAGTGATCGCATTTGGTGGTGGCGGTGGAGGA
AGACGACGAGTAGGAGGAGGGGGCCATGAAGGAGGCGCGCGAGGAGAGGTGCCTTGACCC
GCAGCTGTGGCACGCGTGCGCCGGCGGCATGGTGCAGATGCCCTCCGTGCGCTCCCGTGT
CTACTACTTCCCGCAGGGCCACGCGGAGCACGCGCAGGGCCCCGTCGTCGACCTCCCCGC
CGGCCGGGTCCCGGCGCTCGTCCTCTGCCGCGTCGCCGCCGTCCGCTTCATGGCCGATCC
GGACACAGACGAGGTCTTCGCCAAGATCCGCCTCGCCCCGGTCCGTTCCAACGAGCAGCC
CGGCTACGCCGCCGACGCCGACGACGCCATTGGCGCCGCGGCGGCGGGCGGCGCGCAGGA
GGACAAGCCCGCGTCCTTCGCCAAGACGCTCACGCAGTCCGACGCCAACAACGGCGGGGG
CTTCTCCGTGCCGCGCTACTGCGCCGAGACCATCTTCCCCAAGCTCGACTACCGGGCCGA
CCCGCCCGTGCAGACGGTGCTCGCCAAGGACGTGCACGGGGAGGTGTGGAAGTTCCGGCA
CATTTACCGGGGCACGCCGCGCCGGCATTTGCTCACCACGGGATGGAGCACCTTCGTCAA
CCAGAAGAAGCTCGTCGCCGGGGACTCCATCGTCTTCCTGCGCACCGAGCATGGCGAGCT
GTGCGTCGGGATACGCCGTGCCAAGCGGGTGTCCTGTGGTGGCATGGAGTGCATGTCTGG
GTGGAACGCCCCGGGGTATGGGGCCCTGTCGGCCTTCTTGAAGGATGAGGAGGGTAAGAT
GACGAAGGGTCCTGGTGGGTACATGAGAGGCAGGGGGAAGGTGAAGATCACAGATGTTGT
TGAGGCCGCAAGCCTAGCGGCGAGCGGCCAACAATTTGAGGTGGTGTACTACCCAAGAGC
TAGTACACCGGAGTTTGTTGTGAAGGCTGCATCGGTGCAGAACGCGATGAGGAACCAGTG
GTGCCCAGGGATGAGGTTCAAGATGGCATTTGAGACAGAGGATTCATCAAGGATCAGCTG
GTTTATGGGGACGATAGCTTCTGCTCAGGTTGCTGACCCAATCAGATGGCCAAATTCACC
GTGGAGGCTTCTTCAGGTGACATGGGATGAACCTGACTTGCTGCAGAATGTGAAATGTGT
CAATCCATGGCTTGTGGAGATTGTATCAAGCATTCCACCGATTCACCTGGGACCATTTTC
TCCACCTAGAAAGAAGTTGCGGATGCCCCAACATCCAGACTTTCCATTTGATGGTCAGCT
GTTGAATCCAATTTTCCACTGCAACCCACTTGGTCCAAGCAACAGCGCTCTTCGCTGTTT
CTCGGACATTGCTCCTGCAGGCATACAGGGAGCCAGGCATGCTCAATTTGGTTTACCCCT
AACAGACCACCAGCTTAGCAAGCTGCACCTCGGTCTTTTCCAAGGCGGCGGTTTTAACCG
GCTTGATGCTATCACTCCGCCATCCCATATATCCAAGGGTTTTGTGATCAGCAGTGCACC
AGTCAATGAGAGTGTCTCTTGCTTGTTGACAATTGGCACACCACAGGCCACAGAGAAATC
TGATGACACAAAGAAACCCCATATAATGCTGTTTGGAAAGCCGATCCTTACTGAACAGCA
GATGAATTCTAGAGGATCAAGGGAAACATTCTCCCCTGAGATTACTGGAAACAGTTCTTC
TGATGGCAATGTTCAGAAGACAGGAAATGTATCTGATGGTTCTGGTTCATCGATTTGCAT
CGGTTTCTCATCCCAAGGTCGCGAGGCTTCTGAGCTTGGGTTAGAAGCCGGGCACTGCAA
GGTATTTATGGAATCAGAGGATGTTGGTCGCACCATTGACTTATCTATCTTTGGTTCATA
CGAAGAGCTATACGGTCAGTTAGCTGACATGTTTGGAATTGAGAAGGCAGAAATAATGAG
CCACCTTTGTTACCGTGATGCTGCTGGTGCTGTCAAGCATACTGGTGAAGAGCCATTCAG
TGACTTCATGAAAGTAGCACGGAGGCTCACCATAATAGAGAGCACCGAGGGGAGACTGCA
GAAACCTCTCATCGAATACATGATGGAGCGGGCTTGATTGCATGACTGGTTCAGTAAGGC
AATCTGAAGCTTGTGGAAGACTGAGCTTAGAGCGAAGTAACTGCTGTGTTTGCATTTGTG
TTTGTCTGCCGTGAAGCAGAATTGCGATGTTTGTCTGGTCTTGTGGAAAACCTTGGTGTA
CGGATTTTCATCTGTCGTGACTTGGTCGTTAGAACTCTGTCGTGATCAGTTGTGTTGTGC
TTGGTCGAAGTTGATAAATATCCTCTTTGACGAATTAGCTTGGAATAAAGTTCGAGTTGT
GTTAAGGAGTGCCAGTGCCATGGCAATCCAGTTGTCATTGTCGATTTAGTTAAAACGCTT
GTATCTGCTGCTGCAGTTTGACAGCACTTGCCTCTGTATATGCTAAACTTATGGTTGTTT
ATATGTTCATTTCATCAGCTTGAAAATCACCATACCTGTGGTT
>gg_00070
CCCCCTGCCCATCGGCCAGGGTTCGATTCGTGGCTTGTCCTTTTCTTTTTCTCGAAAAAA
AAATGAAACATCATCCTCCTCTCACCTCCCCTCCCAGTCTGTGACTCGCCACACGCCCAC
ACCTCGCCGCGATGCCGCGTGCGCTGCAGCAGCAACAGCCAACAGCACACCTCGCCGCGG
GACGCCGCGGGGAGGCGCCCCAAGAAGCGACGCGCGGGGACGGCAACGGGGACGAGAACG
ATCCATCCCTAAACTCAAGCCCCGACGGCGTCGTGCTGGCCGTCCCTGCCGCCGCCGCCG
CCGCCGAGGAGACCGAGCCCGCGACGCCCACCGAGGCGGCGGCGACGGAGAAGAAGAGGA
GGGTCAGCCCCGGACCCGAGTCGTCCAGGCCGCTGCGGCGGAGCACGCTCTAGGCGAAGG
CGGCCGAGATGGAGGAGCGCGAATGTAGGTCGTGCTCCACGCACAGGGAGGCCTCGTGGA
GGTGGAGAAGGGCAAGTCAACGGGGTACCTCCATACCTGTATCCTGCGTCGGACTCTCCT
GCATCTGCGCGCAGAGGAGGGACAGCGATGCGCGCCTCTCCTTCGATTTGACGCCTGTGC
AGGAAGAATGCCTACAGAGGTTACAGAACCGCATAGAAGTTCAGTATGATAGTGCAAACA
GCGAGCATCAGGAAGCACTACAGGCCCTTTGGTGTGCTTCTTTTCCTGGCACAGAGCTTC
GGGGGCTAATATCAGAACAATGGAAAGAGATGGGTTGGCAAGGAAAAGACCCATCTACAG
ATTTTAGAGGTGGAGGCTTCATCTCCTTGGAGAATCTATTGTACTTTGCTAGGAACTATC
CAAAATCTTTCCAGGAACTTCTTCGCAAGCAGAATGGTGACCGTGCAATCTGGGAGTATC
CATTTGCTGTAGCTGGTGTAAATATAACCTTCATGCTCATTCAGATGCTTGATCTCCAAG
CAGTTAAACCGAGGTCATTGTTCGGAGCAGTTTTCCTAAAGCTTCTTTCTGAAAATGATC
GAGCTTTTGACATTCTCTACTGCATAACCTTCAAGCTGATGGATCAGCAATGGCTTGACA
TGCATGCTACTTACATGGACTTCAATACGGTCATGAAATCTACACGGCGTCAGCTAGAAA
GGGAGCTTTTGATTGAAGATATTCAGAGGATTGAGGACATGCCATCGTACAGGCTTCTGG
GCCGGTAGCTAGAAGAAACTGAAATCTTAACATGGCTACATGTTGCAAGGCTTGAGATGC
TAATGGATTGCAACTTGTGTCCACAGCTGGTGGCAATCTTGAAATGTAGATGCATATGTA
TCCTTGTGTGTTAGGTACTTGTGGTCTCTGGTAACCTGATCTCTGAAAATTACAGGGTAG
AGTTTTTTTTTTTCCTGGTGATAGAATGCCAAGTAGGGTAACTGAAGTGTCTGATCAGCT
GCCATGGCAAAAAATTGTAGGGCGTGTTATTACAATCTGGTCGTTGTCCATCATACTACG
AAAGGAAGTGCTCCTAGGGTTGTCGTTGTAAACAGGAGGGTTTGGGAAAGATGATCTGAG
TTGTCTCCCATTTGCATGAAGATAAGAGGCTAGTTTTTTAAGTGCGCACTGCGCAGCAAC
TATGTCGTTCATTGGTTTTTCCAAGATCTTTTTGCCCTGTTCGTGCCAAGCCTGCGCTGT
ACACCAGTTCGCAATTTCCTTCCCACTGGTTTGTTCCTTTTATGATGCGTGCATGCAGTT
TTCTGTAACCACTTGAGGTGTTCATGGCTAATGATGCGTAATCATATATAGCTTCAGTAC
TTTATAAGCTGTTCTTCAACTGTTGTCTAGTAATAAG
>gg_00071
GTTCAATCTGACATACTCGGTTTTCACAATTCCCGCATCTTTCACACGAAACTTTTGTGA
TATTTCACAATTCCTCAATCGAAACTCTCTGTATTTTGCTGCAACAACCACCTCAAATAA
TCACCAAATAATGTTCTCTCTCTTACATACAAAGAATGTAATGAATGAATAATATCGAAT
CCACAATCAACCTCACTCCCAAATCTCAGCCTCAAACAATTCGATTCCATCCATGTTTCT
ACTGAGCCTCTCAGCACTTCTTGGCGCAGGCGCTCTTGGCCTTGTGCCTGAACAGCACCT
TCTTCTTCCTGTGCGAGGTGTTCTCGACGGTGAGCACCACCTTGCCCGGCTCGCCGGCGC
GGAACGAGTTGCGGACCGCCTCCTCGCCGGACCCCATCTTCTTGCCCTTCCTGATGATGA
TGGTGTAGGAGCCCTCGTCCGCCGGCACGAACTCCTCCTTGTAGTTCACCTCCCACCCCA
GCACCGTCAGGTCCCATGTCAGCGTGGCATCACCCTCAGTGGCTTCGATCTCGATGGTCT
GCGTGGAGCTTCCCTTGACGGTGACCTCTGTGACCTCGCTGTCGTCCGCGGAGAACTCGG
TGTCGCCGTCGCGCTTCAGGCCGCCGTACTTCACCGGGATGGCCTCAATCGGAATGTACT
TGAGGAGGGTCTCGGTGACCTTGGACGGGCGAGCAACGACGAACTTGCTCTTGGTCCTCT
GCGTCAGGAACGGGTAGAACAGGGCGCTGAACGCGTAGTACCAGAACGGCACGTTGATCA
AGATGTTTCTTGCGACGAGCTCGGGGTAGTTGTCCTGGAACAGGTCGAGCACCTGCTTGA
CGGCGACGCGGAGGTCCTTCTTGGCCGGGCCCGGCGAGTTCTTCAGGTCGGTCACCTGCA
GCAGCGACGCGGCGCCGCCGGGCCTCAGGTCCAGCTCGGCCACGTGGCGCTCCATGGCGC
GGACCCGCCACCGGAGGAACCTGGCCTTGCCTTCCTCGGTGCCCAGCGCCTTCTTGTACA
CGGCGTCGTCCGCGAACACGCCCAGCGCGTTGAAGCACACCGGGTGGCCCTCCCGGTCCG
CGCCGTCGAGGTAGCACGCGCCCGCGAGCTCCTCGGGGAGGTCGGCCTCGTCGGCGTCGG
CGTCAACGCTGAAGCCGGTCCAGCCCCTGCGCCAGCGGAGCGTGCGGCGGAGCATCTCGA
ACGCGGCGCCGGCCTTGAAGTCGCGCGCGCGGAGGAACTTGAGGAGCACCACGTCCGTGG
CCTCGTCGCCCTTGCTCGGGAGCAGAGGCACGCCCCACAGCGCGATGTCCTTGTCGACGG
CGACGACGGCCGCCGTCTCCGCCGGCTTCTCCTCCTCTTTCTCCTCCTTCGCCGCCGCCT
TCTCGCCGGCTTCCTCTTTCTTGGCCTCCTCCTTGGTGTCTTCTCCTCCACCCTCCTCCT
CGGCCTCCTTCTTCTCCCCTTCCTCCTCGCCTTCCTTCTTCTCCTCCTCGGCGTCGGCCT
CCTTCTTGCCGTCCTCCTCTCCCTTCTCTTCGGCTTCGGGCTCCTCCTCTTTCTTCTCCA
CGGCCTTCTCAGCCTTCTTCTTGGCCTGCTCCTTCTCCTTCGCCTCCGGCTTGCCGCCGT
CGTCGAACAGCTTGCCCTCCACGATGGCCCCCTCGACCTTGTCGCGGAGCTCGGCGAGCG
CCTTACGCTCGCTCTCCTTGAGATCGTCCAGGAAGTTGCTCTCCTCCCTGAACGACGCGT
TCTTGGACACCGCAACCGCCTCCTTGGCGCTCACCTCCTTCGCCGGCGCCGGCGCCACCG
CCTCGGCGCCATTTCCAGACACAGCCTCCACGGCCATGGCGCTCACTCACAATCACAGCT
CACAACTCGGCAGGACGCAGCACGCGTGCGGATTTCACGGCGGCGGTGGCGAGGAGAGGA
GCAAGAGAGAGTGAGTGGAGTGGAGTGCCTGATCTGAAAACCTACCTCGGTGCGCGGTTC
TCTCTACGGGACGGCGACAA
>gg_00072
CACGAAAATACGGCAATACGCGTAATTATTACGGCTTACAGTAAATATGTTGTGCACGCC
CACGATCTTTTCTTTTCCTATTACACGGGCATCCAAAGATGGTTACAACTAAAGCAGCTC
TCCTCATAGTTCAATACACTAGTCTTAACACAAATTACACAATATTTATGCCTCCCAATA
GAAATACATGTAACCAAATGACAGCCAAAAGACCAATCATTAAGCTATTCTTATAATAAT
ATACATACAACAACGGCGCTAGTCCACAACCGAAACTATTCCAGGGAAGCGATTTATACA
CCTAGCAAGCTGCCTCATCAGTTCTTGCAGATAAAAAGGGACCTACCGGGGGTGATTGGT
TACTCTTTAATGGTCACCGCAAGGTGTCTTAGTAAATAACTCGGGGAAGAGCAGCTGTCG
CAGAAAAGGTCCAGATTTTCATTAGTTTGAGATATCCCCGTTATGGTACTGAGGTTGCAT
ATAACCCATTCCTTGGTTGTATGCTCCTTGTTGGCCCATCCCTTGTGCAGCTGAGCTACT
TCCTCCCACATGACCAAGGGCATCCTTTTTAATTGAGCCATCGCCGGTTTTTGCAGTTAA
CTTACTATCACCCTCCATCTCTCGGTACTTCTGCAGGTACACCTTGAGGGGTTCAATGTA
GTCCTCAAACCCCAACGTGGCCATGGCCCACAGCAGGTCGTCGCCGTTGATGGTCTTCCG
CTTCTCCCTCTGGCACTTGTCACTCGCTTCGCTAGTGATGAAGGAGATGAACTCGGAGAC
GCACTCCTGCACGGTCTCCTTGGCGTCCTTGGCGATCTTCCCGTTAGCCGGGATGGCCTT
CTTCATGATGCGACTGATGTTGGCGATGGGCAGGAACCTGTCCTGCTCCCTGACGCTGCC
ACCGCCTCCACCTCCGCCGCCCCTGGGGCTCCCGCTCTCGTGGCTCCCGCCGCCGCCCCC
GGGGCTCGCCGGAGCGTCCGCCATGAGCTCCTCCTGCACTTATATAAGCGCGGGCGCGAG
CGACGTGGAGAGAGGGGAGAGCGAGGTGGCGAGCGCGCGCGCAGGGGAGGGCGGAGGGGG
GGAAGCGACCGAGCAGAGAGAGCTGCGGTGAGGGAGGCGAGTGGGAGATCGGACGCTGGA
GAAGAGAAGGCGGCCCGGGAGGGTGCGATGCGAGGGTGGTGTGGGTGACGAGCAACTTCA
TGGTGTGCGTCGCCATGGCGGCCACCGCGCTGATCAGCTACTGGTCGCTCAAGGACTACC
ACGGATACGTGCAGGACGCCATCACCGCAAGCACGAACATCAAGGCCGTGTGCCTCGTCC
TCTTCGCCTTCCTGGGAGTCCCTCTCGCCATCCTGTACAGCGTCCCGTTCGCGGTGACGG
CGCAGCTAGCGGCCACCAAGGGCGGCGGGCAGGGGCTGTGCACCGGTGTCCTCAACATCT
CCATCGTCATCCCCCAGGTGATCATCGCGCTAGGCGCAGGCCCGTGGGACGCGCTGTTCG
GGAAGGGCAACATCCCGGCGTTCGGCGTGGCGTCGGGGTTCGCCCTCATCGGCGGCGTCG
TGGGCGTGTTCCTGCTGCCCAAGATCTCCAAGCGCCAGTTCAGGGCCGTCAGCGCGGGCG
GCCACTGATCGAGCCCGGGCCGATCGCCGGAGCACGGCACGGTGACACAACCCAACCGTG
CAAGAGCTGTTGTATGTTGAAAGTTGAACAGAATAAGAAGCAGGCGAAACGAGAAACCAT
TGTGTGCTTTTGTTGTGTGTGGTCGATAGGCGTGGCGAGGTGGAGGTGAAGGTACCAAGG
TCTGGTCAGGTCTCTGTGCTGGTGCTATTAGCTAGTGTAAGGAGCGATAGGTCAGTTAAG
GCTGGTGCGTTGTGCTGTGTCACTGTCTTGTGTGTAGCTACAGCAGACCGATCATCAGGG
GAGAAACAAAAGGATTATTCGATCAATCAATGTGCAGTATAGTACAACTGGACGATCGAT
GATGCTGATGATTGGTCTAGAGCTAGAGGCCTATACTACTCCTACTGTGTATTGTCCGCC
GTTTGAGATTTTAGGTCCCCCCACCAATCTTGTACACATCCTGA
>gg_00073
CCGAGAAAAAAACACAAAAATAGTGGAGTGTCGGGGGTTTTTTCTTTTCTTTTCTTTTGG
GGTTCCCAGCTGAGCTCCCCGCCCCGCCCCGCGAGAGGAGAGGAAAGGAAAGCAAACAAA
GGCAGGTCCAGCAGCAGGCAAACGAACCCAACCGACGTAACCGCGGACATGACGGCCGCG
TGACGCCATGTCGGCCGAGGAGGGCGCGTCGGCGTCAGCGTCCGCGCCGGCGGCGGAGGC
GCCCGCGTCGGCGGGGGCAATGGGAGCCGAGGAGGCGGCGGCCAGGAAGCGCTACGAGGC
GCTGGTGCAGGTGCGCGCCAAGGCCATCAAGGGCAAGGGCGCCTGGTACTGGGCGCACCT
GGAGCCCGTGGTCGTGCCGCCGCCCGCCTCCGGCCAGCCGCCCAAGATGGCGCGCCTGCG
CTGCACGCTCTGCGCCGCCACCTTCTCCGCATCCAACCCGTCGCGCACCGCCTCCGAGCA
CCTCAAGCGCGGCGCCTGCCCCAACTTCGCGTCGCCGCTGGCCGCCTCGGCGCCGCCTGT
CTCCACAGCGCCGCCGCCGCTCGCCATCGCCGCGGCGTCCTCCGTCGTGCCCATCTCCTC
CTTCCCGCCGTCGTCGCAGCGCCGCCACTCCACCGGCGGCGGCCGCAAGCGCCACGCGCT
GGCAGCGGCGTACGCAGCCGTGGAGGCGGCAGCGGCGGCCTCCTCGCAGCAACAGCACGT
GGTGGTTGGCGAGCCGGCCATCTACTCCACGCCTCCCACGCCACCGGCGCTGCCCGCGCC
GCGCCAGGTCCTCTCGGGCGGCCGCGGCGACCTGGGCGCGCTGGCGCGCCTCGAGGACAG
CGTCAAGCGGCTCAAGTCGCCCGTCGCGTCACCGGGGTCGATGCTGCCGCGGCACCAGGC
CGAGGCGGCGCTCGCGCTGCTCGCCGACTGGTTCCTCGAATCGTCCGGGAGCGTCTCCCT
GGCCGCGGCGGAGCACCCGAAGCTCAAGGCCTTCCTGCGCCAGGTCGGCCTGCCGGAGCT
GTCGCGCGCCGACCTAACCCGCGGGCGCCTCGACGCGCGCTACGCCGAGGCCCGCGCCGA
CGCCTCCGCGCGCGTCCGGGACGCGCTCTTCTTCCAGCTCGCCGCGGACGGGTGGCGCGA
CCAGGTCGTCACGCTCGCCGTCAACCTCCCCAACGGCACGTCCGTCTTCCACCGCGCCGT
GCCCATGCCGGCGCCGCCGTCGTCCGACTACGCCGAGGAGGTGCTGCTGGACGCCGTCTC
GTCCGTCGCGGCCTCCGCCGACCTCCGCCATTGCGCCGGCATCGTCGCCGACCGCTTCGG
CTCCAAGGCTCTGCGCGATCTCGAGTTCAAGCACCCATGGATGGTGAACCTCTCGTGCCA
GGCCCACTGCTTGGCGCGCTTGGCGAAAGACCTGGCGCGCGAGCTCCCTGTGGTCCACTC
CGCCGCCACCAATTGTGCCAAGATGGCCGCCTACTTCAACGCCACTCCGGCCGTGCGCGC
GCTGCTGCACCGGCACCAGGTCCAGGAGCTTGGCCACGCTGCTGGGCTGCTCCGCGTCGC
CGCCCCGCCGTCCAACGGGAGCGACACCGAAACCAGCGCGGCATTCGCGATGCTCGATGA
CGTGCTGACCTCTGCACGGCCGCTCCAGCTCTCCGTGCTCGAGGAGCCCTTCAAGCTGCT
CTGCATTGACGACTCCACCGCGCGGGAGATCGTGGACATGGTGCACAGCGCGGCGTTCTG
GGCGGAGGTGGAGGCGGCGCACTCGCTGGTGAAGCTGATCACCGACATGGTGAAGGAGAT
GGAGACCGAACGGCCGCTCGTCGGGCAATGCCTCCCGCTCTGGGAGGACCTGCGCGGCAA
GGTCAGAGGCTGGTGCCGCAAGTTCAACGTGGACGAAGGCATCGCCATGAGCGTGGTGGA
GAGGAGGTTCAGGCGGAGCTACCACCCGGCGTGGTCGGCGGCATTCATCCTGGACCCGCT
GTACCTCGTCAAGGACGTGAGCGGGCGGTACCTCCCGCCGTTCAAGTACCTGACGCCGGA
GCAGGAGAAGGACGTGGACAGGCTGATCACGAGGCTGGTGTCGCCGGAGGAGGCGCACCT
GGCGATGATGGAGCTGATGAAGTGGCGGTCGGAGGGCCTGGACCCGCTGTACGCGCAGGC
GGTGCAGGTCCGGCAGCCCGACCCGGCGACGGGGAAGATGAAGATCGCCAACAAGCAGAG
CAGCCGGCTGGTGTGGGAGACGTGCCTCAGCGAGCTCAAGTCGCTGGGCAAGGTGGCCGT
GCGGCTCATCTTCCTCCACGCGACCGCGAGGGGGTTCAGGTGCACGCCGACGATGACGCG
GTGGCTGACCGCCCCCGGGGCCTCCTCGTCGCGGGGCATCGCCCGCGCGCAACGGCTAGT
GTTCGTGGTGGCCAACTCGAAGCTGGAGCGGAAGGACCTGTGGAACGACGACGACAGGGA
CGCGGAGCTGCTCATGGAGGGAGACGATGACATGCTGACTGATCCGACCACCGCCATTGT
GGTTCCCTCGTCGGTGTAACAAAATGTGTTAATTGTTCTTTCCTTTCCTTGTGGATTAAT
TCTCCGATCCCTGCTTGCCGTTGCACTTGCAGGCAGCTGCTGCTGTTTAGAGCATCTGTA
GAATCTGATGATCCTAGGTCTAGATTCTTTTATTTGATCTTGTTTCGTCTCTTGCCCGTG
CTTGTTGCTTGCTCCCTCCTCTTGTTTTGGTGGGGTGGGGAGTGGCCAGGTAGGAGGGGG
GGCATGAGATGAGATGAAGGAGATAGAGATTGCTTTTCATTTCGTCATTATCGAAGTGTG
GTTAATCGGTCAATAAACGGTGACCCTCTCTCATCTTGTTTCCCCA
>gg_00074
ACAGGAACCAAAAATTTAAAGTTCGGTAATGAGACTCCAGAAAACTTGTCATGCCAAATG
AAGTGTATAGCAAACTACACGAGGCAGGTCTATGCTCAAGCAAGAGCTTTGTTGCAAAGC
CAGATGCATCCATAATAACAGCATCCAACAGCAGGCACCCTCCCCATCAAAAAATGCAAC
CTCATGTAAAGTTTATCTACAGGGACGACACTTCCTATAACTTAAAAATGCTAACTTAGG
TTATTTGATGGAACTTGCTGCGAGAACTCACACAATGTATGTTTTCTTCAACACTTTCTT
GCCCCGTTTTCTGTTTGTGCTCAAAGCATTAAGGATTTCTGCATCCTCGTCGTTCCACAG
AATCCTAGCAGCGTCTGGTTTTTCTATCAGTAGCTTGGCTACTAGGAACCCAGCAATAGA
CCACGTTTGGTACAGCCGTGCCTGTTTCCCAATGAAGCGTGCTTTCTTGGTGTCGTAGTA
TTCAGGCCATTTGTCTGTAGCAATACGCCTCTCAGCTACCTCTATAGCTTTGGCTGCAAG
CTCTGGTCTGTTCATCTTGATGCATGCCACAGTGAGCTGCCACAGTAATGTTGGCCAGGA
TCCTCCATTGTGGTACGACCAAGGCGTGTTTTTAGGGTCACTCCCAGTGATGATTTTCCA
TTCCTGGTTCTCAAGAGCAGGATAGCATATCTTTAGTGGCATCTCTGCCACTAAATCAGA
CCATTTAGACTCAATAAGATCTAAAATGGCATGCGACTGCTGAGTTGTTGCCAAGCTGCT
TACTATTGACCATAAATTTCCCAGTGAAAAGAATCGGAAGTCCATATGAGCTGGCTGGAG
GTTTCCAATAAAGTAACCCCCCTTAGGAGGTATCCACTCAACAAGCCATGGAGAAATCTG
ATCGGGGTATATGTTGAACTTGTTGACAGCATCATAAGAATATTCTTCTGTTTTATATCG
ATATATCTCATTCAATTTTTGCATGTCAAGCCAGTAGTACTCCCTGATATGAAAGGACAA
TGCAATAAGTCTATTGTTCAGGGCACGGATTAAGTCAGCTGATCCGTCTTCTGGAGTCAA
CATCTCACGCGCACACAAGAGGGCTGAATAGAAGAGTGCCTGAATTTCAAGTGGATGCCC
ATGGATTCCCATTCGACGATCAATCATGCATGAACCATCAGTTACAAGTAATGTAGGGAA
CATGTCGAAACCATCAGCTAAACAAAGCTTCAGAATCATTTTCATTCCAGTCTGGACATC
AATTCTCTCCTGTACTGACATATCCCCTGAACATTTTCCATATGCCCTAAGCAATATGAT
CCACCATAGACCTGAATCAACAGGTGCCACGCGGCCTATTGCGGCCTCCCCAAAATCAGG
ATCCAAGACTTCCTCAGTTGCATCCTCATCACCATCAAGCGGAATTGTCCGCACTTTGAA
GCTGGCGGGCATTAAACCTTGACCTGGACTATGGCAGTCCATTGTCTTCTCCCAGCTCTG
AAGCTGAAGGGTGTGTAGAATGAAATTGCGCACAATTTCATATTCCCCCTTCAGTAGAAA
AGCAATGCCGGATGGTATGAAGTCCCGAATAAATACCTGATCGTAGTTCACCGGATCACT
GTCATTTGGATCGTTTGCAGCAATCGTCCCAACAGGACTACCACAATAGTAAACCATTGA
CTCCTGCAGAAGTTCCCAGGCCTCATCCTCAACCGATGAGGACTTCCGCCTCTGAGGTGG
AGGCTTGGCAGCACTCCCATTTAGACCACCATTGCCACCTACAACCTGACCAGGCACGCT
GATGTCGCCAAGAACCTGGCCGGCCTTATTCATGGCATCCTTTACCCAAGTCCCGTTCCC
CTCTGTGACCCTCGCAAGGTCATCGATCCGCTGGCACAGCCGCCTGACGGACCTCAGCCT
CGGGATCCTTAGGAGGCCTTGCAGTGCCCTGGCGTTGGGCACCGAATTGGTGTTCCTGTT
CCTCCTCCTAGCGACTGCCCCAAGGGACAGAATGGATGCCGGGGAGTGGGTGGTGAACGC
CCCCGGCATGGTGTGGAGAGCCACCTCCGCGATCCCCATTGGCGCCTTGTTCCCCAACCC
GCCGAGCGTCTGCAAGAAGCGTGACGGCGGCCGACCACGACGCTTTCGTTGGGCCGCGCT
CGCCGCCTATCGCCAGGGGAGGCGGAGCGCGGGCGGGGATGGAGCGTGGCCTCTCGAGAA
GGGAGAAGGCCAGGCGCGGCGGAGGGCGGAAGGAGGAAAGGGGTGCGACGGAGGAGAGCA
AGGGCGAGGAGCCGAGGAGATAAAAGGAGGACCGGAGACGAAACGGGGAAGGCTACGGTC
GTCCACCCCAACCAACCACCTCTCCCCCTTCACACGAGCGCAAACAC
>gg_00075
AAGACAAAGCACTACCGAGTTAATCCAAAGTTCGATCTTAATTATACAGATGTTTCACAG
TATCGCCGAACGGCCCAATACAGAGCACAAGTTTAGTTTCACTTACAACACACTAGCTAC
ACAAGGGTGGAACGTGAAAGCCAAGAATGAATTGCCTGAAACAGCATACCTACCCATGGC
ATTGGACACTTGACGGACTCCTGCGCCCAGATTGCATTGCATGCCTACCCTCGGTAGAAA
GCTCATCATTCAGGTGAACAAGCATTACCTCAGAATGGCTGCGCATGCTGTGGAGCTATG
AATCCGGTCTTAAATGCCTATACCTTTCTTAGGTTCAGCTTTACCATTGGGAGTACCATT
GTCACTTTTCTTTGTGTTTAGGAAGCGTCCTCCATTTCCTCTTGCCCTCCTCATCGCGTG
CTGATGACGAGACTCATGAAGATATGGCTTTCTGGCTTTGACCACCTTTTTCTCAAGTTC
AGCCTTGGCACGTGACTGCCGTCGTCTTAAAATACCATGGTACTGCTTGGCATTTACATA
AACAGGCTCCTCGGATACTTCAAGAGGTAATGGCATTCTAGATTGAGTTAGTACAGGTAG
CTGAAAATGAGCCACAGCTTGACTTCCATAGGGAGCAACCATGCCTGCATAGTAAGGATC
TGGGTACTGATATGCTGCAGAAGCCTTTTGGTTCCCCAGATCTCCGTGAATCCTCGCTGC
TCTCGTCACTCGGGGCTCCTTTAGCCGCGCCTCCGCCACCACTACCACCTGCCGGGCTGC
TCGACAGGCTAATCCCCGTCCCACTCCCGGGCGCCACAACGGCTGGCGAAACTGCACCGA
GCACGGCCCCGGAGCTCGTCCACCACGGCTGCACCGCCGGGCCTCCACCGGACGGCAGCG
CGGCGCCCTGCCCTCTGGGCTCCACCAGGTTCGTCCCGCCCGGCCGCGACTCCATGCTGC
TCACGCTCGCCGCCCTGCCGGCAGCGCCGCTCAGGCCGCGGCCGTCGCACTGGGCGCGAA
GGAGCGGAGCCGGCGGCCAATAGGCGAGCGCGTCGTCTCCTTCCCTTGTTTCCTCTCTCT
ATCTCGCCCTCTCCCGCGCGCGCGCGTTCCGGAGGTGGGGCGCGGGGAGGAGGATCCCAG
GAGGCCGGCCAATCGGAGCACGCTCTGCGCAGAGGTCGTCGCCGTGGACGCGTAACCCTA
GCAGCTAAGACGGGATTGGGCAGGGATTATTGTAGTGTCT
>gg_00076
TTGCCCGCCGTCAGGTCCACCGCCATGCCGTAGCAGAACAGCGCCGCCAGCTCGAACGAG
TCCGCGCCGCCCGGGATGTCGTCCAGATCCACCACCACGGCCGCCGCCGCCGTGTCGCTC
GCCGGCTCCGAGGACGACGTCGACGCCGCCGTCTCGTAGATCGCGCGGCTCATCCGCCCG
CTCCGGGAGATCATCGGGTACTGCATGGAGTTTGGGGTTTAGCTGAATTAGTGTCACATG
GCAAGCGTGTGCATGCATGGAATTAGCTTCATCAATCCATGGCCCATTTCGTGCCAGAAA
TCTAGTGTATCGTTGTTGCTACCCGTCCGAGCACAAATTAGGAAATAACAAAGCCTGTGT
TTTTAGACAAAAGTAGAAACGCCACTCCCTCAACTTTGAACGCTAAATTATTTAAGCATA
ATAACTAGTACCTACCTTGTGAAGATGGAAGCTGACATCTCCAACTTTGACAAGCAAATC
GCTGGGAATATCACTGTTAACATACCAGGACTGGTCTCTGCGAACGAAGCCGTCGTTCTT
GAGCGCCTCGTGCCGTCCCGAGGAGCCGCCGACGGGGACGAGCCCGCGCTCGCCGGCATG
GCTCTCGCTCTCCGACTCCCACATCGTCTTCTTCTTTCGATCTGCGGTCGATCTCCCCTC
GCCTTGATTGAACGACGACAGAGCTTATATATATAGCTCTCGGGTGCTTGTGCACGGGGA
GGGGAGATGATGAAGGGGCAGCAGGTACTGCAGCAGTCCTGCTCTTGTTGTCCTTGCAGC
TGTGTGTGCGTACGTAGTACGTACTGATTGACGACTGACAGTACCAGCAGCAGCTGCAGC
TCGCTATAGCAGCGAAGAAGAAGAAGAAAGAAGAGCGACGACGATGCTGAGCTGGGTTGG
CTTAGCTTCCGGGCTTCTATTGGCTAGCTAGGTAGGGGCCGGCCAGATGGATAGGCCGGC
GAGGAGAGGGGGGATGATAGATGGTGTATCGGTTGGTGCTGGTGCTGCTGGCTGGATCGA
CGCGCGAGCGAGGCCGGCCGATCATAGACCTATAGGTTATGGGGCGCGGGGTTGTCGAGG
AGCTAGCGATCGAGACCACATGGGGTGTT
>gg_00077
GTTGAGGTGAAATGAGATGAAGCTAAAAATCAGACGGAGGAGCTAGTGAGTTGAGATGGT
TCATGTATAGAAGAGCAGAAAGGCTCAGATCAACATCAGCCACGCCATCGAGACATTGTA
GAATTGTCAGAACACAGAACTGTCAACTGCTAGATAGGACAGGGCCGAGGGCCATACAGA
AACAACACGAATGCTATTGCTATGTATAATCCGAACTCAGAGAAGTCAATCATCGCCTTA
CCTATAGTGATATAAATAAACTAAAGAAAATTCCCACCAGATCCTTTACCCAAACAATTG
CAAACTCCGAAGGAATAGTAAGCACTATCGTTAACCACGATCGGTGGTGCATTTCACTCG
CTGGAAACCTTGGAGACCTTGGGAACATCCACGGGGAACCTGTCGATCTCGTCCATCCAC
GGGTTGGTCTCCTCCGCCGGGTTCACCGACCGGAGCGCCCTCCACACGGCGCTGTTGCAC
TTGAACCCCGACCCGAACGCGATCTGCCACACCCGGTGGCGCCGGCGGATCCTGCCCTTG
GCCTCGCTGTAGGCCAGCTCGTACCAGAGCGAGCTGCTGGACGTGTTCCCGAACCGGTGC
AGCGTCATCCGCGACGGCTCCATGTGCCAGTCCGTGAGCGACAGGTTGCTCG
>gg_00078
GGCCGGAGTCACCCCCACCGGGGTGGCCGGAGTTCCCTCCACCTTCTCCTCTGCCACCGC
TCAGATCGGGGGCTTCCTCTCGAAGAAGCCTTACGCGCCGCCGTCGTGGGCCACGCACCT
CTCCCCCATGCCTTCCCATACCTTCTCGCTCGGCCATAGTAGTTCGAATTGTCTTGAACT
CTGTGTTTGAGTTGACCACTTTCGTGTGACTCGTGAATTATGCTTTCAAATGGAAACAGT
TCCCAACACCGATTCACAAATGGAATCTGCCCAATTTGCCGGAAGGCACGGAAGTATGGA
TCAAGCGAGACGATTTATCAGGTATGCAGCTGAGTGGAAACAAGGTCCGAAAGCTGGAGT
TCTTGATGGCAGAAGCCGTAGCACAAGGCGCAGACTGCGTTATTACTGTTGGTGGTATAC
AGAGCAACCACTGCCGTGCCACAGCTGTGGCTGCGAAGTATCTCAATCTTGATTGCTACC
TGATACTACGTACCTCCAAGGTCAATTTTGTGTTGTTGGTGATGTGAAATCTGTAGAATG
CTTTGGCATAATTTGATTTTGGTGGAATTCAGCTTCTTGTGGATAAGGATCCTGGTTTGG
TTGGCAATCTCCTTGTCGAGAGACTAGTTGGGGCACACATTGATCTTGTGTCGAAAGAAG
AGTATGGGAAAATTGGCAGTGTGGCTTTAGCTGATCTGCTGAAAAAAAGGCTTCTGGAAG
AAGGGAGGAAGCCATATGTGATTCCTGTTGGTGGATCAAACTCATTGGGAACTTGGGGAT
ATATTGAGGCAATAAGGGAGATCGAGCAGCAAATTCAGCAATCTGCTGATGTTCAGTTTG
ATGATATTGTTGTTGCATGTGGCAGTGGTGGAACCATTGCTGGCCTTGCTTTAGGATCCA
GATTGAGCAGCTTAAATACAAAAGTCCATGCATTCTCTGTTTGTGATGATCCTGAATACT
TCTATGACTATGCCCAAGGCCTGATTGATGGACTTAATTCTGGTTTGGATTCGCATGATA
TAGTTAGCATCGAAAATGTAAGTACATTTTGGAATTTTCATTATTTATTGGTAAATCATT
TTGGTGTGCTAACTCCAAAAAGCT
>gg_00079
ACGGCGTGCCGGCCCACGTCGCAGCGGACCGCGTCGTTGAGCCTCTCCATGCAGTGCTTG
AACTCCTCCAGGCCGTCGAGCTCCCGCGCGCGCACGGCCTGGAACGTGGCCAGGTGCAGG
TGCAGCGGGTGGTTGTCCTGCGTGAGGTTGATCACCTCCCACACCTCCGTGGTGCCCGGC
CTCGGCGTCTCCGTCGCCGGGTCCTCCATCCGCTTCCCGTTGATGTACAGGTGCGTCGGC
GCGCCCGTCGCCTCGTCCTCGTACTCGTACATGACGATGTACCGCGTCCGCGCCGCCTCT
TCCTCGGCGACCTTGACGTACTCCAGCAGCCTCGCCGGCACCCTCGAGTGGTCGTCGTTC
TGTTCCTTCGCCGCCGGCGGGTCGACGAGGAACTTCATCACCTTGCCGTTTAGGTGGTTG
GGCGCGTCGCCGTCGGGGTACGGGTACGGCGCCGTGTTGACGAGCTCCGCCTCTGCGGTC
GCGGACTCGGAGAAATCAACGACGACGTCGAACCCCTCGGCCACGGCGACGAGGAGGTGC
GTGACGACGACGGGGCGGGGCAGGTAGCTGGCGTCGGAGCCAACGACGTGGAACGGGAGG
CCGTTGGACAATGAGAGGTTGAAGAACCGGGCGTTGCTGGCGTTGATGACGCGGAAGCGG
TAGCGGCGGCGCGCGACGGGGAGGAACGGCCAGGCCTTGCCGTTGACGGTGACGGCGTGA
CCGAAGTACTCGGGCTGCCACTGCGGGTGCACGCGGGGGTTATCGCCCGTGCAGTTCATG
TATAGCTCGCCGTCGGCGTAGAAGCTGCGGTCGGCGAGGACGAGCACCCGGTCGAAGGCG
TCGCCGCGGGGGAGGCCGAGGGGCGCCTCCACCGCGGGGTTCCGGACCACGTAGGCGCCG
AGGAGGCCCGCGAGGAGGCTGGCGCGCGTGAGGCCCAGCGCGTGGTCGTGGTACCACAGC
GCGCCGCCGGGCGCCTGCACGTTCGGGTACAAGTACGTGGGCGTCGTCCACGCGGGACCG
GTCTCCCGGAACCCCGCGGTGAACCAGGCGTTGGCGTGCCCGTCGGACTGCGGCGGGTGC
ACGCCGCCGTGGAGGTGGACGACGGTGGGCACGCCGCGGCCGCTCCTGGGGATGGCGGTG
GGCACTGTGGGGTCCCACGGCAGGATGTGGCGGTCCGGGAGGTGGTTCTCCCACGTCACG
GACAGCGGGACCCCCTGCAGCGCCTCGATGGTGGGCCCCGGGAAGGTGGCGCTCTCCGCC
GACGTGCCGAACACGAACACGGTGGTCGCCGGCAGGTCCCGGTGGAATTTCCATTTCTTT
TGGTACATGCCGATGGTGAGGTGAGTCGGCGTGGGCGTGGGGCGGCCGTGCTTGATGGAG
TAGCCGAGGACCTTCGGCATCTGAGGGAGCACGTCGACGTACATTTCCAGCGAGGCGGCC
ACCTTCTCAAGGGTGTCCTCCGACACCGGCGGTGGCCCCGGCGGCCTGAACCCGGTGGTC
GCGCAGACGGCGGCGACGAGGAGAAGAGCGGCGAGCTCTGCTCTGGCGGCGACCATTTCG
GCCGCCCGGGCTGTTACTATTGCTTACAGCG
>gg_00080
CAGGCGAGCGCGGCGCGATGAGCGCGTCTCCCTTCTTCCCGAACCCGTGCTCCTGGATGC
CCCTAAGGGCGTCCAACACCTCCTTGATTGGCGGCCGCATCTCGCCGTTCTGCTGCAGGC
ACCGGAACGCCAGCTCGGCGACCATCGTCATCGCCTTCCTCGTCGCCTCGTCGGAGCCGT
ACCCGAGGTCGAGGTCCACCAGCTGCTCCAGCTGGCACTGCTGGATCTTGTTGATGGCCA
TGCCGGCCAGGTTGATCTCGTTGCGGTGTCGGGTGATGTCGACGGCGGGCTTCGACGAGA
TGAGCTCCACCAGCACCACCCCGAAGCTGTAGACGTCGCTCTTGTCCGTCAGCTGGTAGC
ACTGGTGGTACTCTGGATCTACATACCCTGGTGTGCCCTGGGGAGCAGTGGAGACGTGCG
TGACGTCGAGGGGGAAGAGGCGGGAGAGGCCGAAGTCGGCGACCTTGACGTGGTAGTCGG
CGTCCAGGAGGATGTTGGTGGTCTTGACGTCGCGGTGCACGACGGGCGGCTCGATGGCGT
GCAGGTAGGTGAGCGCCGCGGCGGACTCCACGGCGATGCTGAGGCGGAGCGGCCACGAGA
GGGCGCGCTCGGGGGCTCGCGGCCCGTGCAGGTGGTCCGCGACCGTGCCGTTGGCCACGA
ACTCGTACACCAGCAGCAGCTCGCGGCTCTGGCTGGACGTGCAGCCGTAGAACATGACCA
GGTTCGGGTGGCGCAGCCCGGACAGGATGGCCGCCTCGTTCTGGAACTGCTCCACGCGCC
GGTAGCTGTTGTTGTACAGCCGCTTCACCGCCACCACGCGCCCGTCCTTGAGGTACCCTT
TGTAGACGGTGCCGAAGCCACCATCACCGAGCTCTCTGTTTTCATTGAAGCAGTTGGTCG
CCTCCTCGAGCTCCTCGTAGGTGAAGAGGTGCGTCGCCGGGTCCTCGATGCTGCCGGACT
CCATGTCGCCGATCTGAGAACGCGGGGTCCCACCAGAGCCGCTGTACTTGAGGAGCTTCG
AAGATGAGTTGATCACTTTCTTCTGCTTCCTCTTGCGCATGAACAAAAATATGGCAGCGG
CAAGCCCTGCAACACCAGCA
>gg_00081
GCTTGCTGACGTTCTTGACCCTGCGCCGCGCCGTGGCGCCCGCGGACGTGACGTTGACGA
CGGTGATGGACGGGTAGTTGAGGTCCGTGATGCGGTGGGGCGCCTCGCCGCTGGGGCACG
TGTAGGGCGCGCCGTTGAACATGGCCATCACCGTGGAGTTGTACTTGAGCGCGCAGAGGA
AGTCGAGGTAGTCCTTGTCGCCGAGGTCGTAGACGAGGCCCGGGTTCAGGGCGCGGGTGG
GGTAGATGTGGCCGGCGCCGTAGCCGAAGGGGCTTGACGACCGGGACGACGAGTTGAGGA
TGAGCTCTCCCTTGTTGTCCACCTCAATCGCTGTGGTCATGATGGCCGACTTGATGGCGG
CGGGGCTCCATTCCGGGTGGAGCGTGCGGAGGAGGCCGACGACGCCGGAGACGTGCGGGC
ACGACATGGACGTGCCGGACTCCGAGTTGAAGGCCACGCGCCGCGGGTCGAAGGCGAGGT
CCGTCGGCGAGTTGGCGCGCGTCCACGCGGCGATCACGCTCACTCCGGGCGCCGTGATGT
CGGGCTTGAGGATCTCTGGAGTGATGGTGTTGGGCCCCTGCGACGAGAAGGCGGCCATGA
ACGGCGCTGGCTTCGTGTCCAGCGCGGTGTACGGGACGGTGATGTAGCCGGATGCTGACC
TTGTAGAGTTCAGGTAGGCCAAAAGCTTGACTCCATCAGTATAGGTGATGTGCGTGGCAG
GGAGAACGTGTGCGTCGGCGATCATCTCGTTACCGCTAGCCTCATCGTTCGCAAGCACCA
TGCCAGCTCCGCCAGCCCGGTGAACGGCCTCACCTTTCTCTACTCGCGCGTTCTTCCCAC
GGGTGCACACGATGATCTTCCCTCTGACCTTCGCCTTGTCCAGTGATCCCTTAATGCACA
ATTTCGCTTGCGTTACTGTTGCATTGGCTCCCTTTGCTTCTTCCGAGCTGATCAGCTGGT
AGTACTTGTTGCCAGGAAGGCGTGTCGGCGAGAGACTCTGTCCTTTGATCCGTTTGTTGT
TATCGAGGACCAGGTACGCGGGGAACTCCCTGTCCATGGTGCTGGCGCCCACGGTGAGCA
GCCAGGGCGCGGTGTTGGACACGGTGCCGGCGGCGGGCCCCGAGTTCCCCGCCGAGCACA
CCACGGTGACGCCGTGCCTGGCCGCGTGGAACGACCCGATGGCCACGCCGTCGCAGAAGT
AGTCCGCGGGGGAGCCTCCCAGGGAGACGGAGAGCACGTGCACCCCGTCGTGGATGGCCG
CGTCGAATGCCGCGATGATGTCGGCGTCGAAGCACTCGCTGCCGTTCACGGGTCGCCAGC
ACACCTTGTACGCCGCGGCGTGCGCCCCGGGGGCCCCGCCCTTGGCGGTGCCGTTGCCGT
ACCCGAAGAGGTTGGCCCCCGGGACGAACCGCCCCGCCGCCGTGGACAGCGTGTGCGTGC
CGTGCCCGTTCGGATCGCGCGGGGTGTTCGTCGACGCGTTCAGCGCGCCTGCCGCTGCCG
CGTAGCCCTTGTTGAAGTAGCGCACGCCGATCAACTTCCTGTTGCAATGGAATTTATCAT
CTTGGCCTTTGTCGCAGGCTCCTTTCCAATGGGATGGAACAGGCCCCAGACCATCATCCC
TAAAGCTCTGAGATTCCGGCCACACACCTGTGTCGAAGTTGCCGATGATGGTGTCGGCGC
CGAACTTGGCCTTCCGCCACACCGCGCCGCGGGGGACGCCGCCGGGCCCGGCGAGGCCGA
GGAACTGCCATGACCGGGTCGTGTGCAGCTTGCGGCCCCGGTTGGGGAACACGGAGATCA
CGCCGGGTTGCTTCGCGATCTCGGCGGCGGCGGCGGCGTCGAGGTTGGCGGCGAAGCCGT
TGATGTGCTTGGTGTACGAGTAGAAGATCGCCTCCCGCGCCTTCTCCTTGTCTCCGCCGA
AGACGCCGGCGAGGAGGTCGTAGTGCGCCTCGGCGGCGCCGCGCTCCAGAGCCTGCAGCT
CCTCGGCGCCGTGCGTGCCGAGCGCCGAGCCGTGCGCGTGCTGGCCGAGGTACACCACGT
ACGACGACACCTTGCCGCCGCCGCCGGCCGCAGCAGCGGCGAGCGAGAGCGAGCAGAGGA
GGGCTGCGAGGATGACGACGACGACGACGACGGGCGCCTGCAGCGCCATCGGCATCATGG
TTCTTGCGGCGGCGGGGGTGGGACTCGTA
>gg_00082
CGCTACAGTACTTTTTTACCCCTTTTCGCGGAACTAAACACACCCTATAAAACAGAACCC
CACATGGCTCATGGCTCTGCAGGTAATGGTTCAAGTGCAGGGCTATTACAGAGCTATCTG
TTTACACGAGGGAAAACAAACAATGCTGCCACAGGGACTACCAATCTCCGACAGAAGAGA
GACTACACATAGCCCTCCAGCAGCAAACTCCCATTCACCTCCCTGTGCTCCAAGTTCTTC
AACGGGAACGATTGGCTGCCACCAAATGCCAGGTTGCTCAGCCCTTCGCTCGCGAGCCAA
AAAGGCAGGACCTCCACGACGACCTTCTGCACCAGCTTGTCCTCCTGGAAGTCGTTCAGA
AGCGACGCGAAGCTTTCTCCGGCCTCTCTGAAATCCACCAGCACGCTGCAGAGCCCTCGC
TGTGCAAGAAGTTGGAGAATAGACTCCAAGTCTATCTGACGAAGGACTGCAACTTCAACT
CCTGCTGGCTCCACGGTGACAGGACTATCAGCAAGGACTATCACCTTCGATGCATGCTCT
TCGCTGAGAGATGGGATGTGTAGTCGGGAATTTTCACCCTGTGCTACGATGATATAGAGA
GGTTGATTTGCACCGGCTTCACGCGACAAAGGTAAGCTCGACATCTTGGCCAGGTCACTT
GAAATTATGACTCCATCATATTCTTTCATCAACTGCGAGTAGTACCCACCTGACTGGTCA
GCTCCCTTCCCGATATGGTTTGTGACGATTCCATTCATTGAGAGTGTAGCTCTCAAAGTT
GCAAAAGCCTTCCCGGTGAGCATACGATGGATGTAAGCCTCGTTTAGTTTGCGGCATAAC
GCTTCCTCCACACCCACCCTCACATTTATTCCAGCACCTTGGAGTTTTTCAATCCCTTTG
GATGCGACAATAGGATTTGGGTCAGTCATCCCCATAACAACTTCCTTTACTTTTGCATTG
ATGAGTGCTTCAGTACAAGGAGGGGTTCTCCCATAGTGGTTGCAGGGCTCCAAGCTAACA
TAAGCCGTTGCATTTTCAGCTAAATTACCTGCATCTCTCAGTGCAAATACCTCAGCATGA
GGTTGGCCGGCTTTGGGGTGGAATCCTTCTCCGACGACGCGGCCGTCGCGGACGATGACG
CAGCCCACCATAGGGTTGGGGCTGGTGTAGCCGGCCGCCTTGCGCGCCAGCTCCACGCAC
CGCCGCATGTAGTGGGCGTCCAAGTCCCCCGCCGCCTGCGCCTGGCAGCGCCCGCCAAGG
GTCCCGGCTCCGGCCGCGAGGCGGGCGCGGGTAGGGGAGGCGAGCGTGGCGGCGCGGACC
GGGCGCTGGGTGAGGTGCGGGCGCGAGACGAGCGAGGACGCCATGGGCGTGGGCGGCGAG
CGGTGGCGAGAGCCCAATCCGAGGGCGGCCTCGTGTTGTAGGTCGGAGGGCGCGCGCCTT
TCAAGCAGTAGCGAGCCCGTGCGAGCCGCGCCTAGCTCCCGTCACCTCCTCGTAGGCTGC
TGCCGGCTTCCGCGGCTCCTCCCCTTCGTCCCCAACCGCCGCGCCGGCCTGGGGACGCCT
CTCTCTCTCTCTCTCTCTCTCTCCCGGCCCCCGCCTTCGGCCTTCTTGTTCCACACCGG
>gg_00083
ACGATTGCCCAAAAAACAAAAAAAGGCAAAAACAAACACGGTGGTCGGTGGAGCGCCGCG
GCTGTTCTCAGTTCTCACTCTTAGCCTGGACTGGAGCAGTTCGCGTAGCGCCGCTCCTTC
CATTTCCGCCTCCGCGCGCGACCAGCCCCGCCGCGCCCGAGCGTTTCCTTCCGGGAGAGC
GGCGAGACAGTTCACGTGGGAGACGCGACGCGAGCCCTTTATTTCGACGCTTTCTGCGTG
GGGGGAAGGGAGGCCGGAGCCGAGCGGGGCTGACGGGCGATGGCGGCCGAGGGCGAGGCG
GCGGCGCTGGAGTTCACACCGACGTGGATCGTCGCGGCGGTCTGCTCGCTCATCGTGCTC
CTCTCGCTCGTCGCCGAGCGATGCCTCCACTACCTCGGCAAGACGCTCAAGAAGAAGAAC
CAGAAGCCGCTCTTCGAGGCGCTGCTCAAGGTCAAAGAAGAGTTGATGCTTCTGGGGTTC
ATCTCCCTGCTGCTGACGGTGTTCCAGGGGATGATCCAGAGGACATGCATCCCTGAACAC
TGGACATTCCACATGCTGCCATGCGAGAAGCCAGATGAGAAGTCCGGTGAGGCCGCCACC
ACGGAGCATTTCGTTGCTGTCGGGACCCTTGGCAGGATCGGTAGGCGCCTGCTGAGTGAA
GGCGCTGCTGGGGCTGAGCGCTGCCAGAAGAAGGGAAAAGTTCCACTTCTGTCCCTTGAA
GCCATACATCAGCTGCACATTTTCATATTTGTTCTGGCAATCACACATGTTATTTTCAGC
GTCACAACTATGCTTTTAGGAGGCGCACAGATACACCAATGGCAACAGTGGGAGAATGGA
ATTCAAAAAAATGCTACTGGAAATGGGCCTAAGAAGGTTACCCATGTACGTCATCATGAA
TTTATCAAGAAACGTTTTAAGGGTATTGGCAAAGATTCAATAATATTGAGTTGGCTGCAT
TCTTTTGGTAAGCAGTTTTATAGATCAGTATCTAAATCAGATTACACCACAATGCGTCTT
GGTTTTATCATGACTCACTGCCCTGGAAATCCAAATTTTGATTTCCATAGATACATGGTA
AGGGTTTTAGAGGCTGATTTTAAGAAAGTAGTAGGCATAAGCTGGTACTTGTGGGTCTTT
GTGGTGATATTTCTCTTGCTGAATGTTAACGGTTGGCACACATACTTTTGGATTGCTTTC
CTTCCCCTTTTTCTTCTGTTAGCTATTGGCACTAAGCTTGAGCATGTCATAGCTCAGTTA
GCCCATGATGTAGCTGAGAAGCACACAGCAATCGAGGGTGATGTGATCATAAAACCATCT
GATGAACACTTCTGGTTCGGCAAGCCTAGGATTATCCTTTACCTGATCCACTTCATCCTC
TTTCAGAATGCATTTGAGATTGCATTTTTCTTCTGGATATTGAGCACTTATGGATTCGAC
TCATGCATCATGGGACAAGTTCGTTTTATTGTGCCGAGGCTTGTCATTGGGGTTGTTATT
CAGCTTCTCTGTAGTTACAGCACCCTGCCTCTGTATGCAATTGTAACCCAGATGGGGAGC
TGCTACAAGAAGGAGATCTTCAACGAGCATGTGCAGCAGGGCGTCCTGGGCTGGGCTCAG
AAGGTCAAGATGAGGAAGGGACTGAAGAAGGGAGCTGCAGCTGCTAGCAAGGACGAATCA
ACTATCAATGCCGATTCGGCAGGACCTTCTGTGAAGATTGAAATGGCGAAGGCTGGGGAG
GATGTTGAGGTCGTTGGAAACACAGAATGATGGGACAGTAGGGTGCCCGTGTTGTAATGA
TGTAACATGTTCATATGCCATCATTTTTTTTGTAGATAGTTGTTGCAGCAGCCATGAAGT
AGTGTTCTAATTTGTCGTAATATCTTGAAGCCATGTAATGGTATTTGTGGACTGTGCATG
TCATGACCTGGACCCTGGGCCTTGTAATAGGATTAGGAGTGGGTGAGTTTAGGCCCGTTA
GCCTTGTCTGCTGTTGGTCCAGTAGGAACCAGAGTCCTATATATACTAGCATGTCTGAAT
GGATAAGGGGATATCGATAAGGGT
>gg_00084
CGTGAAATTTGGGGATGAATTTGAGTATCTAAACAAGGCCGTAATAAAATTAACTATTGA
GACTGGCCTAATGCCCATATAACCATAAAATAAGCCCATCCAGTAAAGCACGCCATTAAA
CAACCCATCCCAGGTCCTCGGCTCAAATCTAACACCATTTATTACCCTTTATTTTCTTCT
AAAATATTCAGCCCGTACCCTCCCTGCTGACCAACTGGCCCCGCCGGCTCAGTCTCAGGC
CCACTGGCTGCGTCCCTGTACGCCTACGCGCGTATAAACCCCGCTCGCACAGCCGCCACG
CCTTCCTCCGGACGCCAGTCTGCTAGCGCCGAGCGCAGCCAGGTGTCGCCCGCCCGCCCG
CCTCCCTCCGGCCAATGTGACTTGCAGACGAAGCTCGCTCGCTGCAGTGGCCGTGCCGTG
CTCGATGGTGGCAAGGTGCGCGCACGCCGACGCCGGCGGGTTCCGCATCTGGCCGATCTT
CTCCGCCGCCGCGCTGCGGAGGAAGGTGCTCGAGGTTCTCGCGTGCGGCGGGGGCGGCGG
CGGCGGCGATGGAGGAGGCGGCTCCTCCTGCCGTGGACGGACGGCGTACCGGTCGCCTCA
GCGGATGCCGAGGCCGAGGCCGCGGTCGGACAGGCTCGCGGAGCTGCTCAGGGCCGAGGA
GCCGTCGTCCGAGTGCAGCGACGAGGCTGAGGCCGAGGCGGCGGACGCGGCGGCGGCCAG
GAAGGTGGAGGCGTTCGAGGAGCTGAAGGGCGTGGTCGGGGCGCTCCAGGACGGCGGAGG
CGGCGACGGTTGCATGTCCCGCGTCGAGGCGGCCAAGGCCGTGCGGAGGAAGGCCAAGGA
CGACGCCGGCGCCAGGGAGATGCTCGCAATGCTCGGCGCCATCCCGCCGCTCGTCGCGAT
GCTCGACGACGGCGGGGAGGATATCACGACCGCTGCGCTGTACGCGCTGCTCAACTTGGG
GATCGGCAATGACACGAACAAGGCGGCGATCGTGCAAGCCGGAGCCGTGCACAAGATGCT
CCGCATTGCGGACGACGGCGGCGGCGCGTCCGGCGCACTGACGGAGGCCGTGGTCGCCAA
CTTCCTCTGCCTCAGCGCACTCGACGCCAACAAGCCCGTCATCGGCGCGTCCGGCGCCGC
GCCGTTCCTCGTGCGCGCGTTCCAGTCCGCCGCGTGCTCCACCGAGCAGGCGCGCCACGA
CGCGCTGCGCGCGCTCCTGAACCTCTCCATCGCGCCCGCCAACGCGCCGCACTTGCTGGC
GGCCGGGCTCGCGCCGGCGCTGGTGGCGGCCGTGGGGGACACCGCCCCCGTGACGGACCG
CGCGCTCGCCGTGCTCTGCAACCTCGTGGCGGCCTGCCCCGAGGGCCGCCGCGCCGTGAG
CCGCGCCCCCGACGCGGTGCCGTCCCTCGTCGACGTGCTCAACTGGGCCGACGAGCCCGG
GTGCCAGGAGAAGGCGGCCTACGTGCTCATGGTCCTGGCGCACCGGAGCTACGGTGACCG
CGCGGCCATGGCCGAGGCCGGCGCCTCGTCCGCGCTCCTGGAGCTCACGCTCGTGGGCAC
TGCACTCGCGCAGAAGCGCGCGTCCAGGATCCTGGAGATCCTCCGCGCCGACAAGGGCAA
GCAGGTCGCGGACGACGCCTCAGGCGTCGTGGCGACGGTGTCGGCGCCGCAGGAGCGCAG
GTGCCGCTGGGAGGAGGAGTCGGTGGACGGGGAGTTCGCCGACGCCGGCATGAGCGCGGA
GAAGCGCGCCGTGCGGCAGCTGGTTCAGCAGAGCCTGCAGAGCAACATGCGGCGCATCGT
CCGGCGCGCGCGGTTGCCGCAGGACTTCGCTCCGGCATCGACCGAGAGTCTCAAGGCGCT
CACTGCCTCTTCCACCTCCAAGAGCCTGCCGTTCTAGGAGGATCATGCAGAAACAGAGGC
CAGAAGAACACAGGTAAAAAAGACAAGCTTATTCATCGCCGTCCCTTAACAGCTACACAT
CGCCAGAAACATTGTTTCGTCTGGACCCTTAGCTAGCTAGTTGATCACTCAACTACCGTA
TCAACATTCGACACTGATCTTGCAGTTTGTCTGCCATTACAGTCGCTGACTGAATCATTG
TCTCACAAAGGCTACTAGTACTAAACAAGAAGTCTAATCAGCCATGGAAATTTCCACTTG
TCCCAAGCAAACATATTTCGACTAACCAACCAAGCACATTTTTAGATTTTCTTAGTTTCT
TTAATCTTTGACCACTCCACCATAACCAACAACTACAACAACTACAAGGGTATAGTATTT
TGGAACTGTCCTAAACTACAACATCAGGCATTTTCCACCTTGGAAACCGGTCTGCAAGAA
GGTTAAGAGGCCTTCTTCTCCTTCCTGGCTTGGGGTCATCGTCAATCGCCACCCTTTACC
TCGACCTCGAGCGCGAGACCACGGTCATTAACAGCTGCTTTGTTGCTTTCTTGCAAAGCA
AGCTCGAGCCCCAACAGTTCATTGTCGTCCCCACCCAAAAGCTCGAGACAGGTCATCATT
ACGCTCACTTTGTTGGTTTATCCTGCAAGTCACAGCTGATCCACTGTCATTACTACTAGA
GATTTTTCTATCTCCTGCTGAACTGTACTACTGCTTTTGATGCCGAGCCAGACAGTAAAA
AAAAAACTCTCTGAATCTGTCTTTGCAGCAGGGAAGAGGCCAGGAGAGTGATGAGGAGAA
GACTTTGCTGCCCTCTGCGCTGCATTCCGTTGTTGCATGCGTCGGAGACCGGGAATCTTT
GGGTGCCTGAAGCGGGGTGATGAGAAAATGGGCTAATCTAATCACTTGTTTATGCGGCTG
CTCGCTTGCTCGTTGCCCTTTTCTCGTGCCTGCTGATGGAACCCACGTGCACGGACTGAC
CTGTTCAAATTCAGACAACAGACAAGAGCTGGCTTTGAGATGTTCTCCTAATCGCTTTCG
CATTTGTTAATCGCTTCGACTGTTCTCTTTCGCTTTTGTATATGGGAATAGCTAGGTTAA
GTAGTTTAGTCATACTACATCTAGTGGTCAGTGTGTCAGGGCTTGCTCTTTACTGTAGGC
GTGTGCACATGTTCTTGTGTTGGAGAGTGTGGTAGGGTAGTGGAAAGTTTTAGAAGAACT
AGAAAGAGGATGTAGACTTTTTATATATTTATAAACTATGATGCTGGCTCATTCATGATT
TCAAAAAAAAG
>gg_00085
GATGCCAGCTTATAGGGCATTCGTCGCCCTTTAACCGTACGCAGACGGTGAGCCAGAGTT
CCAGTCTCCTACGCTATCTCAACGGAGCGGGCCCAAGCTAGGCTGATTACCTTTGGATTG
GGCTTCCTTGCGCGCTGCAGCCTTGGCTTGCTCGGCCCAGCAGCGCCCGAGTCCTCCACG
CTGCTTCCTTCAGCTACCGTGCCATCACCAGCTGTAACATCCCCTCCTTGAATACCTGGG
TGCACGTGGAAAAGCCTGTTGTAGAGGAATGAGGTCTTCCCATGTTGCTAGCGAGTCAGG
CATATTGGACCAGCGGATCAAGCCCTGCAGCTTAGTATTGGCTCCAGAAGACACTGAACG
CCGCTGAAGAATAGCAGCCGGTACATCCCACTGAATGGTAGCATCATCAGGGGGGCAAGG
TGTAACAGTGTGGTTCTTACCAACAGCTTTCTTCAGCTGAGAAACTTGGAATACCGGATG
GACGGAAGAAGAAGCAGGTAGGGCTAAACGATAAGCAACATTACCGACTTTGGCGAGGAA
CTG
>gg_00086
ACACAGCAAATCAGCCACAGCCGGCTTATAAGCTAAAAAACAGCCTGCCGAACAGGGCCG
TAATTCACTCCTCTGCCATGAGCATAGATTGTGGCCCAGTGTTTAGTGATATATTTTGTA
CAATGTAACTTTAGACCAAACTGGTGTGCCCAATAATTCAATATGCAGGCTACATTCTAT
TTCTCCTGACAAGTGCTGGGAGGGTCCAGCAACATCCTTTCCTCAAAATCATCAAGTTAC
CAAATAGCTGAGTTCAGTGCTGCACAATTTATAACGATACGCAGTCCTGCTAGATCATTC
ACTATAAATTCTGCAATCAGCACAGGAAAGATGCAGTCAGGTGAACTCATCGCCCAAAGC
ATCTCAACACTGAGGACACAAGGGCGGATGATAGAAACTTCATTCCAGCAGATCCACCAG
GGAAGTATGAGATGGCATAATATGCTAGAGCAAGGACCTGAAGCACGGAGAAGAAAACAG
AAAGTATGTAGCTATGAAGCACCATTGACACGTAGATGGTAGCAACCATGCTCCCAACAA
ATCCCACAGTGAAAGGTAATCTCTCTTTGGAAATCATATGATAGAGCTGATTCTTAGGCC
CTTTCAGCGCAAAGAATGATCCAATTATGAAGGCACATCCCACCGTGAAACATATTGCAA
ACTTTTGTGGCATTATCACCATGACTGGCAGAAATATTGTGAATGCGATGAAAACTAGGA
ATACACCACTAGCAAGAAACAGACCAAAATACATGAGAGATCTGCCA
>gg_00087
TCTGTCTTCCTTGTAGCTTGTAGAAGAGAACATCAGTATGAAATCTGGACTCGGGGATAT
TGCAGGTCAATTGTGACAATTAGCTTCCTCCAGTTTCGCCAAAACAAGACTAGATGGTGA
GCCTCAGAGCACATGTTTGAGCCGACTCACTTTGGTCAGCCCCGGTTGAGACCTTTAAAC
ATGAAGTACCCAATACTGGCAACAGTCAGGAAAATAAGTGGACAGATGACCGTGTCGATA
TCCAGCACCCGGTTCCTGCTGGCAGTATTTGCTTGGCGTGTTAAGACCAAATGCTCATGA
AGCAGGTTGGTCAGATTGTCGAGCTGATGTATAACCTGTCGCTGACCTCTTAATATGTTC
ATAACCTCTTCTATCATCGGGGAATCCTTTGAAAGTTGGTTTGACGATGAAGAATGAGGT
ATCAGAGTACCATTGCCTAACTGAGAGACAAAGAGATTTGTAGGTGTGGAACCACTACAA
GCATCATTTGGAAGAGCTAAGTTCTGCTGACTGGGCAAATGTTTCTTCACTGAAAATTTT
GAATTGAGTTCTTCAACTCGAGAGGTAAATTCATCCATCCTTTCATTCAATGTTGATATC
TGTTCTGAAAGCTGGGTGATAGCACCCTGGTCGATAGTAGGAGGTTCAAGGGCTTGCCCT
CCACCAAACCTCCTGTCTGTCAGTTTACTCAATTTCACAACACTTTTGTCTCTATGCGTT
GAATATGATTGAGATAGGCCACTTTTCATAAGTTTGTTTCTCCGATCAGCAGAAACACGG
GAAAAGGCTTCCTTTGGACTTGAGACTAGCTCATCATCAATGCTGAGCTTTGTCTTCAAA
TCTTCTGGTAATG
>gg_00088
GCAGAAGTTCCTCAAACATTGCATGCCTTGCTTCAGCTTCAGGAAGCGGTACAAGAATCC
GCTTCTCAAGCCGGCGGAGCATAGCTGCATCCAATTCCCAGGGAAGATTTGTAGCTGCAA
GTACAAATACCAAGTCGTTTGTCTTTGTCAAACCATCCATCTGAATAAGTAGTTCAGTCT
TCAAGCGACGACTAGCTTCATGCTCACTACGAGCTTCACCACGCTGGCTGATAATGGCAT
CTATTTCATCAAGAAATATTGTGGATGGTGCATGATGCCTAGCGAGCTCAAACAGAACTT
TGACAAGCTTCTCTGAATCTCCACGCCATTTGCTGACAATTGACGATGCTGAAATGTTGA
AGAAGGTGGTTTTGCACTCAGTTGCAACCGCTTTTGCCAGCATTGTCTTTCCTGTCCCCG
GGGGCCCAAAAAGTAAGATGCCTTTCCATGGAGAAAGGAGACCAGTGAAGTATTTTGGGT
ACTTTATAGGCATGACAACAGCCTCTTTTAGAAGGCGTTTTGCATTTTCCAGTCCTTTGA
TGCTCTCCCATTTCACATCTGGGCTCCCGCGAATAATATCCCTCAACAATGTCTCTGCGA
GATTACGCATTTCAGCTGACTCAAATGAAGGTAGAAGGGGCTTCTGGATCACATCAGCGT
TTCCGTCGCGAATCGCGGCGGCTCGGACCTGGGTCTGCCTGGCCTGCTGCTCGAACTGCT
CGTAGACCGCCAAATCGGAGGTCCTCTTCCGCACGCTCCCGTTGGCTTCCCCGTTGGCGT
GCCCGTTCTGCTGCTCCGGCTCCTTCTTGCCCCCGAATCTGGACTCCCAGAACCCCTTGA
AATCCTGAGAGAACGAACGAACGAACGAACGCGGAGACGGGAGTCAACATGCCGCGGCGG
CGGGAAGTAAGAAACCCGTGGTACTTGCCATTGCTTCGCGGCGGCGCGCTTCGCCGGCTG
CCTGTCTCTTCTGGGACCTCGGGGGAGAGCGAGCGAGCGACTGGAGTCGACGAGTGTACT
CTCCCCGGAGACTAGGGAGGGAGGGGGACGGGAACTAGTACCGGACCGGGATCGGGGGTG
GGACCCGCCAAACTTTGTCGAGATGCCAACGAGGTCGCACTCTCCCATCAGATCCGGCCC
ATCGCGTGGCACATGTGTGAGGCTTTT
>gg_00089
GACGAAATTAACGAGACGAATCTTTTAAGCCTAGTTAGTTCATGATTGGATAATATTTGT
CAAATAACAACGAAATTGCTATGGTAGCATTTTTTAAATTTTTTCTGGAACTAAACAGGC
CCTTTATTCAGGAAAAATACAGAAGTTTTCAAGTCCAGTGCTGCATTCCGGCGAACACCT
TGCCTGCAGCCTGCCCTACTTGCCAATGCCGTTGAGGCGCTCAACGACGGTGATCAGTCC
CTGCAAGCTCAAGTCGCCGTCTCCATTGGCCACCATCGCCGAGAACATCTGGCGGTACAG
CGCCGCTCCAGGCAGCACGTTGGCGTCCTCCCCGCCGTCCCCGACCTCCAGCGCCATGCC
GAGGTCCTTGACGATGTACCGCACGCTGCCCCCGGACGCGAACTCGCGGCGGAGCAAGCG
GTCGCCGAAGATGTCCATGATGCGCGAGCCCGCCGCGCCCTTGGACACGGCGCCGAGGAA
CAGCGGCGCGTCGAGCCCCGCCGCGCGGGCGAAGGCCACGGACTCGCCGAGCCCCACCAC
GGCGCCGGCCACCGTGATCTGGTTGGCGATCTTGCTGCTCTGGCCGCTGCCGGGCCCGCC
CATGTGGGTCGCCTTGCCGAGGTGGGCGAAGAGCGGGTCGAGCCAGGCGATCACGGCCTC
GTCGCCGCCGGCGAAGACGGCCAGCGTGCCGTCCCGGGCGCCGACGTCGCCCCCGGACAC
CGGCGCGTCGACGGCGTGGCAGCCCGCCGCGGCCGCGGCCGCGGCGACCTCGCGCGCCA
>gg_00090
TGCATGTGGTAAAAGACTACGACACCTGCAAGTATGGTTGCCAGCACATTTCTGCTATAA
TCAATCTCTCCCATAGCCCCGGTGAGGATACGAATTTCCAGGGCCACCTGTCCCGGTGTT
TCCATAGCCACTCGTCCCGGTGTTTCCATAGCCTCCCGTCCCGGTGTTTCCATAGCCTCT
GCCACCATAATATGAACCACGAGAACGCCCACCACCACGGTAACCTCGGGCACCACCGCG
ATAAGGCTGCCTGTGCCTTGGAAATTCGCCAAACGTCTCTGTGTCTACTCTACGCCGTTC
AGAAGGTCTGCCCCTTCCATTTGGCCCTCCACGTCCAAATGTTCCGCTAGAGAGGGAATC
AAAAAAGTCATCCTTGACATAAACAGGCTTAACAGCTAGCTCTGGGTTGTCAGTTTCCTC
AACCTCCAGGTCTTCATCAAACACATCATCTCTCACCTCACCATCCTTGTCCCTTGACTG
GGATTTCTTACCAAGATGACCCCAGACTTCATCTTTGTTAAACTTCTCATTCATGGCCGT
GAAATCAAATTCTTCAGTGAATGCTGTTACAGACTGTGAAAACTGCAAAGCAAGATACAA
ACATCAACAAATCTGACATTTAACTATTTAACAACAAATCATATTCAATCCGAGCATCAT
TTGCCAAGGTATACAAATACACCCACCATTGCATTTTACAAAGCATAGTTTGACATGGCA
CCGTCTCCCAAATGACAAATTTAACCGTTCATTTGTTTTATACTAAACCTTTTATGATTA
TAAACTTATGATCATTGGATAGTACATTTGATTACAAATCTAACCGTGTCAAGTTTTTAT
TACAATCGTTAAAAATTGTTGGCAAAGTTATTAGTCAAAAGACTGAAGTTTGAACATTGA
TACGCATGTGCACCTTATAAACTGGACCCAAGGGAGTAAAACCCAGATATGATGCAAGAG
GCACTTGCACAAGAAATATCTGAAAGTACACTCTAAAGGTTCAGAGTTTGTCCTTTTTTT
TGGGTGGGTTGC
>gg_00091
GACAAGAAGGCGATGCTGGAGGCGTCGGTCGCCGTCATGGCCAGCCTCGACCGGAGCGCC
GTCTCCTGCAAGGGCCTCTTCGGCATCCTGAGGATCGCCGCGCCGCTGAGACTGGCCGAC
GCGTGCCGGGAGCGGCTCGTCGCCATGATCGGCCGCAAGCTGGACCACGCGACGCTTGAT
AACCTGCTCGTCCCGGCGCCGCCCGGGACGGCCAGCCTGTACGACGTGAGCCTGGTGCTC
AGGTTCTTGGCCGCGTTCCTCCGCGGCGGCGCCAGCGACGAGCCGGCGAGGCTGAAGAAG
GTGGGCAGGCTCATGGACCTGTACCTGGCCGAGGTCGCTCCGGACCCGTCCCTTCGCCCG
GCCAAGTTCCTGGAGCTCGCCACCGCGCTGCCGGCTCCGGCGAGGGACTGCCACGACGCG
CTGTATCGCGCCATTGACGTCTATTTCCAGGTTCACGGCCGCCTGACGGACGAGGAGAAG
ATGAAGATCTGCAGGGGGCTAAGCTACGAGAAGCTATCGCCGGAGTGCTGCAAGCACCTG
GCGCGGAACGGCGAGTTCCCGACGAGGGCGGCGGTGCAGGCGCTGGCATCGCAGCACACG
GTGCTCAAGAGCATCGTGCTGCGCGAGCCGGGCCAACTGAAGCCGGTGTCGCCGTCCCCT
CCCCCGTCCAAGGGGAAGCGCCGCGACGGCAGCGGCGGCTACGACGACGACGCCGTCGGC
GGCGGCGACGAGAACGACGGGCAGGTGATCCTGTACGCGGGGCGGCTGGACCTGTCGCTG
GAGAACCAGAACCTGAGGTCGCTCCTGGACGGGATGCACTGGCGGGTGATGGAGCTGGAG
AAGGTGTGCAGCCGGATGAAGACGCAGATGAGCAAGATGAAGCAGGCCAGGCGAGGCGGC
GGCGGCCGCACCGCCAGGTCGCTCCCCAGGATGTGTTCTTGATCCACCTCGCCCTGCCCA
TTAGCGCTTAGCGGTGATCGCAACACTGTACCATAGCGATGTACATACTGCTAGGAATCA
ACCAAGTGCAGTGCAGGTGGCAGCAGCTTCCCCTGCATCTTGTCCCTTTTGTTTTTGCTT
CATTTTTGCCTAGTATCCTCTGTGTATGATGTGTGTTTCAGTTCATGGTGATTGGAATTT
GAAAAGTAGCTAGCTTCAGTCTCAGTGGTCCTTGAATGAATCTGGTCTATCTGAAAAAAA
AAAAAAGGTATGTAGCATTCTTCATGCCTGAAGAATCTCACAATGCTACAGCTCGTCAGG
TCGTGTGTACAGTAACTACCACTACCAGTAGCATTTTGCTTCAAAAATAAAGTTGGTCAA
GTACAACTGTGTGT
>gg_00092
GCCTCGACAGGTTAAAGTTTATTGTGACTGCAATTCATAATGCTGACAGATGCCTCTACT
GCTCTACAGGTTAAAGTTTACTGTGACTGAAAAGAATGGGGGAACAGGTACTAGCATAGT
TCAGGAACAATTGATCATATTGACAAAAGAATAATATTCAAATGCTACACCATATTGACA
GTGCCACAAAAAACACCATACTAGAATCTTGGATTGTTTACAAACATATGAAAGAATATG
GATCACAGAAATGTAACTGGTTTCACAATCTCGCATTCTCACACACACAGACTCTGTATC
TTACTATCTTTGCATTCCCACCCCCAGCTCAGCACTCTCTCTCTCTCTCCTCCTAGCGGG
AGGTGTACTCAGTAGCAATCCACCATTTCATCCTGCAAAATTCTGCACATGATTTACCAT
CAGAAGATTATACTTGGAAGAGCAAACATGGATTATATCAACAGTCAGATTACTGAGATA
AAGCTAAATTCTGCACATGATTTACCATCAGAAGATTATACTTGGAAGAGCAAACATGGA
TTACATCAACAGTTAGATTACTGAGAAAAAGCTCACCTGGCCAAATCTGGTTCTGGTCCT
CATAAACCCCCCTCTGGTGATCGGATCAGCCTCCTTGGCACTGCAGTTCCAGTAAGCTCC
CACCGTCCCCAGGATCGGCATGTCGTCCGGGCTCGGGCTCGGGGACCTCGACCTCCTCGG
CGTTGAGTTGGCCGACGATATCTTGATGTCCTCCACGGTGAGGGCCCCAAGGATCGGGCG
GTCCTCCCGGCTGATCGGCGAGTAGGACCGGACCGAGTTGCTCTCGGGCGTCCCCGAGGA
ACCGAGCCACGTGGAGAGGCTGGCGTCCACGGAGGCCTCCTGCTTGCTCGGCGTGCTGGG
GGTGTAGCTGTAGTCCGAGACCGCCGGTCTCTCCTCCTTCCTCTTGGCCGCCGCCGCCAC
CACCGATGGCTCGGCGAGGAGGTCCATCCGGTTCTCCTGCACCACAGTGACGTTCTCCTT
GTCCAAGGACTTGGGCCCGGCGGCAGCGCGGGGCTTGGGTTCCTTCCTCCGGGTGAGGCT
GAGGTTCTCTACGGAGCCGAGCACCGAGGGGGACTCCGCCGGGGGCACGACGGGCGCCGC
TACCTGGCCGCCGGAATCCTTGGACGTCTTGCCAAACGGAAGCAGGAAGAGCGACTCGCA
CGCGTCCTCCTCGCTGCGGCCGATGCCGAGGAGGCCGTGCTCGTCTTCGTCGTCGTCCAT
CGCGCACTCATCGAGCCCGTCTTCCCCTTCCTCCACCTCGTCCTCCTCATCGTCGTCCTC
GAACTCGTCGTACTCGCCCTCCTCGGCGTCTTCGTAGTCGCTGTCGCTGTCGATGCCAGC
GCAGTTGCTGTACCTGTGGTTCAAGGGGAAGGCCTCGGACTTGGCGCACTCCGGCGCCAG
CATCCACCCCTTCTCACTGCTATCCCCACCATCCTCCGGATCGGCTCCCTCGCCGTCGTC
CTCCGGGATCGGGGCCGCCTCGAAGGTGGTGACGTTGGGGTCGAACGTCACCTTCTTCTT
CACGACGGCCAGGCACATGTCGTCCGTGGAGTCCCTCAATTCGAGGAGCGTCGCTAGGAG
CGGTGCGGCGGCGGAGACGGCCTCCGCATCCAGATCAACTTTCTTCGGCGAAAGCGAAAC
CCGCGGAACGGCCCGGGCGCGGCCGTTGGGGGACTGTGCCGGCGACCGCTTGCGGCGGCG
GCGGCGCTCCTTGGCCCCCCCGAAACAGCCAAGGAAGCAGCCCATCGCGAATCGTGGCGA
CGGCGAGAGGCAACAGAGCGAGTGGGAGGGGAGCGGGGGACAGTGGTGACTAGTGATGAG
GAGGCGGCATTTGGGGGAGCGGGAAGAGGAGGAAAACACAAAGTGGTGATGGTGT
>gg_00093
CAGGTTTCTCACCGACGGCGACCGACCGACCAGCCATATAATAAAGAGAAGCGAAACGAA
CCACCCTGTCCCTCCTCGTCTCCCTCCTCCCCGTCCCTGATTCGCGAGACCGGAGGGGCG
CACGAGCGCCACCGCCTTGATCCCGCCCGCTCCTCCCCCAGATCTCCTCGCCATTGCCGC
TGGTCTACCCAGATTCGCGCCCTCCTCGCCCAGATCCGACCGCCCAAGCCGGCGCAGGAG
CGGTGCACCGGGCCGCGTGGTTCCGGCGGCTCGATTGGAAATTCGTGATCTTTCGGGGCA
TTCCTCGGTTTGTCTGTCGGTGCCGGGGGTGGTGCTGCTGCGTTTCGAGGGCCGCGGCGG
AGATGGGCGTCGGCGGGGAGAAGTTCCAGCTGGGGACGGTGGGGGCGCTGAGCCTCTCCG
TGGTGTCCTCCGTCTCCATTGTCATCTGCAACAAGGCGCTCATGAGCTCCCTCGGCTTTA
ACTTCGCCACTACCTTGACGAGCTGGCATCTGCTGGTTACGTTCTGCTCCCTTCATGTAG
CGTTATGGATGAAGTTCTTTGAGCATAAGCCTTTCGATTCAAGAACTGTCATGGGATTTG
GAGTACTTAATGGAATCTCCATTGGGCTCCTCAACTTGAGTCTTGGCTTCAACTCTGTTG
GGTTTTACCAGATGACTAAGCTGGCCATCATCCCGTGCACTGTCATTTTAGAGACACTTT
TCTTCAGGAAGAAGTTCAGTCGGAGTATCCAGATGTCCCTTTCTGTGCTCCTTCTTGGTG
TTGGTGTTGCAACTGTCACTGATCTGCAACTCAATGCTGTCGGATCCATACTGTCCTTGC
TGGCAATTATCACGACTTGCATTGCTCAAATTATGACAAACACCATCCAGAAGAAGTTCA
AGGTCTCGTCAACCCAACTGCTCTACCAGTCTTGCCCTTACCAATCACTGACCCTGTTTC
TCATTGGCCCCTTCCTTGATGGCTTTTTGACTAACCAAAATGTCTTTGCTTTTAATTATA
CATCTCAAGTTGTGTTTTTCATCGTGTTGTCGTGCTTGATATCGGTCTCAGTGAACTTCA
GCACTTTTCTTGTGATCGGAAAGACATCTCCTGTTACTTACCAAGTCCTGGGCCATCTTA
AAACATGCCTTGTTCTTACCTTTGGTTATGTTTTGCTTCACGATCCGTTTAGCTGGAGAA
ACATACTTGGAATCCTAATTGCAGTAGTTGGAATGGTCTTGTATTCATACTTCTGCACAG
TGGAGACCCAGCAAAAAAAACACCGAAGTCTCCCCACAGCAGGTGAAAGAAAGCGAGGCA
GCCCCTTTGATCTCAGACTCTTTGAGCAAAGTTGAAAACGGTGGCGGTGTTGTTGATGAT
GAGCCTTTGAAGGTACCCATGTGGAGCTCAAAGTATTCGCGGGAGTGAAAATTTCTACTT
CTTGACGATGGCATCATACAGGATTCAATTTAGTAGGCAGATAGTAGGGTTGGAAGCCAA
CCCAGAGTGTAATGAACATTTCAGTTACATTTTTGGGCTTCTTTAGTGTCACAATCTACT
AGCGGTAAAAGGATCTGTTTCTTGAGAGGATGTTACCTTCAGGGTTCTCAGATATACCTT
GAAACTAGACAGCAGATATTGTATGATTGTATCTGGATATGCTCCACATCCTCTTACTGT
AACTCCCAACTGGGACATGGCATGCTTATATCCAAAGGTAGACTTCATTCTTTTTGTATC
AAAAAGTTAATTCTTTTTGTATCAAAAAGATCCGGATAAGACTTGTGCCAAGATTTGTA
>gg_00094
ACGCGCAAGCTGGGCCTGCAGCCCCGCCAGGTGGCCGTCTGGTTCCAGAACCGCCGCGCC
CGGTGGAAGACCAAGCAGCTTGAGCGCGACTTCGACCGCCTCAAGGCCTCCTTCGAGGCT
CTCCGCGCCGACCACGACGTCCTCCTCCAGGACAACCACCGCCTCCGCTCACAGGTATAT
CCTCTCGATCGCCCTTAATTAGCAACCGAGCAGAGCTTTCTTCCATGGCGGTCTCCAACT
CCAAGTACGTTACGGATGAATATTGTGGTTTCATTCAGGTGGTGTCGTTGACCGAGAAGC
TGCAGGAGAAGGAGGCGACGGAGGGCGGCGCCAGTGCTGCCACCGACGCCGCGGCGTTGC
CGGCGGTGGACGACGTCAAGGCTTCCTTGGCCGATGGGGTCGAGGAGCCAACAGAGCCGG
CGGAGGGCGCGGCGGCGTTCGAGGTGCAGCAGGTGAAGTCCGAGGACAGGCTGAGCACTG
GCAGCGGCGGGAGCGCGGTGGTGGACGCGGACGCGCTGTTGTACGGCGCCGGCGGCCGGT
TCGCCGCGGCCGTTGATAGCAGCGTGGAGTCCTACTTCCCCGGTGGCGAGGACCACCACT
ACCACGACTGCGGGATGGGTCCCGTAAACCACGGCGCGGGAGGCGGGATCCAGTCGGATG
ACGACGGCGCCGGCAGCGACGAGGGATGCAGCTACTACGCCGAAGAAGAAGCCGCCGCCG
CCGCCGCGTTCTTCGCCGGACACACCCACCACCACGCGGACGACGACGAGGACGCCGGCC
AGATCAGCTGGTGGATGTGGAACTAGCAGACGACAATCTTCCCGCGGCGATCGACCGTCA
AATCCAATCTTGTGCCAAACAAAAAATCGTGCCGTAATTTTCTTTGCGCAACGTTGTTGT
AAGTGTAAGCCTGTAATGGTGAGTTCCTAGCTATTATGGTTATGGAGAAAGTGTATGCAT
GCATGGTAGGGTAAAATTGGGTAATTAATATTGTTAATCCCAATCACTCGTGGCGTTGGA
GAAGATCAATAGAGTTGTGGGAGAAATAAGCTAACTTGTAAATTTCATTCCGGAGGTCAT
TTCGTTTTGCTTATTGGAATGGAACATTTCGGTACCAGCCGATACCGGTGTACCGTTCCG
GACTTTAAAATAAT
>gg_00095
CGATCCAGTCCCCGGCCCCGCGTCGAGCGAGCGTCGTATATAACGACGGGCGCCAGTAGC
CGTTCGGTGATCTGGCCACCCGAGCACGGCCAAAAAGGCGCGCACCCAGCGGCAGGCAGA
TCGAGCACCACAGCACAGCTCAGCGCGACCTACCTCCCGCTGCTGCGGCGCGGTGCGCGG
TGCAGTTGTGCGGTGCGGTGTCCGTCCGGTGTGCTGCTGCTGCGCAGTTGTGCGGTGCGG
TGTCGTGTGCTACCAGAAGCCCAGAATGCTGCCCGCCGGGTGCGGCCTCCTCTTGTGCCT
CCGCCGCGACAAGGGTGAGGCCTCGGGGCGAACCGACGCCCGCGTCGCGGACGAGCCCGC
GTCGTCGTCGTCGTCGCCGTCGCTCGGCAAGGGCGGCAGCGGGGCGGCCAGGCGGTTCGC
GTGGGCCGAGATCGAGTCCATCACGGCGGGCTTCTCGTCCCGCGTCATCGGCCAGGGCGG
CTTCAGCACCGTGTACCTGGCCTGCCTCTCCTCCTCCCGCCTCGGCGCCGTCAAGGTGCA
GCGCAGCAGCGAGCGACTCCACCGCGCCTTCCGCCAGGAGCTCGACGTGCTCCTCTCGCT
CCGGCACCCGCACATCGTCCGCCTCCTCGGCTACTGCGACGACCGAGAGGAAGGCGTGCT
GGTGTTCGAGTACGCCCCGAACGGCGACCTCCACGAGCGTCTCCACGGCCGCGGCGGCAA
GGCGACGCCGACGCTCCCGTGGGCGCGGCGCATGGCGGTGGCGTTCCAGGTGGCCATGGC
GCTGGAGCACCTCCACGAGAGCCGGGACCCGGCGGTGATCCACGGCGACATCAAGGCCTC
CAACGTGCTTCTGGAGGCCAACCTGGACGCCAAGCTCTGCGACTTCGGCTTCGCGCACGT
CGGCTTCTCGGCTGCGCTCCAGCCGCCGCCGGACAACAACGCCGCCGCAGCGCCGTCGTC
CAGGGCGCCGGCGTCGGCGCGCCCCGTCCCCGTCATGGGCTCCCCGGGCTACGTCGACCC
GCACTTCCTCCGCTCCGGCGTCGCCACCAAGAAGAGTGACGTGTACAGCTTCGGCGTGCT
GCTGCTGGAGCTCCTCACGGGGCGGGAGGCCATGTGCGCCGACACGGGGCGCCGGCTCGC
CGCCGCAGTGGGTACTACGCTACTCGGCGAAGGAGGAGGGAAAGTAGACGACGTGGTGGA
CCGGAGGCTCGGGGGCGAGTACGATACCCATGAGGCGGCGACCGTGGCGGCGCTTGCGCT
GCGGTGCGTCAGCGAGGGCCCCGGGATGCGGCCCTCCATGGCGGAGGTGGTTCGCGAGCT
CCAGGAGAAGACGACTGCGCTGATCTCGGCCGCTGGATGCAAACCAGCCGGCAAGATGGA
TTCATGAATCATGAGCTGTATTGTTAGCCGAAGACCGTAAATACTAGCTAGCTTTGTTTG
TTTAGAGAGAGTAGAAGGTGAAGAAAATGGTTCTTTTTTTACTTGATGAGTTTGTTAATG
TAGTAGTGGATTAGTAGTTGTTGAATTGGATTACGTAGAAAATTCTTCGTGATGTCAGAG
TTGGT
>gg_00096
GGAAGACTGGCGCCTGCTCTTCACTCCCCATTCCCCTGCTTGTGCTTGGCTCCCCTCCAC
ACACCGGACACCGCAAGCTCACTCGAGGCATGCAGTGCAAGCTAGCTAGGACACTGCTCG
AGCAGCAGCAGCAGCGTGCATAAAGGCACGGCAGCTGGCTTCTCCACCTTGCTGTCCTGA
AGCTTCTCACCATCCATCTCAGCTTCGAACTTCGACTCGTCCTCCATGGATTTTGGCGGC
ATCAGATGGAGGAAGGCTCTGCCGCTGTGCCTAGCTCTTGTGGCTCTGCAAGCATGCCTC
CCTGCTCGCGCGGCGGCTCCCAAGACTTACATCGTTCAGATGGCCGCGTCTGAGATGCCG
AGCTCGTTCGATTTCCACCACGAATGGTACGCATCCACTGTGAAAACCGTGAGCTCTGTG
CAGCTGGAAGGAGACGCGGACGACCCGTACGCGAGGATCGTCTACAACTACGAGACGGCG
TTCCACGGCTTCGCGGCGAAGCTGGACGAGGACGAGGCCGAGCGGATGGCCGAGGCGGAC
GGCGTGGTGACCGTGCTCCCGGAGACGGTCTTGCGGCTGCACACCACCAGGAGCCCGGAC
TTCCTGGGCATCAGCCCGGAGATCAGCAACAGCATATGGTCCGCCGGCCTGGCCGACCAC
GACGTCGTCGTCGGCGTGCTTGACACCGGCATCTGGCCCGAGAGCCCCAGCTTTAGCGAC
AAGGGCCTCGGCCCTGTGCCGGCCAAGTGGAAGGGCCTGTGCCAGACCGGCCGCGGCTTC
ACCGTAGCCAACTGCAACCGCAAGATCATCGGCGCGCGCATCTTCTACAACGGCTACGAG
GCCTCGTCGGGGCCCATCAACGAGACGGCCGAGCTCAAGTCTCCGCGGGACCAGGACGGC
CACGGCACGCACACCGCGGCCACCGCCGCGGGCGCGCCCGTGCCGGACGCCAGCCTCTTC
GGCTACGCCAGCGGCGTCGCCCGGGGCATGGCGCCCCGCGCCCGCGTCGCGGCGTACAAG
GTGTGCTGGGCGGGGGGCTGCTTCAGCTCCGACATCCTGGCGGCCGTCGACCGCGCCGTG
GCGGACGGCGTCGACGTGCTCTCCATCTCCCTAGGCGGCGGCTCGTCCCCCTACTTCCGC
GACAGCCTGGCCATCGCGTCGTTCGGCGCCATGCAGATGGGTGTGTTCGTCGCCTGCTCA
GGCGGCAACGCCGGCCCAGACCCCATAAGCCTCACCAACCTGTCGCCGTGGATAACCACG
GTGGGAGCGAGCACCATGGACCGTGACTTCCCGGCCACGGTGACGCTCGGCAATGGCGCA
AACATCACCGGCGTTTCACTCTACAAAGGCCGGCGAAATCTTTCATCCAAGGAGCAGTAT
CCGCTGGTCTACATGGGCGGCAACTCGAGCATCCCTGACCCCAGGTCCCTGTGCCTGGAG
GGGACACTCCAGCCCCACGAAGTCGCTGGAAAGATTGTGATTTGCGACCGCGGCATTAGT
CCTCGGGTGCAGAAGGGTCAGGTTGTCAAGAACGCCGGTGGCATGGGCATGATACTCGCC
AACACACCGGCAAACGGCGAGGAGCTTGTCGCCGACAGCCACCTCCTGCCTGCGGTGGCC
GTTGGGCAGTCTGAAGGCATTGCCGCCAAGAAGTACAGCAAAACCGCCCCAAAACCAACC
GCGACGCTCAGCTTCGACGGGACCAAGCTCGGGATCCGCCCATCGCCAGTCGTCGCCGCG
TTCTCGTCCCGGGGACCGAACTTCCTGACCCTGGAGATCCTCAAGCCGGATGTCATCGCG
CCCGGCGTGAACATCTTGGCGGCATGGAGCGGCGACGCCAGCCCGTCGAGCCTGTCCAGC
GACCGCCGGCGGGTCGGGTTCAACATCCTGTCGGGGACGTCCATGTCGTGCCCGCACGTC
GCCGGCGTGGCTGCGCTGATCAAGGCCAGCCACCCGGACTGGAGCCCCGCGAAGATCAAG
TCCGCGCTGATGACCACCGCGTACGTCCACGACAACACGTACCGGTCGCTGAAGGACGCG
GCCACCGGCAAGTCGTCCACGCCATTCGATCACGGAGCTGGGCACATACACCCGCTGCGT
GCTCTGAACCCTGGCCTGGTCTACGACATCGGCCAGGACGACTACCTGGAGTTCCTCTGC
GTGGAGAACCTGACGCCGTTGCAGCTCAGGTCCTTCACCAAGAACTCGAACAAGACATGC
AAGCACACCTTCAGCTCGCCGGGTGACTTGAATTATCCGGCCATCTCTGCGGTCTTCGCG
GAGCAGCCATCTGCTGCGCTGACGGTGCGTCGCACAGTGACGAACGTCGGTCCGCCATCT
TCGACTTACCATGTCAAGGTTACAGAGTTCAAAGGCGCAGACATTGTCGTCGAACCAAGC
ACCCTGCATTTCACAAGCTCGAATCAGAAGCTGACCTACAAGGTGACGATGACAACCAAG
GCTGCCCAGAAGACACCGGAGTTCGGAGCGCTGTCCTGGAGCGACGGCGTCCACATCGTC
CGGAGCCCCCTCGTCCTCACATGGCTGCCACCAATGTGACGAACTGTGCGTTTAGTCAAG
CAAGCAATGGAGCAGGAATCTCTGGGCCTGGGTAAAGGCCTGGTTTAGTTCCCAATTCTG
GGAGCTCAAAGTTGGGTGTTTTGGTATTGTAGCATTTTCGTTTGTATTTAATAAAAATTG
TCCAAACTTTGACTAATTAGGTTTAAAATGTTCGTCTCGCAAAGTATAACAAAACTGTGT
AATTAATTTTTAATTTCAT
>gg_00097
GGGGACCGGAGGAGGAAGAGAAAGAGAAAGAGAGGTCGCGCGCCGTCCCATGCAGGATGC
AGCCGTCCACACCGCACGAATCAGCTACCACCACCCCGAGCCAAAGGCAATGATGCATTG
ATGGCCCGATTCCCGACGCGCCCGGCGCCTCCCTCCGTCTTGGTTGGGTTGGGGTCCCCT
ACCACCGTCCACCCACCACCACCAGCACGGGTGCCTGGGACGGAACGGAACGGAACGCGG
AGGAAAAGGGCATGGAGTGGACGAACGACGACGCCACTCGCCTCCATCTGTACTATGTAG
CACCACCGATCCATTGGTGCTCGTTCGTTGTCTGCCCAATCCATTTGCGTTCCTTGTCTG
GCCTGGGCGCCTGCCTGGCTGGCCATCGGCATTGGAGGAGGGTGCGTAGTAGGCGACGAA
GGAAGGGAGGCCCTCGCCCGTCGCCACCGCCAATGGGGGACGAGGAGGAGGAGGAGGAGG
AGGAGCGCGGCGGCGCCGACGCGCGGCCCGCGGCGCCCTTGCTGCGCAGCAGCAACGACG
ACAAGGCCGGCGGCGACCGCCGCCCGGAAATGGAGTGCCCCGGCTGCGCGTACGACCGGC
GGAAGGAGGAGCTCCGGCTCCGGAACGCCAAGCCGTACCGGGAGTTCCTCTACATCTGGA
TCATCTCCCTCACCGCCGCTTTACCGATATCATCGCTGTTTCCGTTCTTGTATTTTATGA
TAAGAGATCTGGGGGTTGCTAAAAGAACAGAAGATATCGGGTTCTATGCTGGTTTCGTAG
GTGCCTCATTTATGTTTGGTAGATGCTTGACTTCAACAGCCTGGGGAATAGCAGCTGACC
GTATCGGGAGGAAACCTGTTATCGTGTTTGGCATTTCCTCTGTGGTTGTGTTCAATACAT
TGTTTGGTCTCAGTGTCAACTATTGGATGGCAATAGCTACGCGATTTCTGCTTGGTGCTT
TAAATGGTTTACTTGGACCAATAAAGGCTTATGCCATTGAAGTTTGCCGACCTGAACATG
AAGCGTTAGCACTATCACTTGTCAGCACAGCATGGGGAATAGGTCTCATTATTGGTCCTG
CTCTTGGAGGTTATCTTGCACAGCCTGCAGAAAATTTTCCAACTGTCTTTTCAACTGACT
CAATCTTTGGAAGGTATCTTTTCACATAGCAAAACTAGATAATCTCAAATAATTCACTTA
CAGAGTACTTATTTTGTATGGAAACTTGTCAGATTTCCATATTTCTTACCATGCTTATGC
ACATCAATCTTTGCTGCTGTTGTTCTCATAAGCTGCATATGGATGCCGGTATGTGGGATT
GTATATTCATTAACCATTTCCATACCTTTTGAACCAAATTTTGATTCCTCCCCTGCCCAT
CTTAAAGCATCTCACAATGCATTTTAGGAGACTTTGCACAAGCACAAAGTTCATGAAAAT
AGAAGTCAGAACATTGAAGCTTTGGAGGCCCATCTGATCGATTCAAAAGAAAAGGTTGAA
GAAAGTGGTAGTTTAGATACTAAGAAGAGCCTATTCAGGAATTGGCCATTGATGTCATCA
ATAATTGTCTATTGCATCTTCTCCTTCCATGACATGGCTTACACAGAGGTGTTCTCTCTA
TGGGCTGAAAGTGAC
>gg_00098
TTTCTTCTCTACAATATCTAAGTCTAGACTCAAACATGCTAGGCAAGGCATTGCCATCTA
ACATAGGAGGACTTCTCCCTAATCTCATAGAGCTTACGTTGCAAAACAACAGGTTTGAAG
GTCCCATTCCAGCTTCCCTAGGCAACAATGCTGTAGGGCTACAGAAGATAGATTTATCAT
ATAATAATTTCACAGGGCAAATTCCAATTTCTTTTGGAAGACTCTCAAATTTGACTCTCC
TAAACCTTCATTATAACCAGCTTGTAGCAAGGAACAACCAGGACTGGGAATTTTTGGATG
CATTAAGGAATTGTACATCTCTAAACTCACTCTCACTCTTTTACAATGACCTGCAGGGAT
CTCTTCCATCATCAATCGGTAACCTATCCACCAGCCTTAAAAACCTTCTGTTAGGTGGAA
ACAGCTTGTCTGGGCAAGTTCCACAGAGCATAGGGAAACTTAGTGCGTTAACTCAGCTGG
GACTAAGTAAGAATAACTTTAGTGGTACAATTGAAGGATGGGTTGAAAATTTTAAAAGCC
TACAACTGCTAAATCTGGAATCCAACAACTTCACTGGCCCAATCCCATCGTCTATTAGCA
ACCTTACTCAACTGACGTACCTTTACTTAGACAAAAATGGATTTGATGGACCCATGCCAG
CCAGATTGGGAAGCCTTCAGCGCCTCCAAGAGCTAAACCTTAGCTATAACTATCTTACAG
GGTATATACCACCAAACTTCGCAAACCTTCAAGGACTCATACATTTTGATCTTAGCCACA
ACAATCTACAGGGTGCCATACCTCCCGCTATTAGTAACCTTCAAGAGCTCGATACATTAG
ATCTCTCTTGGAACAAGCTTACTGGGCAAATACCAGATTCGATAGGTAAGTGTCCGGTCT
TAGTGAGTATGAAAATGGACAACAACTTTCTGAATGGAAGTATTCCGTCAACCTTTGGCA
ACCTGACAATCCTGAACATGCTAAATCTTTCACACAACAATTTGTCAGGCACCATCCCGC
AAGCTCTTACTGCCATAAAATCCCTCAGAATTCTCGACCTTTCATATAATAATCTTCATG
GAAAAGTACCAATAAACGGAGTATTTGGAAATGCTACAGCTGTTTCACTCGAGGGTAACC
AGGGGCTCTGCGGAGGAGCCATGGATCTCCATATGCCCTCTTGCACAGCTTACTCCAAGA
AAACAGAGAGAGGATACTATTTGGTTAGAGTGTTGATACCTATATTTGGCTTCATGTCAC
TCATATTGCTGGTCTACTTTTTATTCCTTGTGAAAAAGATGCCAAGACAACATTTATCAT
TGAACTCTTTTGGGGATAATTTCCTCAAGGTATCGTATAATGATCTGGCTCAAGCAACAT
CCAATTTTGCTGAATCTAACTTGATTGGAAGAGGAAGCTATGGTTCAGTTTACAGAGGGA
AGTTAAAGGAATCTAAGATGGATGTGGCGGTGAAGGTTTTTGACCTTGTGATGGGCGGGG
CAGAGAAAAGCTTCTTGAGAGAATGTGAGGTACTGAGAAGCATTCAGCATAGGAATCTTC
TTCCCATCCTAACTGCCTGCTCAACGGTGGACAACACAGGAAATGTGTTTAAAGCTTTAG
TTTATGAGTTCATGGCTAATGGGAACCTAGACAAATGGTTACATGACAAAGGAGACGGTA
TTTCTAAGAAACAACTAGGCTTAACTCAAAGATTAAGTATAGCTGTGAACATAGCCGATT
CTTTGGACTATATACACCATGACTGTGGAAGGCCCACTATCCATTGTGATTTGAAGCCTA
GCAATATTCTTCTGG
>gg_00099
CTGCGTTCTTGTCACCTCGGGACATTGCTTCATAGATAGCAGAACCAAGTGATGAAATAT
ATGCTGGTTCATCTGTTGGTGGGGTATTCTCATTGAATGTGTCACAGTTATAGATGTTGG
TTACATCGCCGTACTCTTTTATCTGTTGCCTGATAAAAGCCTGCCCCACATCTATAAACA
ATGAATCAGAAGGATCAAGAAGATAAGTGCAGCACCACTTAGGATTAGCATCAACCGTAT
TCCAATCACCAAGCCGGGTAATGTTGGCTGATGGAAATAATTTTGCGAAAACAGCTGGAA
CATTTCCTGAGAACGATGGAAGAACAGGGACCATCCCAAGCTCAATCATCCGGGATAGTA
TTTTCTTCTGCAATGCCAATTGTTGATCCAACCAGTTTTGTGACAGTGGTCCACCCCAGC
CATGCAAGTTCCCCATTCTAGCCCAAGCCAGGAAAGCTGGTCCACCGAAAAAATCATCTA
AATCTCTTTCGGTAACATTAAAACTCTTAAAAACCTTCTGCCAGATAGATTCCTGTCCAG
TAAATGCTAAAGGCAAGTTAATTCCTTGAAGTGCCATCCAGTCAATTTCTTTCTCCCATC
TTTTCCAGTTCCACCACACATAGGAGTAGCTAGAAGTGACGACATTCTGATAGTAATTCC
ATGGAACAGGACGCTCAATCTTGACTCCCTTGCCCTGCACCCGTGGCAGAGATCCAGGAG
AAGGAATGGATGCCAGCTGGGCACCCCCAGTCTTGTCCCAGGAGATATGCGCGCCACACC
AATATTTCAAATACCAATGTAGGCCACATGCAAGCTCAACACCTGTGGCTCCCTGGATCA
GAATCTCCGCTCCACCTTTGCCCGAGCCGTCAACGACGTTGCTTATCCTGAAGCAGCTTG
ATTGACCGCAGACGGCGCCCTTGGAGTCGATCTGGAAGCTGAAGCTGCCCGCGTGGGAAG
GGAGCAGCCGGCGGAGGAGCCCCGCGGCCGCCGCTTCCTGCTCCGCCGGAGACACCTTTC
GGCTGCCCGCCGCCCCACGGAGCGCCACCCACGCGGATGGGCCGCCGCCCGCCGCCGCCG
CTCGAGGCGGCGAGAGGAGCGTGAGCAGCAGGAGGAAGGGAGCCAGGGGGAGGCGCAGCG
GCGGCGAGGGCCTCATGGCGGAATTCTGGCCCGTGTCGGGGACCGCGCTCAGTCCACCCC
GGTTTGCTACTTGCTCGGTGATACTCGCGGCGCGCGTAGAAGTGGCCGATCACTCTGTCA
GTCAGTCTGCAGCCGCTGACCGGCTCAGTTGGAACGAGGAGGAAGGAATCCGTGACGATC
GCGG
>gg_00100
TGATTGCACCGGTAGCGCCCGGAGATGCAGGTCGCCCGCCGCCGTTACCGCTGGGTGAAG
GAGTGGGTCCCGCAAGATCTGGTCGTCGCCGGAGGCCCCTGCACGCTCTACAAGTGGGTG
CGAGAGGATAGACTGACCGCTTTGAAGGCTAAAGACAAGGAGCAGGGGGCCGAGTCTGCA
ACGCCTGAACCGAACTCCGAGATTCTTTTCCTATGCAGCTACGAAGGATGTGGGAAGACA
TTTTTTGATGCAGGGGCTCTTAGAAAGCATGCTCATGTTCATGGGGAGAGGCAATATATC
TGTCACTATGAGAACTGTGGCAAGAAATTCTTAGATAGCTCTAAGTTGAAGAGGCATTTT
CTTATTCATACAGGAGAAAAGAATTTTGTGTGCCCGCATGAAGGTTGTGGAAAGGCTTTT
TCGCTGGATTTTAATTTAAAGGCACACATGAAAACACATTCTGCGGATAACTATCATGTG
TGCCAGTACCCAGAATGTGGCCGAAGATTTACACAAGAATCAAAATTAAGAGCTCATATC
AGGCAACAACATGAGAAAGTAAGATCTCTTACTAGTTACTGTGTGTGCATTTCTGCTTGT
GAAAGAATTTTGTAATGAGACAAATATAGGCTGTTGGCCTGCAGAATCCAAGTGCGTCGA
CGATGAACCACAGTGCAATTGGAGATCCACACCAGCCCCCTAAGCCAGCAAAGGTCTCAG
CAACACCTCCAGCTCCCTCAGCTGAGCGCCCTTACGTCTGCCCCTACGATGGTTGCGACA
AGGCATACATCCACGAGTACAAGCTGAACCTCCATTTGAAAAAAGAGCACCCCAACCACT
ACCAGGATGGTGGCCCACAAGGCGCTGCCTCTTCAAAGCGCAGCATCTCAAAGAGTTCCC
ACAGGAGCAAGCCAGACATCACCTCTAGGATGCAACCGGCCAAGATCCCCAAGCACAAAG
GAGGGTACACAGCGCCGTCGCCAACTGTAAACCTCCCTGAGGAGCAGCAGTGGCCGAGGA
AAGTGATGTACGAGGATGACAGCGAGGAGACCGAGGAAGAGGCAGGGAACAATGTCGAGG
ATAGGTGGAACTACAACAGAGCTGCTAGCAGCGACGACGAGGAAACCGAAGACGAAGAAT
GAGCTGCTAGCAGGCATTCTTTGTCTGTAGTTGTGCAATGTGCATATACCATAATTTTTA
AACATTGGGGGTTATAGAGTTTTGCATACATGTACAATTTTAAAATAAGGCTGGCTTATA
GTAGACAACAGAGGTTGTAGCTGGCCTGCCCCTTCTTAAGTAGACATGCCATTAGTTGAG
AAAAGATAATGGATCATTGTTCTGGTTCGGTTCGCTTGTGTTTGTGTCTGTGCCTTTTGG
TTTGTTATCACAAAGGAGTTATCAGTTATTGTAGCCCTGATTGGTGGTTGGCG
>gg_00101
GGATTGGGCTGCTCTGCTTACCCAGTGTTTCTGGCCGTCCGTCTCTTCTTCCACTCCCTC
CCCAACACTTCGTCCTCATCGATGGCGGCCACGGCGAGTGTCACTACCACTGCTCCCTCC
CCTCCAGCTCTCCTCAAAGCATCGCCTTCTTCGCTTATCTCCTTCGGCCCCGTCTCCCGC
CGCTGCAAGCACCTGTGCGTCAAGACCAAGGCCACAGAAAATGACCAGTCTGCTAAAAAG
CCTCAAAAGGTGAACAGCATTCTTTGCCAGGACTGCGAAGGAAATGGTGCAATCGCATGC
ACCAAATGTGAGGGAAGTGGGGTGAATTCTGTTGACTATTTTGAAGGCCGATTTAAAGCT
GGAGCTTTATGCTGGCTTTGCAGAGGAAAGCGTGAAATCCTATGTGGGAACTGTAATGGT
GCTGGCTTCTTGGGTGGATTTATGAGCACTTTTGAAGAAACAGCGCAATAGAGTCATCGG
TTTAACTTTTATAAGTTGCATTGGGGGGAGGACAATATATGTATCGTGTTCCACACATAA
GCATGGACCAACATGCCTGCTGCACTATATGTTTGGTGTGAAGTTTTTTTGGGGTTTTCT
GCTAGTTTTACTCCCTCCGGTTCAAATTGTATGCCTTTTTAGTTTCTATACCCACGACCA
AATTGGAGCTGAAGAATATTGCACTCCTAAGCAAATGGTTGTTGAAGCTACTGACAACGG
ATGGGATTTAGCAACAAATAATCAGAAACAAATACTTAGGCTCAAAGCACTCCTAAGAAA
AGTTGGGATTCTCATTTCTGGGGAAGCCTCATGAAGGTTAAACATGATTTCCTTCCATTT
GGCTCATTTGTAATTAAAGACGGTTGCCAAGTGTTGTTCTGGGTGGACAAAAGGCTTGGA
AAATTCACCTCTAAGTGAACAATATCCTTGCCTATATAATATCGCTAGACATAAGCAACG
AAATGTAGCAAAGGTTTTTAGTTCACCACCGGTGAGTTCTCATGGAGACATGATTTGATT
TGTCCTAAACTAAC
>gg_00102
GGCAAGATTCAATTAATGCGGCTACTAGAGGATTCAGATCTTCTGGGATTTCAAGCCTTC
TTCCTTTGAAACCTACAGCAGCAACCACCTGGGCAGGATTCAGGTTACACCATGGTTGTT
GCAGTGTCATTAGTTCCCATAGGATTACACCAAAACTGTAGACATCAGATTTCTCATTGG
ATGGTTCATCCCGAAGCACTTCAGGTGCCATCCATTCAGGCTGATATTTAAAAGATAGGA
TTATAAAAGGCAAATTTCAGTGAAAGGGGAACTTTAGAAAACTGGAAAAGGCTCTTACAG
TTCCAGCCAAAGATTTGGAAGACAGGAAAGTGTTAGCTTTCAGTCTTGAAAGGCCAAAGT
CACATACTTTGACAGTATACTTCTTGTCAACTAGAAGATTTGGAGACTTCAGATCACGAT
GAACAATAGGAGGGCTGCGTCGATGCAGGTAATTCATTCCTTTGGCCACGTCAAATGCCA
TGTTTAATCGGCGTCTTTCATCTAGAACTTCCTTTGCACCACTCCTGTGCAAAAGTTTAT
ACAAACTGCCCCTAGACAAGTATTCTGTAACTATAGATAGGTTTGGTGGTTCAGTAACAG
CACCCATGAATAGGACAATATTTGGATGTCTCAGACTTTTCATGATTGCAACCTCTCTCA
TAAATTCCCTGAAACGCTCTGGGTGAAAATCCTGCTCCATAAGTATTTTGACTGCAACAT
CCTGTGACAGTATAGAGTTAATTTTAATACTGAGCCCAAGATCACCAGGAACAGAGGACC
CGCTCAGAGGACAAACAGAATAATAGATGAACTGAGACAAAAGAAAGGCTCAGATAAAAG
AATGTGGTGTTATGGAGTTCGCTACAAATTTTTTGTGGACTCTGTTTAGTGATAGATGAG
TTTGCACACAATGAGCAGTAGTTAGCTGGCTGGATTAGGAAAAGAAGTCCAGCTTGATTT
TAGGGAAGGGAACGAGTCCAATTAAGTCAATCTGAAATTTTAATTATAAGTCCAACTAAG
GGGGTGTTTGGGACTGCTCCGCTCCACGTTTTTTAGCCAAAC
>gg_00103
CTCTCGAGCACGAGCATTCGAGCGCTCCTCAACCGCGGCAACTGCCACCGCCAGCGCCGC
CGCCCCAGCACCCCCGCCGGCGCCTCGGAGCATTGGATTGGCTGGGCGCGCGACCCGCCG
CCGCCGGCCCGCGAGCAGCAGCGACCTCCCTCGCCGGCCATGACCTCCGCTCACTCCAAG
CTCTACTCCGATGACGTCAGCCTCGTCTTGGTGGTCGTCGACACGAACCCCTTCTTCTGG
GCCGCCGCCGCGCTCCCCTTCGCCGACTTCTTCGCGCACCTGATTCACTTCGTCAACTCG
ATCCTGCTGCTGAACCACCTCAACCGTGTGGTCGTCATCGCTGCGGGAGTCAGCTCCTGT
GCCTACATCCTGGATTCCAACGATGCCAGCCCCTCCGGTGGCGTGGGTGTCTCGGACACA
TTCGACAGGGCAAGCCGCAAGGCGGAGGAGTTCATTGCACAAGATGCGCGTGCCACTGCA
GGCAACGGTTCTGTTGCTTCTGCCAATGCCGCGTCACTGCTCTCTGGGGCGCTGTCCCTC
GCTTTGTGTTATATACAGAGGATTTTCCGGTCTGGGACTCGGCATCCGCAACCTCGGATT
TTGTGCCTGCAGGGCTCTCCAGATGGACCTGAACAATATGTGGCAGTGATGAATTCAATA
TTTTCTGCTCAACGTTCCATGGTACCAATTGATTCTTGTATTGTGGGAACCCAAGATTCT
GCTTTCTTGCAGCAGGCCTCATACATAACAGGAGGAGTTTATTTGAAGCCCCAAGAACTA
AATGGTCTGTTTCAATACCTTGCCGCTGTATTTGCAACTGATTTACACTCTAGAGCATTT
CTGCGCCTTCCAAAAACTCTTGGAGTGGACTTTCGTGCTTCGTGTTTCTGCCATAAGAAG
ACTATTGACATGGGATATGTTTGTTCAGTTTGTTTGTCAATATTCTGCAAGAATCAGAAG
AAGTGTTCAACCTGCGGGTCAGAATTCAGTCGTGTCATGCCTGATTTGAATTCCATGCCA
GATCAAAGCAAGTAGTCAGAAAAGTTAACCACCAACAGACATGCTTCTCTCTCTGCCTCA
CAGAATATCTGTGAATTGCCCAGGACGGACCATGCACCAGTTTACCCATGTATATCCGAA
GGGATGGTGATTTAACCGAAGGCGATAAGCAGTGTAGCTTAGAAATTTGCAAACCTGGTG
ACAGTGATCTTCTGTTATGAATTGTTGTAAAAAAATGAAAATATACCACTGATGAAAATA
TCACGGCATGGTTGCCCTTACTGCTTGGATGAGAAATGCTCTGAGATGGCAAACCATATA
AACCATTAAACCTG
>gg_00104
CGTCTTCTTCCCGAGCTATCCTGTCCCCCTCCCCCCTCTCCCTCGATCCAGTCTGTAGAG
TGTAGACAGTGACCCACGTCCCGGTTGCTTGCCGACGGCAACGGCGCCGACTTGGCGAGG
TCTTCATCTGCGGTTCACCGGCGACGATTATCCACTAGGTGGGAGAGCATGTCGAGCGCC
GCGGTGAACGGGCTGGCCGGCGCCGGCGGCGGCATCATCGCGCAGATAATCACCTACCCT
CTCCAAACTGTGAACACCCGGCAGCAGACGGAGAGGTCAGCGAAGAAGAGGAAGCCCGGG
AGTGGTGCCAGCACCACCCACACCTCCACCCTCTTCCAGATGCTCCAGGTGATTCATTGC
GGGCTTCAGGTCTTCCTGTAGGTGCTTTGCCAGATGCCCTCCCTAATTAAGTTTGGAATA
ATCAAGTGACTGCAGCTGATTCAAACCGAAGGATGGGGTGGGTTGTACAGTGGCCTCAAG
CCCTCTCTCATTGGCACTGCCGCGTCGCAGGGAATCTATTACTACTTCTACCAGATCCTC
AAGAACAAGGTGGAAGATATAGCGGTTGCTCGTAGTAAGAAGGGCCTTGGGGATGGTACT
GTCGGGATGCTTTCTTGGCTTGGTATTGCAGCTGTTGCTGGGTCAATCAATGTTCTTCTA
ACCAATCCAATATGGGTCCTTGTGACACGTATGCAGGGGTATTGAGTTCTTCTGTCTGAA
AATCTACTACCACTGCTCAGGGAATGCTTATATTAGTGATACTGTTACATCCCACTCCAT
TGTATTCACGCAGTGTTGTGTAACTTGTGTTGCTTCTGATATCCCTTGTGATGAGCCTTT
CTGCTGTTTAGATATGAAATTGTATGCGCAGCCAGGTAAAGAGCTTACATTCCATTGCCT
CAAAATGTTCGTATATTGGGAACTTGTATGCAGTGGCGGAGCTCGTCAATTTTGACGTCT
AGGGCCAGTGTCAAAATGTATACACCGCCCACATCAGACACATACTCAAGCGAAAAGGAA
AATATTGGAGTCTAAGACAGAGCTTTTACTGAAAGAAATATCTAGGGCCAATTCATTGGA
GGTTGCAGTTCTGAAGGATAGGCTGGTTAAACTGGAGTCGGAAAAACCTCGTCCATATGG
TACTCTTCAAGCGGTTAGCACTCTTGCCTCAAATCCGGGAGGTTTATCATGAGTCTGGTA
TAAGAGGATTTTGGAAAGGGCTTGTTCCAACATTAATCATGGTATGTAATCCATCGATTC
AGTTCATGATCTATGAAACATTGGCAAAGCGCCTGCAGTCAAAGCGTTCTGGAAAGCAGC
TACCAAAAAGGAACCTCACTGCTATGGAGGTTTTTTTATTGGGTGCAATAGCAAAACTCG
GAGCTACTGTAGTCACCTATCCATTGCTAGTCGTCAAGTCAAGGTTGCAGGCAAAACAAG
AAATTGGCAGCAATGTGATGTCCAGATACACGGGTACACTAGATGCGATAATAAAGATGG
TTCGCTACGAAGGACTGCATGGGTTTTACAAAGGAATGGGTACAAAGATTGTACAAAGTG
TCTTTGCTGCCTCGGTTCTCTTTATGGTTAAAGAGGAATTGGTTAAGTTAGCAGTGCTTT
TAGTTGCAAGGAGTAGGACTATGCTTATTACTACATCCAAGAAACAATATGTAACACCCC
TGGTGTTACTAACTTACTTAGCATGCGATTAAGGCCTAAAAGAAATTAGCAGAACGAGTT
CTCGGGTTTTAAAATTTTATCGCTCATGAAATGATACCCG
>gg_00105
GACCAGGCGAAGTAGCCAGCCACGTTTGCGCCCTGATCTATGGCTTTTTTCAACTGACCG
CCTGCCTGACCGCACCCACGAAAGGAACCCAACCATTCCCAGACCGCCTGCCTGACCGAA
ACCATTCCCCCCACCCCAGCCCACGGAGGTCCCCAGCCCACCACCCGCTGCTGTCCCGAT
GGCGACGGACGCCGCGCCGGCGCCGCGCTACTCGCTGCTGCCGGGCCGCCTCCCCGCGGA
GGACATCCTCTTCTGCGTCGACGTCGACCTCGAGGCGCGCGCGGAGATGAAGTCCGCCGC
CTCCGCCGCGTCCTCGGGCTCCACCTCCACCGCGTCGCCGCAGCCGACGCAGCCCGCGGG
GGCCGGGGGTGCCCCGGCGGCGGGGCCCCGGACCGCCGTCAGGCGGATGGACGCGATCAA
GCAGGCCCTGCTGCTCTTCGTCCACAGCAAGCTCACCATGTGCCCCGACCACCGCTACGC
ATTCGGCTCCCTCGGCGAGACGTTCTCCATGGTGAAGAAGGGCTTCAGCAGTGACGCTGG
TTCTGCAATGGAGGCAATCCATTCCCTGTCTGCTTCAGAATCAAGATATGCAATGGCTGA
TCTCACCCAGCTCTTCATGACAGCTAACCATGAAGGGACAAGAGCAGAATCGCAAGGCCG
GCTTCTCAGGGTGGTACTTATCTACTGCCGTTCCTCTATGAAGCCACAGCATCAGTGGCC
TGTGAAGCCAAAGAATTTCACCCTTGACATAATCTATCTCCATGACAAGCCAAGTGCTGA
CAACTGCCCACAGATGGTATATGATGCCTTGGTTGATGCTCTTGACCATGTCAGCCAGTA
TGAGGGGTACATTCTTGAGACTGGTCAAGGGCTTGCTCGGGTTCTCTTTCGTCAGATGTG
CATTCTTCTATCCCATCCTTTGCAACGTTGCGTCCAAGATGACCTTGATATTCCCAAACA
AGTCGCTAAGAAAACTCTGGCAATCGAAGCTGCACAGAATGAAGACTGCACGCCAGTCTC
TAGCCAGCAGTAGGATCTTCTAGTTGAATGGTATGCAAACATGAAGTTACTTGCAAGTGC
GTGGCATTACCGTTCTACTAGATCAGAATGTCTGTTCTGTGTCATGGAGATTCCATCTCA
GAATTTCGTGTACTGTGCTGTAAACCTTTTTTTTTTTAAATTGCTG
>gg_00106
AGCCTCTTCCTCCCTTTACAAATACTCCCTTCCCGGTTCGTCTCCTCCTCTCCTCCAAAT
CCCCAATCTTCTCCAGTTCCCACCCGGCCACCCCGCACCCCAAATCTAGATCCACCGCCC
ACCACCCCGCCGCCAACGCGGACGCCGCCTCCTCCGGCTGCACTCGTCGCACCATCCTCT
GGTGCCTGGACTCCGCGAATCTGCAGGTTCAGTAGAGTAGACCAGTGTCTGAGCACGGAT
TAGATAGAGGAATGCGCTGTTTGTTCCTAGAGTAGCAGTTCCAAGATCCAAACCCTCCCG
CGATGGAAAGCGGCGCCGTGGTTCTCGGTGTTGCTCGCCCCGAAGAGGCCCCTGACCACA
ACGGCGCGGGGCCGCGGGACGATATGGGCCAATCGCATATGCAGGTCGATGGTCCCGTTG
TTCTCAACCGATCCGTTGAGCTCGGGTCGGGTGACTCGATGGCCGTCGATGACGCCCCGG
TTCAGGCACCATCAGGCCAGCCGGTGGCGGCAACACAACAGTCTCCTGCTACGCTGGCGG
ACGCCATCATGGAGGTGCAGAAGCAGCTGAAGCGGAAGAGGGCTTCGAATAGCCCAGTGA
TTGCTACCGCGGATAAGGACGCTCTGGTTGCCGGTTGCCGGCAGGAGCTCCAGGGGCTCT
TGCAGTATTACAAGGAGGTTTCTGACCGCAAGATGCAGCTTGACGGTGGGAACCTGTCCG
TCAACGGGATGGTTGGCTGCTTGCTTGAGGAGAGCAGTCTTGGGCTGACCAAGTTGGTGG
ACGAGATATATGAGAAGTTGAAGGGATTGGAGGGTGTGTCTGTGGCTTCAGTCCGTAGCT
CTGTGCTGCTCGCTGGGCAGAGGATGATGTACGGGAAATCTTCCCCGGATGCTGACGTGT
TAGAAGATGAATCAGAGTCGGCTCTTTGGTGCTGGGAGATAAGAGATCTGAGATTGTTGC
CTGTGAAAGCACGCAGCATTCTGAGCACACGGAGATCTGTCAGAAAGAAAATCCATGAGA
GAATCACTGCCATATATTCAACTTTGTCGGTTCTTGAAAACCCAGGAGCTTACGTCCAAG
TAAATGATCTAAAAAAGGCATCATTAAAATTAAACAAATCACTGAACCTGGAAGGGATCA
GATCAATGGTGGAAAGAGCGACACAAAGGAACACAGAACGGGGTATGAAAGATGCTGGAT
CAGCAGTTAAGGAATTGATGCAAGAGACAGAAAAAAAATGACCAAAATATTAGAAGACTT
GAGGATACTAGTGTCTCTGAGCTGCAGAATGGAAACTCGCCTGCTAATGAAAAAGAGATT
CAGAAAGCACAAAAACAAGTGGAGAAGGAAATAAAGCGCCAGGAGAAAGAAGAAGCTCAG
ATGAGAAAACTGCAAAAGAAACAGCAAGAAGAGGCCCTAAGAGAACAAAAGAGACGTGAA
AAGGAGGAGGCTGAAGTTAAGAAACAACAAAAGAAGCAGGAAGAGGAAGCACTGAAAGAA
CAGAAGTGTCGTGAAAAGGAAGAAGCTGAAATGAAGAAACAACAGAAAAAACAGCAAGAG
GAAGCTGAGAAAGAACAGAAGCGCCTTGAGAAGGAAGCTGCACAACTCAAGAAGCAACT
>gg_00107
AAGTTCTTCACTGAGGCAATTGTCACACGGCCACGGAAGTTGAGGCACCAGCACTGCAGC
TGTTCATGCCACCTAGGTGGCTTATTACGAAGCACCAATGGCCTCTCCTTGGTTTCACTC
TCCTCTTCGATGTCCAATCTGCCGCCAGCAATGTCAGAGAAGCGAGCACTGCTGCCAGGA
ATGCCCGTGAAGCGCGCACTGCTACCAGGAATACCCGTGAAGCGAGCACTGCTGCCAGCA
ATGTCAGAGAAGCGAGCGCTGTTGAAATCCATGGATGAGTCCATGATGGACTTGGACAAT
GAGGTGGTGCTACGGAACGACTGCGAGAAGGAAGCCGTGCTGCGGAATGAATCCTCCAGA
GCTCGAGGTACAATCTGCTCTGGCTGTCCAGGCACTATGCCACCTGGCTCCACTGATGAG
GCGGGTAAGGAGTGCATGATGCAACGCATCCGCCTAGGACCTCTTGTGCCAAGAACATTG
AGCTCATATGACACCTGCGCGATGTTGTAACTAACAGAAGGCAACTTTGGAGAGACTTTT
GTGGAGTTGAACCTCCTGCTGGTCTTTCCGGCAGGAGGAACTACAGCTCCATTATAGGGG
GGTTGTGTATCATAAATTAAAAACCTTGTGCCAAGGAAGTTCGACCTTATTTTTCCAATG
TAGGTCCTGCTTGATCTTGAGATGTTGCCAGAATCCATTGATATAGTGTACTCGGTGCAT
GTGGTTTTGCGGTGTCTTTTAGCTGATAAGAGGAATTTCCCACTTTCTGAAGTAACAACA
TTGCTAAGGCACAGGTAGAGATGGTAGGTGGATTTTGACTTATTCCTCTTTATAAAACAC
TGAATCATTGTATTTCCATCTCGAGGGCCAGGCTGTTTTAGAGACACAGGGAAGGTAAGC
TTCCCACAAAACTCCGGGCTCAACACAATCTCTTTACACATCTCCCTCCATGTCCTACAA
ACAGCTGCGAAGCAAACGACATGCTTCCGTGCTGGCCAGGTGCTCTCATCAGCCTCCAGT
CTCCGTATGATATCACGGATGAGTTCAGGAGGTAGATTCGCCCAGCGACTTTCACGAATT
ATGGAAGGTGAGTCGTCGACGACATGTGATGAGCTCTGGGTCTTCCCTTTGTGATACCCA
GTAAGGCCATAAATGCTTGCGAGGGTCACCTCAAAGCTTCTCCTCGACAAGCTGCCGAAG
CCATCCCTAACATCACGGACTATGCTACGAAATGACATCTACGGTCACCAATTCCAGATA
ACAAGGCATACAAAATCCAGGAGACTATGGCCTCCTTTGAAATGACAACAGCAATAGAAA
GTGCATATGCAAAAGAAACAGCGGCTACAAGCTGCCCATTCCTGGAAGCCGACGCCGCCT
CGCCTCGCCCCGACACCGGGGACACGCGGGCCTCAGATCAGTGCACCAGCCACGAGCTCG
GCGCGTCTGTCGGGCTGTGCTTCACGGCCACCGCGGCGCGCGCGCAGCTGAAGGGGGAGC
GGCGGGCGGGAGCTGGAGGCGAGGAGAGGGGAGAGGGGCAGGGGAGGAGGAAGAGAAGGA
ATGAGGCGGACAGGGGACCGGGGGGCGCTGGGTTTGT
>gg_00108
TATAATTGCTGCCATTTGAGATTTGACAAAACCAAATAACTGTATCTGACTGAATCATCA
ACTCATCGTACTGCTTTCCAGACAGCAATATTAAGTCCGATCCAGCTAAGCTAGTGCCCA
GTTGCCGCAGTAGTCTTGGTGAGGTCCCAGCAGTGCAGGATGCTGCCTGCGACGTCAAAG
AAGGCGAGGTGGGCCTCCGTCTTGCTCAGCCGCATCGACATAAACCCCTGCCCGTCATAA
AGGAACTCCACCTTGTCGGGGGTGGTCTTGAACTTGCCAGCCCACGCCTTGGACCCGCCG
CCACTCGTCAGTAGCTGAAGATGACTGTCTCTGCTGCTGACGCGCTGAAGGCAGTGGTCA
TGGCCATTGACGTACATGTCAACCCCGTGTGTCTTGAGGACCGGGAGAAGCAACTCCTCG
AGCTCAGTGTTGTTGCCATGGCCGCAGGCGCTGCTGATAGGGTGGTGACCCACAACAATC
TTCCAGGCAGCCTTGGATGCCGTCAGTGCATACTTCAAGTCCTTGAGGAGATTTGCGATG
TAGGTGCCACGAGGAGCAACACCTCGCCAGTCGAACTTGGTGTTGTTCCAGTAGTGGAGG
ATGAATGGCGTTGTGTCGATCAGGAAGAAATCAGCAATTCCTGAGTTGACAATGAAGGAC
TTTGCAATGACAGTGTATCGCCTATCCACCTTGCGAATGGCAGGGTCAAGCTGCGCGAGC
GCATTTCCGGTGTAGTCATGGTTGCCAAGGACAAGATACCAAGGCTTCTGAAGGCTCTTG
GCAGTGTAGATGTTGGAGAAAGATTCCTTAAAGAGCGGGTCGCTGGTGTTGGCGATGCCA
TCATCATATATGTTGTCACCAGTGGAGATAATGAAGTCGATGTCCAGCTTCTGCCCCACC
ACACCCATCTGCTGGGCAACCAAGGTCTGGTTGAACTGGCCACGGCGGCCCCAGTCGCCG
ACGGCGAGGATGGCGAGCGACCCGTCGGCCTTGGTGGGCGCGTGCTCCACCTGTGGCAGT
GCCGCATCCGCCGGCGACGCCACAAGCAACGCCACCGCCGCCGCGCTGGCAACGGCGAGG
AGCATCAGGCGTCGGAGCTTTTCTTGAGCTGGAGCCATCGCTACGTACGTACGCTAGCAA
CTCCGATGGGCGGCAGTTGCTGCCGTCGTACGAGTGTATGTGTGTGTGTCCAATCGTGAC
GAGTTCTGATGCATTTATAGGCTCGTTGCCACGCGCGGCGCGAGGGCAATAATTCGAGCA
GCTGGTCCGTTGCACTGTATGGTCTGTGTGCGTG
>gg_00109
ATCGCCGTAATTTTTGCTGACCCCAAATCACCTCCCAGCTAGCTGCATGAGCTGCCAATA
TGGAAGGAAAAAGAATCGAGCGCCAATCCACTGTGGATCTCATGGCAGGGGCCATTGGAA
GCCTGCTCCCCAAGCTGGGCGACTTCCTCAAGCAGGAGCACAATCTGCAAACTAGTTTAA
AGCAGGACATAGAGTCTCTTGAGACACAGCTGAGGACAATAATGGACGCTGCCCTATGCA
ATATGCCACAGGCGCAGCAGGACGATAAGCATTGTGCCTACCAACTGAGAGAGCTGTCAT
ATGACATAGAGGATATCATGGACAACTTGCTGCTAGTTGTCGACAAGGCCTCAGCCTCAA
AGCCTATCGCCAACCAAGACAGCTTTAGGGAGACGTTGGAAGACATCAAGATCCAAGTAA
AAAATCTGGCTGTCTCGCATGCTGGTGATTTTGTGGCTACGACAAGTACTGTTGACCCTT
GTCTTGATGATATGTACTACAAAGGAGTGAGACGACTAATTGGCACCCACAAGTTAAGAG
ATATGCTCATATCTAAGATGGCTTCATCGTCTCAGCGACTGAAGAAAGTTTCTATTTGGG
GGCCTGGAGGAATGGGCAAGACCACTCTTGCAAAAGCAGTATATGAAAATATTAAAGGGG
AGTTCCATTGTAGCACTTTTGTTTCTATTGGGCCACAACCTGACATGAAGAAAGCATTGA
GAGACATTCTCATGGATATTGGCAAGCATAGGTATATGGTTCGTAACATGACCAGAATGA
ATGAAAGACAACTAATCGACGAACTCCGATACTTCCTTAAAAATACGAGATTCTTAATTG
TCATTGATGATATATGGGACATACCATCATGTGAAGTAATTAAATGTGCTTTGGTTGATA
ATGGACGTGGGAGTAGAATAATCACAACTTCTCATAGACTCGACATCGCAGAAATGAGTG
GTGAAGTTTTCGAGCTAATGCCACATTCTATTGATGGCTCCAAGGAACTATTCTATGCCA
CATTATTTGGTCATAAAAGCACAGTTACTTTTGATCCACTGGATGAGCAATTCATCGAAT
TTATTCTTCAAAAATGTGGTGGTGTACCATTAGCTATAATTACAATAGCTAGTTTGTTGG
CCTGTAAACCACAAGAGGAATGGACTAGGGTGTACAACTCTATTGAATTTGGGCACGAAG
ATTATATAGCTGTCGATAGCACAAGAAAGATAATCCAATTTAGTTACTATGACCTACCAA
GCCATCTAAAGACCTGCTTATTGTATTTAAGCATATTTCCCGAAGGCCATGTAATTGAGA
AAGACACGTTGGTGTGGAGATGGGTAGCTGAAGGCTTTGTGCATGCAGAGCAAGGGAAAT
CATTATTTAAGGTCGGAGAGAGGTACTTGTATGAGCTTATTCGTAGAAGCATGATTGAGC
TAGTAGAAAATGAGGGCACCAACATACATGCTTGCCGTGTTCATGATATGGTGCTTGATT
TGATCCGTCCTGTTGGAAAACAAGAAAACTTTATCACTATATTGGATAGGTATGATCATG
ATCAACGTCAATCTTATCAATGTAATGCTCGTATAATAGCCATCCAAAATAGAGTCCTGG
AAAAGCATGATCTGACTAGAATGCACAAACCAAAAGTGAGGTCATTTAATGGCTATGGGT
GCCGTATTAGCAGTATGACATTACTACTACTGGGTTTTCAGAATTTGCGTGTCCTTTCTT
TAGAAGGTTGTGAGATGACTGCAGACGGTTCTGATGGTCTGAAGAACCTTGCGGGGTTAC
TTCACTTGAGATACCTTGGACTTCATGGGAGGAATATTTGGAATCTGCCAATGGAAATTG
GTGATTTAAGATATTTACAGACACTAGTCTTGACGGATACCTACATAACGGCACTGCCAC
ACAGTGTTACCCTGCTAAGGCAACTGAAGTGCTTGCGGTGTTTTGGGTTAATACTAGAAT
TGCCAGAAGGGATGGGAAACCTAACATCATTGGAAGAGCTGCGGTTGGGGACACTTGACA
GTAATTCCCTCAACTTTGCCAAAGAGCTGAGCAAGATGAAAGATCTAAGGGTGCTCAGTA
TTATTAACACAGACAGTTTCTATGGCAAGTGGATGGAATCCTTAGTGGAGTCTCTAAGCA
AATTGCACAAAATGGAAGAACTAGAGCTTTTTTGTGATGGACCGAGCAGCGATGAGCCCT
GCTGCAGCCATGTCATTGCTCCTGTAGCATTCCCCAAACTGCGGTACCTCAGAACGAAAA
CCTGGCTGATGTTTCATCCAGGTGCTGTGCCTTGCCTTAAATCTGTTGAGCTCCACGTCC
ATGTGCGTGCCCTCAAGGATGCCAACTTTGACTTC
>gg_00110
GCCGCTCGCTGACGCGCTGCTCCACGAGCAGGACCAGTGCGCGCAGCTGGCCGCCGCGCT
CGCCGCGGCGGCGGCGGTCGAGGCCTCCGAGCCCACCGACGACCTCGCGGCCTACCTCCG
GGGCCTCCTCCCGCGCCTCTACAAGCTCCTCCGCAGCGCCGCGTTCAAGGCCAAGCCCGC
GCTCATCTCCCTCATCGGCACCGCCTCGGCAGCCTCCGGCGGGGGAGCCGCCTCCGCCGC
CGTGCCTTGCCTCCGCGACGCGCTCGCTGGCGATGATTGGGCCGCCAGGAAGGCTGCCGC
CGAGGCGCTCGCTTTGTTGGCCCTCGAGCACGGAGACGACCTCGTTGCACACAAATCTTC
CTGCATTACCGTCTTCGAAGCCAAGAGATTCGATAAGGTGAAAATAGTGCGCGAGTCCAT
GAACCGGATGATCGAAGCATGGAAGGAGATCCCAGATTTGGATGAGGAGGTCTCCTCCTT
CGACGCCCCACCATCGTCCCAGTCTAGATCTTCTCTCACAGAGACAGCAAGTGATGGCCG
ATACCCTGCTGATTCCTTGGGCTCCACCTCTACTACCCCTTCAATTACAAGGAGGAACTC
ATGGCCGACTAACAGGCAGCCCGCACCGGATGCATCGCACAATGCCATCAACAGAAAAGG
CAGCCCTCCTTCCATCGTAAGCAAGAAAATTTTGCCCAATTCGCGCCGCAACACGGACCA
GTCCAAGAAATTTGAGGACAGGGTTGACGTTACTGTCGCTCCTGATGCAACACCAATCAA
AATGGTGACCGAGGAGAAGCTCCTGAAAGAGGGCAGTGTTAGAGAGAGGCTTGAAGCGCG
GAGGGTGCTGTTTCAGAAGACTGGTGAGAAAGGTTACAAGAAGTTGGCTGGTCCCAAGTC
AGGATCCAGAGTTGTTCCATACAGTGGGGATGGTAACTTGGAAGAGACGGCTGAGACTGA
GGATGTGCCTGAGGAATTTCAGTCAGCTCACAAAGATGAGGACCTGTCGAAGATCAGGAT
GCAGCTGGTTCAGATTGAGAATCAGCAGGCCAGTTTGCTTAATCTTCTCCAGAAATTCAT
GGGGAGCTCCCAGAATGGGATACGTTCCTTGGAGACTAGGGTGAATGGGCTGGAGATGGT
ATTGGACGAGATATCCCGTGATTTGGCTGCTTCCTCAGGAAGGATTCCAAACAGCGAACC
TGACACCAACGCATGCTGCATTCTGAGCCCAAAGTTCTGGAGAAGACACGATGGGGGTAG
ATACACTTCCAGGTACTCTGTATCGGATGCACCAAACTACTCCGAGGAGAGCAAAAGTTC
TTACAAGTGGGACAGGCAGAAGTTTGGAGTTCATGGCGGTTTTGTCACAAATCCTTTAGC
AGAGCCAAATGATTCATCTGTAAGGAGCATAGCTGTTGCCCAGGAAGGGAGGAGAAGAGA
CTCGGCTCAATTCAGATCAAGGTTGAGTTAGGTGTGAGTGTGACAGGAAGCGGCTCATGT
GAAGTGAGAACTACTTGCTTTAGCAAGAAGGCGGAGCGTTTGAAGATCCCACTGTTGGTG
CATTTTCGAGCTTCTTTTCTTAGAGCTGAGATCATACGAATTATGAGGTTTTATTCATGA
ATTGTCCAGGGTTCAGACCCTGATATACAAGCCTAAACTCTAAAGCAAGACCCTCACTGC
TGGCTCGGTAATCATATGATGGACATGGATTGCTGGTGGACATTCGCCGAGGGTAATCAT
ATGATGGACATGGATTGCTGGTGGACATTCGCCGAGGGTAATCATATGATGGACATGGA
>gg_00111
GGATACATTGCAAAAAAGATAAACATGTTTAGGAATAAATTAACTTGAATATAATGATTA
GTCATCTTTATCTTTCATTTGCAATAGCTTCAAAGAAAATTATACATGTAGTGAATCGCA
ACTTGTAACCAAATCCATCGGTTAGGGCGAAGGATGAGCATTCTACCGAGTTCGAGTGTT
CCACAGACACGTCTTTTTTGCACTCTCAAAATTGCACTTCAGCAAATCAAAACTCTCGAT
CTTCTTGTGTGCTTCTGTAGAGCTATAAATGCTCACATTTTACTGTTCAGGTAAAAGCTA
ATAGTAGAGGGTACAATACAAAATTTGGAAACTTCGTATTATCACTCTTGTACCATTTAA
AACTAATGAGAAATTTATATGGTTCACTAACGTTGAGTTTAATCTTTCTGCAACTTGGCT
GGCCTCTCCTTATGGGATGCTGCATATCTCCTTTTCTTGTTAGCTCTTCTTCTCTTGCGC
TCAGCCTGTGTAAGTTCCCCCTCTTCCTTAACATCACCTTTTCCTTCAAAGATCTCTTCA
GGGGCAAGCATTGCCGCATCAGAAACAGCTACAGGTGCAATCTCTTCCATGGCTAAAGCA
GGCACATTTGCTTGTACAGACATCTCCTCAATGACTGGCTTTGGAGCAAAGTGGAAATGT
GATAGCGCATCCAATTTCAAACATATGCGCTTAAATAAAGTATTTGCCTCTTTCTTTAGT
TCATCTGAAATAGAAAGAGGGGCAGGTGCAATGCCTGCCTTTTGCGCATAATCATCCTCA
TAGAGTTCAGCAAGACCCTTCTTGCTCTTAGTTTCATCCAGTTCCTTGTGCTCCTTTGGA
GCTTTAGATGGCAACATAGTAGGTTTCTCGACATCATCAAAATGACTCTCTGCGATTCTT
TTCTTTATCATTTCTTCAAGGGAAGCTGTCACTTCCTCGGTGATTACAGGGGCAGGTCTT
ACATTGTGCTCAAAATCAAGGTCCACTTCTAGGGCACTGTTTTTGGGCCTCTTAGAAGCA
GTAACCTCTCCCTGCATGGTCCATGTGCTGGGTTCAAGGCTAGCTTTCTCCATTTGCTCT
ATTTTAGCACGCATCTTCAGACGCTCCTTTTCGTGAGTTGAGAGACCTTGCTCTTGTTCA
TCATTTCCATCATCATTCTCACTGTCATCAAGTTCAGATTCATGTGCTTCATCATCCTTG
AATTGAACTTTCTTTATGGAACCATCTCTCTTCTTAGCTTGCTTGTTATGTCCCTTCTCA
AAAAAATCTTTATACCGAATATCTCCACCGCCTGCTTCATCCTCCTCGTCATCATCCTCA
AAATCTTCTAAATCCAATTGGTCCTCGTCTTCATCCTCATCGTCATCCTCACCATCACTC
TCAACCATCCAGTTTTTCGCCTTCTTCTCTCTCCGCTTGGCACCACCACCATACTCCTCT
TCCTCACCCTTCTCCAGGAACTCCGTCAACTCATCTATCTTCAGGAACTTATCCTCCACC
GCATTCCCTCCTCTCCCATCCAGCTCCGCTTCTTCCTCCTCGTCGCCCATTTCCTCCTCA
TCCTCTGTCCCCTCCAACTCCTCCTCATCCTCTGTCCCCTCCAACTCATCCTCCTCATTC
TTCAACTCCTCTGATTCGCTACTTTCTCCATCCTCCTCCAACTGCTCACCCTCGGCAACA
GCAGGCGTCTCCACAGGAGGCTGTTGCAAGGGGGGTAAGATCTACGTGGCCGGCGGCCAC
GACAAGCACAAGAACGCGCTCAAGACGGGG
>gg_00112
TCCTGTTGCCTAGCTACCGGTGATCCTTCATTCCTTCTTCCTTCTTCCTCTTCCACCCAT
GGCTGATGGCCGCACCTCCATCTTTTGTCACTCCGAGTCGCTGTCCATGCTCTCCATCCC
TTTCAGCCCTCTTCTCTTCTTCTTCACGCATTTCTTCTCCCGCACCTCGTACCGGCCTTT
CGTCAAATCTGACAACCACATCCCCGGGAAGACGAATTGGAGGGTCTTGTCCACGTTCTT
GGCCCTCTTCTTGGGCCGCTGGGGCAGCTTGGTGCCCTTCATCGCAAGGAAGTCGTCCTC
CTTCTCCTTTCGCGACAGCGATATGTAGATCCGCGGCAGCTCGAACCGCTCCACGCCCAG
CTTCTCGCCCGCGGTGGCGGCGCCGTTGCTGGTCAACGGCGAGTCGTGGTGGTGGTGATA
GTTCTTGGATTCCATGTGCAGGACGGCGTCCATGGCGGAGGACTTGTGCCCCTTGTCCGG
CGACGACCGCTTCTGCGCCGATCGCTCCTCGACGGACCTGTGGTGGTGGGGCGGGTGGTG
GTGGCTGCCGGCGGCAGCCGTGGAGGCGCGGGACGGGAAGGAAGACGCCGACCGCAGGTT
GGACCCGCGCGTGTAGGAACCGGCGGCGGTCGGCGGCGGCGGCGGCATGAGCTTCTCTGC
GGGCGCCGACGCGCGCCGCTGGATCTTGACCCCGCCACCGCCGACGCCAGACTGCCGGCG
CTGCGCGGACGGCGCGGCCGTGGCCGAGTCGCGCCGGCAGCGCGACCGCTTGTTGTGCCC
CCACTGCAGCAGCACGTCGCCGACGACGGCGCCGCCGCCGCCGGTGGAGCTCGGGGAGGC
GGTGTCGGAGGAGTCGGAGGTGTGGTGGTGCGCGTGCTCGCGCGCTGGGCTCCGGCCGGC
CGTCGCCGAAGAAAGAGGCGCCGGCTGCGGCGCGCGGGCGCGCAGCGGCTTGGACTCGTG
CGGGGAGGCCG
>gg_00113
GGAAACGTTAGGACAGGGTGGGAGAACGAAAAGAAGAGAAAGGGAGAAAGAGAGAGAGGA
AGAGAGCTCCAACAGTCCAACTCCGACCAGACAAGCAGCAGCCCCCAACGGCTGGCTCGC
GAGAATCGAGTCTAGCACGCGCTTCCAGGTTTTAGCTGCAGCGGCATCAGGGCAGGGGGA
GAGCGATAGTTCTGTTCTACTGGAGGAGGAAGAGCAGGGAGCAAGATGGGGTCCGGATCT
TTCCTCAAGGTGCTGGCCAACAACTTCGATGTCCTTGCCGGGCCACTCATATCACTTGCT
TATCCTCTATATGCTTCTGTTAGAGCAATAGAGACAAAAAAATCCTGTAGATGATCAGCA
GTGGCTCACTTACTGGGTGTTGTACTCATTTATCACTTTGTTTGAGCTAACTTTTGCTCC
AATTATCGAGTGGCTTCCATTTTGGTCATATGCAAAGCTGTTCTTTAACTGCTGGTTGGT
CTTACCTTGGTTCAATGGTGCTGCTTATGTTTACGACCATTTTGTGCGGCCAATGTTTGT
GAACCGCCAAATAGTGAACATATGGTATGTTCCAAGGAATGAGAAGCTAGGTAAATCTGA
TGATGTTCTGTCGGCTGCAGAGAGATACATTGAACAAAATGGACCGGAAGCATTTGAGAA
GCTCATCAGCAAGTCTACAAAGTCTTCAAAGTCAAGGAACACAAAGCGGTCGATCTTGGA
GGAGGCAGAGGCTGAAAACAGAGCTAAGGCTGAAAGAGAATCGTGGGGTGAAAATCCCTT
CTACGACAAAAATTACAGATACTAAACCACGTCAAAATCCACTCAGCAGCTTCAAGACGA
CCTTGCTCACGAGCCTCATGCAAGCTTTAGCCACGTCACAGACTGAAGACGACTTTCCCA
TATTTCTGACTCTGAGTACTGTACCCTGTTACAACCACTGCTACTAAACAGTGATGAGTT
CTAGAGCAATTATGGACTGTAGATGGAGGTAGATGCTAGCGATGATCATTTATATGAGCT
TTTGTATATTATAATTATATACAGTGGACTGTGTTATCTCCTGCGTTTCTCCCTTCTGGC
CGTGTGCTCTGCTGGAATTTCGAGCGAACAGATTTCAG
>gg_00114
GCAGCTGCAGCTACCTCTTCAGGAGTCACCTTGCCATCACGGTCCCTATCCAGCAGCTGC
AGCTACCTCTTCAGGAGTCACCTTGCCATCACGGTCCCTATCCAGCAGCTGCCAGCGATT
GCCAATTCGAGCATCAACATCATCAATCTCCTTTTCTAACTTTTGAAGCATAGCATCAAC
CCTATCAATCAAAGCTGAAGAGACCTTTTCTCCAACAGCTGCCTCTGCAGCATGGTCTGA
TTCCTCCCTAGCAGCCTTGTATGCTCTCCTGGCTTCTTCTTCACCATCTGTACCCTCCTT
TTCGAGCATGTTGTTGTATAGTTCTATCTCCTTGTTGACAAGGCTTAAAAACTCTTGTCG
CTCCTTGGTAACAGAAGAAGCAGATGCAAGCACAGCCAGTGCTTGACTGATATTACAAAG
CTGCTCTTTCTTATCATGCATTTTCGCTTTCTTTAGTTCCTCTTCCTCCCTAACAGTAGG
CTCAGTCATTTCCTTCAAAGCCAAATCTTCTTCAGTGGCCTTAGACTCCTCCAGTTTTGC
CTTGTCTTCTTTCTCTTGCCTTTTCTCCTCTTCCTTGATAAGTTCTTCCTGCATCTCCAG
AAATTCCAATTTTCTCTTCCTCTCTGAAACAGAATCTTCAGAAGGCAGCACAGTTCCAAC
TGTATCAACAACTTCATCTGGCAGGGAAGATAATGTTGCTACAACGGCCTCCTCAGGTTT
CATTTTACCAGACACAGTAAAAGCTCTTGAGAGTATTAGAAGAGACGATGGCACTGAATG
ATTGAGTGATAGATCCAGCCAGTCTCTGAGCTGTTGGCGCATCTCCTCTGTTGACAACAA
ACCAAGGTGCCCACGCTCACGACATGCTTGTCGAAGCTCATATTCAGAAAGAGACTCCAC
ACCCTCAGCTTGAATCATCTTATCATCATTCTTAATGTCTTGTAGTTTCTTTCGAAGCAT
GAATCGCAAGTAGTGGTCTGTGCCAAAAGGTTGGATCCCCATGTATTTACACATATTAAC
AAGTCGTGGTCTGCTCATGTTATCCAAAGTCAGCTCATCATTAAATAGCTTTGCAAAGCT
CAAAATTTCATCATTGGAGGCATGTCCACCTTTCCTAACCTTATTCAAGAATTCGTCCAG
ATCTTCAGCAGTCTGTTTCATTTCTCCACTACGTGATGTTTGAACTTCCTTTGCCATTTC
TTTAGCAGTGTCTTGTAAAAACTTTGCATACTCCATCCTTGCTTTCAGTTTTCTTTTTAG
GGCCTCCTCTTCTTTCATCTTGTCCTGGAAAGTAGATGGCAACATGTTTGGGAACAACTT
GAGGAACACTGGCAGCAAGAGTTCCATGAATGGAACGATAATAAAAACTGCAAAAGGTAC
TAGCCTGAATAGATCTGCTGTTGTGCGTGTGAGCTGCTGCCTCTCTCGTCT
>gg_00115
ACACAAATTCTCCATCGTTTCTGCTCTCAGATGCACCATCCTTGCCTTTTAAGCCATTAG
ACCAGACCACCACCCGTGGCTCGGCTTTGCTTTCTCCCGTCGCACCGGGGAACGCGGCCG
CCGATCCGCTCCCGATCCCCTCCCCTCCCCCACCCCTCCTCCTTCCCGCCGACTGATCCC
ACCAAATCCGCGCCCGCGCAGTCCCCGATTCGATTGGCAAGCGCGATTGGCCCGCTCCTG
ATCAGCGCCGTGGGATAGGGCTGGATTTGATTGATTGGATTGGATCCCCAATTGGGTTTG
CCGCGTCCGTGCGTTCGGGCGGGCGGGGGTGGATTACTTTAGGGTTTCGGCGGGTGCGGT
CGCCGTGTAGGCGGTGGTAGGGTTTTGCCATGGCGGAGAAGGGCTGCCTCAAGCGGCTCC
AGAAGGAGTACCACGCGCTCTGCAAGGAGCCGCCGCCGCAGATCGTGGCTCGCCCGCTGC
CCAACGACATATTGGAGTGGCACTATGTACTTGAAGGAAGTAAAGGCACACCCTTTGAAG
GTGGATATTACTATGGGAAGCTCAAATTTCCACCGGATTATCCTTTTAAACCTCCAAGTA
TCAGCATGACAACCCCTAGCGGCAGGTTTGCGCCACACAAAAGAATATGCCTGTCAATGA
GTGACTTTCATCCTGAATCTTGGAATCCAATGTGGTCTGTTGCAAGGTATGCACATACCG
ATAACTAGCTGGTTGTAATGTGTTTTTTGAAGCCATAGTGTACCTTTAATTTTTCAGCTA
CTGTACAATGTACAGACTCTCTAATTGCTGCTAGTCAAATCACTCCTCTGTGGTAATCCG
CAATCATTTCAACTTCTGTTGCCATGAGATGAGACAACTGAAATGATAGTCTCATTGTTA
GTACTTTATTAGTTATGCTGTTCCAGTGATCCTTCACTATCGAGCAGTCAGTATGCTTCA
GTTTAAATCGTTTGTGTTTTCTTTCCTTTGTTGGTCTGACATGTAAACCTTTATGCTGCA
GCATTCTCACTGGGCTCCTGTCCTTCATGGTAAGTTCCTTGCACATCACTATGAGTTAAC
CTTACCAAGAAAGAATGTCTAGGCCTAGTCATAATTTCTAGCACGCATTAAATTTGGAAG
AATGGTTATTGCTCCAGGCTTAACAATTTTTAATGTTAGTTGCTCAACATTGCAGCAAGC
AATTCTTGGCATTTCCCTTGCAAGAACTCCCTTGGTTTAAGGTGTTTTCTGAATATTGAT
AATTCTCATACTTGCAGATGGATGATGCACTGACGACTGGAAGCATCAAGACATCAGATG
CAGAAAAGAGACGTTTAGCAAAAGCTTCCCTTGCCTACAATTGTGAGAGCAAAAACTGCC
CGCACTTCAGGAAGCTTTTCCCAGAGTATGTTGAGAAGTACAATCAACAGCAACAATTGG
AGAACACTGCTGCAGAGCCGGTGCCTCAGGAGAATCCTGCACCTGCTCCATCCCCTGCTG
CTGTCCAGCAAGCTCCATCCCCTGCTGCTGT
>gg_00116
TCAACATCCAGTTCAACGTGCCTCTCCGCTTCGGCGTGCTCCCCGCTCCCTCCGTCTCTC
TTCCCGCACGCGCTGACAGGTGGGCCAACAGGACCGCTCTACCTCTCGGCGCTCTAGCTC
ATCTCTCGCTGCCTCTACCCTCACCCTCGCGGTCTGGCCCCCGCCGCCGCCCTCCCTCCC
CCCTACTCTCTCTCCATGGAGCACGAGGTCGAGCGGCGCAACCGCGAGGCCAAGCTCCTC
GTGCTTGCGGGCCTCCACCCTCGACCGCTCCCTCCTCTCCTCGCCCGCCGCGCCGCCGCC
GCCGCGCCCGCAGGCGCCCTCCCCCACCGCGCCCTCCTCGCTCCTGCAGATGTGGCGCGA
GCTCGAGCACCGCCGCGCCGACGCCCACCCCTTCGACCGCGAGCCCTCCCCGGACAACGC
CGACCGTGACCGCGAGCGCGTGCGCCAGATCGCGCGACGCCTCACGGACACCGCCGACGG
TCCAACCGCCGCCGCCGCCGCCACCGGGGAGCAGTGGGCTCTGGAAGGTGAGGGAAGGAG
GTGGAGGTGGAGGTGGAGGTGGTGGCGCTGAAGGTGACACGGAGGGAGGGACGAGCTGGA
G
>gg_00117
AGTTCCTTACAACAAAGATCACGAAACAAAGAAGCTTACAAAGAAAATTAAAGCTATTAC
ACATATGCTTCTAGCCATTGATTTGTTGCATATATAAGCACACAAGATCTAAAGTCACCT
TGTAAAAATACATGTCCTGTGTATGTAGATATGTATAGATGCAGATTACTCTTGTTCCAC
AAGTCTGAAGTGTTGCTGAAAACAGAACTCAGATGTGGAGGCTGCTTGTTTATGTTATGG
TGTTTGATTTTTCGTGGGGTCTCTAAGTTATAAATCCAGAGGTTAGCAGTTGATGTAATC
TGAATGATTTCAATAGGTTGTTGTGATGTTTGCTTGAATCTTCAGAAACAGATGCAGATT
ACTGTCTTACTGATGTTACAGTGTTGCTGAAAACAGAGTTCAGATGTTGCAGGTTGCGTG
TTTATGTTGTGGTGATTGATTTTTCACGGTGTCCAAGCTGAGCGACGATCCACAAGACCA
CAAATCCATTATGAGAAGTATAAACAGTGCCAAGTTACAAACAGAGCTAACAATCCACTG
GCTTCAATCACGTACTGGCAGCGGAACACCATGACTTGCTAATTTACCGGTGAGTGGGGA
AGCACCGGCGTAAGCAACGGCTCACCGGAGAAGAAGGCTTCAAGGTTAGCAACGGTGTTT
TCTCGCAGGTCGGACATGGACTCCGCCGTGAAAACCGCCACATGAGGCGTCATGACGACA
TTGTCCATGGAGAAGAGCTCGCCGGGCGCTCCGGGCTCGTTCTCGAAGACATCGAGGCCG
GCACCTGCAATCCTGCCTTCCTTCAGCGCCCTGACCAGCTCTGCCTGGTCGACGTTCGCG
CCGCGGCCGATGTTCACGATGACCCCGTCCTTTCCTAGCGCCTCCAGGACGTCCTTGCCG
ACGATGTGCCGCGTCGCCTTGTTCAGCGCGCACGCGACGACGAGCACGTCGGACTCAGCC
GCGAGGTCGTAGACGTTGGGGAAGAATCTGTAAGGGACTGAATCCTTGCGCGTTCTAGAG
TTGTAGCAGACGGTGCAGCCGAGAGCTTGGAGTCTCTTTGCGATTTGTGAACCGATGTTC
CCCAAGCCGACGATGCCAACACGCCTGCCACCGATCTTGGAGCCCAGCGGGTGGTCCCCC
TGCACCGGCCAGAGGCCGCGGCGGACGAACCGCTCGGCAGCCGACACGCGGCGGAGCACG
TCGATGAGCAGGCCCACGGCGTGGTCGGCGACGTCGGCGGAGAACACCCTGCCGGAGTTG
GCGACGACGACGCCGCGGCGCGCGCACTCGTCCAGGTCGATGAAGTCCACGCCTGCCGCC
AGGCACATGACGCAGCGGAGGGACGGGACGGCGTCGAGGAACGCGGCGTCCACGGCGATC
AGCCCCGCCCCCACGACGATGGCGGCCCGAGGGGGCTCCGCAGCTGCCGCTGCGGCGGCG
AGGAAGGCCGGGAGCGGCGTGCGCTCGGAGGAGCCGAAGAAATCGAGGACGCGGAAGCGC
TCGCGCAGCGCGGCGTGGAAGGAGGCTTCCACGCGGGGGACGAGAAGGAGGACGACCTTC
GTAGCCCGGGGCTCGCCGCCGGACGCCATCATGCCGGCCGGCGGAGGCGGAGGGGAGGCC
GTACGTAGTTGTTGGGACTTTGTGAGTGATTGGGAAAGAATAGCAGATTAAT
>gg_00118
CTGGGAACTAAACAAGGCCCTGGTTCCCTTTGTTACTCGACAAAAAAAAGTAACGCATCA
CCAACCGTTTGCTTTTCCTTTGACCTCTGGTTCCCTCCATCTTTTCTAGGTCCTTGATAA
TCAAGTTCCCACATTAGTTCTGTCACATTTAAATGTTTGGCATGCATTCAAAATGGACAG
CGGCAGTGTTTTTCCATATATATTTCATGATTACAACATTGACAGGAATAACAGACATTT
CTGACGTGTATGCAAGTGAGTGTACCGTGTCAAAAGCTTCAGCTAAAAGGATCTGAAACA
GGAGACACTCAGAAGCTAATGAATCCCAGCGACCCAGCCTGAACTCGAGATGTGGAAACT
AATGCAACCGGACAAACACCATTTTACGGTTGCAACTCACGAGCACTAGCCAAGGCTTCT
TGAAGACTGGCTGCAGCCTTGTCGTACATTAGAAAACCCATGAACCAGAACTCATGGCCT
TCAACGGAAACGACCTGAATGTACTTCTCGGCAGGATTTACTTTGCTTACTGAAGGATTA
GCTGCTCTTAGCTGGTGAAGAGGAATGACCACCTTGTAGTAACTCCATTCAGTTTTATTT
CCAGCTTTGTATGACAGAGGATTGTCACTGCAGAAAGCAATCTTCGCTGTAGAAATATAC
AAGACTCCCATGACAGGACCTGCTGATGTTGAGAGATAGCACGCATAGCATATTTTCAGC
TGCTCATCTGGAAGAACTTCGAAGGTCTGCTTAAATATTTTTTCATAGCCTCCTTCTGCT
AAAACTTTAGTCCCTTGTGCTAGGCGTCCCATAGCAGCTTCAGTAAAACTAGGTCCAGTC
TTGAAGTGTTGCCACGTGTCGCGGCTGAGGCTCTCGACCATCTTGGTGGTCTCCCCCCAC
GACTTCCCCCACCTCGACAGCGTCTCCCTCATCGCCTCCACGGCGCCCTTAGACGAGGAG
GAAGCGGGCCCGTGGGACACGTACTGGCTGGACTCCGCCGCCGCGGCGGCGTGGACGTGC
GTCGGCGAGTCGGACGTGAGCTTCTCGCTCCAGGTGACCGTCTTGGGCGCCGGCGCGGGC
GGCGGAGGCGGTGGATCGACCATCTCAGCCGGCGGCGGCGGGGATGGATCGGATGCGGGG
ACGGCGGCGCTGGCGGTGGTGTCGGCCGGCGCGGTGGAGGCGGAGGCGGCGGCGTCGACG
GCGGGGTGCATCTCGGCGGGCGGCGGCTGCATCTGAGGGATGTGGGCGCGGTGGTGGGGT
CCGAGGAAACGGAAGCGGGGGAGTGGGGAAATGGGGTTGCGCGTCGTAGAGCGTGCGTGG
GGTTGGCGACTAGTGGTGTGGTGTGGTGGGGGTCAACCCGTTTCAG
>gg_00119
ATTTGGATGGACCCAACCAGTTCTTATAGCTTGTACAGAAGCAACTGCTTCTATTCCACC
AGCTGCTCCTATAAGATGCCCAGTCATTGATTTGGTCGAGTTCACCCTCAGTTGAGGGTT
CTGGCGAAAACAGCGCACGATAGCCTCGTACTCCTTCAAGTCACCTGCTTGTGTAGACGT
TGCATGGGCATTCACGTAGTTGATTTCTTCCCTTGCTACCCCTGCATCAGCTAGTGCCTT
CTCGATGCAGAGAGTAATCCCTCTTCCTTCAGGATGTGGCTCAGTCATGTGGTAAGCATC
ACATGTGAAGCTTCCACCAAGAAATTCAGCATATATTGTTGCACCTCTTTCCTTGGCATG
CTCAAGTTCTTCCAATACAAGGACACCAGCCCCTTCCCCCATAACAAAACCATCACGGCC
CATGTCCCAAGGCCGAGAAGCTTTCGTTGGGTCGCTGTTCCTCTGTGAAAGTGCTCTGCA
GGCCACAAAACCTCCCAATCCGATTGGGATAACAGGTGCATCAGAACCACCACAGAGCAT
AACGTCAGCTTCGCCTCTTCTGATGTGGTTTGCTGCATTAAGGATACAGAAGTTACTGGT
AGCACAAGCTGTGGAAATAGAATAGTTTGGTCCCATCCATCCCTGTAAGTCACAGAAAGT
ATGAGCTGTGGTAATCACTGTCATATAAATAGAAAATTACAAAAAAGAATCAGGTCATGT
CACCAGATCCATTGCAAGGATTGCAGAGCCCATATTCGTAGTTGCAAAAGGAACACAAAA
TGGGTTCATTTTCTTGTAAGAGACCCTCAGTGCTTCAATTGCATCATTAAAAACCTTCAT
GCCGCCCATTGCAGAACCAATGAGAACCCCACACCTGGTTTTGTCCAACTCATTCCTCAG
TTCTTCGGTGAGTCCACCATTTTCTAATGCCTTCTTTCCAGCAGTTATTAGATATAGCAT
AAACTTGTCCATCCGCTTTGCAAGTTTAGGTGCAACCCAACCATCAGTAGAAAAAGATTT
TATCTCTCCTGCAATTCTCTGTATTAAAGTCCAAATATCAATCACTGCATGGTAACATTT
GACCAAATTGCAAAACCAGCCCAAGCACCACTCCAGGAAAGATTGAAGGAAATCATGTTC
TCTGTATTACCGTGGGGAAGTTGGAACAGTCAAACCTCTCAATCTCACTTATTCCGCTAA
CACCATCAAGAAGATTGTTGTAAAACACGTCAGGATCATGGCCCAATGGTGTCACTACAC
CCATGCCAGTGACAACCACCCTCCTTTGTTTGATATCGGGTTTCTTCTTTTCAACGACAC
TTCTTTCAGCTTGTAGGGCAACAGCCATAGCCATTCCAGAGCGCGCCAAGCCGCGACGCC
GCGCGCCGAGGCGGCGGCGCTGGCCGAGCATGACGCCGCCCCCAGCGCCGCTTCCGGCGG
GGCAGCAATGCTTCTGCTTGTACTCTTCGGCGTCGCATGCCGCAGACAAGCACGCGGCGA
CGAGCCACGTGCAGAGTGGGCCTGCCACGGCCGCCATTGCCCGTCCCCGCGGTTGTGTGG
ACCGCCGCCCCTCCCGCTCACCGCCTGATGGATCTCTCCCACCGTACGGAGCCGCACGAG
GGACTCGGATTTCGCGGAGTGGGCACCGGGGGCGCGCCCCTGTCCAAGAACGGCGGAGGC
CAAAGACCTGGGTGGGAGCACGACGAGATGCGGGGGCCGGCCG
>gg_00120
TACTTATTTGGTATTATAAATGTTAGTATTTTTTATATAGTAGAGTTAAATTTAAAATTG
TTTTGACTCCTTAAAGTAAGTTTTTGCTTTTGAACAAATGCAAATGAGTACTTAAAGAAG
TTTGTTACCACTCTAGTGGTATGGTAGTATGGATTTTGAAAACAACCAACACCACATCTT
TCCTTGTTTGGTTACTTGCGCTTGGCGTCACTCCCCCCTTCTTCCCTGCTGCTGCTGTCT
GTGTCCGGCGGGGAGGGGAAGCCAAAGCCATGGCGGCGGGCGGGGACGGCGTGGCTCGCC
AGGCGGAGCTCCGCCGGATCGAGGGCAACGTCTGCTTCAAGAAGGCGCGCCTCGGCGCTG
CCATCGACTGCTACACCGAGGCAATTGCGCTCTGCCCCGACGTCGCCGTCTACTGGATGA
ATCGGGCCCTGTGCCATTTCAGGCTCAAGGAGTGGGCCAAGGTCGAAGAGGACAGCAGGA
AGGCTCTCGCGCTTGATCACACTTTAGTCAAGGGGCACTATCTGCTGGGGTGTGCACTGC
TCGAGAAGGAAGAGTCTGCTCTTGCTATCAAGGAATTCGAAAAGGCTCTGATTCTCTTGA
AGTCCGCAGATTCAACGGATGAAATGGCCGAGGAAATTTGGCAGGTCCTTGCAAAGGCAA
AATACTTAGATTGGGAGAAGCATTCCACTGAACGACTATGGAGGATGCAAAGTCTGAAGG
AAGCTTGTGAAAGTGCTCTGCAGGAGCATCACTTTCTTACTGGTACACTTGAGGAAGACT
CCAATGGGTCAAGCAACGAGTATTCAGAGCAATTCAAACTGCTATCAGAGGTCTTCAGCC
AAGCGACAATTGCCGATACACCAGCGGATGTATGAGCAATGCTCAGAATAAACTATTGTT
TTTGTTAACCCTTTGTAGTGCCTCAGAAGTTGAAAGGTAAGTTCTATAGGACGGCGATTC
GCCCGGCGATGTTATACGGTGCTGAGTGTTGGTCTACAAAAA
>gg_00121
AAATTAATAGATCAGTGTCGCTTTGACTTCAATTATTAGTGCTAACATTGTTTTGAAAAA
CTCTTCTTATGGGAGCAGTAAATTGGATAGTTTTGTCAACCGTAGCAACGCACGGGCATT
GGCTAGTGGACCATTACAAACCGCGCACGTCTCACAGATCAGGCAAGACCACATCACGAC
TGATCAAACTGCAACATTACAAATTATCTGAAAATAAATTCAAAGCAAAACTCTCATTGA
ACGGTCATTGAGAGGATCTGACGCGCAAGCCCTGGATCCTGTTGAAGCAGCTCCCTAATG
TTGTTCTCCACTTCGCCCAGCTGTTTCTCAAGGTATTCTTTGGATGTCTGCATTGAAGCT
ATCGCACTCTCGCTGTCATTAAGCTTTTGCTCCTGCTCATTAAACAGAACTGATTTTGGC
TCCAGAATAAACACTTTTCCGACAGTCTTGTAGGTGTTGGTATCATCTGGCAACTGGCGA
AGTTCCTCCAAAGTAAGGTAGGCACGCTTCTTTTCCCCTTCCTTAGAACGCATTTGGGTT
TGTAACTGCTTGATCTTCGCGGTGGTATCGATCATCCGGGACTGCAGCTCCATGAAGGCC
GCTCGGTTGGCTTCGTCTGCCATGGGAGACGGTGGAGCGGGGTCAAGAACCCTAGAAGCA
AGCTCGAATCGAATCGAGGAGGGGAGAGGGGATGCGCTAGGAGTCGGAAGCCGAGAGCCA
GTGAGGAGAGGCGAGGGTTGCGGCGCTTGCTTGCTAGATCGGCCGGACACCGGCAGAGTG
GTTGCAGTGGCAT
>gg_00122
ATCTACACATGTATTTTCACATATGCTACTATGTACTATCTATTGTTTCATGTAATATTC
ACAACCTCTGGTGACACAGCCAGGTTGGTAATTGCAAACGATTCACGAATTCCTCTGGAC
AGATGCACCAAATCGACGCAGCTTAAACTTGAAAGGACCGAGTTAAAGAATCATAGGTAA
GTTAGAACTTAGATCACTAATCGCCTCTCCTTACGTTGGCTCCTGGAAGTAAGGATGATT
TAGTGCTTCATCGACACTTAGCCGATCCTCAGGATGCCACACAAGTAGCTGCCGTGCGAG
TCGCAGTGCCCATAAATTAGGAAAGCCAATCTTAAGAGGATCTCTGATCTTCACTTGATG
TGCAAATGATTCTTCAGAGCATTTCCAAGAAGCTAACCCAAATTGACCCTGTTCTGGGCC
ACCATTGCCATGATGTTGTGAGGAAATCCCTGGGACTAAAATGCACAACTCCATGTATGA
TCTCAACTTGTATGCAAGCTCCTTTGTTTGTTCACTCCACCACTTCCACGCTCCTCCAGT
CTCTCTTTCCCCTTCCCTTGGATTCGTTTCAGCTCCTGAGACTGAAATTGGATGCTGGCA
GTGGGCAGTGGCAGGATCAGCCGAGCCGTGCTCCCCTGAGTTCCATTTCCGCCATGAGAT
GAATTGGAGGAGCAACCGTGCTCCCCAGATTCCTCGATCCTCGG
>gg_00123
GGGACGGCGGTCAGTGGGTCACGGTCACGGTCACGGGCTCACGGCCAAAAGCAAGCGCGC
CTGTCAGACACGAAGTTGCAGTGTGGAGGTCGCGGCAGGGCCCCGGAGAACTTATCCCCC
GCACCGCCCGTTTCCCACCGCCGATTCCGCGATTCGTTTCGGTGCCGCCGCAGTGGAGCG
GAGCCACCGAGCCAGCCTCCTGCCGTGCCGGTGCCGCGCGCGTCCGGGGCCGAACCGAGC
CGAGAGTGGCCAGGCAAGTGGGGATTGCGGGAAGGAGGGAAGGAAAACCCCCCGCGCGAG
ACTCGCGTCGCGCCTCCGGCCTCCCCCTCCTCCTCCTCCTCACCCCCCCTGCGCTTCGGA
TTCTGTTACGCCCTCGCCAGGGCCTCGGCGAGCGGGCGGTGCGCGCGAGTGGCGGAAACC
CTAGGCGGCGGCGGCGGTGATGGCGATGGCGAGCAGGGCGCCGGCGGGGGACCCCAGCAG
CCCGAGCGCGAGAGCGTGGGGCGGCGGCGAGGACGAGGCGGCGTCCGGTGCCGGGAAGGT
GAAGCTGATGTGCAGCTACGGGGGCCGGATCGCGCCGAGGCCCGGGGACGGGGCGCTGCG
GTACGTGGGCGGCCAGACGCGGCTCATCTCCGTCCCGCGCGCCGCCTCCTTCGGGGAGCT
CCTGCGGAAGGTGGAGGCGGTGGACGAGGCCTCGGCGTCCTCCGGCGGCGGGGTGCTCGT
CAGGTACCAGCTCCCCGGGGAGGACCTCGACGCGCTCATCTCCGTCTCTGGGCCCGAGGA
CTACGACAACATGATGGAGGAGTACGAGAAGCTGGCCGCCGCCGCGCCCGACGGCTCCGC
CAAGCTTCGGGTCTTCCTCTTCCCGGCCTCCGGGACCGACGCGGCCGGCTGCGGCTCCGG
CTCCGGCGGCGGCGGCTCGGGGCTCCACCACCTCGCTGCAGCCGCGGTGGACGAGTCCGG
GCAGCGGTACATCGACGCCATCAACCGCGTCTCCGCCGAGGCCATGCGGCGGAAGGACAG
CGTCGCCAGTGCCGGTTCCTCCGCGCACAACTCCGAGGCATCCGAGTACAGCGGCCTCGT
GGAAGGTATGTCGCCGCGTGCGGTGCCGCCGCCGCCTGCGTCCGTTGCCACTGAGTATTC
GTATTCAGGTGGGGGCCATTACCTTAGTGCTTTCCCGGAGTCGGTTGGGTTCACTGCAGT
CTCGGTGTCACCTTCGGCGATGGGCATCCCGGCGCAAAATCCCATCCTGGTTAGGACAGA
GCCGTCAACGTTGCAGCCTCATCAG
>gg_00124
GCCGTGTTGACTGCTTGACGCAGTCAACAAAGTCATCAGGTCGGTGATGTAACACGGCCA
TTTCTTCCCGTTACATTATATTTATGTACATGTGCACCGCACGTACATACATACATTACA
TGACAAGACAATAGACACGCATGGCGTCTACGTAGAGGTATATCCGCCGAACTTATGCCG
TATAACAATGTAACCAACCAACCGATCGATCGATCGAATTGTATACGATTCTATACTCTA
CTTGGCCGGCGACAAGCACTCGGGCGGCGGTCCCTGAGGGAACCGATACTTATCGGTGCA
GTAGTTGTAGATCATGTAGTTGGCCTGCGCCCGGCGGAGCTGCTCCTGCGCGGCGCTGTC
GAGCTCCTGCGACATCCACGCGCCATTAGACCTCGCGCACGCGGCGGCGTCGGGCGCGGT
GCACCCATCGGCGGCGTACCCCCGGTACGAGACGACGAAGGGCGCTTTGGACCAGTCCGT
CTTGACACGCCCGCCCTGCGTGGCCCACTCCTCCGCGTCCCACACGCTGGCGTACACCCG
CATCGGCTGCGACGTCGGGAACGGCACCGCGCCGTCGTTGCGGCGGCGGAACTCGCGGAT
GGGGACGCCGTCGACGTAGAAGACGATGTGGGCGGGGTTCCAGAGGACGGAGTAGGCGTG
GAAGTCCGCGGTGGGGTCGAACCACATCCGGAACTGCTGCTCCCGCCCGCCTTTCCCCTG
GCTGTACACGTTGGTGTGCACCGTGTAGGGCTCGCCGGAGACGTTGCCGAGGAACTCGAA
GTCGATCTCGTCGTGCGCGCTGCCCTGCGACGAGAGGTAGAAGGTGGTGACGGTGCCCGC
GGAGTCGCCTGGGATGAGTTTCAGCTGCATGTCGAAGCGCCCGTAGATGTACTGAACCTT
GGACTGGAACCCCGAGCCCGAGGACCGGTCCATGGACAGCGTCAGGAGCTGGCCGTTGTT
CAGGATCTTGCCCCGGCCGTCGCCCCAGGTTATGTCCACGTCCTGGTAGAAGTTGCCACC
GGCGGCGCTCGCGACAACTTCCCCGTGCAACAGGAGGAGCAGCACCGCCGCCGCCGCCGC
CAGAACCAACGTCTTCATGGGACCGGCGGACGAGGCCATCTCGTAGCTCGACGGATCGGT
TCAGAGTTCAGACTTCAGTTCGTCTCTGCGATCGATCAAAGG
>gg_00125
GTGGAGTCCAACAAAATTAGATTTTCTATTTTTATAATTTTTCTATGATTTACTATGATT
TTCAAAATATCCAGCGAAAATAAAGTAAAAAAGATAAAAACCGGTATTACTGTAGCAAAC
CGCCATCGAAACCACCCAGAGAGTAAAATGGACGGTATTAAATAGTTCAGGGGGTAAATT
AGACCGTTTCATAGTTCAGGGGTTATGTGCTCTAGTTCCATAGTTCAGGAGTGATTTAGA
CTTTTTCCCTTGTTGTGACACAAACGTTTCCTCCTCTTCCTGTTCCTCGGATCGAAATGC
AGGGATTGCGGAAAGCAGGTGTACTTAGGTGGATTCGACACTGCTCATGCTGCTGCAAGG
GCGTACGATCGAGCGGCGATCAAGTTCCGCGGCGTCGACGCCGACATAAATTTCAATCTC
AGCGACTACGAGGATGACATGATGCAGATGAAGAGCCTATCCAAGGAGGAGTTCGTGCAC
GTCCTGCGGCGCCAGAGCACCGGCTTCTCGAGGGGCAGCTCCAAGTACAGAGGCGTCACC
CTGCACAAGTGCGGCCGCTGGGAGGCGCGCATGGGGCAGTTCCTCGGCAAGAAGTACATA
TATCTTGGGCTATTCGACAGCGAAGTAGAGGCTGCAAGGGCTTACGATAAGGCCGCGATC
AAATGCAATGGTAGAGAGGCTGTGACGAATTTCGAGCCAAGCACATACGATGGGGAGCTG
CTGACTGAAGTTAATGCTGAAGTTGCTGAAGTTGATCTGAACTTGAGCATATCTCAACCG
GCATCTCAGAGCCCAAAAAGAGATAAGAACTGCCTAGGTCTGCAGCTCCACCATGGATCA
TATGAGGGCTCCGAATTGAAAAAAACAAAGATTGATACTCCCTCTGAGCTGTCGGGCCGC
CCTCATCGGTTCCCTCTTATGACTGAGCATCCACCGGCCTGGCCTGCTCAATCTCACCCC
TTCTTCACAAATCATGAGAGTGCATCATCGAGAGATCTTAACAGGAGGCCTGAGGGGGGT
GTTCCCAGCTGGGCATGGAAGGTGACAGCAGCTCCTCCTCCCACCCTGCCGTTGCCGCTG
TTCTCGTTGTCGTCGTCCACTGCAGCATCATCAGGATTCTCCAATACCGCCACGACAGCT
GCCCCATCGGCCTCCCTCCGGTTCGACGCACCACCATCGTCGTCGTCGAGCCATCATCGC
CGCTGAGAATCAAGAAGCCAGACTGTAAATCTGCCGGGAAGATGGCATTTTTCCCCCCTC
TGGGCGTTGCAACTTTTTCGGTTTTGCGCCGGCTGGGGTGGTTTCTTGTAGTGGAT
>gg_00126
CAATTTAGGTACGTAAACAAGGCCTCAATTTCCTTTCTTCTCTGCGACTCTGCCGATGCC
TAATCGGATTTCGATCCAATCACCCAATCCAAAATCGAAAACATATAGTATACGGGATGC
TACTACGATGATGGATTGACATGAGTATAGAAGACAAAGAAGAGCGCAGATCTGAGGCCG
AGGAAACGGAGCCTCAGCGAGATCTCTTTGGTAAGGTGGTGTGTCGTACCATGGGGATTC
AGAGCGAGCAGCGGGGGCCTCAGCAAACCCTAGCCCGGACTGGATCCGTTGCTACAGAGA
ACGAAATTGAGGACTCACCCTGTCAAACATTGGGATATCCAATCCCATGCCTTCCTGAGG
ACATCTGGCGTCATATACATTCTTTAATGCCGATGGATGCTGCTGCTCGTGCTGCTTGCC
TTTCTCATGCCTTTCTAAGTTCCTGGAGATCTTATCCCAAACTGACTTTGAGTAGGCAGA
TGCTTTGCTCAAAGACAAGTGGAAACAATTTAAGCTCCAGAATTGACAGTATTCTGAAAA
AACACTCAGGCATTGGCCTGAAGATATTGAGCCTTACTGTAAGTGATAATTACAGTTGCT
TTCCTTATATCAACAGTTGGCTCCAGGCTGCTGTTACACCAGGGATTGAAGAGCTCACAC
TTACGCTGCATGGAAAGTACAATTTCCCATGTTCACTTCTATCTGATGGAGTTAGAAGCT
CAATTCGGTCTCTTCAACTTTCCTCATGTGTCTTCTGTCCCACGCGTGATCTTGGCCCTT
TTAGAAGGTTAACAATAATAAGGATGAGGTCTGTGCATATCACGGGGGATGAACTGGAGT
GCCTTCTTTCCAATTCCTTTGCTTTGGAACATTTATACCTCAATAATTGCAAGGGGATAG
TTTTCTTGAAGATACCTTCTGTGCTGGAGCGGCTTAGCTCCCTGAAGGTTTTTGTATGTT
CGGGTCTGCAAGTTATAGAGAATAATGCACCAAATCTCTCCAGTTTTACCCTTATTGGAA
AGGTTTCAGAACTCTCACTTGGAGAAGCATCACAGATAATGAAGGTATTTTGTATGCGCC
GTGCAAACGTCGTCTGTTATGCTCGTACTGAGCTTCCGCCCATTATGCCAAATCTTGAGA
CGCTCGAATTAGATTCAAGCGAAGAGGTGGATACACCAATGCTGCCTACCAAGTTCCTCA
ACCTCAAGCACCTGTCCATTCAGATTAGTGGATGGACCTTGTCCCCATCCTATGATTATT
TCTCTCTGGTTTCTTTCTTGGATGCGTCTCCTTCCTTGGAGACTTGGTACCTGAATGTAT
CTCAGAAAGATATGAAGCATGAATCGGTTTTCGGAGGTTCTTCATTTAGACAGCTGCCTG
AACAACGCCACAACCACCTCAAGAGTGTGGAGATTGTAGGTTTCAGCTCTGCAAAGGGCT
TGGTTGAGCTAACATGTTGCATTGTCAAGAACGTAGTCTCACTCGAGCGCCTTACATTGA
ACACCCTTCATGGTCATGGTAGGTGTTCGGGGGAAAATAATAATGATTGTGGGGATCAAA
TTTGTGTTGGCATTAGCAAGGCTGTGCTCAAGGAAGCGACTACAGCGGTGGCAGCTATAA
GAAAGTACATTGAGGACAAAGTTGCGCCTACAACTAAGCTGACCGTTCTGGAGCATTGCC
CACAGTGCATTGCAGCTGCCGTGGATGATGGTATGGACTGTAGTTTGGCCTAGGCATTGC
AAGTTGCAGCCGTTGCTACGATGTAAGGTGGAACTGGAAGTTGTCATAAGTTATCTTGCA
ATTGTGTTATCCAGTGAACTGTGTTTGGTTTCTTTGGTTGTTGGACAAGTTATCTTGCAA
TTGTGTTGCATGTATAATAATTTTGATTTTATCCAGTGAACTGTGTTTGGT
>gg_00127
TTTTGTTATTCACTCAGACATACAGTGTAGGTACATAGTAAAAATAATGTATTTAGAAAA
GCCAAAACTTCTTATAATTTGGTACAAAGGGGTACTATTTTGATGCTCCAAAACTAGTTT
TTTCTTTTTTTTTCTTAGTTGTACTTTCCAAGGTTCAACTGTGGTGACAAAGAGGGTAAT
TAAAATTCACCACAAGCATGTAGGTTTTTCAAAATAATCATGAGAATAAATGTGAAATTG
AAACCTATGTGGAAATGACATAGATGTTGCTGGTACTTCATCCACCAATGGCACAATGAG
ACTTTAAGCTGATTTGGTGGTCCTTACCCTCTTCTTTGGCGGTTCTCTAAGTTCTCCTTC
CAGTCCAAATTGTAAGTCATTCCAGCTTTTCCTTAAGCCATTCATGATGTTTTTGTTGTT
GCACATGCGCCATTGCTACGAGAGGCCAACCCGGAACCTCTGGGCGACCACGCAAGTGCG
TCGCCACATGTGGGTGGACCTGTGCCTCGGGTTAAGTCCACCATCGGGCCAAAGCCGCAC
CTCCATCATCAGGCCAGCATGCCTCAAGCCATCGCTCAAGCCTTGCTCAGGCCTTGTCAC
TGAGTGAGCAAGACTTCGAGCCGTCACCCGCAACTGCCCTTGTAGCGACACATGCATCGC
CTCACGCCACGGGATGAGGCCGACCCAGGTCACCACATGATCGGCCCCAAGGACCGTCAA
GTGAGGCCACCCTAGGCAAGCGTGCCTACACCCTATTGCGATGCCCGCCATAAAGATGCC
GCGACTAGCCTCACCTCAGGTCGCCACACAATTGGCCCCATGCACAGCCAGGTCAGGCCA
CCCTGGGTGACCATGCCTCCATCCTGTTGGGATACCTGCCATAGGAGCACCAATAAATAT
GAAGCCACATAAATCTCAATCAGGTCGGCATGCCTTGCGCTGGTCACTCTCCTTGCTCTA
TTTCCGCTGACTTACTTGAGCTAGGCTCATCTTTGAGTTCGTTATTTGGGCTGCTTCCGT
TGCTATTAGAAGATTCATCAGTGATATCTTTAATAGCTTGATTGAGTGCATGAAGAGCTA
TCTTCTTAACCTCTAGTTTATCTTCATTCACCCTATGCCACTTCGGAAGCTGACGGAATT
CTTCTGTTAACCTGATGCACTCTCGCACATTTTCCGGAGAAACAAAGTCAAGTGCAACCT
TTATGCAAGACTGGTGGGGACG
>gg_00128
GCTGTCATCATATTAACTCACCGCCGGAAAGCTTCTTCCTCTGAGCATGTTCATCTATCT
TGTCTGAAATATACAGTCCTTCGATTTTCATAGTCAAAATTGAAAGGGGATTTTTTAAAG
TAGCAGCATAGACATCACATAGCACAGCAGGAAGAATAATAGGATCCACTTCTTCAAACC
CTAATATAAACATCACTCATACATAACCATGTCCTTCATCATAAGGTCGTTTGCCTATTA
TTACAATAGAACTGCCTGGTTCAACATGTTTCAGATAGCTAGAAACTAGTGCATGTTCTT
CATCAGGCCAACCATCTTTATTATAACAACACATTCAGGCATTTCGGTGATGAGATCAAC
CTTCGGTGCTTGATGACTTGACGACGGTGACAGGGCAGGTTGCGTTGTTCACGACATAGT
CGCTGACACTTCCCAAGAGCACCCTCTTGAGCTTGCCAAGGCCCCTGCTTCCTATAACCA
AGCAGCTCAACAGGGTGTCATGGATAACTTGACAGAGCTTCTCACGTGGATCTCCCCACA
GGACTTTCACAACCACCATAATCTCCTTCTGGGTAGCTGTAGTGTTCAGGATGTCCAAGG
TTTCTATGTCGGGTTTTGCTCCATATTTCTTCGCGATAATAGGGTCAGAGAATTCCGAGA
GGGGAATCAACGGGGAGCCGGTGGATTCCCAGAGGATGGCCTCGCTCTGCTCGTAGTCGG
GCTCCTTGATGACGTGCAGTAGCAGCAGGTGGTCGCCGGCGCGCAGCAGGTTGGCCGCCG
CCCACCGCAGCGCCGCCCGGCTCCCCTCCGAGAAGTCCGTCGCCAGCCCCACCCACCTCT
CCCCCTCGGCGCCGGCCATCTCCTCCTCAATAACCTCTCCTCCTACAGGTTCTTTCCTCT
CCTCCTCGTACAGGTTCTTGACCTCGTGGAGTGGTGGTGGTGGCGGCGGCGTCGTGGGGG
TCATTGTAACTGTATGGACTGCGGAAGGCGGTGGTGGAGCCGTGGAGGTGGCCTCCGGTC
TGCTCACTCCGTCCCACCGAAAGTGTCGTTAGAAAAACGT
>gg_00129
TGAGGACTGAGGAGTACAGAGGACTGTTGGCAGAAAGGAAGGATGGCACCTAGTGGCTGT
AAATGGGAGCTTGCACGTACTAATTCAAGTGCATGTACTACTCCATTAAGGGTAAGGCAT
TAACAATCTCTACCTCACCATTAAGCCTAGACTAGAGGCCAGCCTCCCTTGGCTTCCTTT
CTAATCTACTTGGAGGGAGATTAAAGGGAGCCACCACTAAACACTTTGAAGAGTATCCAA
ATCCACCTTTTTGCATGCTAAGTAATAGCAATCATAAGACATCAACTAGATCCTCTAATC
ATTGCTCTTCAAGCTAATTTGCTGAACTGGTCGGTGCATGTAACTCGATGGTAATGATCC
TTCACCTTTTTCTCAAGCTTCAACATATATATAAGCTACTACATCATATAAATTACTTTC
TCCACGTTTCGGCTCATCCTTGGACCCACCTGTCAACGGCTCATGGCCAACGACATGTGA
GAAAAAAAAAGAGAGGGGGAAGGGGAGGAGGACCCAACGCAATCCGTTCCTCTGTCCACG
GCGGGCGGCGGCATGTACAAAACTTAGAGTGGACGCACGGCGGGCGGCTAGTGCTGGTAG
GAGCCCTGCGACGCCGGGGACGGCATGGTGGAGGCGGTCCGGCCGGTGGCGGTGGCGGAG
GACGCGGTGGTAGCAGACGACGGCCGCGGCGTGGCCGTGGGCGCCTGCTTGATCACCACG
GTGGGCAGTCCGGGGCTGTGCGCCCGCCGCTCCTGCTCCTTCACCAGCTCCGCCGCGAAC
GCGTCCAGCTTCTCCCGGTTCGACTTCTCCGACAGCCGACGGCCACGGAACAGCTCCGCC
TCCACGTTCCGCTGCGTCAGCATGCCGTCCGCCGCCGCCACCGCCTTCTTCGCGTCCAGC
GACCTCAGCGCCTTCCCCGAGCACGCCGCCGGCGACGCTGCCTGGATGCGAACGTAGTTG
CGCCCGCACGTGTGCCCAAACGCCATGGCCACTGCTTGGTCGACCATGTCGGCGACGCCT
TCGGCGGTGAGGCGGACCATCTCGGCGGGCGACGGCGAGCGCGGCGGGATGGGCGTCCGC
CAGCCGGCCGAAGGTGTGGCGGAAGCGGCGGCGGCAGTGCCGGCGGAGGATCCCGAGCCG
ATGGAGACGACGAGGAGGTCGTCGACGCCGGCGGCGAGCGGGAACTCGTGCTTGTTGTGG
AGCACGTGCGTGATGGCGGTGGCCGCCGGGCTGCCCATGGTGGGCCCGCCGTCCACAGCG
GCGCAGGACGTGGCGCCGTCCACCGACGCCACCTCGGCGGGCTCGAAGCGGCCGGCCTCG
GACCACGCGGCGCGCCCGACCTCGCAGAGGCGGAAGTCGTAGCTCTCGTTCTCCAGGGCG
TCGGCGCGCGAGAACACCAGCGGCGCCGACGTCTTGAGGTCGTAGCAAGAGATGAGCACG
GGCTTGATGGTGTCCCGCAGGGTGAGCTCCTCGCCGAACGCGGACTTCATGGCCGCCTCC
AGCGCCGCCGTGGGCGCGGCCAGGGGCCGCTTCTTGCCGCGGCAGAACAGGGACGTGGAC
GAGGAGGTCGCGGGCCTGCGGAACATGCGCGGCGCGTGGTCCGCCACGAGCCGCCACGTG
TCGTCGGCGTGGAACAGCGGCGCGCCGCGCGAGTGCGTGGAGAAGAGCATCGCGGCGAAC
ACGCCCCCCGCGCCGGTGCCCGCGGCGAGGTCGAAGTAGTCGGCGACGCGGGCGTCGGGG
TCCCCCGACGCGCGGCGGAGCGCAGACTCCAGGTGCGCCAGCGCGCGGCCCGCCAGCAGC
GCCCGCACGCCGCCCCCGCCGCCGTCCACGCAGAGCACGCAGACCTTCCCGCGCTGCGCC
GCCGCCTTACCCGGCGCCGCGGCGGACGCCTGCGGCGCCGGCTTGGGCAGCCAGAGCTGG
TGCGGGTCGGTGTAGCCGAACAGGAACTTGCTCTCGAGGATGGAGAATATCTCGTAGCTG
AGCTTGTCCGTGTCGGCGCCCCCCGCGTCGGCCTCCTCCTGCAGCCTCTCCACCTGCATC
TCCTCCGCCTCGTCCATGCCCCCACCGAGAGCGAGAGGCAAACACGGTCAACCGGTTGGC
GAATTATACCACTTCCGCCGGGCAGGAAAGCGGGAAGCAGCGCTGCAGAGGACAGAATCC
CGCGCGGATTCGCAACGATTGCTGCCGCCACGACCTGGCTGCCTGCTCTGTCTCTCGCTC
GCTGTGATCTCAAAAGGGAGC
>gg_00130
CTTCCCTTCCGAAGCCAACTCATCTCAAGTTCTCAACTCCCACAGTAGAAAACTCCACCG
GCTGCCTGCCCACAGAAATTCCCCCCCATTCACCTTCAAAAAAAGGAGGAGCCAGGCTTG
CTCTTCCCGAAATCTCCTTTCCCATCGAATCGACGGTGGTGTCGGCCACCTGAGCAGCTG
CCCTGCCCCTCCCCAGCGGCGGCTCTACTCCGCACAGGGCTCGCGACTCTTTCGCCACCG
AAAGGAGGGAGGGCGGCGCGGGCGAGCGGCGGAGATGGTGGGGGGCGGCGGCGGGGCGCT
GCGACGGGTGGGCAAGTACGAGGTGGGACGCACCATCGGGGAAGGCACCTTCGCCAAGGT
CAAGTTCGCGCAGAACACCGAGACCGGGGAGAGCGTCGCCATGAAGGTGCTCGACCGCTC
CTCCATCCTCAAGCACAAGATGGCCGAACAGATTAAGAGAGAGATATCCATAATGAAGCT
TGTCAGGCATCCCAATGTCGTTAGGCTGCACGAGGTTTTGGCAAGCCGGAAGAAGATATT
TATCATTCTGGAGTTCATCACTGGTGGCGAGCTATTCGATAAAATTATTCGTCATGGGAG
ACTCAATGAAGCAGATGCACGCAGATACTTTCAGCAGCTTATTGATGGTGTTGATTTTTG
TCACAAGAAAGGAGTCTACCATCGAGACTTAAAGCCCGAAAATCTCCTCCTTGATTCCCA
GGGCAATCTTAAAATTTCAGACTTCGGACTGAGTGCATGGCCTGCTCAGGGATCTTCCCT
TCTACGTACGACCTGTGGGACCCCGAACTATGTTGCCCCAGAGGGGAGACCCCCACTGTA
AGGATTTTGACCAGGTTCTCAGTCATAAGGGATATAATGGTGCGCTTGCTGATACATGGT
CATGTGGAGTTATTTTATATGTATTGTTAGCAGGTTATCTTCCATTTGATGAAGTGGACT
TGACTACCCTTTATGGAAAGATCGAGAGTGCAGAATATTCATTCCCAGCCTGGTTTTCAG
GTGGTGCAAAATCACTGATTCGTAGAATTCTTGAC
>gg_00131
CGTCGCACGACACAACCAGAGCGTGATGGGTCGTCACATAGACTTTGCCAACATTAAAGA
CTCAATACATGGGTTTTCAATTCAAATTATTCAGGGGAGGGCACATATTTTGCCTACTAG
ACTAGAAGTCGTTGTCATCCCTAGGAAGCGGCTCGTGTCCGCCCTGAGCCATGAAGAGGC
CATCATAGACCAGCCCAGCGAGTGGCCCACCGATAAGAGGCCCGACCCAGTAGACCCAGT
GGTCGGCCCATACCCCAGCCACGAGCGCTGGGCCAAAGGAGCGCGCGGGGTTCATGGACG
CGCCAGAGAAGGGCCCGCCGGCGAGCACGTTGGCGCCGACGACCAGCCCCACCAGCAGTG
GGCCCATGCCCCCGACGGCGCGGCGCGGGTCGACGACGGTGGCGTAGACGGCGAAGAGCA
GCGAGAAGGTGAGCACGACCTCCATGAGCACGCCCCGGAGCGCGCCGACGCCCGCGCCCA
GCGCGTGCACGGGCACGGGCGCGCCGCCGGCGGTGAGGAAGGCGAGGAGGAGGCAGGCGA
GCGCGGAGCCGAGCAGCTGCGCGGCCACGTAGAGCGCGGAGCGGAACAACGTGATGCGGC
CCGTGGCGGCGAGGCCCAGCGTCACGGCCGGGTTGATGTGGCCACCGGAGACGTGCAGCC
CCGCGGACACCATGACGGCCACCACCAGCGTGTGCGCCAGCGCCACCGCCGTCAGGCCCA
CCACCGTGTCCCCGCCGCCGCCGGCCAGCTTGCCTGTTGCCATGGCGGAGCCAACGCCGG
CAAAGACGAAGAGGAAGGTGAGGATGAGCTCGGCGAGGACGGCGCGGACGCAGCCGGCGT
CGGAGGCCTCGCGGTGGTGACCAAGAGCGAACTTTGCCATGGCGGGCGCGGGATGGCTAG
CTAGCTAGTGCTGGAGTGCTGATCCGATATGGATGGAGATGGAGGAAGTTTGTTGGATCT
TGGTGAGTGCTGAGTGCTGACGGCTGACGACGCTGATATATAGGTGGGGAGACGGATCGG
AGACAGATGCATCCATCCGCAAGCGTCGTAGAGGCCTAGTAAAGCGCGCGAGACTGTT
>gg_00132
ACGAACAACTCCGAACAGGCGAACAGGGCTCGGTAGTGCTACCTCTTTTCGCTCCTTTCC
GGGTTCCTGCCGGAGAAGGAAGATTTGATGAAAGCGGCGCGACGATGTCCGCCAACGAGC
TCACCGCCGCGGATGAGGTTTGTGATGAAAGAATAAACTTTAATGTGGCTACCTCAAATC
AAGCTGAAAATGGAGACATCAGCACAGTTAGTTTGGTGGAGTCAGAGAGGGCAGCCTATG
CATTTATTCCTCAAACTCCTATCAGATCAACTGATGCACACCTTGAAGAGTTCTCTGAAG
CTTTGAGAAGTAATATTGCATACTGATGCACACCTTGAAGATCAACTGCTAATGTGTGTG
TGTGTGTATGTATGTATGTTACTATACTCACGTGTTTAATATGACTTACAATTTGCAATG
GAAGCTGTTGCAAAAACGCTGCGACGAGTTGCAGAAGGGAAAGCTGCTGCTCAAGCAGAG
GCAGCTGAATGGAAGCGCAAGTATGAATTAGAGATGGCATCCAAGGAACAAAAAGGTCAT
AATGTAATCAAAGGCTGCAGTAACTTTGGGAAGGACAAGTTAGAGCAACCGACTAGTCAA
TTGGCATTGGAGGCTGCCCCCATTGATCAAACAAGTTGTTGTGGAAACCATGGGATCTGT
TCACATCAAATACTCCAGGATGAATGTCCTGGACCTAAACGAAAACCAGATGAAAAGATT
ATTGGAAGAAAGGCACCTTTTAGACTTCTATGGGGATGCGATGGGGATAAGAATGGTCAG
CACAAGCGTGATTTTGTGTCCTTCGAAAAAGGTGACATAAAAACAGCGGAGCGCAGCAAT
AAGCAGATTTTGCTAAAATGGGAATCCCCTCCGCAAACAGTTCTTTTTGTTACTAAACCT
AATTCCAACTCTGTGCTTGCTCTCTGTGCTGAAATGGTTAGATGGCTTAAAGAGCACAAT
AATATGAATGTGTTCGTAGAGCCACGAGTTAGAAAGGAACTACTGGCTGAAGATTCTTAC
TTCAGCTTTATCGAGACGTGTAATAATGATCAGGAAGCAAAGACATTGCATACGAAAATT
GATCTGATTGTAACTCTTGGCGGTGACGGAACTGTTTTGTGGGCTGCATCATTATTCAAA
GGGCCAGTTCCCCCTGTTGTTGCGTTCTCTCTTGGATCATTGGGATTCATGACTCCATTC
CCAAGCGAGCAATACCGTGAATGTTTGGGCAATGTGCTAAAACAACCATTTAGCATCACA
CTGAGGAGCCGTCTGCAGTGTCATGTGATCCGTGATGCAGCTAAGGAGCAAGTTGAGACT
GAGGAACCAATTCTAGTACTAAATGAAGTGACAATTGACCGTGGAATGTCATCTTACCTT
ACCTACCTAGAATGCTACTGTGACAGTTCTTATGTTACACGCGCACAAGGAGATGGGCTA
ATAATATCAACAACATCTGGAAGCACTGCATATTCATTGGCAGCTGGAGGATCAATGGTT
CATCCACAGGTACCAGGGATCCTTTTCACACCAATCTGTCCGCATTCGCTGTCATTCAGG
CCCTTGATTCTACCAGAATACGTAACTCTGCGCGTGCAAGTGCCATTCAATAGCAGGGGG
CAGGCTTGGGCATCCTTTGATGGCAAGGGCAGGCTTGGGCATCCG
>gg_00133
ATAAGTGTTGTGACACATGTTTGTCTCTGTACATAGGGTTGTATAGGGGCACTAGATGGC
ACTCACATCAAGGCATGTGTGCCTGCTAAAGCTGTGGATAGGTTTAGGGGCCGTAAATCA
TACCCCACACAAAATGTCCTAAGCACTTGTCGACTTCGACCTACACTTATGTCCTAGCAG
GGTGGGAGGGATCTGCTCATGATTCTCTCGTGCTGCAAGATGCCCTTTCTCGTCCAAATG
GTCTGAAAATTCCTGAAGGGACCTGATGAGTAACAGGCCATTCATACCCTTGAAGTCACA
GGCCAAGGTGGTCATTGCCTGTTGTGCCCTTCATAATTGGATACTAGATGATGGACCTGA
TGAGTTCATATATGATGAGGAAACATGGTACAATCACCTACCAAGGAGTAAGAATCGTGT
CTCTGATCGACAGGCTGATGTACGTGAGTGGGCTGCGAAGCGTGATTCAATTGCCGAACA
GATGTGGAATGATAGACTTAATAACGATGTTGCCAATGACAATTAGTTAGTACTTGCTGG
TGTCTTTTGGTTTTGTATAGTTTGGTGGGTGTGTACTGTGTAATCACCTTTACACTGTAC
TGCTGCTTGTACACTTGTAAATAATATTACTTTTTGGGTTAATGGATTGCCTTTGTTTCT
TTGAAACCAAAACATCACTTATTGTTTCTTTAATAATGTTTGTTACTAACTGTTACAATT
TATTCTTAGCACGGGTAAGGGAAAAAAAGAAGGGAATGCGGATGCTGGATCGCGCCAGAA
GTACAAAACATGGACTGATGACAACACAGAGTTCATGCTTCAATGGTATATTGACTACCT
AAAGGAAAAACCTGCTACCTCTACGTGGAAGCAACACCACCACCATATGTGTGCAGAAGC
TTTAAATGCTAGATTTGGAATTGGAGCTACCACACAGCAAGTTGATCACCATTTCAGGGC
CATCAAGGAGAAGTGGAATTGGATAAAACTGGATATGAACAAGAGTGGCTATGGTTTTGA
TGCACGATCATGCAAGTTCAATATTCACTATTCAGAGAAATCACCTTCGAATCTAGGGCC
TGGAAAATACAACTATCTTACTCGACCTATTAAATTTTTCCATCATATGGAAGAGCTATT
TGGAGAGTCTGCCGAAGCTAATGGATCCTTGGCTGTTGACCAGTGCACTGTGGATACTGA
TATTGAAGATGATAATAATGAGTCAGGCAGTGATGAAGCATATACTCCTGAACATGTTGA
GAATGATTCAGACACTATTGCTCCTAGATGTCCACCACTTGTAGGCGCTAGTTTGAGTAG
TAAACGGAAGAATAAGAAGTCGCCTGGGAAGAAGCATGTCAAGGATAAAGCAAAATGTGC
TAGATCAACAAGGGATGATGAAATAGCTGCAAGTATTGCCATGCTTGCCAAATGCATCGC
ATCAAGTTGCCCAGCAAATACAGATCCGTATGCTGATCTTTGGAAGCGTATTGAGGATTT
ACCTTTTCCACCGAGGGACAAGGTTGACATTGCGACCTACCTTTCAAAGCCGGAGCAGGT
TCATTTGCGGAACTACTTGAACGCTGCATCAGATCAATCATTTGGAACTTGGGTCACTGA
TTACCTAGGTGCCAAGTACCGTGTTACTGGTGCGGATGATGGTGAGTATGGTAGCACCAT
GTGAATATGGATGCTCAAACTTTTGGTGGCAGTGGGTATGCTGTGAATATGGTAGCTGTA
TGTAAATATAGGTGCTAAGCCTAGTGGTATTTTGGCCATGCTTCATGGACGAAGCATATG
GATGCACTAATTAAACTAGTGCTATTTTGGGTATTTTGGACGTGCTTCATGTTGTCAGCA
TATGAAGTTGTTTATATGCTTAGGAGTTCATTACCTCGTGGTACTGTATTAGCATAGTTG
ATATTATGTTGTCATCTTCGTAGATGAATATGGCTGTATAGGATGATCTGGACATGTAAT
AATATCCTATTTCTGGACTTAATCTGTTATGCA
>gg_00134
GAGCCTAACAAGTTTCACTAACATGGTATTGACTGGTTTATACTATGTCCTATCAGGGAA
ACGCTTTCTGGAGGTTAGTAAGAAACTTACTTCAGAAACCAGGGAAGGAGCAAGTCCAAT
GTCAAGCACCAAAACCTATCTTGCTAGATACTGGTGAAATGAAGGAACCATATGATTGGG
CGCCTGCAATTCTTCCAATTCAGATCATAAGAATTGGCCAGCTGGTTATCTTGTGTGTCC
CTGGAGAATTCACAACAATGGCTGGCAGGAGGCTACGTGATGCTGTCAAAACTGTACTTA
CAAGTGACAACAATGGCTGGCAGGAGGCTACGTGATGCTGTCAAAACTGTACTTACAAGT
GACAACAGTGGTGAATTTAATAATATTCATGTTGTTCTTGCGGGGCTAACAAATACCTAT
TCTCAGTATATTACAACTTTTGAAGAATATCAGATCCAAAGATACGAGGGAGCATCAACG
TTGTATGGCCCCCACACCTTGAGTGCCTACATTCAGGAGTTTCAGAAACTTGCTACAGCC
ATGGTTGCAAACAAAGAGGTCCCAACAAATTTTCAGCCACCAGATATGCTGGACAAGCAA
ATAGGACTCCTCCCAGGTGTTATGTTTGACTCCACACCTCACGGGGTGAAGTTTGGAGAT
GTCAGTTCAGATGTTCCTGCAAGCTCAACTTTCAGTAAGGGCAGTATTGTGAATGCTACA
TTCTATTCAGCCTGCCCAAGGAATGATCTTCTCACAGATGGTACATTCGCACTTGTTGAG
AAGCTGGAGGGTACCGACAACTGGGTTCCTGCCTATGACGACGACGACTGGTCACTACGG
TTCAAGTGGTCAAGACCTTCAAAGTTGAGTTCAAGAAGCTTCGCAACGCTGGAATGGACC
ATTCCTGAAGATGCCTCATCGGGTGTTTATAGATTGAGGCATTTTGGTGCCTCCAAACCA
CTGATTGGGTCCATTGAGCATTTTACAGGGACCTCTCGGGCGTTCGCAGTGCAGTAGGTA
GTACACCATGAACATTTTACAGGGACCTCTCGGGCGTTCGCAGTGCAGTAGGTAGTACAC
CATGAACATTTTACAGGGACCTCTCGG
>gg_00135
AATTATGGTTCCACTTCCTAGTGCTAACAGAGATTCATGCCTTGATTGTTGCAACTAAAG
CCTTTTGACATCACAGCAGTTACATCCGGTGCAGTCGCTGAAATTCATTGTGGGCACTGT
CTACATGATTGCAACGCTCAAGTAATCACCAATCTGGAACCCGAGCTCTGCAAGAGTTTT
GGCATCATCACCTCTTCCATGACCATATGCAAAGGTCGAACCCACCTGTCTGACAACAAA
ACGACCATTCTTGTCTGGGTATACAAATGCAAAAGAAAGCCTTGCATTCCTTTTCCTTGC
TGGAAGAGCAACCTCTTTCACCTGAAAAATAATCATAATGCAAAGATCAGTGAGCTCGCG
GAGAGTGGCATCCTTCCATGTGTAAATCTGAACTTCATCCTTTGGTTCCTTCCCTCTCAC
AGCAAACTCTTCATTTTGATGGTGACCAGCAACCCTTGTGAAAACCCTGAGCAGCAGAGG
ACAGGTCTTCTCGCGGTCGATTGGTTCGGGGCGGAGGCGCGCCATCGGCGGCGGCCCGCG
GTGCTGCATCGGCGGG
>gg_00136
GCGCATTTTGGCTTGGGTTGAGGTTGTTGTGCTTTAATTTTCCCAGAATTTTGTATCTCC
GTGTCAGAGAGACCTCTGAAACCATTATTGGACAAGGAGTTACTTTGTGCTTTACTTGTT
CGTGACATCTGACCAGAATGACCATGTCTATCGCCAGGGATACTGATGCTGGTGTCCACC
CAGCTTTGGTTCTGCTTTGATGACAGTGATGTCTTAATTGGCTCCTCGTCAAACAAAGGG
TTCCTATTATCTGCAGCTTGAGCACCTTGTGCGTGCTGTGTCGCCCAAAATGCACCTAAA
GGTGCATCTCCTGCCTTTGAGCTTCCATGCGATAAAGAACTATTAGATTGCTCTCTTGGA
GGTGGAGGAGGGTTCCTTCTAGGCATCACAGGTGTTCTTTTATGAGCACCTTCATCTTGC
AAGGAAACGGCTGGTGAAGGTCCATCGGGTAACCTTTTCTGTAACTCAAGCGGCAGTAGC
TCATTAACACGAAACCAGACCTGCGTGATGTCTGGTCTGGCATTTGGAGAGGCTTCCAGC
ATATCTTTGATCAACCCTGTGACAGCAGCGCTATACTTGGGTTGCTCAGGGATACGATAA
TTGCCATTGAGTACCTGCAGCTTGGATTCTCCATCAAATGCAGACTTGAAGTAGCATATT
CTATATAGAAGGCACCCCAAGGCCCAAATGTCAACTTTTTCGCTAATAACTTCTCTTCTG
TAGAGATCCCACATCTCTGGGGCCCTGTAGGCTGGGGTTGTATGCTTCCTGATGACATCT
TCCTCAATGCCCATCTCTTCTGGTTTGTTAAAGCATTTATGATTAGTTGATGTGCTTCCA
AAATCACATATTTTCCATGCACCGTCCAATCCAAGAAGAACATTTTCAGCTTTCAGATCC
CTATGTCCAATCCAAGAAGAACATTTTCAGCTTTCAGATCCCTATGTCCAATCCAAGAAG
AACATTTT
>gg_00137
TTCTTATTCTTGAGATCGATCCAGAAAGATGCCATACAGTACAGAAACAGATGGAGATGG
ACAAGAATTGGCGTGCTAATGGTTAGCAAAGAACACGGCAGATGAAGGAGAGGGAAATAG
AGCAATAGAAAACGAGAGAGAGCGAGCCAGATTGGCTTCTATACAAGCAGACCTCCATAC
GGGCTCGCCGCATGCATGCAGCCGGCCGTGAGAGCTCATCAGAGGCCGACGGTGACCACC
GGCGCGAACGCGGTGCCGAAGGCGCAGTCGGCGCCGGCGGTCGGCCCGCGGAGGGAGCTG
ATGACGGCGGCGCCCTCGAGGAGGTCGTTGATGGCCGTGGCGTAGTAGGTGCGCAGCCGC
CGCAGCGTGCGCCTGTACAGCACGGCCAGCCACCGCATCCGGAGCCGCCGGATCGCGCCA
AAGAGCCTCCTTTTTCCCCCGAGCCTCGCCACGGCCATCTTCTTGTTCTTATTCCTTGGC
CCCGCCGCAGGCACCGGCGGCGACGCTCCACCCGCCGCTCTAGCCACCAGTCTCCGCGGC
ACCCGGAACATCATCGGCCGCCGCGGGGGGACGCGGGCCGCCGCAACGACCTGCTGGTCG
TCCCCCATCAGATAACTGCTATCCGCTCCCGCTTGGCTGTGCATGTGCTTGCTTGCCATG
GCAAGGCGAGGAGGAGGAGGCTAGCTAGCTATCAGAGCTAATAGACAATGGCATGTGATG
GTAGGACCGTGATTTGTGCGGGAGTATGAGTAGTTTATAGGATACTGTTAATCACTTAAG
CTTGGAGAGCATTGTTTATAGCGTGGGAGGCTCTGGGAGGCAGGTGTGGATGGATGGCGA
ATAAGGGG
>gg_00138
GCCGGAGCCGCGAGTTGTGCTTGGCGGCGAAGTCGTTGAGCTCCCGGAGGCACCCCGCCG
AGTCGTAGTCGGCGGGCTCCGACTTGGCGGCGTTCATGGCCAGGTACCCCGGCACGCAGC
CGATGGGGAAGTTGCCAGGGACGATGACTCGGCTGGCGCCCATGTCCAGCACCTCCTTGG
CGGCGTCGATGATGGTCTTTACAACCCCCGGGATCAGCTTCTCCACCTCGGCCACCGGCT
TGTCCTGAAAGAAGGCGTAGTTGTAGTCGTTTCCACCGATCTCCCCGACCAAAACCAGTG
ACGTCTGAAGCCGTCTGCGTATCTCTTGATCGGTGCCGAAGGTGTACTTGAGGAAGTCCT
TGAACCAACGGAGCTGCACCTTGAGGGAGTTGGAGGCGACCGGCACGGGAACGGTGAGGT
TGTACTGGTCGGCCGGGTCGACGGCGGTGGCTCCGGCGACGGCGAAGTTGACGCCGTGGT
TGAAGCTCTTGTTCTTGCCCAGGTACGGGTTCAGGAACGGGAGACCCAGGTCCTGAGCCA
GGAAGTCGATCATGAGGAGGCCGTCAG
>gg_00139
GTTTGAATCCTTTTATATTCTAATTTTTAATTACTTTCTCTGTTTCTGCTACTTTTGTAC
TGTGTATTTCCAGCTTCTCCATCAGACTGATGATTCCATATTCAGTACGCTGCAAGTGAT
TTGACATGTGGCTTATCCTTCAGGTGAGATAAGGAAAACCTGAAACACTGTCACCATTTA
AAACATTGGCTCCTGGAAGTTCAGGTGAGATTTGAAGCCTGAAGCACTGAACCATCAACG
ACGTCTGAACCATTTGGCTCCTGGAACTCCAGATGGACGAGCAAAGCCGTTGGCCACTGC
CATTGGCGTGTGAGATCATCATCAGCACAGCGCCACCGCCCCTTCGGCGGCAGCCGGCAT
CACCATATGTACAGGCTCGACGAGTCCACCAGCTCTGGCGATGGCAGAGGCCTGAATTCG
TTGCTCTCGAACTGCAGCAGCTCCTTGAGCTTGTCCAGAGCTTCCCGCATCCAGTCATAC
CGACACAGACTGTACGCCTCCTCAACGGGTACCCATCTCCTGCCATGGGTGACCTGCTCA
GGCCAGATCTCCAGCAGCTCTGT
>gg_00140
GCGCGCGATCTCAAGCCAGCCGGCATCGATGCCAACTCCTCTTCCCGAGCAATCGCCCTG
ATGCCAAGTTGCCAATAGCCGGCGGGCTCCGTACCGTAGTAGAAAGAGAATAGGGAGGAG
GGTGAAAGGCGAGCGCTGCGTCCGGCGGGGCGAGCCCAATAGAAAACGAGCAGGGGAGAG
CGGTTAAAAAGCGGGCAAAAAAAGGGTAGACGCCGCGAGCGGCAGACAGACAGGCAAGGG
CCAAGGCGGGGGCGGAGCGCGAGAGGCGACGCGAGGAGAGGAGGAGGCGGTGCTGTGCTG
CGGTGGCCTGCCATGGTTATAAAAAGTAACGGAGCGCGACGCGGGTAGAATCCGGAAGGC
CCGCCGCTGCCCCCTTCTTCCTTCCCGTCCCACACACGCCGCCAGCCGCCGCCGCCGGTG
CCGGTGCTGGTGCGGCTCGCTTCCTTCCCCCCCGGTCCGCGCGGGCTGCCTGCGCGAGCA
GGGAGGCAGGGCACGCGGCAACCACGTGCGGGGGGCGACGACACTACCCTATGCTCTGTC
CTCGCCCGCAGGGTAAGATTGCAGCAGCAGTGAATTTGAGAGCTTGAAGGGTTCATCCGA
GACATGGAAAAAGTGATCTGTCGGGCATATCTCCTTCAATGCAAGCAGTTCTTTTCGAAA
GAAACTCTTGATTGGTGTGTATTAGCTCGTGGGAACACCCATCTCTCCTCTCTGGTGAAC
TACACATAGCGGTTATATGCTTCTCTATGCTCAACAACAAGCAGACTGATGCGATATTTT
CCTGAAGTTACTATATTTCGGTCTATGCCAGACATCTACATGGTTTCTTTGCTGTGTTCG
GCCGATATCTGTTGCTGCCCTAGTTAGTCGTTTTGTCTTTTGTGTACTATCTGAGGTCAA
GGCTCATCCTTGCTACTCTTCGCAACTTCATGCTATGGTTGCAGTGGGCGTGTAGTGGAA
CAGAATCCTACTGAGGCAAGAGATTGATCAGCTAGAACTTGGCAAAAACTTGCCTGTGTT
GGCTGTTCATATTTCTCTGGACTTGGTTATTCTGAGGGGGAAACCTTGCACAAGGCAACT
CGGATACCGCAACAATGGATAGATTCAAGTTGATTAAGGAAGTTGGCGATGGGACTTTCG
GGAGTGTATGGCGTGCTATAAATAAACAGAATGGTGAAGTTGTTGCTGTTAAGAAAATGA
AGAAAAAGTACTATTCTTTTGAGGAATGTATGAGTCTGCGTGAAGTAAAGTCTTTGCGGC
GCATGAATCATCCTAACATTGTGAAGCTCAAAGAGGTTATCAGGGAAAATGATATATTAT
ACTTCATAATGGAATACATGGAGTGTAATCTCTACCAACTTATGAAAGATAGGGTCAAGC
CTTTCTCGGAGTCTGAAGTCCGCAACTGGTGCTTTCAGATATTTCAGGCTCTTGCTTACA
TGCACCAGAGGGGCTACTTTCATCGTGACCTCAAACCTGAGAATCTGTTGGTTAGCAAAG
ATGTCATAAAGCTAGCAGACTTCGGTCTTGCAAGGGAAGTCTCATCATTGCCACCATATA
CAGAATATGTCTCAACTCGCTGGTATCGGGCACCAGAAGTCTTGCTCCAGTCATCTGCTT
ATGATTCTGCAGTTGACATGTGGGCAATGGGTGCCATAATGGCTGAGTTGTTGACACTCC
ATCCCCTCTTTCCTGGAACCAGTGAAGCG
>gg_00141
GCCAATAGTGATCGAGATGGTGGAGACAGAGAAGATAGTGATAAAAAGTAGAGAGAGAGA
ATTAGAGATTATACGTACCCTACACACTTGTGCTCCCATAATCGTCTAGTACTGGTAGAG
CACAATATTGTCATGCTTCTCACTCCCTTTTCTGTTCCTTTACTTATCTGGACGTGCGTC
ATCAGCAAGATAGCAACTGCACTCGTGCTGTCACGCGACTCTGCTTTCCAAGCTCGAGAC
TGACCTGTGGCGGCTAGGCCCCTCCAAAAGAATCGCAAGGCAGCAGAGCAAGGGAGGACA
TTGCTCTCCTATATTGGCCTTGGAGACTTGCCTGACGTACATATCCCGGAGAGGCCGGAG
CTGATCCTGATCGCGCACGCTCAGCACCTGCTTGAGGGCATGGCTGCAAGGAGGGCTGCG
GCTGCTTCCTCCGTCCTCTCTCGCTTCCTCCTCACAAGGACTTCGCCTTCGCCTGCTTCT
GCTGGTTCTTCCGCCGGCAAATCCCCTCTCCTCGGAGCAGGGGCTCTTCTTCACAGGTTC
AGCACTGCACCGGCACCCGCTGCTGCCACCGCAGAGGAGCCAATCCAGCCCGCCGTGGAG
GTGAACCACACCCAGCTCCTCATCAATGGCAACTTCGTCGATGCTGCTTCTGGGAAGACG
TTCCCGACGCTGGACCCCCGCACCGGCGAGGTCATCGCGCACGTCGCCGAGGGCGACAGC
GAGGACATCGACCGCGCCGTCGCCGCTGCCCGCAGGGCCTTCGACGAGGGCCCGTGGCCG
AGGATGACCGCCTACGAGCGGTGCCGGGTGCTGCTGCGCTTCGCGGACCTGATCGAGCGG
CACGCGGAGGAGATCGCAGCGCTGGAGACGTGGGACAACGGGAAGACGCTGGCGCAGGCG
GCGGGCGCCGAGGTGCCCATGGTGGCGCGGTGCATCCGGTACTACGCCGGGTGGGCGGAC
AAGATCCACGGCCTGGTGGCGCCGGCCGACGGCGCGCACACCGTGCAGGTGCTGCACGAG
CCCGTCGGCGTGGCCGGGCAAATCATCCCCTGGAACTTCCCGCTGCTCATGTTCGCCTGG
AAGGTCGGCCCGGCGCTCGCCTGCGGCAACACCGTCGTCCTCAAGACCGCCGAGCAGACG
CCGCTCTCCGCGCTCTACGTCGCCAACCTCCTCCACGAGGTCGGCTACCAGCGTGACACG
CCCCCGAACGTAGTATCATCAGTTGTCTCGATCGTAAACTAGCCGTCACCGTGGCCCGCG
TTTCGTGCCGTTCGTTGTTGCAGGCTGGACTCCCCGAGGGCGTTCTGAACGTGGTGTCAG
GCTTCGGTCCGACGGCCGGCGCCGCGCTCTGTAGCCACATGGGTGTTGACAAGCTTGCGT
TCACCGGATCGACGGGCACGGGGCAGATCGTGCTGGAACTGGCGGCGAGGAGCAACCTGA
AGCCGGTGACGCTGGAGCTCGGTGGCAAGTCCCCTTTCGTCGTCATGGACGACGCGGACG
TCGACCAGGCCGTCGAGCTCGCGCACCACGCTGTCTTCTTCAACCAGGGCCAATGCTGCT
GCGCCGGGTCGCGGACGTTCGTGCACGAGCGCGTGTACGACGAGTTCGTGGAGAAGTCCA
AGGCCCGCGCCCTGAAGCGCGTGGTCGGCGACCCCTTCAGGAGCGGTGTCGAACAGGGGC
CTCAGATCGACGGCGAGCAATTCAACAAGATCTTGCGGTACGTCCAGTCCGGCGTCGACA
GCGGCGCCACCCTCGTCACCGGCGGCGACAGGGTGGGCAGCAGGGGCTTCTACATACAGC
CGACGGTGTTTGCGGACGCCAAGGACGACATGAAGATCGCTCGGGAGGAGATATTCGGGC
CGGTGCAGACCATCCTCAAGTTCAGGTACACACGCATGGATGATCTTGTGACGACACAGG
GCAATAGTGTGTCTGCGTAGCGTGACGACTGACGGCGGAGGGCCGCCACACGCGTGCTCT
CTTTTCTTGCTTGTGGCATGCAGTGGCATGGAGGAGGTGATCCGGCGCGCGAACGCGACG
CACTACGGGCTGGCGGCGGGGGTGTTCACGCGGAGCCTGGACGCGGCCAACACCCTGTCC
CGGGCGCTGCGGGCGGGCACGGTGTGGGTGAACTGCTACGACGTGTTCGACGCCACCATC
CCGTTCGGCGGCTACAAGATGAGCGGCGTCGGGCGGGAGAAGGGCATCTACGCCCTCCGC
AACTACCTCCAGACCAAGGCCGTCGTCACGCCCATCAAGGACCCCGCGTGGCTGTAATCA
CACCCGTCCTATTCATCATTCTCGCTGGTGCTCGACACCAGAGAATGTGACCAATAAAAC
AACCGTAAAAAACACCCAGGCTTCTTCCCTCGAACTTTATATCCGGTGGAAATGCTCAGC
TTAGGGCCTCCGAGCGTCCGGACGTTCCCGTTATCGTGAACGCGACGGCCCGAACGGCTT
GCCCTCGACAGTACTATGCTCCAAAAGTTTAATAAAAAATATCCACTCCAAACATGTTTG
GGTTGTGGCTTCACTTAAAAAAAA
>gg_00142
TGAACAAGGCTCTTTTCCTAGCTTGTTTTCTCCTCATTTTCTTGAATTAATTTGTCCATC
TCCTTCTGCCCAGTAGCTATCAGTGTCTTCACCGTGTCAAACACAGTCATTTTAATGCTG
CTATTTGGTAGATTTTTTAATGCATTTGGCACAAAACCTCTATAAAGACCAGTTAGACCA
TCACGCTCCACAATGCCTGGAATAGCATCAAAAACTGTATTGTATGGTGTGCCTCTCATC
TGCATCTGTCTCCTAATAGTGTCCAGGGGATAACACATCAAAGTTGCAAATGTTGCTGAA
AGAAGAGCAGTTGCTAGAGATGTTTCTGGTCTATTCTTGTACTTCTCTGGTACAGATTTC
TTCATTAGGTCAAAAACACAGAAGTTCACAGCAATGTAAGGTGCAATTGCTATAAGAGAT
GGACCCAAGCCTCCATAGAAGGAGGCCAGCCCTTCTTCTCTCAGCATGTTAAGAGCAACC
TACAAAGTCATCAGGCTATGCCAGTTTCCAAAAAGAAAAATAGAAATTTGCACTTACAAG
AGTGGTTACCTGAGGTAAAGTGCTGTGTCCAGATTGAACTGCTAGCCTGAGCCGGAGAAC
ATCCAGTGGGTAAGTTACCTATAAGCAAGTACAAGTAGAAAGTTCTGAATGTGCTAACGA
TGGTATTCTGTGGATTTTGATAAAATTCATGTACCATGAAAAACTGAAGACCAAAGAAGA
AACCAACTATATTCAAAATTCCCATATCTAACAAAAACAGAAATACAGGGACATTTGCTA
GTGAGTAAGCAAATAAAATAAATTACAAGTGTAGATGTCATGCCCGCGCAAGCACCAGCA
GCAAGTCTCCCAAATACAGAAAGCTCTCCATCCTTTCTCCGGAAAATTTTCTTGTAAACT
TCATACGAGAAGAGTTGCACCGCGCTGTAAGGAATTATGCGAATGACCTGTGGAAGGTTG
CCTTTCCAGTAACCCTTAAGCCCGTCCTTCTTCCCAATGTCTGCCATAGCCTCGAGAAAT
CCAACACCCTTCCTGGCGCTCTCTCCCGCCACCCGCACGCTATGCGTCTGCATGAGGATC
TTGACGCGGTCGAGCGGCGCGGTGACGGTCTTGGCTATAGTGCCCGCGGCGGCCCCCGCG
GCGAAGAGCGCGGCGCTGTTGGGTACTAGCGCCAGCAGCGCGAGCGGGTGGCGCACCAGC
TGCGCCGCGGGGGGCAGCCTGCGGTCCGTCGACTTCGTCCTCTGCTCCTCGGCCACCGCC
GCCGCCTTCTGCTCCTTCACCTCGTCGGCCCGGACGACGACCACCTCCTCCACCGCCTTG
GCGACGGCCGCGGCGGCGTCCCCGCCGTCGCGGACGGAGAGCGAGGCGAAGGCGGAGATC
CGGGGCCCCGCGCGGAGGAGCGGCGGCGCCCCGGCGTGGTTCTTCCGCGGGGGCCGCCAC
GAGTCGCAGGTCTCGACCCGGCGGCGGCTCATCGGGGGCGGCGGGGTGTCCTGGATCTGC
GGGCCCGCGAGAGTCGGGAGGCGGTGGGAGAATGGCGTCACCGCGCGAGATGAATTGAGC
AGGCGGGGGAAGGAAAGGGAGAGGGGTGGG
>gg_00143
CCTCGCACCAGCCGCTAGAGAGAGAGGAGCGCTGGCGCAGGTGGTTGCCGCCGGCGTGGG
GATGCGCAGGGCCGGACTGAGGGGCGCCGCGGAAAGCGCACGGGGGGTTGAGCCGTGTCG
CCGCCAGGCCGCTCACCGGAGTTCGCGTGCAGCGGAGGCCGCGCGCGGCCTTGTCAAGCT
GCCCTACAGTGGCGCGCAGAGGTTTCTTCGTCTTCCTCACCGGCGTCTTCAACGGCGTCG
AGCAACACTTAGGGTTGTCGCGCACGATGTGAAGACCGGAAAGGCAGTGGCACCGGCGAG
CTCCTCTCGCTGGAACCGCGTGCGGGTGAAGCTTGCGCGCGCGGCCCTGTCGAGCGGTGC
TCGTCATGGCCCTAAGGCGGTCGCTCGAGCGTGAGCAGGGCGCGGCGGCGGCGGCGCGCT
CGAGCGTGAGCAGGACGCGGTCCCGAGCACAATCAGGGCGCGGACGCGTGACGGCCGGCA
GCGGCGCGAGTGCCAGTGCGAGCAGGGCGCTACGTTGGTGGGAGCCTCGGCCAAGTCGTC
ATGGCAGGCAGCGCCGACTCCGAGTTCGACGAGCCAAGCAGCGCCGATTCGGTCGGGAAG
GGCCGGATCTACATGCGCGATGAGCCAAGCAACTTCGATTTGGTCGGGGAGGCTGGATCT
ACATGGTATCGAATCGAGAAGGCTGGATTGTATATCTACATGCACCAAATCGTTGTACGG
ATTTGTGTTAGGCTTCAGATTGGGAATTATTTTTAGGAATTTTAATCTTATTAGGATAGG
ATATTGCTCGAGTCCCATCTTTTATTCGTCAACATCCCTTTTAAGATTTGATTCGATTGT
TTTTTCTGTTGGGATTGAAACTCCTGGTCATGTAGGACTCATCTCTCGTGCAACAATACG
TTAAATTTGTATTCGATTTGGTGTACCGAATCGTTTTATTCTCTTCTTACAAGAAGGGCC
GGACCAAACCAAAATCAGGGATAAGAAATTTTACCTCTTTATTATTAGGGCCGCGTTCAC
TTGCCATGCATACCTAAAATATTTCCTCTTCCACCCGTCACATCGAATCTTTAGACACAT
GCATAAAGCATTAAATATAGGTAAAAAAATAACTAATTGCATATTTTGTCTGTAAAGTTC
GAAACGTATCTTTTTAGTCTAATTAATCCATGGTTGGATAAATTTTACTAAAATAGACTT
TTTCCGAACTAAAATAATATTAGTAACGGGCTAGGCCTCGGACGACAGCGTTGGCCCAGG
TTTATTTTTGCGGCCCAAACGGCCGCAAAATGACTGGACTGCCGACGGCCAGCGCCGACG
AGAAGGAGAGGAAAGAATGCTGAAGCAGACAGCAGTAGCAGCAAGTCAAAGGAGGCCGAA
GAGGCGAACGAAAGAGAAGAGGAAGATGGTGGCGCCGATAGATCCGATGCTGTGGCACAA
GGTGGCCGCCGTCTCCGGGGTTGCCGCTTTGGGGCTCGGCACCTACGGCGCGCACATGTT
CCGCCCCAAGAACCCCGCGTACAAAGAGGTTTGGCACACCGCGTCCCTGTACCATCTCGT
CCACACCGCCGCGCTGCTCGGGGCGCCCATCACCAAGCGCCCCAACGTTTTCGGAGGGCT
CCTCACTGTTGGGATCGTGCTCTTCTCTGGAACGTGCTACACTGTGGCTTATCTTGAAGA
CAGGAAGTTTTCTTCACCGGCACCATTGGGTGGCTTTGCCTTCATAGCTGCTTGGGCCAG
CCTCCTCTTCTGATTAAATTGTGCTTTTCCAAGAAAAAAAAATCATAAACCTCTGTGTTT
TGGTGCTTTATTTGGTTATATGAAAATTGTACTTGTACACTGTACAGTATGCACCTGTGG
TTAATAATTCAATCTGTAATCTTGTGTTTCTACCAAAGCATGATATGCTGATGATGATAT
GTTTTCTGTTGGTC
>gg_00144
GGTACAAATGTATATATACTCATGTAAGGCGCAAAGCATTCTGAGAACAAGTTCACATGA
TGAAAAATTTATTTCCAGTCACCAAGCCACCGTTTCAACGTCAGTTTGCAAAAGCTCTTT
GCCAGGGGTCATCAGACATTCAGACCACGATTGGAATAGGTTTGCAAAAAAACTCTCAAG
TGAGGCGAATCTAACTTTAATGACATTACTATGGCCACAGGTACTGCAATATCCAGCAGG
AAACAACACATCCATCGGTAAGGATTTACTTGTCTTTCCCTTCAGAGTGAGCAGAAGGAA
TAGTTGAGACTTTGGGTGACCACTTTGGAGGAGCACCATTGAATAAGTATGAGCATTCAG
TGTATGCAGCTCCTATCCCCACACCAGCTCCAAGGGCAACTGATGCCCAGCGAGTAGTGG
GGCTACGGAAGAGGAGGAGGCCCGCGAAGGCGCCGGCGAGGGAGGAGTAGGCGACGCGGC
GGATGGAGAGGTCGAGGCAGGCGTCCCACTTGGCGTCCAGGTCGTACCGCGGCGGGATCC
CCGACTTGGGAGGCGGGGACGAA
>gg_00145
GTGGACGGCTACCTCCTCCTCATGGACTCCCTATCCTCCGCTCTTCGTCAGGGCTGGCTT
GATCTGGCAAGTGCTCGCCATTCTATGGGCCCATCACGTGTTTCGAGTACACTTTTTGAT
CACAAGGAGCAGTCTGCTGCCACTAAGCTTCAAGTTGCTGATCATGATGGCCTGAAACCA
TCAGAGCCAAAACCACACTTTGCTCTATCAAAGTGGTCTTTGCAAGAAGAATGTCACTCC
ACCTATGATGTCAGTGAGAGAGCTTTAACTGAGCCAAAGATGAGGCATCGAGGATCAGTT
ACTACCCCAGAAAATGGAAACCATGAAAGTGCAAACACTACAGCATCATCTACTGGTGCT
GATGCTAGCAATCATGTTCAAAGAGCGAGATCAAAAGCATTATCAGTCTTTGGAGGACTG
GTGTCTCCAAAACTAAGAACCGCCCAACTTTCATTTGAAACAGCACTTGACTTGATTGTG
GAGCTAGCAAATTCAAGGTCAAATATGTTAGCTAGTTTCTCCCAGTTAAAAGAGTGAAGC
TTGACGTTCAATTTTGAGGTTTTGTACCCTGGGCACCATCTATTCAGCACTCATGGAATC
GCAGAAACTGTAAATAAGTCTTGAAATCCAGTACATTTTAAGGAACGACTAA
>gg_00146
AGGAGGAAACCATCGCTGATCAATCGCTCGTACACGGACTCACGAGTCAGGTTCATCCCA
TCTTGGAACCCGCGCACCGGCACGCACGCGGAGCTGCAGTTCGCCTGAACCCACGACGGC
CGGCTGTTCTCCACGTCGCCGGGCCTCTCGGAGATGTAAGCTCCAACTGCGTGCTTGGCA
CATGGCCCTGTCAGCACCTCGTTGTGAGGAATCTTGCAGTTGTAGACGAAGGTGAGGCCC
CAGTTGGTGGCGCTGATGTTGACCGGGAAGAGGCCGAGGCCAGAGGACACGTTGAAGTCC
GGGATTTTACACGCCCCGTCGCCGGAGAAGGCGGTCTCCACTGCCACAAGCATGGAGCGG
CTGTCGTAGGATATGTTGAGCACGCGGTACAGGTTCACCCTGAACGTCCTGCTGAGGTAC
GCCCTGCCAGCAGCAGCGTCGCATGTCAGCCCGAAGGCCGGGTAGCCGCACTCCAGCGGA
TGCACGCCGACGAGCGAGAACGGATACGTGATGTTCAGGCCGCCGCATCTCGCCGGCGTG
CAGCTCGTGTCGTTGCCGCTGGTGGTCCGGTTGGCGTCGGCGTCGGCGGTGGCCGTGGCC
GTGGCTAAGCCTAAGCGCGGCAAGGCGGAGAGGGGGAGCAGCAGCGCCGCCGCCACCACC
ACCACCACGGCGGTCTGCATCGGGGAGAGGAGAAAGAATAGGTGGTGGTGGTGGTTCTTG
TTCGCGTCTGCGAGGTGGACTGTGGAGGTGGAGGTTGTGAAAAAGAG
>gg_00147
CGCTGCCGGAGTTCTTCGGCGGGGCAGGCGGCGCTGGGTTCGGGACGGCGACGCGGAACC
CGCGGATCTACCGCGAGTACCGCGACTTCATCATCGCCAAGTACCGGGAGGACCCGGCGC
GCCGCCTCACTTTCACCGAGGTCCGCAGGGCGCTTGTTGGGGACGTCACGCTCCTCCGGA
AGCTCTTCGCCTTCCTCGACTCCTCCGGCCTCATCAACTTCTCGGCCTCCTCCTCGTCCT
TGGGCCCCGCGTCGCGGAAGCAGGAGGTGGGGGTCGTCGTGGAGGCGTCCGTGGGTCTGC
AGGTGACGCCGCGGCCGCCAGCGTCCTACTTTGCCGAGGAGAAGCGTGGAGCACCGGGCG
GGGAGAAGGAGAACGGATTCCGGTTGCCGCCGCTGACCTCCTACAGTGATGTGTTTGGGG
AATGGGCACCTGGGAAGGCGCCTATATGTGGTTTTTGCGGTGAGGAGTGCAATGGTGCGA
AAGTTGAGACGCTGCAGGATGGTTTTAAAGTATGTTCAAAATGTTCCAAAAGCAATAATG
ATAATAACAAGGAAGAAGCGAATAAATGTCCTGGTGACAAAAAGGACAGTATGGAAAATC
ATGCTTCGAGTGCATGGACAGACGCGGAGACGTTACTCATTTTGGAAGGAGTCCTAAAAC
ATGGAGATGACTGGGATCTTATCGCCCAGCATGTCCGTACAAAGAATAAATCAGAATGCA
TAGCAAGGCTTATTCAGTTACCTTTTGGCGAACATATGCTGGGCACAATAAATGGTAAAT
CCGTTAGCAGGCTCCACATAAACCAGGCAACTGATGGAAAAACAAACCAGCACATTATGA
AGGAGTCTTCAAGCCACACAACTGAA
>gg_00148
GAATCAGTTATGAATCACATATGTAGACTAGTCAGATGTCAGATTGACCACAACCATCCT
AAACATCAGCACAAGCAAGAGGCACAAAAAAATCAGTACACACAGATGAAAACCGATATA
GTTCATACCCTCATAAGTCATATTCATAGCAGATCACATAACCAAAAGATTTTGATCCGA
TCTACAGAAGACACACATCCGCCAATACGAAATTATTAAACCATCATCATTGAAAAAGCC
TTCAAATTCGTCCAGAAAGCATGAGCCACCTTCTTCAACTCGACCTCGGACATATCAAAG
CAACTAAGGTACCAGCTACAAAACTACTATAAAAGCAGACGGGGCCTTGTCGGGGGAGAT
CCCATCAGATCAGACGGGGGAGAGGAGCTGGAAGACGGAGGGCTTGGGCTCGGAGTTCAT
GCCGATGACGATGACGAGCGGGATGAAGCCGTAGTGCGCCACCACCTTGGCCTTCTTCAT
TGTCCACGTGGTCCACTCCTTCACGAGCCGCACCGTGGTCGCCGCCGCGGTGGCGTCCTC
GTCGGCGGCGGCGCCCTTCTTCCCGCCCTTGCCCTTGGGCTTCGACTTCAATGACGGACG
TGACGCCATGGCGAATCCCCCCGGACTGCTGGATCCGACGCGCCGAGCAAAACCCTAGGG
AGGCTGCTGAGGCGTTTGGGGATTGTTCGATCTGATCCAGCAGTCCGGGGGGATTC
>gg_00149
GCCTGAACCCAGAACACAAATGAAACATTTCATACAAACATACTTTGTTTACTTACTTGA
GCATGATTCATAAAACACCAAGCAGGCAAGCAATTATACAAAGATGCTCCCAAAACAATC
CTCTTGCAGTAACTTACATACATGCTAAATCTACTGCACTAGCACTATACTCGATTATTT
AATCTGCACCTGTTCTTGACAATCTACGCAAGAAGAGGCAGAGGCGATTGCACACTGACA
TTGGACCATGACATTTACTTAGCTTAATCTGCACAAGAGACTAATTCTATACTCAAAGCT
ACGGCGCCGAGAAGGCGTCGTCGAGTGGCCACGGGAGGTGCCGTTCGGCGCCGTCCACGC
CGTCCGGCTCCGCCGGCTGCGGCGGCGACGCCGGCGCCGGCGCCTGCACCATGGAGCGCA
GCGTGTCGCGGAGGCGGTTGTGGCGCCTCCGGTGGCGGATGCGGCGCAGCACGGTGTCCC
TGTCCAGCGCCCCCGCGCCGGGGCGCAGGTACAGGCAGCTCGTCACCGGCGCTGCCTCAC
CCTCGCCGCTATCGCCGTACCCAGCAGGCGGCGGCGCGTTCTTGGACACCATGGAGGACG
TCATGGCGAGGCAAGCTTCCTCCTCCTGATGAGCTAGCTTGAGACAGAGAGAGTAAGTAC
GCTAATGGCGACGTGAGAGAGGGAGAGTGACGG
>gg_00150
ATTAGATATGCCATGTTCTTCACATATATATGCTTGTTCTACTTCTACGTCTTGTGAGAC
TAACATTTTGAAGGAGAACAATGAGCTCAAAAGTGAAGTAAAGAAATTGAGCAACAAGTT
AGAGAGGTGCTACAACTCAAAAGTCACCTTTGAGCACATGTTGAACAACAAAAGAAGCTA
CGGTGACATGAGCGGCATTGGCTTCAACAAGAGCAATATCAAAGGCAAAAGATGGGGGAA
GAGAAGATATGAAAGAGAGATAAAGAAGCAAGAACAAGAGAAGCTCTCTCATTTTATGTG
CTTTAAATGCCATGAAATGGGACATCTTGCAATTGGTTGCCCTAATGAAGAAAAGCTCAA
GTTGAAGAAAGAAGAAGAGAGGCTCAAGCATGTCAAGTGCTTCAAGTGTCGCACTTGGGG
TCATCTCACCTCAACGTGCCCAACCAAGAAACTAGTGAAGCAACAAAAAGAGCCTCAACC
AAAGCCACAAGTTGAGCAAGAAACCACACCCCAATCTCAAGTCAAGATCAACCACAAGGA
TGATGATGGTGACTTGAAGAAGAAGAAGAAAACAAGAAGGGGTGGAAGAGGAAGGCATCC
AATGCAAATCCAAGATATCAAGATGATGAGCAAGAATCAAATTGAGAAAAGAAATTTGGC
TCAAGTAACTCATGAGAGGCAAGGCAATGAAAAGCATCACATGAGCAATGAAGAAAAGGC
TCAATCAAAGAGAAGATGCTATTCATGCCGGAAAAAAGGGACACATGGCACATTCATGTC
CCCTAGGTAACAAATCTAAGCCTATTTCAATTTATAATACTAATATGCTTAGAAAGGATG
GCAATGGTACCTCTATGATTGCAATTGCAAAACATCCCGC
>gg_00151
GCACAGCACCAGACTCTGATTAAGTTAGAAATGAATCGCTTGCATTGCACTGGTTTTGTT
TCCAATCCATGATCCATCACACGTGCAAGGCTGCGAGCGAAACAATCAATCGCCACATAC
CCGGGGGAATATACATACCATGCCATCCTTCCCTCCTAGTTCCTACTTCTAGGAGCAAAG
GCCAAAACCAAAAGAGCAGCAATGACAGACACAGAGACGCACTCCACTGCACTGCGGCTA
ATGATGCTACTAAGTAGACACTGTCATCCATCCGTCCCAAAAGAACAAACTGACAGGCTG
ATCTGAGCTAGAGCTAGACGACGTCCCAATCTTCTTTGTTAGATTATTATACTAGATAGA
AGATGCCTGCTACTTTGGGCCGGCCGGCCGTCGGTCAGAATCTGGTTAGGGGGTAGGCCA
GCCGACGTCCTGATGATCAGGAGGAGGCGATCCCGGGCTCCAGCTCCGGGGCGAACCCGT
GCGCGGCGGCAGCCGGCATCTGATCCTCCCACACCAAACCGACCTCGTACTCCGGAACAT
ACTCCTCAAGCTTCAGAACAAGCTCCTTCGCCGTAGGAGCTGAGATGATGATGCGCCGCG
CGTCCTCCTTGATGAATCCTTCGTTCACAGCCATGTCGATGAAGGACAGCAACGGGTCGT
AGAACCCATCCACGTTCAGAAGCCCAACCGGCTTCTTATGGATTCCTAGTTGCGCCCAGG
TGATGACCTCAAGCAGCTCTTCCAGAGTTCCGTAGCCGCCAGGTAATGCTATGAAGGCAT
CAGCAAACCGAGCCATCTCAGCCTTCCTCTCATGCATGCCAGAGACCGCCCTTACTTCCC
CAACAGGTTCCCCAGTTACCTCTCTGGGCATCAAGGATTTTGGGATGACCCCAATCACAT
GGCGCCCTCCATCATGAACCGCATGAGAGACCAGCCCCATGAGGCCGATGGAACCTCCTC
CGTAGACCAGGTCTATGCCCCTCTCCACCAGCTCCTTGCCGAGCTCGACGGCGGCGTCCT
GGTAGCTGGGCTTGCGGCCCTTGGCGCTGCCGCAGTACACGCAGATGCGCTGGAACCGGG
ACCGCGTCTCGCCGCCGTTCATCCCCGCCTGCGCGGCCGCCGCTACCCCGGTCGCTCCGG
CTCCGCCGCCGCTCTTCGTGGCCACAGCCGCGTCCATTTCCATCGCCGCCGCGGTGCTGG
GGGTTAGCTGCCGATCGACGTGCTTGTGCGAGTCCGACGAGGTGGTGGCGCCGCGGAAGG
AGGAGGCCGCGCGGTTCTTTTGGGTAGGTGGGCGCGTGGGTGTAGCGGGAGGGAGGGTAG
GCAGCTGTACACGGGAAATTGCGAGTGCTCCGACGACTGGGATTGCGATGCTGGCTGCTG
CTGCTGCCTCGGCCTGG
>gg_00152
CCATCATCCCACTCCTTTAACCAAACATGATATGATATCAGGCAAGAAACAGGCTCTTGG
TACAGAAGTATACGGAGTAGAGAGTTCAGGTGTGCAGCAAACTTCCTTGAAGCCAATTGT
ACATATAGTTACAAAAATTTGGAAACTGTTAGTTAGCACAAGTATAGGAAAGGAATCCAA
AACCTACTGCGTGAATACTACTGGAAATTTCCGGTGGTTAGTCTACAAGTATGTCGAGGA
AAACAACAGCCATCAGATGCAACTGGATTTTCCAAAGAGCTGGGCGACAACATGGATAGC
CTTTCGCAGGTGATCACTTGTACCATCCGGTAAGCATGTATCTTAGCCAGAAGCAGAATA
TGCAACATAGAGCCTGAAAAATAAGGAGCCTTATGCAAAGGGCCTTCTCTGAGCACTTTC
CAAATAACCTAAGGAATATGTTAACCAGATTCCCATCTTTTGTACCAGTCAAAAGACCCG
TTTCAGGATCAAACCTCGGCAACCTATGTCTTGGGCAAGGAACAAAGTGAAAGAGCTGTG
GGACTGAACACAAGAAATTTAGAACTTGAGGTAAAAAGAAGAGCAATAACGTCTCGCTGA
AATGGCCCAAAATTCCTATCACAGCCAAAGCCATTCCAGCAAAATAGGTGTAGGTATCAC
CAACAAAAACAATTGAAGGGTACCAGTTAAAAGCTAGCAAAGCTAATGAAATGGTTAGGA
AAGGCAAGACAAGATAAATAGAGAATTCATGAGCTTGCTGAGTTTCAATGTCTGTAGAAG
ATGCTATGCGCATTACATTATGTATCAAAACCGCAGCTGATATAACAACTGTCTGCCCAA
CTTCAAGTCCATTTAGGCCAGCGTGTATATTTATCGAGTTTGTACAAAAGACTGCTAACA
AGAGCATGAATAGCTTGTAAAATAAACCTAGCTCCAAAACTGTCAGTCCAACATAAGGAG
TTAAAGGCTTTGGAATGATAATGGAAGTGCCACCAGCATATGCCATCAGCAATGGGAGTG
CTGCAAACGTTGGCAACGCCAGTTTCACTCTCCATGGAACATCAAGAACATCATCAACAA
ATCCAAGAAGAATCATAAAGCAGACTGATGTCAACGCTGCATTATATTCAACAAGCCAAA
TGGAGTCTGGGGCATAGTGAAACTGCTGAAATATAATAGCAATGACCAAGTAGACAATCC
CCACAACAAGACCTAGTGCCTCAGGCACTTTGATTTGGCCCGTGGGCAAGCCTTTCTTGT
TGATGTCGTAGCCGAACATCCGGCGGCGGAGGTGGTAGCGGGCCGCGACAGGGATGAGCT
TGAGCGCGACGCAGAAGCCAACGAGGCTCATGGCGCCGCATTTGAGGATGGATCGCTGCA
GATCGGCGCCCAGAGGGTAGTGCACGAATGCGAGGTACGAGAAGGGCGCGAGGAAGAGTG
CCGCCGCCACAGAGGCCACGCGCAGGTTCGGCGGCCGGAGAACCGGTTCGTCTGGCGCCG
CCGCCGCATCTGCCGGTGGCGCCTGCGGAGGCGGGTCCCCGGCAGCGGCCGCCGCGGGCC
TGCGGCGGACGGCCATGGGATGGAGGGAGGGACGGACGGGTCGGGGCTTCGCTGACTTGG
TGGCTCTCGACGAGCTTGCCGCTCGAGGCCTCCTCGCGGTGCGTGCGGCGGTGGCGGGCT
GCTGTCTGGTGGTCGCCGGCGGCGGGCAGTGAGGTCAAGAGCTTTTATACGGGTGGCGGC
GTGGTGACGTGGTGCGCCCTCATTGGCTGGAGTCACGTGTTCGGCCG
>gg_00153
ATATAACAACCTTAACACTCGCGTTGTTCCGACATTACAAATCGTCATCATTCATCAAAC
AGGGCTACTGGAGGAGCAGCTCAAGAAGCAAGTCAGCTCTCAGTCCTGCAAGAGCTCAGA
GCAAAAAACCGAAATGGCGGAGGTGGTAGCAACGCGGGAGGCGACGATGAACGGAGGCGC
GAGCGCGAAAGGGCCGGTGGTGGTCACGGGGGCGTCGGGCTTCGTCGGCTCCTGGCTCGT
CATGAAGCTCCTCCAGGCCGGCTACACCGTCCGGGCGACGGCGCGCGATCCCGCGAACGT
TGAGAAGACGAAGCCATTGCTGGACCTTCCCGGAGCAACGGAGCGCCTGTCCTTATGGAA
AGCCGACCTGGCGGTGGAAGGCAGCTTCGACGACGCCATCAGGGGCTGCACCGGCGTCTT
CCACGTCGCCACGCCCATGGACTTCGAGTCCAAAGACCCTGAGAACGAGGTAATCAAGCC
GACGGTGGAAGGGATGATAAGCATCCTGCGAGCCTGCAAGGAGGCCGGCACCGTGCGCCG
CATCGTCTTCACTTCCTCCGCCGGGACGGTCAACGTCGAGGAGCGGCGGAAGCCCGTCTA
CGACGAGGACAGCTGGACCGACGTCGATTTCTGCCGTCGCGTCAAGATGACCGGATGGAT
GTACTTCGTGTCTAAAACCCTGGCGGAGAAGGCGGCCCTGGCGTACGCGGCGGAGCACGG
CCTGCACCTCATCACCATCATCCCGACGCTCGTGGTCGGCCCTTTCTTCAGCGCGGGCAT
GCCGCCGAGCATGATCACCGCGCTGGCGCTCGTCACGCGGAACGAGCCCCACTACTGGAT
CCTGAGGCAGATCCAGTTCGTCCACCTCGACGACCTCTGCGACGCCCATATCTTCCTCTT
GGAGCACCCGGCCGCCTCCGGACGCTACGTCTGCTCCTCGCACGACGCCACCATACACGG
CCTCGCCGCCATGCTCAGGGAAAGGTACCCCGAGTACGACATCCCGCAGAGCTTCCCTGG
GATCGAGGACGACCTCCAGTCAGTGGGCATGTCGTCCAAGAAGCTCCTAGACCTTGGGTT
CACTTTCAAGTACGCGACGATGGAGGACATGTACGACGGCGCCATCCAGACGTGCCGGGA
GAAGGGCCTCATCCCCCTCGCCACGGCCGGAGCGGAGGGCTCTGCCTCAGTGCGCACCCC
TGGCGAGACGGATGTGACGATTCGCGCGCTGGTTTCTTGAGAAAAAAAATTGCAGGTCCA
CGTCGATGCTATCAGCATCTATCCCTTCATGCGCCGCTGGCAATGCGGGAAATTCTACGT
TCCGAACAAACATGGCCTCAACGTACGAAGTAAATCCGGTGGAGGCCAATTTGATGTTTA
AATTCCTGTTTTTTTTTCTGGATTACGTGTTGTTTTATACCGAAACAAATGTTACTCAGC
ATTTTACTACAGCTTGCGGCTTGCCCTACAGTAGAGATCCTACAAATAAGCTATCTGTAG
AGGCTCTGGTGTAATATTGTTTTGCATTATTTGGATTTTGTACCATTTTCAGGAATAATG
GGTTTGGTCCAATAGAAATTTAGAAATTAATACGAAGAAATCTCGAAGGCACGTCCATAT
GAGCAAGAGAGGGGGATGTGAACCTTTAGTCCCACATTGCTTAGGGAAGTGGGGGTAGAC
AACCTATGCTTGAAGTATATAGTGATTCAAACTGGATATGTGATATTGATGAACACCACA
AGTGGGTATATTTTTACTCTTTGAGGTGGCACAGTGTCAACCATGGAGGCAAAACTTACT
GCTTTGGATACAGCTTCTGCAGAGGCAAAATGGCTGCGTGAGTTCTTGTTGGACTTGCCG
GTGGTTGAAAAACAAATATCGGCTATCATTATGAACTGTAATAACCAAATGGTGATTACT
A
>gg_00154
TGAGGTTTATCGGATTTAGGTGCAGTGTGTGTGTGTGTGTGTATATCATATATGTGTGTG
TTGACACTGTTGGCTACCTTAGCTTGTGCTGCAACCGCGGCACTGATGGAGTGTGGAGAA
TTATGAAATGGAAAAAGGGTAGCTGTTTGCTTATCAATAGCTGAAGGAACACGATGAGTA
GAGACCATGCATATATGTGTACTCTGCATATATAACGCCTGTTGGTTTTATTCAAGTGGC
TCCGCATATATATGGATTTCATTCATGGACTGGTTGCATTACAAAGAGCACGCATGCATG
GCAATGGCATGAAGAAGCTCTCCAGATCACGGGCACTTGAGCTTGTGTGGATTGTGTGGA
TTGACCATGGTGTCGTAGCAGGAGCAAAGGTGGCGGGTTTCCTGGCCGGTCCCCGGTGGC
ACGCAGCCGCACTTGTTGCAGCAGACGTTGCACATCTTGTTGCACATCTCGTTGTTCCAG
TTGTTGCCGCAGCGAACGGAGCAGCTGGACGGGCAGTCTGGTTTTGGCAACTGAAGCAGG
GATCTGGCCCTGCTGCTCATCCCCATCCTCATCTGTGGTTGCTGCTGCTGGTGCTGCACC
TGCTGTGGCTGTGGATCGGCAGCAACAGCGGCTGCTGCGACAGCAACGAGAAACATGAGA
GAAAGGAGGAGGAGCTGCTGCTGATGCTGCTTCATCATCTCAAGGAATGAAGGAAAGGAA
GGAGGTCTGGCTGTGTGGGTTCTTGTTGAGTGAAGTGGAGTGGAGATCTCCTTTCCTTCC
TTACTGAAGCGGGCCGTGTCTGTGTGGCTCCTTGGCTGGCTTTCTTTATTTATAATCGGC
AGGGCAGGGGAAGAGACGAGCAATCCCTCATAAGAAAGCAGATGAAATGAAACGATCTAG
GCAGTGATGCAGATACACAAGGAGTGGAGTGGAGAAAGAAGCAGCAGCAGCAAGCACTGC
TGTAGCTAGCAGTAAATAAATAATAACTGGGCGGTGCCGGTGCGGTTGGTGCCGACTGCC
CGTGGCGTCCCCACCCAATGACAGCAAAGCAAAGGATTGTAACTTTTCCCCCAATAAAGT
TGCTTGATCGCCA
>gg_00155
AACTCTTTCCTCCCTGCATGCTACAGTGATATCTTTTATAAAATCTAAATAGCTTGTACT
AAATACAATAAGTCATGTCAGCTTATGTCGTAGGCAAGACAAATCAGTAAAATCTAACGT
GGATGAGAGAAAATTCTGGAGAGAGAGAGAGCACTTGGCGCAAGTTTGGGCACCGCTCGA
TTGCACATTTCCCACCGTTCCGGTGCAAGCGCGAGAGGCATATGCCCAGCCCAGGACAGC
AGCATTGTCAGATGGGCCCTCTTTCTCTTGATTCATTGGATCTAACACAATAAAAATGAT
AACTTTAAATTTTATTTTTTAAGCTTTATAACATTAAATTTTAGACCAAACATGCTTGAA
CTTATCTGCCTGACTTATCAACCATGGTGCAGTATTTTTCTCTCACAACAAATCAGCTAA
CAATACTTTCAGTCATGGCTTATCAACCAAGAGGGTGGATATTGCTTGGCCAAGTTTATT
GGATTTGCTCTTATTGATTGATCACACACGAGTTTCTGTGCAGTGCAGTATCGTTTTATT
TGCTTCCGGCTTCCCACCTGACCTGACTTGCTCTCAAACTCTGGAGCATGCAGCTGGATC
GCCCCTCGTCTGCCGGGTGTTGTAAGAGCTGCATCTAGGGCACTTGTGCGCCAAGATGTG
GAACTGCACGTTCGACGTCATGCCACAGTCGTTGCAAAGGATCCATATCATCTTCTTCTG
ATAGATGGCCGGCATCGGGGACGCTGCGACCTCTTGATCCAGCTTTTGCCATATGTCGGA
CATATTGCAAGCAGACTTCAGGCAAACCGGGCATGAGAACTGCTGGTGCGCCCTCATCTC
GTACAGGCATTCCAGGTGAATCGTGTGTCCACAATGGAGCACACTGATAGCTTTCGTCGA
GTCGAATAGATACTCAATGCATACGGGGCAGTTGTTATGCATAGCTCTGTCCACGCAACG
GTGAGAATCCTTCAACAGAGAGGTATAGCAGCATCCTGTAATAGAACAAACCCACAGATA
GTACAAACTTTCATAGGGACATTAAACTAGGAGGTAATAAAAATACTTAGCTCTTGCTCC
AAGAAATGAACAAAATACTTAGTTGAAAACAACCATACCACATTTATCACAGTGGTAGAA
ATTCTCTGCACCACCAGTTCTACATATGCCGCATCCATCACAGTGAAATTGGTTCTTAGA
TACATCATCATCGAAGAAGTTGCATTTCGCGCAGAAGTATTTACCGAGACATGCTCCACA
ATTTGAACAATCTTGCTGTACATCCTGTTCTTTATTGCAGAGAGAGCAGATAACCAGCTT
GATGTCGTGACGGGGAACCACGTGGCGGTCGTGGATGCTGACCTCCAGTGAATCCTTGGC
TTGGTTGTGGCAGTGTCTGCAATCAAATACCTCGCCGCAGCACGGCGCCCGTATCTTGCA
TTTCCTCCTGTAGTGCACGCACCCGTATCGCTCTGGTCCGGCGTCAGCGTCCATTGCTCT
CGCACCTTTCCCCTTCGTTGTTGTGCATGCACCTTCTATGCGTCAGCGTCAGGACGGCGC
CGGGCGTCGCCGCCCACCAGACGTGAGACACCGTCGCCGGCCGGGGGCTTAAAGGCCGTC
CACCGCTCCAGCTCCAAAAGCCGGCGGGGGAGAGAAACACGCCGGCAACAACGAAATAAA
GCCGTGTCCGTGCTACGACGAGCTCTTGCCGTCCCAACTCCCACGCGCAGCAGGATTCCA
CCCGTACGGCCGTACCTGCGTGAGCGCACCGGCGAAGGCGCGAAGTCGCGAAGCAGGGGC
AGCGCCGCGGGGCCCGACCCGGCGGACGGTAGCTGCTCGCTTCCCGTGCCGCGCCGTGTG
CAGCAGGGACGTGCTGCCGAATGCCACTCCGCCCGCAATCCGCACGGCACGGCTGCCGCG
GGCTATATAGGCAGGCATCGCATCGGCGCCTCAAAGAAAGAAGCAGCGGGGCGTTGCGGT
TGCGTCGTATTCGGTGGCAAGGCAAGGGCATCGTTCATTTCCTGGGCGGCAGAGGAAGGT
TTCTTCAGTAGCGAGTTTGCTCTTTAAAATTTGCCAG
>gg_00156
GTCCGCAGGCAAAAACCCTACTCGGCTTGGCGCACCGCTCCCGGCCACCGCCGCAGCCGG
AGATGGAGGACATCGAGGACGTGCTGGGTCCGGCCGGCCTCTCTGGCGGCGGAGCGCCTC
CGGGGCTCCGCCTCCCGCTAGCGGCTGTCGCAGTCAAGCCCAAGCGCCGGTCGTCCAGGG
TCGCGCAGGCGCCGCCTCAGCCCGAGGCCCGGATCCCCGGCACGCAGACGATTTACGTTA
AGACTTTCGGGTGCTCACATAACCAGAGTGACAGTGAATACATGTCAGGTCAGCTCTCTG
CATTTGGATATGCGATCACTGAAGAGCCCGAAGGAGCAGATTTGTGGCTAATTAACACAT
GCACAGTGAAAAATCCAAGTCAATCTGCAATGACAACCCTCATATCTAAATGCAAGAATG
CAAACAAGCCACTAGTAGTGGCTGGATGTGTACCCCAAGGAAGCCAGGGTCTCAAGGAGC
TTGAAGGTATTAGTATAATTGGAGTGCAACAGATAGACCGAGTTGTTGAAGTGGTTGAGG
AAACTTTAAAGGGCCATGAGGTTCGGCTGTTGAGTCGGAAAACACTGCCCTCACTTGATT
TACCTAAGGTAAGAAAGAACAAGTTTATCGAGATTCTTCCTATTAATGTTGGATGTTTAG
GCGCCTGCACATACTGTAAGACAAAGCATGCTCGTGGTCATTTGGGAAGCTATACTATTG
ACAGCTTGGTGGATCGTGTGAAAACTGTTGTCTCCGAAGGTGTCCGGGAGATCTGGTTGA
GCAGCGAAGATACTGGTGCTTATGGACGGGATATCAGTACAAACCTTCCAAATTTGTTAA
ATGCGATTGTTGCGGAGCTTCCTGTTGACCAAAGCACAATGCTCCGCATAGGCATGACAA
ATCCTCCTTTCATACTAGAGCATTTGAAGGAGATAGCTGCCGTTTTGCGTCATCCCTGCG
TTTACTCTTTCCTCCATATTCCTGTGCAATCTGGAAGCGATGCTGTTTTAACGGCAATGA
ATCGTGAATACACTGTTGGTGAATTCAGAAAGGTAGTTGACACTCTGTGTGAGCTTGTCC
CTGGAATGCAGATTGCTACAGATATTATCTGTGGCTTTCCTGGTGAGACTGATCAAGATT
TCTCTGAGACTGTTAACCTCGTAAAGGAATATCAATTCCCTCAAGTCCACATTTCACAGT
TTTACCCCAGACCTGGTAAATTGTTCTTGCTCAAGCCACAATGGTCTGTAAAACTACAGG
TCTTGGTTGTTGATATTCTTTTCCTGCATGTACATCTATAATGTGGTTTTTGTAGGGACA
CCTGCTGCTAGGATGAAGAAGGTACCAAGCAATGAAGTGAAAAAGCGAAGTCGTGAGCTG
ACTTCAGTTTTCGAA
>gg_00157
TGCTCAAAGGATCATGTGGCAAGGTGCCGCTCTTCTGGGGGATCACTGCTGATGGCTGCG
TCGCCTTCTCTGATGACATTGACATGCTCAAAGGATCATGTGGCAAGTCGCTCGCGCCTT
TCCCACAAGGTAATTAACGCACGCGACCACATCAAGCAACTTCCAGATCATGTCTTGACT
AGTGTGTTGCCAAGCACCGAATCTCTGAAACTGAAAATGTTGCTTGCAACAAACAACTGC
TGAAGGCAGTCTGAAGATTAAAGTTTCTGTACACCATCCAAAGAGCCCTCATCCTAATTT
TGTCATTTTCGCTAATCTCATATATGCTGCATTATTGTAGGTTGCTTCTACTCTAACGCC
CTTGGAGGCCTCAAGTGCTACGAGAACCCCAAGCACAAGGTCACTGCTGTTCCTGCAGAC
GAGGAAGAAATCTGTGGTGCAACTTTCAAGGTAAAAAAAAGAAATGGCTTGCATTCTTGG
ACAAGATCAACTCCAGTTTTATGCATGTACTAGTACTAGTTACGTCAGAGATGCATCAAT
CATGCAATGTCTACAGTACTAGTAATAAATCGCAGCACACACAGGAACATTATTCGGGGT
ACTCTGCGCAGTTTTGTTCCTAGTGAGTACGAATCATAACTGCAGAGGAACTGAGCATGA
CAATGCTAATTGACTTAACGACAAAACTACCTGTTTTCCATTCAGATTTTATATATCTCT
GCACAGTCAGTATATGATGCAATG
>gg_00158
GCACGACGGCGACGGAAACCTGGCCCCCGTGGCAGGGCGCGAGACCATGCCGCCAGAGGA
GACCGTCCTGGTGGCCTTTATCAGACTTGGCACTGGCAGCGGTCTTTACCTTGGTGGTCG
TGGACCAGATCCCACTGCATCCTGAGAAGAGCGGCCCCATCAGCTTGCTACCCCCACATC
CCCAAGGCCGACGCGGCGGCGGAGAGCATGCATCTGCTATGGTGGGATTGAGAGGAGGCG
ACGGCGACTGCTGCGGCCTGAGACAGAGGAGGTCTGGGTCTGGATCATCGCCCGCGTGTG
GGAGGGGGGTGATGATGTCTTCAGTTGAAGGCTCTTCTGCAGTCTGTTGTGTTGCCGACC
CTGCACCAGTTTCTTTGTCACTATAAAAAAGCCAATCCACCAATTGTATGTCGATGATAG
GAGGACTCCTACTCTGGCGAAAGGTGTCCTCCAGCGCAGACTGAACAGCCTTTCTACTGA
ACTCATGAGCACAGAACTCAGCCCCTCCAATTTGTGCACAGAATACTTCAAGGACAGACA
GGTTCTCGAAACCAGCCTCTACCAAGCTGCATTCCCCTAACTTATTAGCATTGAAGCCTA
ACTTGAGCCTTCGGACATTAGGCATTGCTCCTTGCTCAAAGGCTACGCAAAGAGCTGGAC
AGATGAACATCAAGTGCTTGAGAACTGGAAACCCGTCCTTGCAGAAGATGACG
>gg_00159
CGTCTCCACATCACGCAATGTTGCACTAGTCATCTTTATTGATTACTAATTTCCTTGTAG
TAGACTAAGTAATAATGCATACGTACGTGGTACGTACGTGCAGTGTACATGGACCAGACC
ACCAAGCAATGCAACATTGCAACCAAGAACCAACACGCCAGCGGACGATCCCCAAGGGTT
TTTTCAACAAAAAAACACAAACCCATGTACACGAAACTCACGACCTCCGGTGGCGCGTCT
CGTAATATAAGGTAGCTAGAGAAAAGAAAACTGCCATGCTCGTGCGCAGGCAGACAGACT
CGATCTCCTTGAGATCCTTGAGCTGAGAAGTTTGGTTACAGGGCCAGGATGGACCCGGCC
CGGACCTTGCCGCGCTCCTGTGGTGGGCCTTCCGCTTCCCTGGCGGGCAGTGTCACCGTC
CTGGCCCTGTCCTTCCTCCTCTCCGCCGCTTCGTCCGCCGCCATCTGCGCGCTCCTGCAC
TCGTCGCTGCAGAACGCCGTGTCGCCTCTGTACATGAAGATGTCGCGGTTGCTGGCGAGC
GGCTTCCGGCAGAGGAAGCACGCGTCCAAGAAATGCACGCTGTGCCCCGCTCCTCCCATG
GATGCCGCCTCGTACCGCCACCGGCTAGCGAGCAATCCGGATCCGGCTCCACGCGCTACA
CTCGGCGAGGCGATCGGGGCTTCTCTTCCTCCTCGCCTATGCAGGCTGCAGCTGCAAATC
GCCGTGCGCTTTTTCTGTTTTCCTGCGATTCTGCCGCCACCGGTGCTTGCTTCCCCGCGC
GTCCGCGTCAAATGCGTGGTGATGCTTGGTGT
>gg_00160
GTCTTCCTCCCTCGACGAAGACAGAAGCCGCCGCCGCCGCCGCTGCCGCTGCCGCTGGAC
CTTGTCCGGAAAAACTCGCCCCGTCCGACCCGTCATCGTGGGTGCCCTAGCCATGGAAAA
GGCGAGCGCCGAGCGTAGAACCGTTGAGGGGCAACGGCGAATGTCCGGACGGCGGTAGTC
GTAGTCGTCTGCCCAAAGTTTGATGCTGGGGGCGCCGCCGCAGCCAATCGCCATGCGTCT
TCATTCAGGTCTTCAGTCTTGGTGGTGAGTGGTGACTGATTATTGATTGACCTGTGCCCA
CGGAGCTGATGGATTCCTCCAAGAAGAAGGCCAGAGCTGCAACGGCTGCCGCCGACCTCA
CCGATGACCTCATCGTCGAGATACTGTCTCGCCTGCCGGTCAAATCGATCTGCCGATTCA
AGTGCGTCTCCCGTCACTGGCACGGCCTCATCTCTCACCCCCAGCACCGCAAGAAGATTC
CCCAGACAATATCTGGCTTCTTCTACCCTCACTACCTGTTGAACCAAGAGAACGAGATAA
CAGCAATTCCCGAATTCATCGGCATTAAGGGGACTGAAGAACCTCCATTTCTGGACCCTT
CGTTGCCCTTCTTGCCCGACTACTGGTGGATCCGTCCTAGGGACTGCTGCGGTGGCCTTC
TCCTCAACATGTGCTGGAAGGTGAACCCCAGAGATGAATGCAATTACGTGGTGTGCAACC
CTGCTTCTGATAAATGGATGGTCCTGCCTGAGCCCCTTGACAACAACAGCCCAGTGTCTA
CAATGCGTTTGGGTTTCGACCCGGCCACTTCCTCTCACTTCTATGTGTTCCAGCTCCTAG
AGGAAGATCAGTACGGATATATCACTGGCCTGGAAATTTACTCGTCGGAAACTGGAGCGT
GGAGTCACAAGGAAAATGGTTGGAGCGATGAGGTTGTGCCGGTCGAGGAAAGAGGTGTCT
TTATGAATGGAATACTCCATTTGATCTCCTCTGATTCCACTATACTGACAGTGGACAAGG
AAGGGAAGACATGGAGGACCATTCCTTTGCTGGAAAGTATGAGTTTTGAAAACTTTTATA
AGGGCCATGTTGCTTTTATTGGTCAATCACAGGGGCGCTTGTGCTATATAAATACTAGGA
GACATCTCACTTCTAAAATATCAGTCTGGATTCTTGAAGACTATAGTGCGGGTCAATGGA
TGTTTAAGTATAATGTTAGCACTTCCCAGCTTTTCGGAGAGGTGGATCTCATGTTCGAGC
GGGATTATTCTTTAATTGCAATCCACCCAGAATGCAATGTGATTTTCGTTGTTTGGAAAT
GTGAGAATCTGCTAATGTCATATGACATGGAGTGTGGGAAAGTTTGTGTTATATGTACTC
TCACTGAGCCTATTGATGAGAATTTTTTTCTACAATATTTTCCGTATGTACCTTTTTTCT
CGGACTCACTGGCTGATCAAAACTAGAAGCACGACACAAAAGGTGAAGATCAACAATTGT
GACTCCAAAATGCTATGGATGTCTTCTCATGAGCTGCGAATTCGGTTGTGACCAAATTAA
ATCATGAGGATAGGTTATCTACTTTATTTTCTCTTCTTTTCATAGTCTGTGTTTATGGTA
GTATGATACATTCCTTGTCTTGTTTTCAAGAAATGCTATGAATCGACAATCATAAAGAGG
TTGTAACCTGAATACCTGATAGTGCAGAGATTACTTA
>gg_00161
CGAAAGCTTCAAGGGCCAAGAGAGGCTGCAGGCAGGTTGTCTCCCTCCTTCCCACCTGCA
CCACCCTACCCCTGCCCCATCTCATCTTTCAATGGGAAGGTCTCCTTGCTGTGATGAGAA
TGGTCTCAAGAAGGGCCCCTGGACCCCTGAAGAAGACCAGAAGCTCATGGAGTACATCCA
GAAGCACGGCCATGGGAGCTGGAGAGCACTGCCCAGACTTGCCGGGCTCAACAGGTGTGG
CAAGAGCTGCAGGCTGAGATGGACCAACTACTTGAGGCCAGACATCAAGAGAGGGAAGTT
CACCCAGGAGGAAGAACAGACCATCCTCCAGCTCCACTCCGTCCTTGGCAACAAATGGTC
AGCTATTGCGAAGCACCTCCCTGGGCGCACTGACAACGAGATCAAGAATTTCTGGAACAC
CCACCTGAAGAAGAAGCTGATCCAGATGGGCTTCGACCCGATGACGCACCGGCCGAGAAC
CGACTTCTTTGCTGCTCTGCCTCAACTCATTGCTCTGGCCAACCTCCGCCAGCTCGTGGA
GCAGCGACCATGGGACGACCACGCTGCCAGGATACAGGTTGAGGCGGTCCAGGCTGCAAA
GCTCCAGTGCCTCCAGAACCTGCTCCAGTCTGCAGCATCCATTGCCACCAGTCCCAGCTC
CAGCAGCATCAACACCAACACCATCCCCAGTGACCTGGAGCAAATCGGCCTCCTGAGTCC
TCCACAGATGTCTTCCTTGTCTACGTTGCCTTCTCCAAGTTTCCTGGAGAGTATCAGTGG
CCAAGACATAGTAGCTGGTCAACTGCCTGACATCCAAATTCCTAGCACTTTCTTTGAACA
ACCCACCAGCAACGATGCCAACCAGCACTCAGACTTCACTCCAAAGAGTAGCATTGAGGG
GGAGAATGGAACCCCTAAAACGCTGCTGTTGGAAAATTCCCTTCCGCCGCTCACCGACTT
CCCCATTTCCAACCTCGGTGATGCTTGCGGTGCCTCAAGCTGTGACGGTAGCAGCATTCC
GTTCCCAAGTTGGCCTGAGTTGTTTGATGAACAGTTCATATGCGAGTTTGTATGAATTCT
AGCCTGGAGTGTGTGTTTGTGTTACTCTATAGTTTGGTTTTATTTTTTTCAGTTTTAGTT
TTCTTCCCTTCTCACATCTGTTTTTGTGCTATATTCTGGTGTGGGTCTCAGTTCAGAGGT
GTAGTTTCCGTATGCTGTTTTTTTTTCGTTTTGAGTGCAAACGTGTGCTCCTATGCATAC
ACTATATACCAAACACTTGTAAATATACGACACTATAAATTTTGAAGGTTTGGATTCTCC
G
>gg_00162
TTTTTTTAAAACAAAAAAGAGACTCTGAATATTACTATATATGTTCATCCACCCTCATCA
GTATACATATTTGTAAACTTTATATACAAGGTATATGACATATACATGCGAGATCAGCAG
TATCGGGGAGGCAGGCACATTCTTTCTCCTTTTCTTCCCCCTTCCAGTTGGTTACTATAC
TTTACGTTTGTACTCTCTTGTGTAATACTAGCTACAATATTAATACACGTATCACATATG
TAGTTTTGTGCATTAGGAGTATATATTATTATGTTGTCTGCTTGACCTTTTGGTGGCCGT
GCCTGTGTATATGTATGTATAATTATAGATAATAATGACCAAAGCTAGCTTCGGTTAGAA
CTGCGAGAGGAACTGGAGCTGCTTGAGGATGGGGCTGAGCGCTTCCATGAGCTTCTCGCA
GGGGTGGTTATGGACGCCCTCGTAAGTAGTGACCACGATGCTCGTATCCTTGGCCAGGCG
CTGCACCTGCTTCTTCACATTGCACGTATGGTGGGTGCACCGGTAGTAGCTCCTGGGGTG
TTCGCTGTTCTTGACGGCCTTCTGCCCGTACTTCCTCCACCGGTAGCCGTCGTCCAGGAT
GTCGTTGACGCTCCTCGTCTGGAACGCGAACCGCGGCCTGCTTGCCTTCTTCTTCCCAGA
CCTCCCGCCGGCCGCGCCGCCGCCGCCCTTCGTCGCCTTCTCCTTGCTGCTACTACTACT
CCCTGCGTCGCCGCCGTCGTTCTCCCCGCTCTGGTCCAATAACGACTCCAGGGGCGGTAC
TTGCTGCAGTAGTCCCGGTGCGAGGGGCCCCATCAAGCTGGCCTGCTGGAGCAGCGCCGA
CCAGTCCACCATCGGCGGGAGAATCATCGGCGCCACTGCAGCCGCCGCCGCCGT
>gg_00163
CGGCCTTGTCCTCACCTAGCCGGGCCGTGTAGACGCGGCCGCCGGGGCGCGCGCGGCCCT
CGAGGACGAGCACTCGGAGACCGAAGCGGAGGAGCTGGCGCGCGGCGGCGAGGCCCGCGA
GCCCCGCACCGACGACGAGGACGGCCGCGGCGCCCTGGGTGGCGGCGTCCGGGGGCGGCG
CGGCGGGGAAGGCGGCGGAGACGCCGAAGTTGATGTGGCCCTCGCGGGCGAGGTACCCGT
GGGCGGCGGCGACGAGGCGGTCGTAGGAGGCGGCGACGGTCTCGAGGACGCGCGCGACCG
GCAGCGGCGCGCCCGGGTCGGCGCGCCAGGACGCGAGGATGTGGTTGCGGACGACGATGT
AGTCGTTGGGCGCGTCGGCGATGTGGGCCGGGAGGAGCGGCCGCTCCTCCGGGAGCAGAT
CGTCGATGGGGAACCCCAGGGAGAGCGCGATGAGCGCCTCCGTCTCCGTCTCCCGCTGCC
GCTCGTCCGCCGACAGCCGGCGCAGCCGCCGCACGCGGCGCGACGCGGCGTCGCCGAGTA
ACGCCTCCAGCTCCGCGTCGAGGAGGGACTCGTCGTACGACGCCGGGCGCGTCGACACCG
CGCGGCGCTGCGGCCGGCGTGGCGGCGACGGCGACATCGCCGGAATCGGAGCGGCCGGCG
GCGAGGGGTTTAGGTGTGGATGCTGCGCCGCGCAGCGCAGCCTCGGGTTTGGTTTTGGGG
GATGGGGATGGG
>gg_00164
GCCGCCAGCCAAATCATTTGTGGGGGAGAGAATAATGCAGCCCACACCATCCTCTGGACC
CCATCTCTCCCTGTACAGCTTCTCTAAAACCGGGATGACAAAGGCGAGGGTCTTGCCGGA
GCCGGTCTTGGACGCGCCGAGGACATCGCGGCCACAGAGCGCGTGGGGCAGGGCGGCGCG
CTGGATCTCACTCATCTTAGTGAACCGCGCCTTCCGCAGCCCGTCCTTGGTCTTCTGCGA
CAGCGGCAGCTCGTCGAACAGTGTGCACGCGCCGTACTCCGGGTGCTCCCCGGCCGCCGG
CGCCGGTCCCGCTGATTCCGACGGGGGCGGGGGTATGGTGCGTGGGAGGGGCTTGCCGGC
GTCGATCCATTCGTTGAGGAGGTGGATCTCGTCGACCTCCCGCAGGCGAGTCTGCTTCGC
CGCGACGCGGCGCTTCGGGCGGCGCATGGCGGCTACTAGGGTTTAGGGTTCCGCGAAGTA
GGGCTGGAAGGTTCTAGAAGACGTGCAAATCCGGTGCCAGGATTTTTAGCCCGGACTGGA
TTTGGCTATTTGAGGCTGGCTTGGCTTGACCGCTACTCCTGAGCCCTGAGGGCTAGGCTG
GAAAATT
>gg_00165
GGAGGCAGCATCAAGTCCCCGTCCCCCCTGGCGGATGCAGCGGTGTGCGTCAAGCAGCAG
CAGCAGCTCGTGGTGCAGCAGCAGCGCGATGAGTCTGGCTCGCCGCGGATGCTCACGTGG
GGGCGGTCGCTGGCGCGGCGGATGAGGCTCCTGCGTCGGCGTGCGGGAGGGGGGAAGGAC
GGCCGGCTGCTGGAGGACGCCGCGGCGGAGGCCACCACGCCCAAGGGGCAGGTGGCCGTG
TACGTGGGCGGCGCCGAGCCCGGGGGCGAGTCGATGCGGTACGTGGTCCCCGTGGTGTAC
TTCAACCACCCGCTGTTCGGGGAGCTGCTGCGCGAGGCCGAGGAGGAGTTCGGCTTCCAG
CACCCCGGCGGCATCACCATCCCGTGCGCCGCCTCGCGGTTCGAGCGCGCCGCCGCCGTG
GCCGCCGCGGGCGGCGGGAAGAAGGTGCCTGCTGCTGCTGGATGGTGGTAGCAGCACGTG
GCCACACGGTGGCCGGTGTACATACACACATGCATGCCCCTCACCCCTCAGCCTCAGGCA
GGACTGCAGGAGGATCCAGATTCCCATGGGGACTGATCCTTCTTTCTCTCTCTCTCTCTC
TCTTTCTCGTTAGTTTGACTTTTTTTTTTTGCCCTCTTGCCCCGTTTCCTTGTGTGGATT
GAGCATGTGCATGGGATGCGAGGAGGATGCATAGTTGTAGTTTGAGAGATGAACAAGGCT
ATTTTAGGGTCAGCAAAAAACATGTTCTGATATGATTCCCCCCAACTTGCAAGTCCATGT
TAGAAAGCATCAAATATGTACGTCAGGTGTGTTCTGATTCTCTTTACAACTAACTCATCG
ATCCAGCTCTATTTTTTTCCTTAGCATACTACTTATGTTGAAGTAGTGATGCTACTTTGC
GCTAAAAAAGGAAGCACCGAAAGCAC
>gg_00166
CCAAAACGAACAATCAGAACCAATTACAGGGAAGAAAAGACACAACTGAAGTGATGTGTT
CAAGATACATATGCAGCGAGGCAGACGGTAGTCACCAATCTTCAGCACAGAGATTGGCTG
GTAAATTTGCTAGCCACAAAATTGTTAGCTACGGAGAAACAGCTAGCAACACTGCAGCAC
CTTTTATATCAGCATTACACTACCCCTATAGGGTTATTCAACCATCATCTCTTCTTGATA
TTTGAATATCAGGCACTAGTTTTGTGATGCCAACCATCAGGAAACCCACATAGAGTAGCC
TTAACTGTTGGAAGGATAAATTTATATCGCACAAATAAGGAACTCAAAGCTGAACTGGCA
ATGTAGGTGCCTAAAGTCGTCCAACAACATGAAGCATGTTTGCACATCTTGTTGGCACTG
TTGAAGCTAAGAATGTTGCAAAAACGATCAGAGTTGCAAAACTTGCTGAAGAATGCCTGG
CTCTTCAATTCAGGCAGCGCTTTATTTGGATAATAAAATTCAGGCACTTACTTCAATCGA
TAGCCATAATCGAAAGTATCTCTGCCAGACCAAAGTGAAGAACTAGAGCAAACTCATGAA
TCCTAACGTATTACCTGGAATCAAGCAACCTTTGCAGAATGATTTTGTCAGGAAACAGAA
TCTGAGCAAAGAACTAAGGGAACGGAATTTCAAAGGTTCAACCTTTCCTCATGAATCTTG
ACCTACCAATAGGTTAGCGCAGACAGTTGAAACATGACTTTTCCAAGCATCAAATGCCAC
AACTATGTCCATGACACTAGCTCTATCAACCATGTCATACCACTCTGAAAATCCATGCAC
CTTCTCATTTGATTATCTCCAGCACACAAACGCCCTGCCTGTGGCACCATTAATCCATTC
TCCATCAGAAGTGTGCCAAGCACTGTTGAACATGGCTTACTGACATGATTTCCCATGAAG
TTGACAACATCCTTCTACTGTTACTTCTCCGTTACGTCCAACAAGCAATCCTCATGCTCG
ACAAAATCATCACCACTCTCTATGGCATCAGCAGTGGCACCTGAAGCCATGTTGGCACTT
GAATTGGCATTCCCAAGACCACGTCGACGCAGGAGCATGAGCTCAACGAGTTTGGCCCTT
GCCTCAGAGACATCATTCGACTCAACAAGCTTTCCACGATCATACATCTCCCTCAAAAAC
ACCGTGTGCCGTTTTCCTTTCGCCGAGAGGTAGAATATCCCGGG
>gg_00167
ACTCGAAGCAGTGAACTTTATAACAGTTGCGTCACCGCATCTTGGTTCCAGAGGAAATAA
GCAGGTTCCTTTCCTTTTTGGAGTTACTGCAATTGAAAATTTTGCGTGCCACATCATTCA
TTTGATATTTGGAAGAACCGGCAAACACCTCTTTCTTGCTGACAATGATGATGGAAAGCC
TCCATTGCTGCAACGGATGGTGGACAATTGGGGGGACCTGCAGTTCATGTCTGCTTTGCA
AGCATTTAAACGACGTGTTGCATACTCCAATGTTGGTCATGATCATATTGTTGGGTGGAG
AACATCATCGATCAGAAAAGATTCTGAACTACCCAAGTGGGTTGATTCAACCAACAAGAT
TTATCCGCATATTGTATATGAGGAACTATCCAAAGCAGAAGTTCCTAGTCAATGTGCTGA
CACGGACAACTGCACACTAGAAGAACGCCTTTTACAAGGACTTAAGAGTGTGTCATGGGA
GAAGGTGGATGTTAGCTTCCACAACAGTAAAGTAAGATCTGCAGCACATAGTGTGATTCA
GGTAAAAGATCCTGCGATGCATAGCGATGGTGCCGATGTCATACAGCATATGATTGACCA
ATTCATTCTATAGTAAAAGCCCTGGTCTTTGGAAACAGACATGAACCAGGATACGTCATT
TGCTAACTGCTGAGTCACCGAGCCTGGTGAGCACGTTTATGGAATCCCAGGTGTAAGATT
TAGTCTCTGATGGGTCAGGTATATAGATATAGAGGGTGGAAACATGTGCGCATGCTAGTA
ATCTGTGATCATATACATGTTGTACGGTGTATGTAATTTTAGCACTATTCTTGCCGTTGT
AAATGTTCATTTATTTATAGTGTTGGTCTTCTCCTACACCCTAATTTTGTGAACATGTTA
TTGTTAAG
>gg_00168
GTAGACACATAGCATAATCGGTCGTGACTTTGTTTTTTTTTTTACATACATATATATAAG
CTCTATATGTATATATTCGCATCATAGCCGATCCAATCCAACAGACACAAGGTCCAGCGT
ACAACTGCATGTAAGCGAACTCAGCACCACAGTTCAACAAGCATAGGTACAACCGTACAG
GTAAAATACAAAGTGCAGAGCATCTGGATGACTGGATCTCAATGTCGCACGCACGTACCT
CACTTGGCCGCCTTCCCCAACGCCGCCTCGAGCCGGTTGCAGTCGACGATGTAGGCGAAC
CCGTACGCCATGTTGGCGAGCGTGGCTTCCTGCAACTCCTGGGTGGCCGTGGCCGTGGCG
TCGGCGGAGAAGAACACGCGGAACCCCCTCACGAAGGCGTCCCGCGCGGTGGTCTCGCAG
CACAGGTTGGTCATGACGCCCGCCACGATCACCTCCTCGGCGCCCGCCCGCCGCAGCGTC
TCCTCCAGCCCCGTGCCCGCGAAGGCGCTGTACGTGCTCTTCTCCACCACGAGGTCCCCC
TCTGCCCTGCCGCTCCCCGGGAGCAGCTCGGCCGCGGGCGTGCCGGCGTCGATGCGGTCG
CCCGGCCACCACTCGTCGAGCGGGGGCCGGCGGCGCGGGACCGCGTCGACGTGGCGGGTG
TACACGACGGGCATGCCCGCGGCGCGGCACAGCGCGACGGTGGACGCGATGGCCGGCATG
ATGGGGCCGGCCAGCGAGGCGAAGTGGCCCTACACGTCGAC
>gg_00169
CGTCCGTTCTTTCACTTACTTCAACTGCCATAAACCATAAGCAACCATAGACAACCATAG
AAGCTCAAAGCAAACTCCAGGAGTCCAGTAACAACAGAGCCAAACCAACCAAACCTGTAG
AAAAACATTAAGATACGCATTTGTTCAAGTTTGCTTTACCATAGAAGATACAGACATCCG
CAGAAGGTACCATAACAGGTTGTAATCAACAATGGCAAAAGCTTTAACGTTAACTAGCAA
TAGCCACATAGGTTCATAACACCAGAACAAAAGAACTAGCCAGTTATCAAAAAGATTCAG
ATAAGTATTTATGCCAGCTCGCTTGAACTGCTCAAGATACAAGAATTCTCTCTAGTAACC
ACCCTTGAGATCATTGACCACATCATAAGGAATAGGAGTGACTGTCTCAAGTGTAGCACC
CTCAACCATGAAGCCAGGTTTGGGTCCCACAGGCTGCCTCTTGGTGCTGATCACCTCACC
ACGAGCCTTGGCATCCGCCTTAAGCTGGTCGTTCTTGGCTTTCCTCAAGCGGAACTCCTC
TGTGCAACGGGAGGGCTGCACATGCTCCACACGGACATGGATCCGCTTCCTGATGATGCG
GCCATTAACCTGCTTGTTGATCTCGACGCCGATGGCGCGCTTGGTGACGTTCCAGACGCG
TCCGGTGCGGCCGTGGTAGAACTTGTGCGGCATGCCCTTGTGCACGGCGCCGTTCACCTT
GACGTCGACGTAGTCGCCGATCTTGTAGGTGCGCAGGTACGTGGTGAGCGGGATGTACCC
CTTCTTTCGGAACGGCCGCGCGAACAGGTCGCGGGTCCGCGACCGCAGCCCGTGCCCCGC
CGGCATCTTCCTCCTCCTTCCTGCGTCTGGGCAGCGGCGGCGGCGGCGGGAGTGTGCGGG
AGCGGCGG
>gg_00170
GCCGTAACTGCCTGATAAATGATGATAGTGATATATTCAGATAGATAACATTCCTGGTCC
ATTCTACACACACAAAAAGAAAAACAAGGCACCCAGTCCAAACAAAATCCTTTTATTGAC
CTAGAACATGTCCCATTTGGCTCTGAATTTCGAAACAACAACGTCCTAGCCATTTTTGCA
TTGATCAACAACACTTCAGAATTAGAGCACAGTCATTGCACAAATGGTAAGTTCAATGTT
CTCAACATCACAATCATAACAATTTGACTCCAGATTCTCTGACTGAATCTATAACGGCCT
TCACTTTCCCATGGTACTTTTGTTCTCTCTTCATGTGGATGGACACTGCAGGTATTCCCT
TGAGCAGTAGGCGTTCACCAAGCAACTTTCCGATCTTCGTAGCTGCTGCGACGTCACGGG
TCGACTCCATGTTTGGTCTCAGCAGCTTCTCTTGTGAGCTTGCTGAACATGCAACAGTTG
ATGTTGGGGTGTGGATGACCTGAGCAGATACATACTTGTTTGTGAAATGCATCCTCAACA
GGTAGGGCTTGAGGAAACGGGTGACTCTAGCTGCCCTTTCTGGTGGAGGGATCACCATGA
CTTCTGGTCTCTCTGCTGTGGCTAGGAGACCACGGGGCCGCGCGACTGGCCGGGGACGCA
GCAGGCGGCGGCGGCGGCGGCGGCGCGACGAGGGTGGCGTGACGGATCGGAGTCGGGAGC
AGGGTTTGCAGAAGGGGGAAACCGTTG
>gg_00171
GCCTCCCGGTTGTCACCTTGACCACATAACATGGGCTGATGGATTTGGTAACGACGACGG
GGTCATACAATGTTGCCACTGGCTAAGGTTCTCGCCATTGAATCCGCCAGAAACTGCTTC
AGGTGTTTCCTCGACATCCATAGAAGTTACTTCGGTCTCATCAGCCTCCATTGGTACTTC
AAAAATCGGTGTGCTCTCTGACTCAGCAGCAACCCAGTCAGATCTTATAGACACTTGTGG
TGGTATCCAAGGAACTAAAGCCAAGCTATTCCTACGCTCAGGAGATTCACCCTCCATCTC
ATGATAGTTCGCTTGATTGAAAGCATGGTTCTTTAGACCACGTATCAAGTCCGAACTCAC
TATGAATGAAGAGCTTGAGATGCCAGGACCAAACGATAGGGGATTATCTACTGGTTTGTA
TAAAACAAGTGCCATGTCCTCACTAGGAACATGATGTGTTGTTAGACCTTCCATCATGAT
TTCTACACTGGGTATGTCAACACCACTATTGATTTTCTCTCCCAGCATCTGGAATGACAT
GGAAGGAGCAGGTGGTTCTTCTTCCATAATTGGTGGGAGCCCGGGGTCCAATCTGCGGTT
CTTGGCAGCGGGGCCGGAGAGGGAGAAGTCGGAGAGGCCATCCACCACCTGCTCCAGCTC
CTTCCTCTTCCCCGCGAACCCCACCATCGTCTCGTCCGAAACGAAAAGGCCCCGCGCCGC
GAAATCCGGCCACGAACTCCGCAGATTCGGAGATTCCTACAGAAACCCCGCTCCGGTCGG
GCGAGGGCTGGCTGCTCCGGAGTGATGCTGCTTCCGCTGTCCCCGCCGCGGCTCGCGAGG
GCGGCCGGTCGGGGTTTGGTTCCTTCGCGGGCCGCGGGAGGAATCCTTGGGCGGGGAGGG
TTTTCGCCCTTCCGAGTTCGCACGCTTCGCTGCTTCTGCTTGCTCGGTGATTGGTTTGCG
CTGGAAGCCT
>gg_00172
CGGTCGCCGCTGCCCGCCGCCGCGCCGGGCCACTTGGCCGCCACCAGGTGCGCCAGATCA
ACCACGCGTTGGCTGTAGCCCCACTCGTTGTCGTACCAGGCGACGACCTTGACCATGTCG
TCGCCCATGACCATGGTGAGCGACGCGTCGATGGTGGAGGACACGTCGGAGCATCTGAAG
TCCACGGACACGAGCGGCACGTCGCAGACCGACAGCACGCCCTTCAGCGGGCCGTCGGCG
GCCTTGCGGAACGCCGCGTTCACGTCGTCCGCCGTGATGCCCGTCTTCACGGTGTTGATC
ACCAGGTCCACCACGGACACGTTCGGGGTCGGCACACGGAGCGCGATGCCGTTCAGCTTC
CCCTTCAGCTGCGGCAGCACCAGCGCCACGGCCTTGGCCGCGCCCGTGCTCGTCGGCACG
ATGTTCAGCGCCGCCGCGCGGGCCCTCCGGAGGTCACGGTGGGACGCGTCCAGCAGCCTC
TGGTCGCCGGTGTACGAGTGCGTTGTCGTCATGGTCCCCTTCACGATTCCGAACTCCTCG
TCCAAGACCTTGACGAATGGCGCGAGGCAGTTGGTCGTGCAGGAAGCGTTGCTGATGATG
TCGGCCACGCCGTGGTCGTAGTCGCCCTCGTTAACACCGACGACATAGGTCGGGATGTCG
GCGCCCTTGGCCGGAGCAGTGATGATGACCTTCTTTGCGCCGGCCTGGATGTGCTTGCCG
GCGCCAGGGCCGTCGACGAAGACTCCGGTGCCCTCGATGACGATGTCAATGCCGAGCTCA
GCCCATGGGAGCTTCAGAGGGTCCCTGCTGGAGACGACCGTGATGGGCTTGCCGTCGACG
CTGATGGTCGTGTCGTCGACGATCTTGACGTCGGCCTTGAAGGTGCCGAGCATCGAGTCG
TACTTGAGAAGATGAGACGCGTTCCTGACGCCTCCGCTGTCGTTCACGACGACGACGTCG
AGCGGGGAGTCCTCACGGCCGTGCCAGCACCGGAGGAAGTTCCGGCCAATGCGGCCGAAG
CCGTTGATGGCGACCTTCAGCTTCGCCTCAGCGGGCGCCCTCACGGCGTTCTCTCCGGTG
GCCTTGGCGACGAGCTGCGCGGCAAGGACGTCGGAGAAGGAGGCCTCCCTCGCGGCAGTG
CTCACGGAGCAAGATCCTGGCCTGAGCCCGGAGAAGTCGGCCAAGTCCACCCTCTGCCTG
GACGCCGCCCTGCTGTGCAGCCGGGCGCTGGTGGGGATGCGCGAGGCGGCGAGAGCTGCG
TGGGTGGCCATGGCGCGCTGCTGCCGGATGCGGAGGGATGGTAGCCAGACGGAACCGAGC
CGGGCGGTGGTGCTTCGTATTTATGTGCTACCTGCCTGCCTGGTGCCTGCCGGAGCGTCG
TGGCCGCGGAGGAGGCGCCGTGAGCCCGTGATCACTGCTTGCGCTTGTGGCCTCGGGACG
ACCGAGGGCCGGGGGCCGGGATAAGGCGATTGCATGCGCCGCAGCCACCCGTTGGGGCGG
GGCGATATCCGA
>gg_00173
CCATCACTCTTGCGCCCTCCTAAAACCCTAACCCCTCCGCCGCCCGTCGGCCTCCAACCA
GCAGCTGCCGCCGCCATCCGCCGGCGAGATGGCGCTGTACCTGCTGTTCGAGTCGGCCTC
CGGCTACGCCCTATTCCACGCATACGGCATCGATGAGATCGGGCAGAGCGTGGAGGCCGT
GCGCTCCTCCGTGCTGGACCTCGACCGCTTCGGCAAGGCCGTCAAGCTCACCGCCTTCAA
CCCTTTCTCCTCTGCCGTCGACGCGCTCAACCAGTGCAACGCTATCTCCGAAGGGATCAT
GACCGATGAACTGAGGAGCTTCCTGGAGCTGAACCTGCCGAAGCCTAAGGAGGGGAAGAA
GGCCAAATACAGCCTCGGCGTCGTCGAGCCCAAGGTCGGCTCCCACATCTCCGAGGTCAC
CGGCATCCCCTGCCAGAGCAACGAGTTCGTCCAGGAGCTGCTCCGCGGTGTCCGCCTCCA
CTTCGACCGTTTCATCAACGAGCTCAAGGATTCTGACTTGGAGAAGGCCCAGCTTGGCCT
GGGGCATAGCTACAGCAGGGCCAAGGTGAAGTTCAATGTGAATCGTGTTGACAACATGGT
GATCCAGGCAATCTTTCTGTTGGATACACTTGACAAGGACATCAATTCCTTCTCCATGAG
AGTCAGGGAATGGTTTTCATGGCACTTCCCTGAGCTTGTCAAGATTGTGAATGACAATTA
CCTATATGCCAAGCTTGCTAAGTTTATCGTGAACAAATCTGATTTGGCGGAAAAAGATAT
TCCGGCTTTGGCTGATATAGTTGGTGACGAGGACAAGGCTAAAGAAATTGTTGAAGCAGC
AAAGGCTTCAATGGGCCAGGATCTGTCACCAGTTGATTTGATCAATGTCCAGCAATTTGC
CCAAAGGGTTATGAATCTCTCCGAGTATCGTAAAAACCTTTATGAGTATCTTGTGACTAA
GATGAATGATATTGCACCCAACCTGACATCGTTGATTGGTGAGGTAGTTGGAGCTCGCCT
TATCTCTCATGCTGGCAGTCTTTCAAACCTTGCTAAGTGTGCTGCCTCCACCCTTCAAAT
ACTTGGTGCTGAGAAGGCCCTATTCAGAGCACTGAAAACTCGAGGGAACACACCGAAGTA
TGGGCTTATATTCCACTCTTCCTTTATTGGCCGTGCTTCAACCAAGAACAAGGGCAGAAT
GGCTCGTTACCTGGCAAACAAATGCTCGATTGCTTCACGCATTGACTGCTACTCGGAGGC
TAGTACCTCTGTCTTTGGGCAAAAGTTGCGTGAGCAAGTCGAGGAGAGACTGGAATTCTA
TGACAAGGGTGTCGCGCCTCGTAAAAACCTTGATGTGATGAAGGCCGCTATTGACAGTAT
GGTCAATGCCACCTCAATGGATGATGATGATAACCAGAAGACTGATGCATCTGCCAAGAA
AAGCAAGAAAAAGAAGACCAAGACCGAGTCTGATGGTGATGCAATGGATGTGGACAAGCC
CTCCAACGCTGCTGATGGAGAAGCCGAGCCTGGAACTGAGAAGAAGAAGAAGAAAAAGAA
GCATAAGCTAGAGGATGCACAGGAGGAGAACGGCGCAGCACATGCTAATGGCGATGCTGA
AGAGACCGAGACTCCCAAGAAGAAGAAAAAAAAGAGCCGTGAAGTTTCTGAAGAAGCTGA
ACCTAAGACGGCCACTGAGGGGAAGAAGAAGAAAAAGAAGAAGGCCAAGGTTGAGGATGA
CGAGTAGCCAAGTTATTTGTTGTATGGCGTATGAATTCAGGCTTATTTGTTGAAAACAGA
GATAAAACACCTAGCTTCTAGTTCATGAGACGTTTAATGCAATCCAACTCAACTATGAAG
TTTTCCAGCCTGCTTGTATTTTTTTTGAGGGGGCCGGGGGTGCGGTGTGGGGTTTGTGTG
GATAGGCTAACTCCGTATGATCACG
>gg_00174
TCTACCTGCGGTACTACGTGGGGCACAAGGGCAAGTTCGGGCACGAGTTCCTCGAGTTCG
AGTTCCGCCCCGACGGCAAGCTCCGCTACGCCAACAACTCCAACTACAAGAACGACACCA
TGATCCGCAAGGAGGTCTTCGTCTCGCCCTCCGTCCTTCGCGAGGCCAGGAGGATCATCC
AGGAGTCCGATATCATGAAGGAGGACGACAGCAACTGGCCGGAGCCCGACCGCATCGGCC
GCCAGGAGCTCGAGATCGTCATGGGCAACGAGCACATTTCATTCACCACTTCCAAGATCG
GCTCCCTCGTCGATGTCCAGTCCAGCAAGGACCCGGAGGGCCTCCGGATCTTCTACTACC
TCGTCCAGGATCTGAAGTGTTTCGTGTTTTCACTCATCAACCTCCACTTCAAGATCAAGC
CAATCCAGTCTTGAGCTCCATCCCAGGCCTTCATATAACTCTTTTATGAGACTGCGAGTG
TTTTAAGAGAGAACCTTGTACCATGTAAGATGTTGAGCTTGTGACGATGCACTCGGCTTT
GTGTGGAGCACTGGGTGGAAGTGGAACCTTTTGCATTTGGATTGTCCAAACAGCTGAGTA
GTAGTGAGTGTGATATTTATGCCTTTTTCAGTTTTCTGTTGGGTGGAGACCGATGGTTCT
TGTCATTTGGCACACTATTCGTCTATGTTGTCAGTGCTCTGCTGAAGGAGGCACATCATA
GTAATGGATGCATGCCTAGATTGTTTGGTTAAAAAAAAAA
>gg_00175
GGATGAGTTCTGGATGGGGTACATATCGGTAGCAGTTTCATATTCGCCATGTCTGAGGGC
CTGCAATTTGGCAAGCACCCGACTGATCACGTATATACAAGATGCAGAGGAGCCACCTTC
ACAAAGGCCCCCTGGACGGCTGGACCTCATCCATCCATCCACCATGCCTTTATTCCAAAG
AGCAAAGGATGGGGGAGAATCTCCAAGAAGCCAAGAAGTAGAGGGAGGAGAATCAACGAG
GGACTCGCATACTCAACACGCAACTAAGGGAAGGAGCTCACGAGAATTCTTCTTCTTCGC
ACGCCTCGTATCGTGTCGGACCCATCAGCCGGCCGTTGATTTGATCGGGCTCAGCTCACC
CGCGATCGTAGTAGCCGCGCGCCGCGGAGGAGAGGAAGGCCGGCACGTCGGCGCCGGCGG
CGAGGCGGACGTAGTAGGGCGCTGGCGACTCCGGCGGCGACTCGTTGCGGAAGGGGTTGC
CGATGGGCGTCTGCCCGCCGTTGGCGAGGTGGAGGATGGCCCTGTACAGGAACGGCAGCA
GGCCCTCCATGATTCCGCTCAGTCGCTCACCAAACAAAGCTACAAAAGCGCAGCGAGGCT
CCAAAAGCAAAGCAACAGGCCAACGACTACTGTTTCCCCCTGTGTTTGGTTAGCCTGGTG
CAAGTGCAGCTGCGAGGAGGGGTTTATAAAGGCGATTAGCGGGACAGAGACGTGCTCTGG
ACTTTGACGACTAATCAATTCGATCGGAGGAGGTGGAGAACAACTGGATTAAAATACGAC
GGCTGCAATGGCTGGGAAAGGGAAATGGTCAATCAGAGCGTCTGGAAGAAGAGCAATGGA
TAATGTGCCTGGACGAGCTGAAGCTGAAGGTCAGGAAACTGATATTTTATTAGGAAGCAC
AGGAATACTGGAGTAGTTTTCTAGTTTAGGCAGTAGCCTGGAATATTGGTTGTGGGAACA
GCCAGTTGGTGGGGACAAATGATTTTTTTTGTGGTGCCTGCTTCCTGCTACCTGCTGGTG
GCAAATCCGGT
>gg_00176
CCTCGAGCCCGGCACCATGGACAGCGTCCGCACCGGGCCGTACGGCCAGATCTTCCGCCC
CGACAACTTCGTCTTCGGCCAGTCCGGCGCCGGCAACAACTGGGCCAAGGGGCACTACAC
CGAGGGCGCCGAGCTCATCGACTCCGTCCTCGACGTCGTCCGCAAGGAGGCCGAGAACTG
CGACTGCCTCCAAGGATTTCAGGTTTGCCATTCATTGGGTGGAGGTACTGGCTCTGGGAT
GGGCACCCTCCTCATCTCAAAAATCAGGGAGGAGTATCCAGATAGGATGATGCTGACATT
CTCAGTTTTCCCCTCACCGAAAGTATCGGATACCGTGGTTGAGCCATACAATGCTACTCT
TTCTGTTCACCAGTTGGTTGAGAATGCTGATGAGTGCATGGTTCTAGATAATGAGGCCCT
CTACGACATTTGCTTCAGGACTCTTAAGCTCACCACCCCTAGCTTTGGGGATTTGAACCA
TTTGATCTCTGCAACCATGAGTGGAGTCACCTGCTGCCTGAGGTTCCCTGGTCAGCTGAA
CTCTGACCTCAGGAAGCTGGCAGTGAATCTGATCCCCTTCCCCCGTCTCCACTTCTTCAT
GGTTGGCTTCGCGCCGCTGACGTCTCGTGGCTCCCAGCAGTACCGGGCCCTCACTGTCCC
TGAGCTGACGCAGCAGATGTGGGACGCCAAGAACATGATGTGCGCTGCTGACCCTCGCCA
TGGGCGTTACCTTACCGCCTCGGCCATGTTCCGTGGGAAGATGAGCACCAAGGAGGTTGA
CGAGCAGATGATAAATGTCCAGAACAAGAACTCATCCTACTTCGTGGAGTGGATCCCCAA
CAACGTGAAGTCCAGCGTGTGTGACATCCCGCCGAGGGGCCTGTCCATGGCGTCTACCTT
CATCGGCAACTCGACTTCCATCCAGGAGATGTTCCGGAGGGTGAGCGAGCAGTTCACCGC
CATGTTCAGGAGGAAGGCTTTCTT
>gg_00177
AGGCCAGCATCTTCCGTGTTCCTCTTCCTTCCTCTTCCATCCTCTCGTCAGCAACACGCA
CGCGGCCCCTGCATCCGCGATCTCCCCACCAAACCGGAGCAGGGAGCACCCGATCCTCGG
AGGCCGGACCCGGCGAGAAGCGAGCGACCGCAGCCAGCTCAGGTCTCCTCTCCATCCACC
ATGCTCAGGGTCGCGGGCAGGCGCCTCTCGTCCGCTCTCGCCTGGCGCCCCGCCGCCGCC
GGCACCCGGGGCCCTTTCGCCGGTACACTACCCGGCCGCGACGACGACGACACACGCGAC
CGCAGGGCGCGTTTCGCCATCGACTCTCCCTTCTTCGCCGCCGCCAGAGGGTTTTCAGCA
GAAACTCTTGTTCCAAGGAACCAGGATGTGGCAGCTGAGCTCCCACCAACTGTGGCAGCT
GTGAAGAATCCAAGTGGAAAAATCGTGTATGATGAGTATAACCATGAGCGCTACCCGCCT
GGGGACCCCAGCAAGCGTGCATTTGCCTACTTTGTGCTGAGTGGTGGGAGGTTCATTTAC
GCATCTTTGCTGCGACTTCTCATCTTGAAATTCGTCCTGAGCATGTCAGCAAGTAAGGAT
GTTCTCGCACTTGCCTCTCTTGAGGTTGACCTCTCAAGCATTGAGCCTGGCACCACGGTA
ACTGTGAAGTGGCGTGGCAAGCCGGTCTTCATCAGGCGGAGGACAGAGGATGATATCAAG
TTGGCCAACAGTGTTGATGTCGCGTCCCTCCGCCACCCAGAGCAGGATGCAGAGCGCGTC
AAGAACCCCGAATGGCTGGTCGTCATTGGGGTCTGCACTCACCTGGGCTGCATCCCACTC
CCCAATGCAGGAAACTTTGGCGGCTGGTTCTGCCCGTGCCACGGCTCACACTACGACATC
TCTGGTAGGATCCGCAAGGGCCCGGCACCCTTCAACCTGGAAGTGCCGACATACAGCTTC
TTGGAAGAGAATAAGCTTCTCATCGGCTGAGATTTCTGTTAGTGCTGTTCCTATGGCCCT
GTCGTTTTGTGTTTGATCGACAACTTTACCTTTTCTCTTGCCTGGGTTAGGGTATACCTT
TGGGCCTTGTTTAGATCCCAAATTCTCTCTCCAAATTTCACTATGCAAAAAAGAGATTTC
TCGTCATATCAAAATGCCGACAAATGCATGGAGG
>gg_00178
ATCCGGGCTCTTCTTCGTGACACTGGTCTCTGGGCCCCACGTGCGAACTGCCTGTAAACC
CTAATCCCAGAATCCCTCCCCGCCTCCTCCATCTCGCGCTCGATTCGAATCCGAGCTCCC
TATCTTGCGGCTGCTGCTCCCGCCTCCCGCTGCAAGCCTGCAATGGACACAGCGGTCGAA
GAGCCCGAGGTGAGCGGCGCGGCGGAGTTCGCGCCGGCGCTCGTCGCCGCCCACCCGCAC
GGCAACTCCGTCGCCGTCGCCATTGGGCCCGGTCTTCGCGTGTTCGATCTCAGAGTCGCC
GGTTTTGGAGAACAAAAAGGAAAGCTGGTGGCCCTTCTAGCTAGCCTTCCCAGGACCGGG
AAGAAGATTAGAGCAGCTAACAGACAGTGGCCTTTCTGTTGGGCTATGTGACTGACTGGC
ATGTAGGGCTATGTGACTGACTAGCATGTAAGGGAAGACTTGAATTTTTGGTCTACGTTT
AACCTTCAGTTTAAATTTTCTATATATGGACAGTTGCATTTGCGTCGCGACAAAAAA
>gg_00179
AGGAAACGACCGATTCCAATCCTCTGTAACTGTGTGAGCTCTGCTCCATTTGCAAAATAC
GTTCTGGTTGCCGGCACAAGCACTTTGTTCACAGAAAGTACCCAGAGCGTGACACATATC
ACTTCAAATGAGTACAAGGATGCTGGTGGAATGGACAGGGAACCAATCTTGGTGTTCAGC
ACAGCTCCCTGCTGAATGAAAGTGGTGTGCATTTGAGAGATCGCAGCAGCAAAGAATATT
CCAGTCACCCATATTGGGAGTAAGCGGATAAGTATTTTCAGTTCCTCAACTTCAGTAACC
GTACATAAACTCCATGAGCTTCGACACCCTCCATACACCAAGCTTGGATCAGAAATAACT
GCGGCCTTATCTAAGAACCTGAGACAAAATGATGGAATTAGACAGATAGTTAAATAAGTG
CAGGATAGAAAGGGAAGCTGGGAACACCAACCAAATGAAAAGGTAATTCTCATTGGTTTT
CATGTTTCAGGAACAGTTATTTATTACTAGGTTCAAATCATGGGATCCATGAGATAGAGA
TATATATTTTGTAGATTGAACATCCTTAAAGTATATATATGATGGGTACTCCAGAAATCA
TTAAGAAGTCAACAATTGACCACCAGTGGCATGATTGCTTCAAGAAGATTTAAAAAATGA
TCAGGAGAAACAAGAAAAAAAAATACCATATATACAAGTGTCTCATGTTAAGTAACGAAA
AAAGATGTACCTAAAATCATCAGAGTGAGCAAGTATTGTCCTTTGTATGTGGTTGCTCCT
GACCTCATACAGAAGAGAGCTATCAGCAGGTACTTCCAAGCTCATGTTCCTAAAAGAGGC
AACAATAACCTGGAAAATACTCTTCACTGGAGAACCACAAGGCTCATCTTGTTGGAATAT
TGGTGTTCCCACCAGAAATCCTATCAAAGCAAGACCTATGCATGTAGTGGCAACTCCATA
TCCTATAGCCCAGCTCACATTTTCCTGAACCCAAACTATAATTGTCCCAGAAGTAATCAC
ACCAAAGATGACACATATATTTCTTCTCCTTTTTATGTCTACTAAATTGTTCTCACTGTT
GAACTGGTTTGCACCAAATGGAAGCAATGCAGATCTTACTCCTCCACATCCAACAGCAGT
GAGATACAAACCAGCAAAGAAAATCACGGTTTGAGTTCCATTTGATGACAAGCATGAGCT
GACGTCACATAAGATTGAAGTAGAAGGCAGAAATGTTGCAACTG
>gg_00180
AAAAAGATCAGGCATAGGGGTGGGGTCCGGCCCCTCTTCCCCTTGGTCCCAAAACAATTC
TGATCACCAATAGGGGGTTACCACATACCAGAATCTTATCCAGACCAGGGACCCCCAGTG
GCCCTGCAGTATATAAGGGAGGCTCACGCAGGCTTGGAAGCTCCACACAAGATAGATAAG
CCCTCCAGATCATACTGAACCAAGCTGCCACTTCACTTCAGCAGACCACTTGATCACGCA
CAGGAAGTTCAGATCAGAAAATGCAGGCTGCCGCTACCGCCGTTGGGTTCTCGGCCGTGC
TGCCCGCCAAGGCCCGGCCGGCGGCGAGGAGCACGGTGGTGGCCCGTGTCCCTGCCACTA
GGAGGAGCGTCCGTGCGGCTGCCGCCGCCGTCGTCGTGGCGGAGCCTACGCAGGTCGACT
ACAGCTCGAGATTCTCGTAAGTGTTCCCTAGCCTTAATCAGAGATCGGTCGGTGTAGAGC
TCGAGCTTGTTCTCGTAAGTTCTGATGGTTAGAGTTCGGATCGGTGACGTGCACGTGTGT
GTTGGTGATGCTGCAGGGTGTTCCCGATGGAGGCCTGCGACCTGCTCGGCGGCGACGCGT
GCATCGGGGAGATGTACCCGGAGGCCAAGCTTGCCGCGGCGGCGCCGGAGGCGAGCAGGA
GGGTGGACGGGGTGGAGAGGGACTACCTGTCCTACGACGATCCAAAAACGTAAGCAAGAA
CCCAACTTCATCACCATGCATTCTTGCACTGACGATTCATCGAGCAAACCACACTCGCCG
CCGCCGGTGACTAACTGTAACCGTGGTGAATCGACTGAACTGCAGGGTGTTCCCGGGCGA
GGCGTGCGACGACCTCGGCGGCGAGTTCTGCGAGGCGCCGTACCTGGACGGCGTCTCCAG
GGAGCTGGCGCACGCCTGAATCCTGCCAGATCCATCCATGTCTGTCCAGAAACGAATTGG
TCTCACAGTGAGCCCAGGGATGGGAGCTAGCGTGCGTGCGTACGTACAGAATAACAGCAG
CCAAGCAAGGCCAAGGGTGTGTGTATGTATGTATAATTGTATATATGTCTGTATTGGGTT
GTGTCAGCTGCGACTGTATGTAGTAGAAACCAAGATGAAATGGCACTGATGATATTAGTA
TTTTTGAGCGAAAGAACATCGTTTTCTTCTCAAAACAAATCAGTATAAGCAGCAGCATCA
GCCAAATTTTAGGGAAACGAACAGGGTTAAATTACAATGTCAGAAGATGGAACGCAGT
>gg_00181
GGCAGGGCTACAGGGATCCAGGCATCTCATCAGTGTCTGACTCACCTCACATCTGCAGCA
GGTCGGTCATCCAGCACATTGCTCTCGATCGCTGGTGCAGGTCGTCCAATCCAACACATC
GATCAGCAGCAATGGCGGCAGGGCTACAGGTGTTCGGACAGCCGGCGTCCACCGACGTGG
CGAGGGTTCTGACCTGCCTCTTCGAGAAGAACCTCGAGTTCGAGCTCGTCCGCACCGACA
CCTTCAAGAAGTCGCACAAGCTCCCCGAGTTCATCAAGCTCAGGGATCCTACTGGGCAGG
TGACTTTCAAGCACGGTGACAAAACAATCGTTGATTCCAGGGCGATTTGCCGGTACCTGT
GCACGCAGTTCCCCGACGACGGGTACAAGAAGCTGTACGGGATGGGGTCGCTGGAGCGGG
CGTCCATCGAGCAGTGGTTGCAGGCGGAGGCGCAGAGCTTCGACGCGCCGAGCTCGGAGC
TGGTGTTCCACCTGGCGTTCGCGCCGCACCTCAAGGACGTTCGGCCCGACGAGGCCCGCG
TCGCGGAGAACGAGAAGAAGCTGCACAACATGCTGGGCGTCTACGACGACATCCTCTCCA
AGAACGAGTACCTCGCCGGCGACGACTTCACCCTGGCCGACCTCTCCCACCTGCCAAACT
CCCACTACATCGTCAACTCCTCCGACAGGGGCAGGAAGCTCTTCACCGCCAGGAAGCACG
TCGCCAGGTGGTACGACAAGATCTCTACCCGCGACTCGTGGAGGCAGGTCATCAAGATGC
AGAGGGAGCACCCCGGCACCTTCGAGTGATCGGCCGGCCGGCGTGGTGGTGCATGCGGCA
TGCGCCGCGGCGTGTGCTTTCCTTGCCGCCGGACACCGGCGGCTTCTTCGTCGTCAGGCT
TCATACCGTGATGTGGTTGTCGAGTTCGTCGTATCGTACGTCCTGTGGGCTAAAATAACG
TGAAGCCTGCCTGCCTGCCTACAGTGTCTCGTGTCTTCCTTTCGCTGCATATATACGCAG
TGTCTTTTCTGGGTATTGTATTGTGATGTATTTATCATCAACCCTTTTGCAATATTGGTC
AATTCAATAAAAATGTGTCCGGGCGTTTTTGCTCGTTCGCACTACATTTATTTGGCTTCT
CAAGATCATCAAACTGGAAATAGCACAACGTCTCGCATATATAATCTATTCAGGGTCTGA
TATTTATTTCAAAAAAAAC
>gg_00182
TGCGAATCCTGCCTGTCATGTTTCTCTATCAGGACCAGCCTGTTCCTAATCCCCAGGACT
ATCCTGTGCCCCTCCAGTCCAATCCTCCATGTGCACAACATACTCCCATAGTCCCATGGG
AAGGATTAAGGAAGGAAGGAAAGAGAAATGGCCCCAATCATTCATTTTGCATACACTTCA
TCTCCCAATAATAATCCATTAGTATTACATGATATGAATTATTGGTTCATAACATGGTAA
GGTGTCCACTATAATGCAGGAACAGGAATCCTAGCTCACTCAAGTTTCCATGCGTACAGA
AACAGGCAGAAATCAGAGTACCCATCAGTGTGGATGTCCGCAGCGGTGGTGGACAGCGGC
TCAGGCTTGAAGATGAACAGTGCGTTCCTCATCCCCGTGCCAAAGAGCCAGTCGTGCGCG
TCCCAGTACACCTGCACCTTGAGGTGGTTGATGGAGATGCACTCGTTGCCTCTGAACTTC
CACTGCAGGTGCCTGACGAGGACGTTGACAGAGCCGTCGATCTTGATGACCATGTCGACG
TCGACGCCGCTGAGGTTGCTGCTGCTGCACTCGATGCTGATGTCGTGCAGCTTGCCCCTG
TCGTGGAACCTGGCCTTGGTGAGGAACCGCTTCTTGCTGAAGACGTGCTCCTTCTTGCAC
ACCAGGACGGCGTCCCGCAGCGACGGCCGCGACCCGGTCCGCCGGAACGCCTCCTTCTTC
AGGTTGCCGAGGAGGAGGACGACCTCGTCGTCAGAGACCACGGCGACGTAGTAGTCGGAC
AGCGGCTCGGGCTCGTCGGAGTACCTCGCGCTCCGGAGGTCCCAGACGACGTCGACGGCC
CTGCCGTCGACGTGGAACTGCTTGGCGCCGTACTTGCGCCAGAAGTGCCACGGCTGCATC
TCCACCTTGCAGGCGGTGCTGCAGCCCTGCTTGGAGGACGCGCCGCTGCCACCGTCGGCG
TCGCCCCACTCCCTGTCCCTGCTGCTGCCGCCGCTGCTCCCGCTCTTGTCCTTGCCGCCG
CCCGCCGACCCTTCGATCGACACGGACAGGCCGTGGGTGAGCAGGTTCCTGCACCACGTG
ACCGTCACCAGGCGGTCCTGTCCGGCGATCCCCGCGCGGTAGACCAGCGTCGCCGCGCTC
TGCCCGGACCTGGTGGCCGCCGCGGACGCCGGGACGTCCGGGAGCTTCTCGCCCGCCGAG
AAACACGAAGGGACCGAGAACAAGTCCTGCATCATGTCGATGCTGTGGCTGGCTTTTGGT
GGAACACAATGCGATCCTAGCTATCTATGTATCTATCTGATCGATCGATCGATCGATCAA
GGTATATATGCTCCGGACCGGACCCTGAGAGTGAGGTCGACAGCGTGGCTGAAGGAAGAA
GAAGGCAAGCTTGCTAATTGCTATACATATAGGCCAGGATAGGGGCGACTGCCATGTAAG
CG
>gg_00183
AACGGTCCTAAGGTAGCGAAATTCCTTGTCGGGTAAGTTCCGACCTGCACGAATGGTGTA
ACGATCTGGGCACTGTCTCAGCCACGAGCTCGGTGAAATTGTAGTATCGGTGAAGATGCC
GATTACCCGCAATGGGACGAAAAGACCCTGTGAACCTTTACTATAACTTCGTATTGACTT
TGAGTAAGTAATGTGTAGGATAGGTGGGAGGCTTTGAAGCAGGCACGCTAGTGTTTGTGG
AGCCAACGTTGAAATACCACCCTTTACTTACTTGGAGCCTAACTTCTTTTAGAAGGACAT
TGCGTGGTGGGTAGTTTGACTGGGGTGGTCGCCTCCAAAAGAGTAACGGAGGCTTTCAAA
GGTACCCTCAGCACGCTTGGTAACCGTGCGTAGAGTGTAATGGCATAAGGGTGCTTGACT
GTGAGACCAACAAGTCGATCAGGTGCGAAAGCAGGACATAGTGATCCGGTGGTTCCGTAT
GGAAGGGCCATCGCTCATAGGATAAAAGGTACTCCGGGGATAACAGGTTAGTCTCCCCCA
AGAGCTCACATCGACG
>gg_00184
CAGAAGTACTCATTCACATCATCATAGTTCCTCCAGGCCGAGTGTGGCTTGGTCCCATTC
CGGCTGAAGTCCACCTCGGCCATGAGCACGCCATATATCGGCTTCACAACCTTCTCAAGG
AAAGCATCCTCACCATGCACCGCAGGAATAGATGGCCGCCCTGTCTCGATATCAATCGAC
TGGTCGGTGACATGGTTGAGGTCGAGCGCCATGTAGTGGAAGATGTAGCAGAGGCACTCC
GGCATGAACCTCAGATTGGCCGCCTCGCCCCAGATGAGGAGGTACAGAGCGGTGTACAGT
AGGTCGCGGCGCGTGTCAGGGCCGACCCCCTGACCCTGCGCGACACGGCGTCCGCCGCTG
GGCGGCACATGGACGTGCGGCCTCTTGCCGAGGTAGGAGCACCAGGCCTTGTAGTTCTTG
AGGAGCTTCCTCCGGATGTCCCGCGCGACGGAGTGGTGGAGCACGTCGACCGGGTGGTCG
GTGGGGAGGGTGCCGCCCTTGCGGAGTTGCGCGTTGGCGAGGAGGAGCACGAGGTGCTCC
CGCTGGTTGCGGACGTTGTCGAGCTGGAAGCCGAAGGTGGCGCCGAGCCAGTCGAAGAGG
TCGGCGCGGAGGGCGTCCCAGGCGCGGGCGAGCGGCGGCGGCGGCAGGTCCACCGCGTGC
GCCAGCGCCGCCT
>gg_00185
CGCTGTTGTATTTGATCCACGCAAGAAGCTAGATGGTTTAGATATTGCCTTCTGTTTCAT
CGGTGACGCACTTGATCTTGATTACTCAGCTGCTTACTCACATGTTAAATCTGAGATATT
TTGAGTTTTTGGTATGTATCAGGATAAGTTTGGTGAGACTCGTCCAAGGTCAGAGGCACC
ACAAAATGAGAAGCTCAAAAGTAATACAACAGCTAACATGTGGAAGAAGCTAAAGAGCAA
GGACTCTTCTTCCTCATCACAGACGGCAAGAACATCTTGGAATCCCAAGGCAGAGCTCAA
CCACTACCTGGAAATGGATCACGTCACCCATGATCCACGGCTCCATGAGGATGATGAAGA
TGTCGACTGTCTGCTGACTGCTGCTGGCAGTGGCCATGGCGGTGGCCTGCACCTGCTTGC
TTCTGGCAGCGAAGATGACGCGCCGTCGGCAGATCCTCCGTCTTCTCCGCTTGCGATTTA
GGTCCTCCCACCGACTGAGAACGCAGCCCCGTCACGACCGTCGGCAGGGGCTGGTGGTGC
GCCGGCACGGTCGAGGAGAGCCGGTGACGCGCCGGCACGGGCGGGGAGAGCTGGTGGCGT
GCACACCGGCAGGGAGAGCTGGTGGCGCACCCGCGCAGCGCAGGCGTGAGGGCGGCAACA
CGCTGGTGCGGGTGTCGGTCGGGAGGACTGAGCCACTGAGGCCGATTTGGGGGGAAA
>gg_00186
GAAGACGACGGCGCCGCAGAACCCCGTTATGGCCAGGGTCCACTCGAACGCGTGGGGCAC
CGAGAAAAGAGGGACCTCGAAGTTCATGCCGAAAACCCCCGAGACCACCCCGAAGATGGC
CACCACGAATGTGGCGGTGGTCAGGAGCAGCTCGAATTGGATCAGTTGGTTCCGGACGTT
ATCCAGCTGTATGTTGATGAAATCTTCTGTATCATCAATATACTCCTTTAGCGAAGTCAA
CTTGCTGAGGGTGTAGTCGATAACAACAAAGTAGGCCTCCAACAACATTTCCAGTTCTTC
TATATTGTACTGGCTGCTATCTGAGCTCTTGAAGCTGCTGTGCCTGCTTCTGGCAAAACT
GAATTCCTTCTCAAGCCTCCGAGTTGCAGGGTGTGTGGAAACTGGTGAAACTGGAGCCGA
CAGAGATGAATCAAACCCATTATGACTATTGCCAATTCCCTGAAGGTCCTCGTCATCTAA
CATTGATGCTTCCATCCTCATCTTCTTCTCAGTGAGATACATTTCAGCCATATCACCATC
GTCATCCATCAGCTGCTCTATCTCATCTCTGACCTTCTGGACTCTCCTTGTCAATGCAAC
CAGCTTGCTCTTTAGGCGTCGGACTCGTTCCAAGTTGAGGGTACTAATTTTTGCTGTCAG
CTCATCTAGTAATGGGTAAGCTTCAGCCTCTAATTCAATAGCCTGCGAGTCCAGGAAGGA
GCAAGCGGCCTCGAGCGCGACCTCCAGCGCGATGAACTCGAAAGGCAGGTCGTCGGCTCG
GTCGACGAGGCGTCGCTGCAGCTCGTCGACGTAGCTCCGCACGGCCTCCTCCGCTGCGGC
GTCGGGTTCGCGCAGGACGAGCGCCTCGTCGGCGGTGATGATGCACCGCAGCCGCTCGAG
GTTGCAGACGACGGCGCGCTCGCGGCCGAGGATGGCGGACGGGTAGACGAAGAGCGGGTC
GAGGAGGCGGAGGTCCCGCGCGGGCAGGTCCAGCCGCCGCATCAGCGCCGGCTTGGCGAC
CTCGACCGCCTCCGCGGCGCCCGTCGCCGCGTCCACGCGCACCCACGAGCGCCTCCCGCC
GCCGCGCCGCTTCAGGCCGTTGACGTCGATGGACACGCCGCCGGCTCCGCCGCCGCATGG
TGGGCCTCCGGCGCCAGTGCCCGGCGCGGGCGTGGCGCGGCGGTGGTGGGGCCCGTTCGT
CGCGGCGGCGCGCGAGGACGGGAGGAGGAGGCGGTCCTTTAGGTGGTCGTGGTCCATGGC
GCTGGCGGTGGCGTGGGCAGGCGTCCGCGGCTGCGCTGGGGGCTGGGGCGGTAGTGACGT
GTCAAGGGAAGCGCCGAGCATGTGGAGGGAGAAGGATGGGATCATGGATCTCCCCGGACA
CCGGGGACTGGCGTGGGTAGATCGCGGG
>gg_00187
TCCGACCGTCCGTTCGAATCCCCGAAACCGTTCCCAAATCCGACCACCCGCCCAAAGCCC
CAAACTCTCCGCCGGCTCGCCCTCCCGCCCCCGATCGACAAACCCTAGCTCCGCCGCTCG
CCGGCGATGGAGGCGCCGGACGAGGAGGCTGGGCTGGGACTCCCTGAGGGCGAGCGGCTG
CTGGAGGTGGCCCTCATCTCCGCGCAGGGGCTCAAGCTCCCCTCCGGCCTACGGCGGCGG
TTGCACGCGTACGCCGTGGCCTGGGTCGACGCCGGGCACAAGCTCCAGACCCGCCCCGAC
GACACGGGCGGCCTCGACCCGGCGTGGCACGCGCGCCTCCTCTTCCGCGTGCGCGAGGCC
TCGCTCGCCGACGACTCGCGCGCCGCCGTCTCCGTCGAGATCTACGCGGCCGCCGCGAGC
TCCTGGCACCTCGGCGGGGACTCGCTCGTCGGCTCGGCGCGCTTCCTCCTTGGCGACCAC
CGCCTTCTGTCCCGCCCCGTCGGCTCCCCCTCCATGTTCGCCGTCGGCGTGCGCCGCCCC
TCCGGCAGGGTCCACGGCCTCCTCAACGTGGCCGTCAGCCTCGTCGCGGTGCCACCGTCC
CCGGCCGCCTGCCACGCCCTCCGCCTCTCGCCGGCCGTCTCCCTCAGCGGCCTCTCCGTG
GCGCCCACCCCAAGCCGCGTGCTCCGCGTCCTCAACCGCACGCACCCGACACCTCCGCCG
TCCCCGAGGCTTCTTACGCCCAAGAAGCAGCAGGTGGTGGTCAAGACCAACAATAAGGTC
GCGGACGACGGCAGCGATGTCGAAGGGGCCGAGGAAGACGCGAGGGGGATGGGCGGGGTC
GTCTTCTGCGGGCCCTGCGTCTTACCATTACCAAGGAAGATACACACGAGCCCCTCAGAC
GAGAACCTGCAGGCCTTCGCTAACATCATCTCTGGCGGCGGGCTCGGGCATTGCCGGCGG
AGCCCTCATTTTTGAGGAGTCCAGCATTGATGCCTGGGGGTGCTTGGTGCCATGGAATTG
GAGAAACTGGCGATTTAGGTTATGCATGGTCATTTGTTTTTTTAATGCTGTAACCCATAC
TGTGAATTGCTCTGGGTTGATTGAGCTATAGAGGTATTGCAGAATCTGATTCAACCAGTT
CTGTTTTCTTTTTGACTAACGGATG
>gg_00188
GTGCAAAAAAGCACTTTCTGACGGTCCACTTCGTAGTTTTGTACCATAGATGTGAATTTA
TCACCCATCGTTGGGGGTGGCAATCTCAACGGTGAAATCACTTGAAATCTGAAGTATGCA
GCAGTAAGATTTACATATTTCCATTCATTACCACGGTTAGCTACATACATTTTCTGTTCT
ACGTTCAGTACACAGATAACAAAAATACAGCTTAGTTCACATGGGAATGGTCATACAGCG
CAGTAGCCACAGATCAATCCCAGTCAGCATCAAAGAACCCAGCATCCTTCATTTCAGAAT
AGTAGACGTTCTCTAGGAGCATGTCTTCCTCCTGGAAGAAGTCTGCTAAGAAAGTCGCAT
ATAGGAGGGGAAGGTAAAGAGAATGATAGCATACGGTTGTGAGATTATATAACCATAAAC
CAAATCCAGCTCCACTTGCAACAAGGAAACATCCAAACAGTGATAGGCCATTCAATAGCA
ACATCGCACATACATAGTTGTAGTATGCTGGTTTTGCAGGCAGCCTGTCTCTCCATCTTG
AATGATGCATGAAAACAATCAGGCCATAGACTCCAGTAAGCACAAGTTTGTGGAGAATCC
ATAGGCCCCATTTCCCACCAGTTCCTTGATCAACATCAATGAACAAAGGAACACCAAAGC
CAAAAACATATATAGTCTTGAGCAATACATCAGCAGCAACTACAGCTCCAGAGATAACAA
ATGTTCGTGCCAAAGATTCAAAACCACTGGCATCATTTCCTTGAAGCAGAAAGGCTATGA
GACTGACTTCCAAGAATAACATTCCTGATTTTATAAACAGTGACAGTACATTCCAAGAAA
ATGCCCTGTCAGGCATACATTGCCATGCCTGCAGGAAGCACTA
>gg_00189
CCTATGTTGGTTGCAGTCAAAGACTGAGACATGGCACTGCAGATGTACTTCAATTATTGG
TTCCAGAAAAACATCTGGTGATCTTGACTTGTTTAACTTTCTACTACCATGACAGAGCTT
GTGTTGATCATGCTGCTTGCAACATAGTGGGTATGGGCGAAACCAATCAGTGCCAAACCT
GTGAAGAATATCCCAATGTTCTTTGTGATGTGTATCAATATCTGGCACCCATGAGAAATC
TTCTGTAGGTAGTTGCAGAAGTTTATTCCTAACTGTTTCGACTGCAGACTTGAAATTGGA
AAGAGGAGCATACAGCTGTAGGCATTGAATTGCCATCCCTACTATTATGTTGGTACTCTC
TGAAAGTTGTAGCATCAAAGAAAAGAAGAAGTCATCCTCCGATGCATTACCATCTGTTTG
CATCAAGATGAATTTAGCCTCTATTCCATGGCCTGCATTAATAATAGGCCACCAACTGTA
GAAACAAAGGACGCTTGTTTGCCTGAATGATTATGTGCTGTAGTTTCTCGCCATTCAGAA
GATGCCTAACAAGAGGGTCAAAGGGCATGTGGTAGCGTGGCCTGCCACCAAGCTCTAGTA
ATCTGAGGAACTCGCTAGCACCATCTGCGAACCACTCAAATCTTCGAACAGCAGAACTAC
TCGACTCGTCTTTGTTGGGGCTAAAGATGGAGAAAACAAACGACTTGGTAGTATGTGCTA
TACGTACAGGAAACGAGGACTTTCTCACCTCCTCCTCTGTCTGTTCGTCTTCTAGGATCC
TCTGCTTGCATCTATGCAACGTTTCATCACACTCTTGAGCAGCACGCTTCAGCTTCCCAC
GCCAGCGCAACAAGGATGTGTCGCTGATCTGCCACTTTTCTGACGTCTCAAGAGCAGCCT
CCAGCCTGATGTGTGCCATCTCTAGCCTCTCCAGGTTTCTGTTCGCACTCGATACCGCCT
TGTCCTCATATTTCTGAACCAGATTGGATATGAGCTGGTTGACTGTCTCATGGACAAGTG
CAGAGCTGACAATCTCCGCCATCAGGATTCAAGGATCTGCAGTATCCCTTCCCTCTTAGA
GGCTTAGACTGGATCACATGGGCAGGTATCCTTTTGATGTAGAGATATCTCGAGTCTGGA
GTGCGCTTGCGTGAGGTGGGACTGAGAGCGTCTCGGCCGCCATCTCCGGTCCCTCGCGGC
TCGCGCTCCTCCTCCTCCACGACGCCGTCTCTCTCTCCTCTTCGCCGGCTCCACCGCCGT
TCGCCGCTCCGCCCCGGCGCACCATGGCCGTGCGGCCCAGGCGCCTAGGCGAGTGACAGT
CGAGGTAGCATATCATGGGCCG
>gg_00190
CTCGAATCAATTAATTCCACCACATAATTTGAACTTCTTGAAGCACATGTATTTTCAAGA
TACATAAGCATTATCCATCCCAGGAAGACATTATTCTGGGTGCTTGTCATGACGCCCCTA
TTTAGCCTTTTCCTTGGAAAGAAATGATGCTAGATCAATGAACTGTGAGGGGGTGGTTAC
ACTTACACACCCCAAATTGCTCCCAAATAAATTATAATAATATGTTCTTTGAGCTTTTTT
CGATACTGATAAATCAATGGCCTAGCTTGAAGCCATTAACTGCAGGCACCCCACTAATTG
ACGGGGCTGTACCTCTATTCTTCTTGAGGTATGCAACATATTCACCATAGTGCATGGTGT
ACAGGGTGCTCTGGTAGCGGGTGACTTTGATTTTCTTCCTCAAGGACTCAGTGATGGTAC
CTTGGTAACCTGCCTTCCTCATGAGTGAATCAATAGTTTCTGCATGAGTCCATCCTTCAT
GGCCTGCAACTTCAGGCAAATAGGTTGCACTGCGTCTTATGTTGTAGTCTGGATCTGTAA
AGTCAATAATTAAACCATGCTTTCCAACCTCCCAATCAAGGTAGTCCTCTGCAATTTCAT
AATCAGTGAGTATAGATACTGTGCACTCCAAGGCTGGGAGTTCCTTTGATTGTATTGGGG
GAAAGCGCCGGTCCCTCAGGGCACTAGTTAGGGCATAGTCCTTAAAGCCACTGACAATCT
GACGGGGCTCCAGGGTTCCTATGCATCCCCGGAGGCGTGGTTCTGAACCATTGGCAACCT
TCTTCCAGGTCACAAACAATGGGTGGTTTCCATCCTCGAAGGCGGGAGGCGGCGGCTGCT
CGCCGGTGTAGTGGGCGACGAGGGTGTCAAAGCAGTAGACCGCCATTTCCTCAGTGGCCA
CCACCATCCTGCCAATCGCCGGGGGATCCTACGCGGGGGTGCTGCGTCGTCTCCCGCAAG
GGCGAGGGCACGGCGGGGGGCGGCGACCGCCTCGGGAGGCGGGCGATGGGGGGAGAGGAG
GTTGGAGGGACAAGGAAGCGAGCGGAGGTTCGCGCCGCGGACAGCGGCGCCGGCGCCTGC
GCCTGCG
>gg_00191
CGTCAGTTTCAATCAACTCAGTGGAGACCTGCAAGACCAGCCATCTGCAACCTCTGCACG
GCCTCTGCAGGTACTGAACATCTCAAGTAACTTGTTTACGGGGCAGTTTCCATCCAGTAC
ATGGGAGGTCATGAAGAATCTGGTTGCACTCAACGCTAGCAACAACAGTTTTATCGGTCT
TGTACCAACTGTGCTCTGTGTCAGTGCACCATCCTTTGCTATGCTTGACCTCAGCTACAA
TCAGTTCAGTGGAAGTATCCCTCCAGAGCTTGGCAATTGTTCCATGATGACATCTCTTAA
TGCTGGGCATAACAACTTCAGTGGGACTCTTCCAGATGAGCTCTTCAATATTACCTTGTT
GGAGCACCTCTCTTTTCCAAATAATCAGTTGGAAGGATCACTCAGCAGTATCAGCAAGCT
CATTAATCTGGTCACCCTAGATCTTGGAGGGAATGGATTGGGTGGCAATATCCCAGATTC
TATAGGTGAGCTCAAGAGACTGGAGGATATTCATTTGGACTACAATCACATGTCTGGGGA
CCTTCCATCAACTCTTAGCAACTGCAGAAATCTTATAACCATCGACCTCAAGAACAACAA
TTTCAGTGGAGAACTCACCAAGGTCAATTTCTCCAACTTGCCCAATCTAAAAACCTTGGA
TCTTGTGTGGAACAACTTCACTGGAACAATCCCAGAAAGCATATATTCATGCAGCAACCT
AACTGCACTGCGGCTATCTGCAAATAAGTTCCATGGCCAGTTGTCAGAAAGAATTAGCAG
TCTCAAGTTTCTCTCATTCCTATCACCTGTTGACATCAACCTTACAAATATCACAACTGC
ACTTCAAATCCTTAGCAGTTGCAGGAACCTAACCACCTTGCTAATTGGGTATAACTTCAA
GAATGAGGCCATGCCAGAGGATGAAATAATTTATGGTTTTGAGAACCTCCAGGTCCTTTC
CATGAATGATTGTTCATTGTCTGGAAAGATACCCCAATGGTTAAGAAAGCTCACAAATCT
GGAGATACTGTTTTTATATAACAATAAACTATCTGGTTCAATACCTGACTGGATCAGCAA
CCTAAACTCCCTCTTCTATGTAGATTTATCAAACAACACCCTTACAGGAGAAATTCCAAC
AGGATTAACGGAGCTGCAAATGCTAAAAACAGACAACGTTGCACCAAAGGTTTTTGAGCT
GCCTGTCTATAAGGATCAGTCACTTCAATACCGCATGCCCAATGCCTTCCCTAAAGAGCT
AAATCTCGGCAACAACAACTTCACTGGCACCATCCCAAAAGAGATTGGTCAGTTAAAAGC
ACTCCTTTCACTCAATTTGAGCTTCAACAAATTATATGGAGAGATCCCTCAATCAATCAG
CAACCTCACAAACCTGCAGGTACTCGACTTATCAAGCAATAATCTCAATGGTACAATTCC
AGATGCACTGAAGGATCTGCACTTTCTTTCTCAATTCAATGTTTCCAATAATGATCTAGA
AGGCTCTATTCCAACTTCAGGTCAGCTTAGCACATTTCCAAACTCTAGCTTTTATGGAAA
CCCAAAACTGTGTGGTCCAATGCTTGCAAATCACTGCAGTTCCGGTAAAACAACATTGAG
CTCCAAGAAGCGACAAAACAAAAAAGCCATCTTTGTGCTTGCATTTGGCATAACTTTTGG
AGGGATTGCCATCCTATTCTTGCTAGCTTGCTTCTTTTTCTTCTTCAAGAGTACAAATTT
CATGAACAAAAACAGGAGGAACAATGAGAATGTCATACGAGGAATGTCGTCCAACCACAA
TTCAGAGCAATCCTTGGTGATGGTTTCACGAGGAAAGGGAGAACCAAATAAGCTCACATT
CACTGACCTGGTGAAGGCTACAAATAACTTTGGCAAGGAGAATATCATAGGCTGTGGAGG
TTATGGGCTAGTCTACAAAGCTGCGCTATCTGACGGCTCCAAGGTCGCCATAAAGAAACT
TAGCAGTGAAATGTGTCTGATGGATAGGGAATTCTGTGCAGAAGTTGATGCACTCTCCAT
GGCGCAGCATGACAATCTTG
>gg_00192
TTTTAGAACTGCAGTTTTAGTATAAAATGTATGCAATAACTTTCAACTGAGAAAAGCCTG
AATTTTAGCAGGTCCCTTTTATTTATTGAGCCAGCTAGAGCTTTGATGCACGTAGCACGT
AGCTGGTTAGAGCATTGATGCCTGCATTGCAATGTTTGCATAAAGCAGCCGCTCGAACTC
CTTCATGTTGGCAGCCTCCATGCACACGACCACGCGGATAGCGCTGCCACCGCGGTGGTG
TACGGGCCCATCGTTCATGATGTGCACAAACCCACCGCGGACGGACTCCGCCCGTGACAT
CACCTGCGGAGCCCCGCAACCGAAATCTGCATCGCGCCCGGGGAAGCTGAGCCAGCTGAC
TATCCGGAGCTCCGTCTCCGGCAAGCTGCCCCTGTGCGGCCGGCTGTCCTTGTCGGCCAG
CTCGAGATAGTCGATCCCAGACCGCACCAGCTCGTCGTCCATCCTGGCAATGGCCCCACT
GATGCGAGCGGCAACAGAAGCCAGAGCCTCCGAGGCGATATCCCGCGCTGCACCGGCGAC
GCACAGCGAGACCAACGCGTTGCCGAAGTAGCGGGCCGGGAGCGGCGGCTCCAGTGCTCC
GGGTCGTCGGACGTCGACCGGGAAGCTGAGGCGTGCAGTGGTGTCTGGAGGAAGCCGCCG
TACGATGCCGGCGCACTTCCACACGAGGGCGCTCACGGAGCAGAAGGTGCTTTCCCCGCC
GCAGAGGCGCTTCAGGGTGACCAGCTGGTCCCTGGAGATGGGAAACACCTCGGTGGCGTT
TGGTCTCGACGACGACTGGGACAAGGTGACCTTGGGGTACAACACAGACAGAGCGTCGGG
GTGGACGACAGGCGAGGACCGTGCACGGAGGAGGGTGCGGTCGTGGCAGGGGAGCTCTAT
GGCAGCAGCGTCACCGTCTCTGAAGAAGGCCGACCATGTCTGCATGAAGTGGGACGCGCT
GGTGCCGTCCATGGCAGCATGGTTATTGGCCGTTCCTAACGCCACTCCTCCACACTTCAA
GAATGTCACCTGCAAGCTTTCACACATCATGTATGTGTAGTGTATCTACCTACTACCTAT
TACGGAGTACCTATGTGCTGGGAAAGCTAGCATTGAAGCTCAAATTTGGATTAATTGATT
GAAGAATTTTCAGTGCATACCTGAATGGCCATTATGAGGGACGGAGGCTCAATCCGAGGA
ACAAAAATCCTCCTTAGCTCCGGCGACGGCTTTGAGAAGTCGAAGTCTTCAGCTACGAGG
CTAGAGCGAGCAACAACAAAGAGAACACCCTCACCGTTGCAGCTGATCTCTAACCTGCCA
TCGTTGTCGACGCCAAGGCGGCCCGCCACCGGGTAGAAGGCCACCAAGGCCTTGGCCGTC
GCCTCCTTGAGCCTTGTCACATCGAAAAACGCAGCCCCGGAACGGTAGAAGCGGACTTGT
GTGGTGTGACCTCTGGTGGCCGCGAGATCGACGGGAGAGAGCCAGAGCCCCTTCGTCGGC
GTCGCCTCCTTCGGCGCCACGAAGGATGACTCTATCACTTGCAGCGACTCCATGGATTTC
CTTCTCACTCGCCGGTCGGCCAAACTGGTCTTCGTTATATTGACTCACTGGACAAGCCAC
CTATAGGATCCGTTCCCAATTCGTGACTTGCTGGATGCACATGATTGGATGATACTGTGG
AAGCCAAATGCGGTTTAATTTATTTCCTGGCAGCCAGCACGAGTGGCTGTGGTTCAGTAA
CTGAAATAATTAATTCAAGCAAGAGTCGCGTTGCGTGACCTTAAAATACTGAATTATTGT
GCCTTTCTGATGAATCCTGATATGACCTCTCACCTGCCCATGATGGATTCCTCTCTTCTA
AGCCCCCTGTTGACCCAAGGGATGCGGGAGATGTTGCTAAGCTCCTCTAGGGAGAGAGAA
GCTTGATTCACCTCCCCTTGTCCCCCTAGGCCTTCTCTTGGAATCCCCTCCTTGCTCCTT
GTTGCTAGGGAGAGAGGGCTCCTCCCTCTTCAATCCCCAGCACATGTGGATCTTCTCCTA
CTTGATCTCTGAAAGTGCATCTAGGCCCCCCTAGTGGGTTTTGATGATTGAATGATAAAA
CACTAATGAGTTTGATGAGTCTATGAGTAGGTTTCATTGGAAATGATCATTACGAACTCA
AGGTATTGCTCAAATGAAGAAGAAGCAAAGCATATTTGGCTAATTGCAAATGAGATAT
>gg_00193
GCGTGGGGAAAATTTACATCGACCGGTTAAAGAGCGATCTGATCAGTTGGAAAACAAAAA
CCACAGGAGACAGACATACACCCCATACGCAACAAACTAAAACCTGTATATCTTCTTGAA
GTTATACTATGTGACAAGGTTATGAACACAGTCAATCTCTAATCTAATATATACAATTCC
GCAAGCATCCTATGTGCATAGGAGGTTAGATGAGACAGCAAAGAAAGGCAACGGGCACTT
GGGCAGGGAAGATGTAGCATTACTTTGTTACAAATTCACCAAAGTCAATGCAATGGTACT
CGTCTGATGATTGATCCCATCTTCTAGCATATTAGTTACAAATTCACCAAAGGCAATGCC
AACCTTTTGTACGCTGCAGATTAGTTCTGCTCCTGGCAGCTGTGCTTTTTTGCTGTTCGT
GTAACTGATATGCTAGAAGATGGGCTCAATCATCAGACGAGTACCACCTGATCCGTGTGG
CCATGTCCGCCGGGAGCTTGCCGCAGATCCTGCTAGCCATTGCATAGTCGGAGGGCGGAG
GGTCCATTGTGGCGACCAGAGCCTCCGCGTGCGCGAGCTGCTCCAGGAACGAGGCGGCGC
CCTCCTTCTCCTCGAACCGGAAGCGGTGGAGGAACCTCTCGTACTGCCTCGGGTACAGGA
CAAACGACGCGTCCAGGTCGTAGGTGCGCGCCACGGCCTGCCACACCGCCCTGCCGGTGC
CGTGCCGGACGTAGTCCGGGAAGATGCGGTCGGAGAGCGCCTAGAGGATGTGGCCACGGC
ACACCGCATCGTCGCGCGCCCACTTCTTGGCCGCCGCCGCCGCCGCCGAACCAGCAGCCT
CGGCCGGTGCCGGACCGGGCGGCGGCTCGTCGGAGAGCACGTGGGCGACGCCCACGCTGT
GGAGGCGCAGGAGCACCGACTCCTTCCACCGCAGGTAGCCGTCGGCGCCGTCCAGCGGCT
TGATGGGGAGCATCGCCATCGACGATCAAAGCACCTGCTAGGGAGAAAAAGAAGATGTCA
CAAATCAGTGGCGGCGAACCTCAGAGTCTGTTCGACGATCGAGGGTGATGTTCTTCTTCT
TCTTCTCTGGAATGTGGCCGCGCCCGCGCGTTCTTCGCTTTGGGTGTGCTGCGTTCTTGG
CAGGCAGCAGGGGAGCTGGGGAGGAAGGATATGCAGGGCGTAGCGAG
>gg_00194
GTATATGCTCAAAATTTGGAGACTATCAGAAGGAGGCACCCTCATCCTTCAGTTTATCCC
CGCGGCTATCAATATTTCCCCAGTTTATATTTAATTTGAGGCGTTCTCAATTTGTTCAGG
TTTTTAATAACAGTCCTGATGAAACTGCGTATTTTAGGATGATGTTGGACAGAGAGAATG
TAGCCAATGCAGTTGTGATGATTCAACCTTCACTTATATCCTATTCATTTCAATCAGGGC
CAGAGCCAGTTCTCTTGGATGCAGCTGCAATTGCTTCTGACAAGATCCTTTTGTTGGACT
CTTATTTTACTGTTGTCATATTCCATGGGGTAACCATTGCACAGTGGCGAAATGCTGGCT
ACCAAGATCAAGAAGGTCACGAGGTGTTTGCCCAGTTGTTAAAAGCTCCACATGAGGAAG
CTAATTTAATAATAAAGGAGCGATTTCCTGTACCCCGTTTGGTAGTCTGTGATCAATATG
GATCTCAGGCTCGATTTTTACTGGCGAAGCTAAATCCATCAGTGACATATAACTCGGATA
ATCCCTCCCCTGGTGGAGACGTCATATTCACAGATGATGTGAGCTTCCAGGTTTTCATGG
ACCATCTCCAGCGGCTAGCAGTCCAATAGGATATGAATCTGTAGATCAGTGCATAGAG
>gg_00195
AAAACTCGGAAATCAAACCCCTGATCCGATCGAGCTCGCACACTCGCCACCGTTTCCCAC
TCCCATGGGGCTCCTCAGCTCCCTGCCGCCCCACCGCCGGGGGGCCTTATCGGGCGGCGG
ATGGCAGTGGTCGTTCCTCGACGTCGTCTGGGGGGTCTTCCTCATCGCTGTGGTCGTCTT
CCTCGCGCTCGTCTTCACGCCGCGCCGCGGGGACCCTGTCCTAACCGCCGCCTCCGTCGC
CATACGCGCCGGCGGCAGCGGCGGCGCGGTGCCGCCGTGCGCCGCCTCGGAGGTGGACCT
CCTCCCCTGCGAGGACCCGCGCCGCAGCTCCCGCCTCAGCCGCGAGATGAACTACTACCG
CGAGCGCCACTGCCCGGCTCGTGGCGAGGCGCTCGCGTGCCTTGTGCCGCCGCCCCGAGG
CTACCGCGTTCCCGTGCCCTGGCCCGAGAGCCTCCACAAGATCTGGCATGACAACATGCC
TTATGGTAAGATTGCTGAAAGAAAAGGTCATCAAGGGTGGATGAAGCATGAAGGTTCATA
CTTCATTTTTCCTGGTGGCGGGACTATGTTCCCTGACGGAGCTGAACAATATATTGAAAA
GCTTAGCCAGTATGTTCCACTGAAAACTGGTGTCGTCAGGACAGGTCTTGATATGGGATG
CGGGGTTGCCAGCTTTGGTGGATTTTTGCTTAAGGAGAATATCATGACACTTTCATTTGC
ACCAAGAGATTCACATAAGTCTCAAATACAATTTGCCTTGGAGAGAGGAATTCCA
>gg_00196
CAGGACTATTATGATCGTTTTCAGTCCGCTATGCATAAAGTTCTTGTGCATAACAAGTCA
CTGGATGATGTCTTTTTCGTTAGCAAGTTCCTCCAAGGCCTTAATCCTGAAATTAAAGCT
GCTATAGTTTTACACAAGCCGAGAACAGTTGATGCCGCTTTGTCATTGGCTCTTATGCAG
GTTACGGTGATGGAAGCTCAACCCAAACCATACTTCTACAAGGGCAATAGAAATGCTGCT
CGACAGCAGGCCAAGAATACAGTCAGTACCCAACCTGGCATTCTGGGTGCTCATACCACT
GATGATCCGAAGCCCAAGTGGGATGACAAACTCACCACTCTCCATAATCAACGCCGCGCT
CAAGGCCTTTGCATGAAGTGTGGCAAGAAATGGCATCGCCAACATAAGTGCCCTGAGAAA
GTTGCACTCCATGTGTTGGAAGCTATGCAACTGGAGGCTACCAGTGAAGATTCCAAAGAT
GATTCTTCTGATGATGAGGTTGACGAAGTGTTTCAGTTATCCTCTTGGGCTGCCGAAGGT
GTCTAGGGGAAGAAAACACTCAAGTTGACTGGTCTCGTGGGCAATCAAGAAATTTTGATT
TTGATTGATTCGGGTAGCTCCAATACCTTCATCAGTGACAAGACTATCATGAATCTGCAG
TGCTCTGGTTTGTCTACAACTCCAGTCTCGGTGGTTGTAGCCAATGGTCAAACGGTTACC
AGCAATCAACAAGTCACTAATTTCACATGGTGGACTCAAGGGCACACCTTCACTCACACT
GCTAAGGTGTTGTCCCTGCCGTGCTACGATGTGGTCCTTGGTATGGACTGGCTGGAGAGC
CACAGCCCCATGTGGATACTCTGGAAATGGAAGCTCCTCCGTTTCACTCATCGTGGCAAG
CGCATAGCACTCAAAGGCATTAAGGACGCCCTCTCTTCCTATCCAAAACTGAAGACTAGT
AAGCTCAAGGGTCTTATCCGCAAAGGTGGGATCACTCAGGTGGTCTAGCTCTGTTCAATT
CAGGAAGGTGCTGTATCTCCAACCATTCCAGTGGAGGTACAACAATTGGTGGACAGTAAA
GCAGCTCTGTTCAAGGAACCTGATTCCCTACCGCCTGCAAGGGAGTTCGACCATCAGATT
CCTCTTATTCCGGGAGTGAAACCAGTGAATATCAAGCCCTACCGCTACTCTCCTACACAA
AAGGACGAGATCAAAAGACAAATTAAAGAAATGCTCGGTAATGGAGTGATCAGACCGAGC
CAGAGCCCCTTCGCTTCGCCGGTGATTTTGGTCAAGAAAAAGGATGGCACCTGGCGTTTT
TGCGTGGATTATCGGCAACTGAACAATATCACTGTGAAAAACAAGTACCCCTACCCATTG
TGGACGAGTTACTAGATGAGCTCCATGGGGCAGCTTGGTTTACAAAACTCGACATGCGGT
CCGGGTACCACCAAATCAGGTTACAGCCAGACGATGAAGCTAAGACGGCTTTTCGCACAC
ACAGTGCCCACTGGGAGTTCCGGGTGATGCTGTTTGGGCTAACCAATGCACCAGCAACGT
TTCAATCCTTGATGAACACTATCTTTGCCCCTCTACTCAGAAAGTGTGTTCTTGTGTTTG
TGGACGACATTCTCAGTCCGACATTAGAGGCACATGTAGACCACTTGCATCAGGTTTTCA
CAATCCTGGATCAAACAAGCTCTTACTCAAGAAATCCAAATGCTCCTTCATCCAGTAAGC
TTTAGAATATCTCGGCCACATTATCAATGCAAAAGGGGTGGCTACAGATCCAAAAAAGAT
CAAAG
>gg_00197
ACTAGACCTGTAGCAATAGTGATCCGGTTCCTTCTCATCCACACCAGTCGACCAGCAAGG
CGTGATCCAACAACCGCGACCGCCGTCGATGGGGAACGACGCGCCCGGCGGCGAGAGGGC
CAAGGAAGCGCCGCCGCAGCTGCTGGACGTCCAAGTGGCCGCCAACCGAGGCCTAGAAAG
CAAGCCCCACGGAGCGGGTGTAATTGTTTCGTTCGGATCCCGACCGGCAGTGGCGGCGGC
GTCGCCGCGTCCGAAGCGGCTGACGACGGTGCTGGTGGTGGACAAGGCCCGCCTCTGCTG
CTCGCTGTGCTCCCTTGCCTTGAAGCGCCCCATCTACCAGTGCGCGGTCGGGCACTTGGC
GTGCGGCGGCTGCCGCATGAAGCTCCCGATCAACGCCTGCCGGACGTGCCGCGACCACGA
CACCGGCTCCGACTACGCGCTCTGCCCCGGCCTCGACGTCTTCTACGGCGACCTCCACCT
GCCGTGCCCCTACGAGCAGTTCGGGTGCAGGAGCTACATCCCCTACTACAGGGCCGCCAG
CCACCAGAGCGCGTGCGAGCGCGCGCCGTGCCTGTGCCCGGAGACCGGCTGCGCCTTCGC
CGCGCCGCCGCCGGCGCTCCTCGCCCATCTCGCCGCCGCCCACTCCTGGCCCGTGCACAA
GATCCCCCGCTACGGCGCCATCCACTCGCTCCGCGTCCCGGCGTCAGTGCCGGACCGCCT
CCTGGTCGTGGGAGAGGAGGAGCAGCAGGAGGACGAGGAGCAAGAGGAGGAGGAGGAAGG
CAAGGACGACGCGGAGGAGCGCCCCGCCGTGTTCGTTCTGTCCGTGCGCGCGCGCGGCGC
GGCCACCGCCGTCTCGGTGGCGTGTGTGAGGGCGAACGCCAGGGCGGGGCCGCAGTACAA
GTGCGTGCTCTGGGCGAAGGCGCCCGCGCCGCGGGGCGCGGCGGGCCGCGCGGGCCCTCG
CCTGTGCATGGAGACGGACGTGCCGAGCTGCGCGGCGCCCGGCCAGGCCGTGACGGAGGA
CGCCATGTGGCTGGGCGTGTCGCCGGTGATGATGCTCGGAGCGTCCAGGGAGATCCACCT
CGGCGTTCTCATTGAGAAGCTCTGATCGCCTCGGGGCTGCGCTGCTTGCCCATCTCCACT
GTCGCCGACGGGATCCATTCATCCATCCCTAGTTCAATCGTACGCTAGATTGTGGGTTTG
TAATAAGCAAACGTATGCGGATCGATCTCGCTACTGAACTTAGGCCTCATTTAGATTAAA
AAAAAATTAACCCCATG
>gg_00198
ACGGCCGTATACCGGTGGTGACACCACTGATCGTTTTGCATAATTATCACTTTATCAGCA
CACAAACTTGAGCACACAGTCCACTCTCGCAGTATCGATCCGAGGCAAATAAACCAATTA
CTTATTGGCGTGGCTTACCTCACTAGTCCAAACCAGCTCGTCTGCTCCGCCCTTCGCCCG
TCCGCCTCTCTCGCTGCTCCCCTTCCGAATCCCGTAGGCTCTCCCGCAGGGCCGCAGGAA
TCCGAATCAATAAGCTAATCCAGCCCGGCGACCTAGGTCTCTTGGCTTGCCCGCTGGTCA
GTAATGGCGCAGGATGATCCGGTTGTTTCTGCTCAGTGGCTGCACGAGCACCTAGGAATG
CCTGATGTTAAGGTCCTGGATGCTTCCTGGTACATGCCGGTAGAGAACAGGGATCCATGG
GAAGAATATCAGGTGGCACACATCCCTGGTGCGCTATTCTTCGACTTAGATGGCATAGTT
GATCGGACAACTGATTTACCACACATGCTGCCATCAGAAGAGGCTTTTGCAGCGGCAATT
TCTGAGCTGGATATAAAAAACCAGGATAAAGTTATTGTTTACGATGGAAAGGGATTCTTT
AGTGCACCTCGTGTTTGGTGGATGTTTAGAGTGTTTGGACACAAGAAAGTCTGGGTATTA
GACGGTGGTTTACCTCAGTGGCGAGCTTCTGGGTTCAATGTGGAAAATGCCAGCCCTGAT
GATGCAGTTCTGAAATCAAATGCTGCAAATAAGGCTGTCGAAAGGTTTTATAATGGTGAA
CAGACAAATACAATCACATTTCAGACTGAATTTCAGCCTAATCTATTCTGGACACTGGAA
AAGGCTAGTAACCTTTTTTTACCTGAAAGTACTAGCCTTGCATGCATAGATTGAAATATT
TATCAGTCTGGTCATATGAACCCTTTTGCTTTCTTTAATTTTACATTGATGCCCCAAAAA
TTTGGTGAAACTCCATAAATTTGATCAACTCTGAAGTAATAGGATCAACTTCGAATTCCG
TAAATATGATTAACTCAAAAAAAGAGCTATCAAGATA
>gg_00199
ACTACAAGAGCCAGAAATCAAGGTCTTTTAGAGGTTTTTTGTGGAGTCATTTGGAATCTC
TTGTTCCACCATCAGAACGTTTTAAGGTTTTTTTTATTGTTCATTTAATCTCTGCATCTG
TTTGGATCAGAGAAGAAAGCAAAAAAGCTGCAGAGTGTTTAAGGGAAGCTTTGCGAGACT
ACAATCTCAAATTTGGTACCATACTTAACGATCCAGACTTGGCGCCATTCAGAGCATCAC
CAGAATTCAAGGAACTTCAAGAAGAGGCTTTGCGTGGTGGAGAAGATATTGGTTCTGGTT
TCCGAAGAGACCTGAAACTCATTAGTGAAGTACAAGCACCATTTCGTGGTGTCCGAAGAT
TCTTCTATGTAGCTTTGACAGCAGCAGCTGGAATTTCAACATTCTTTACCATTCCCCGAC
TTGTACTAGCAGTTCGAGGGGGTGATGGCGCCCCTGATCTTCTGGAAACTGCTGGAAATG
CTGCCATCAATATTGGAGGTATTGTTGTGCTGGTAGCTTTGTATTTCTGGGAAAACAAGA
AAGAAGAGAAGCAGATCACACAAATTTCTCGTAATGAAACCCTTTCAAGATTACCTGTGC
GCCTGTCAACCAATCGCATTATTGAACTTGTTCAACTCCGGGACATCACTAGGCCTGTGA
TATTGGCAGGATCAAAAGCATCTGTTACTCGGGCATTGCAAAGAGCTGAGAGGTACCGGA
CTGAACTGCTCAAACGAGGCGTTCTTCTAATTCCTGTGATCTTTGGTGCTTCTCAGAAAG
GCCAAACCAGACCAAGGGGTTTTGGGACAAGAAGAACTGCTGCATCAGTTCCTTCCGTTG
GGGGTGACTTTGAAAAACGTACTGAATCTATTGCAGCAAAGTCACGGTTGAAGTCTGAGG
TTCGATTTAAAGCTGATATTGTCTCCCCTGAACAATGGGAAAGTTGGATATGGGACCAGC
AAGAGTCCGAAGGTGTCACTCCTGGTGAGGATGTCTACATAATCCTTCGTCTGGATGGCC
GTGTCAGAAGATCTGGAATAGGTATGCCAAACTGGAATGACATATTACAGGAACTGCCAC
GACTTGAAGATCTGATGAGCAAACTTGAACGGTGAAAAAGGTGTGCGTGGAGCTAAAATT
TTACCATTACTCTTCTCTATTCCATTCTCCTTGCCCTTACCTGTTGAAACTTGAAACTGG
ACCATTGTAGTTCTTGTACAAGATAGTGAAATTCTGCTATTTTGTTTATATCTTGCTGAA
GTTCTTCTGTCATTTGCTAACCACAATATAGAGGATGATGTTTTTAAGGAGTAGATTTAT
GTGTCAGATGAAATAAGAACCAAAAAGTTAAAAGCAGAAGGAAAAATTACGAAATTTATT
GCGACCAGC
>gg_00200
GACCTTCTCATTGGCGATGGATCGAACGCTGGCTCCAACTCTTTTAAAGGCCGCAGTGTG
CTTGCTTGCCAACCATAGCCATCGAGCAGGGCTCATCCACCACAGATCGACGACAACCAG
CGCACTCCAGCAAGCTAAGCTAAGCGCGCAGCGACAGCGATGGCGGCGGCGGCGCCGGGG
CGGCCACTGACGGTGGACTTCGAGGCGCTGAGCTACATCAGCAGCCTGGTGGAGGCGTTC
CAGGCGTTCGACTCCGACAGCGACGGGCTGGTGACGGCGCCGGAGCTGCGGGGCCTGCTG
GCGTCGCTGGGCCTGGACAAGTCGGAGGCCGAGGCGCGCGACATGCTGGCGCGCGCCGAC
GCGGACCGCGACGGCCGCCTCAGCGTCGAGGAGCTGCTGGACGTGATGAACGCCGGGGAG
CTCGGGCTGGGCGCGCTCGGGGCGATGCTGCAGTCGGCGCTGCCCCAGCTCGAGGCCGCC
GGGGCCGCGCTCGTCGGCGCGGACGAGCTCGCCAGGGTGCTCGGCACTCTGGGCGACGCC
AGCCCCGAGGACTGCGCGGCTATTGTTGAGTGCCTGGATGGCGACGGCGACGGCGCCATC
ACCATCGAGGAGTTCAGGCTCATGGCTGATCTGCTCTAGGTCCAGCTTGCAGCTAGCCTA
GGCTGTGCACGTACCGCTTGGAACGCCATGTCAAAAATTTGCTGTGTGGATCGACCATCG
ACGTGGGTTTAGTTGTTCGTCTATGTACCGAGATTGACAATAATCAAACAGGGGAGCTAC
GCGATTCGTGTGTGTCTATGCCATCGACTTAGGCCAGGGTTGGTTTCCACGTATTAAAGT
TTAACTCGCATCACATCAATGTTGTGGTAAATGCATGGAGTACTAAATGTAGACTAATTG
TATACATGTCGGCACAGATTATGAGTAATTTATG
>gg_00201
TGACTCCCCAGATGGTGCAGAGAAATCAGGTTGGGTGCTTTCCATCAGATTGACCATTTC
TGGAGTATAAATTTCGGATTTGGGGCAGCCCTCCCACTGACCTTGACTCATTTCAGTCAA
AGCATCTGACAGTTGGATCTGCCCCTCTGGGAAATCAAGTTCCCGACAGACGAGGGCGGC
GGTGGCGCGCGCGCGGTCTAGCGGGGACGCGTAGGCGGCGGCGAGCCTGGCGCCGCGGGA
GCGCAGGAAGACGGCGAGCGCGCGCGCCTGACGCTCCCCGCGCGCCGTGAGCGCCGCGGC
CGGCCACCGGCCGCCGACGAGGTCCGGGCGCATCGCGGCAGCGCACTCGCCGTGGCTGAC
CAGCACGACCTCGACGGCCGCGGCGTCAGCCTCCCTGCCCGGGTGCGGAGACGGGGACGG
CGGCGGCGGGGGCAGCAGGACGTGGCAGGGGTCCCAGACCTTGATGCCGGGGCCCGCGAG
GAGGCGCGGGGTGCCCGCCGCCGAGGGCTGCGGCGAGAGCGGCGAGTCGGCGGCGAGGCA
CGGCAGCACCTCGGGCTCCTGCTCCAGCACCTTGGACGCGGACGCCGCCGGGGGCACGCG
GACCGGCGCCGGCTCCAGAGCGGGCGCCGGCGCCGGCGCGCCCGCGGAGGAGACGGCCGC
CGCGGACGGCTCCTCGTCGTCCTCGTCGTCGTCGCCGCCGGCGGTGGAGACGGACGAG
>gg_00202
GCCGGAGGCGTCGTCGGCTGAGGTGCTGGACATAGACTTCAACTGCAGCTCGCCCACGGT
GATGATGGATAACGAGGACGAGGACAGCTTCGAACAGAAGGCGTCGGCGAGCAACGGCGA
CGACGCCGCCGCGGGTACTCAGTTCTTGAAGAGGAGCCTGGATCTCAGTCTCAACTACGA
GGCCATCATCGAGAGCTGGGGGAGCTCACCGTGGACCGATGGCCAACGGCCAAACGTCCA
GCTCGATGACTTCTGGCCCCACGTCCACCTCACGGTACTTGATTTGCGAATTCACACGCC
GCTGCTCCTCGTCCTCGATTCGATCGATCGCGCGCGCATATATATATGCTTCAAATTGCA
ACTTGCAATTGCAAGTACAATCGGGTTCATGCAAGGTTTGCTGCGTGGTACGGTGCAGGG
CTGGATGGCGGGAGGAGGACGGCTGGGTGGGGAGGCGGCGGTGACTCCACGGCTGGGGAT
GGGCGGCGGGCGGGAGGCGCGCGTGACACGGTACCGGGAGAAGCGGCGGACGAGGCTGTT
CGCCAAGAAGATAAGGTACGAGGTGCGGAAGCTCAACGCGGAGAAGCGGCCGCGGATGAA
GGGCCGATTCGTCAAGCGACCTGCCGCTGCAGGAGGAGGAGCTACCATTGCCGCCTCGTG
CGCCATCACTTAGCTTGCCGCAACACCGATGTCGTCCGTGTCGCCGCGCCGTGCCCGTGC
GTGCCGATCGAGGTCAGGCGGCGCCCGTGTCGCTGTGAGTGTCGAGGTCGTTGGACGACC
TGTAGGCCTTGCAAGGGATCATTCACGGAATCACGAGCTCGGCATGAAATTACGGATTCA
GAATTTGTCGAAGCTCCTTTTAGACCTCTAGTTAGTTGGTTCTACACATCACCTTGTGTT
TCTCTCAATCATTTCGGCATCCGTGAATGCGGAGGATTGAGACAAAACTGTGCTGTGC
>gg_00203
CATCCATCACAATTTGCCAAGAGGACAGGTTTTAGCAAGTTGGAAAAACCTTTTCTCTTG
CAGAAAAGCTGGATAAATACTCCAGAAAGCACTCTGTTCAACAGTTCAACACCACAGTAC
TAAACTAACGTTCGGACAAGCGAACAGGCAGGGATTCAAGGATACACCATATAATTAATC
AGTCCTCAATAAGTTCCGTTCATGAAAGGTACCATTCATAGACATATATGTACAATGATA
TTATGAATTATAAACTACATTAAGCTATTAACTAAGCAGGTAATGGGCCCAAACATATTA
CGGACCAGGTTGAGTACTTCCCAACCACCATAACAAAGCTCCTCTATATTTTATATTTCA
CTACCATGCCAAAGCCGATTACGGTTAGTAAGCAGGAGCCCTGACTGCTTATGGGGCGCA
TAGCCCAGAGCAGCATGAGATCATCAGTTGAGCACATGCTTCTAATATCCTTCCAGTTGG
GGACACACGGTTTTCTGAGCGTGGATTAATGGGACTGCTGGTATCATAACGTGGCACAGG
TGATTCTGTGGGTGCTTCGGCCATGGCAGTCGTTTCACACTTCATACTTGGTGATGATGC
CTGACGAACTTCAGCACTGGTCGTTGTTTGGGCTGTGAGTACAATTTCATTATCGACGAC
TTCAAATGGCCATTCATCATCAGATTCAGAAGGATTGATTGATCCATTTATATTGTTGTC
TTCTGCTTCAACTGGATTATTTCTATGAGCTTCCTTCTCAACGGGTTGTGGTGGCAGTAG
CATACCGTATGGTATTGCTGTTAGGAATGAATGTTCATCACATTACTGTTTATTCTGCAG
GGCCATGGTGCATGCAGTTACATGGCACCTGTAGTTGCAGCTGTTAATGAACCAACACAA
ACTGAAACAAGTGGGGACAAACATTTGAAGGACAATCTTGTTGAGAAGGAAGTTTATGGA
AACAATCTTATTCAAGGAGAAGACAATAATGCAAATGGATCAGTTAATCCACCACAACC
>gg_00204
CCTCACTCTGCTACACCGGCTCCCCCCTCTCCTGCATAGGCGCCGACACCTCCAGGATCG
GCACCAGCAGCTTCGGCCCGTCAGCGCACGGTGGAGCTCGCCACTCCGCTGTCCAATGAC
GAGGACCGCGTCGACGCCTACCACGACGGCGAGCCTCTACGGTACCGCACCGTGGACAAC
GTCCTCGGCGATCAGCCTGTCCCTGAGATGGCGGTGCACGACTTCGAGGCGGAGCTGCAC
CGGGCGCACGAGGACGGCGAGCCCTGCTCCTTCACTGAGGCGGAGGGAGACGCGGCATGG
CGCGCCGCGATGCAGCAGGAGATGGATGCGGTCGAGCGGAACCGGACATGGGAGCTTGCG
GATCTTCCTGCTGGCCACCGCGCCATCACCCTTAAGTGGGTCTACAAGCTCAAGAAGGAT
GAGGCCGGGGCGGTGATCAAGCACAAGGCGCGTCTGGTGGCTCGTGGGTTCGTCCAGCAG
GAGGGAGTCGACTTCGACGACGCATTCGCGCCCGTCGCACGGATGGAGTCCGTTCGTCTC
CTCCTCGCGCTGGCAGCCCAGGAGGGATGGCGTGTGCACCACATGGACGTCAAGTCCGCC
TTCCTCAACGGTGACCTGAAGGAGGAGGTCTACGTCCACCAGCCGCCGAGATTCGTCATC
CCCGGCAAGGAGAACAAGGTTCTCCGCCTGCGCAAGGCCCTCTACGGCTTGCGGCAGGCG
CCACAAGCATGGAACGCCAAGCTGGACTCCACTCTCAAGCAAATGGGGTTCGAGCAGAGT
CCTCACGAGGCTGCTGTCTACCGGCGGGGCAAGGATGGCAATGCCCTGTTGGTAGGCGTC
TACGTCGACGACTCGGTGATCACCGGCACCAAGGAGGCCGAGGTGGAGGCGTTCAAGGAG
GAGATGAAGGCCACCTTCCAGATGAGTGATCTGGGGTCTCTTTCCTTCTACCTGGGAATC
GAGGTGCACCAGGATGACTCCGGGATCACGCTTCGACAGACCGCCTACGCCAAGCGCATC
GTTGAGCTAGC
>gg_00205
GAGCCACCGAGCCAGCTTAACGAGCTTTTTGTCCAGCCCTGCATGGAATAGGATCTGTTC
TGACTCATCATAGTCCAAATTACAGATGGTACATGATAGCCTCATGCTTACATTATCCCA
TAATTCCTTCTATATATCATTTATGTCGCACCGTGAATGCACCAAAGCCCCCGCCAAGAC
CTTCGGAACCTGGCCTAAAAGAAACAAGCACACGCACCTTTACATTTCAAGCACAATAAA
GTCTGAATCAGTTTTGACCCACTTTGCACCATCATCATCATCATCATCGAGATCACGCAG
TGCATCCTCAAGGCATTCATTGATCTCTTTCTCGTCTAGCTTCCAGTCCAAGTGCCTCCT
GGTTGCTACCGTGTTGGAATTCTGTGGGTGTATTTTCTTCTGTAGTATTGCCTTGAGCAG
CTTCTCCATTCTTGTTTGGGGGAAAGAGTTCCTCGGTTCCAGAACCGGGGTGGTAAACCC
GCCCTTGCACGCGAGTAATCTAAGGAGCGAAGCCATCGATCTTGGCTTGAGCTTAGCACT
CCTTTTCTTCCCTACTATTTCTCTCGCTTTGCTTATGATCATCTCCCTGTTCATCAATTG
CTCCCTGCGCTGCTTCTCGTTGTTATCTTCACCATCATGTTCTTTCGAAGCTACCTGTTC
ATCTTCATAGGAGCCCTGAGCTTCTGCTTGACCATTGCCTTGCAGCAGCACCTCGAATTC
TCTTTGTATATTGTCTACTTCCTCCTCTGTAAACTTGGCAGGATCTTGCGTGGCCTGAAC
ATTCGCTGAAGAATTCTCTACTGCTTCTTCCTCGAGCTGCTTGTTTCCAAATGTCCCAAT
TGCAAGCAATGATTGGGGCCAATCACTGAACTCATCGTTGCAACATTCTGATACGTTGCC
ACGATAAGCTGGTGCGGAAGAATTCGCGGCAGATCGCTTTGGTTCTTGCTTCCCGCCGAT
CTTGTTGGCTACCCAACTGAAAATCTTCATATCCTTATGAACTGGAGACCACCAGTACGG
CAGCAGTACACACGTGGGAATGGGATGAGGGATCAGCCTAGCAGGAGTGGAACGCCCTAG
CTGAGAGTGAGAGCCGGCCCGCCGGGAGTGGCAGATATAAGCAAGCAAGGTGCAAGGGTT
TCTTCGATGGCGGCAATCGGCGATC
>gg_00206
CTTGCACCGCGTCGGCTTGCCACTGCACCGACTCTGCACCGCCCCACTACCCGGACCCCA
CCGTCACCCTAGGTATAACCCCTCTATCCGTATGTGGTCTTTGGCCGTGTAACCTAGTTA
GGTGTCTCCCGTTCGAAAGAGATACGGTCGGAGATATGCGGACCTTTGCATATCTGCGAC
CGTATTTCTTTCGGATTGTCCACGTTTTTTGGACAGCCCGCGGACCACTACAAATCTGCC
CCCGACGCAGATTATGAAGACAAGCAGGAGCGGGTCAGGAGAGAGTTCTGGACTTTTTTT
TAGTTGTGAAGAAGGACAGGAGGAGAGGGCGAAGAAGGTGATGGTGAAAAGTGCCAGGAA
ACGAATCACCGACATGCACTACGAGGAGCGCCTCACTTGCATCATCAAATACTACGCCAC
GCGACTTGGTCAGAAAATCACCAAGACACAAGCAAGATAGATGTCTCTGACCCAGGAACA
GTTCCTTGAGATAAATGAAGAAGAAAAATACTAATTCGTTTTAAGATTAAGTAGCTTTAA
TTTGGTCGTCTTATATCTCAATTATTTATGACATGTAGGTGATTCCATGGTGGTGCGAGT
CGTATCAGGACTGCTGGGAGATGAATGTGGACAGGTGGTTCACAGAGGTTTATACCCAGG
>gg_00207
GAACTTATATTATGGGACCCAAAAACTGGGAACCAATTGGGCACTCCACTTACGGGACAC
AGGAAATGGATTACTGCTGTTTCATGGGAGCCAGTTCATTTGCAGTCTCCATGCTGTCGC
TTTGTAAGTGCAAGCAAGGATGGTGATGCTCGCATTTGGGACGTCACCACAAGGAAATGT
GTTATTTCCCTTACAGGTCACACTAGTTCAGTGACTTGTGTCAAATGGGGTGGAGATGGT
TTGATTTATACTGGGGTCACGGGCACTGGGTGAATTCGCTTGCCTTGAGCACGGAATATG
TTCTCCGTACTGGAGCATATGACCACACTGGCAAAACATTTTCGACTGCAGAGGAAATGA
AAGAGGCTGCTCTTGCGAGATACAAGAAGATGAGGGGTAATGCTCCAGAGAGACTAGTTT
CTGGTTCTGATGATTTTACAATGTTTCTTTGGGAACCAACAATTAGCAAACAACCTAAAG
CTCGCATGACTGGTCATCAGAAGCTTGTAAACCATGTTTACTTTTCCCCTGATGGGCAAT
GGTTGGCAAGTGCATCCTTTGATAAATCTGTCAAGTTGTGGAACGGTATTACAGGTAAAT
TTGTTGCAGCTTTCAGAGGGCACGTTGCAGATGTCTACCAGATCAGCTGGTCTGCCGACA
GTAGGCTTCTACTTAGTGGAAGCAAGGATTCCACTCTAAAGATTTGGGATATTCGAACAC
ACAAGTTGAAAATGGACCTGCCGGGCCACGCGGATGAGGTGTACACCGTTGATTGGAGTC
CTGACGGTGAAAAGGTGGCGTCTGGTGGCAAGGATCGGGTCCTTAAGCTATGGATGAACT
GACGACCGGGGTATAGCTGCTAGGGATTGAAGTATGCATACTATAAATACCTAGACAAGA
AAGCTCCTGGAGGGGTGATAACCGTGGATGAATTATATTGTAGTGATGATATTTTGAAGG
TATTTATAGAAATTTTGTCTATGTACTGGTGCTGGCATCAACATCATGTATCTACGCATG
CACAAGACAAACCAGAATGAATTTGTGCGTGAAGCAACAGAGCGTTGCAACAATCATTTA
GGTCCTGTTTTGCACAGTTTCTCCAGCAGTTTCAGAGAGCTTTATTTTTTTGGGCAAACA
AGATAAAATGAAACAAC
>gg_00208
AATAAAGAGACAGTGCTGGTGAACTCTTTCTTTGCTTCTTTCCTTTCTTATTAATTGATT
ATTTACTTGGAATAGCACAGTTCATTCCTGTTTCTCTTCGTTTTTGATAAATACTAGCAT
AATCGGTTAACCAGCTTCCGTATCTACTCCTCTTGCGCTCCGGATCCGAAGTCCAGACGC
CGTCCCAGTGTCCCACCCACCGGTTTCCACGCAGCCACGGTCATGTGGGCCCTCAACCTA
AAGGCCGGTGGGCCTTGCCTCACGCCGAGGCATCCCCAGCCGGCGGCGCGGTCCCCGCTG
GCCGCCGGTATCGGCTCGCTGGCTGTGGGGCCGATGAGGTGGAGACGACAGCCGGTGCGG
TGGCCGAGGTTGGCGGTGAGCGCGTCGGGGAGGAAGGGCAACAACGGCCGAGAGGACGGC
GACGAGCCCAGGAACAAGGCCTCCTCTTCTGGAAAAGGTGATGCATCTACTCCCAGTGGA
GATGCTGCAAATGGAACAAACCAAAATCAGGGCGAACCAAAATCAAGTGACACAATGTAT
ATACCTAGCAACTTGTCATATTGGCGAGATGTGAGAGCAAGCG
>gg_00209
CTATTGATGTAGATGTGTGCCCTTTGTGCAGAAATGTGAGACTCGTGTTTGATTGTACAA
GGAAGAACTGCAGGGAAGTGAAGGATGGTCGGTTCCGATGCCGAGGTTGCTTTTTTTGTG
TTGCTAGATGTGAAACTTGTGGTGGGTGCATCGACCTGGAGGAGCTCGGTGAGTCTGGAC
TAGCCTGCTCTGACTTTCTGTGCATGGATTGCTGGCTCAAGCTCCCAAAATGCTGCACAT
GCAATCGTCCCTACTGCGAGAGGCATTCAAATTTAAAAGAGAATCTATCAGCGTCCGGCG
AGTTCACCTGTCAGGAGTGTACAGCGTTTGCTACCTCACTCAAAAGTCTGGGAGAAGGCG
TGTGAAGGTTATGAGATCTGATGGACTAACTAGAAGCTTAATTGTCTATATTGCTTTCGT
CAAACAAAGTGGGTGCAGACTTGGCATCCAACTTGTCTGAATGAAGGGCTCTCACTCTCA
GCTGCCATATCAAGGGGGGACAATGTGAACAACATGACAGTTGAAGGGCTCTCATAATTC
AACTTTGCTTACCTGTATTATTTTGGCCACTTTGTCCAATGTTTAACAGTCATGTGTGCC
CATTGCAACATGCATCTAGGAATGTACACTGGGCAAGAATTATTTACCACTAACTGCTGT
CAGTGCAAATGTTTTGAACGTCTGCCTCTGTCCTGTCTAATTCACAACAACTTTCATAAA
GAGAAATGCTGTGCCATGGAACTATTTGGTTATATCTGCCCAAAATAAATTTGGATGAG
>gg_00210
CGGGGCGGGGCGACGGTGGCGGCCGGGGAGGAGACGCCGCCGGCTGCTCCCAAGGCAGCA
GACGCCACGGCGGCGCCCAAGAAAATCCTCAAGAAGAAGCCGGTCTACTCGATGAAGAAA
GGGCAGATCGTGCGCGTCGACAAAGAGAAATACCTCAACAGCATCAATTATCTGTCAGTG
GGACACCCGCCATTCTACAAGGGGCTGGACTACATATACGAAGACCGCGGCGAGGTGATT
AATTAGTTTGCCTTTATCACACTACTTACTTGCTAATTGCGTATATGCTTGCCCATGTGT
ACGTACCTGCAGTCCTGCACCGGCTGATCGTGATCGTCGATCACTTCATCAGCACACAGA
CCACAGTGCATAGCACAGTAGCTAATACTACTAGTGTTTCATTCTTTGCTGATAGATAGA
TAGATCATATCTTTTCGTCCTTTAATTTGCTACCAACCAACGAGTGCAGGTCTTGGACAT
CAGGAACTTTGAAACCGGAGAATACGCCCTGATCGCTTGGGTAGGGATTCCGACGCCACC
GGCATGGCTACCAACATACATGCTCATCAAGTCGGACAAGCTCGACTACGAGAGGATATG
AGATGGCCGGCGCCCGGCGGCCTCGCAGTCGCAGGGCATCGTAGCACACCACTGCCAAGC
CATGCTCCGTCGGGTTAGGACACGGTGTTGTACATAGATGCCAATGCCAACACAGTCGAG
AGGCAATTCTGCCATTCTGGCGTTACTCCACCTCGGCTGAAAATAAGGAAGACATCGAAA
GCGACGATGACAAGATTCATAATTGCTGTTGTACAGCGCTTCTTATTATAATATAAACAC
ACATTTCGTACTACCTTTCATGCCACGTGACTTGTCACGGCCAATTTCAAAAAAAA
>gg_00211
AGGCAACCTCTTTGCAATTTCCTCAAACAGTTGGTTTATATTATCAGCTGTCTTGGCTGA
CGTCTCAATGAAAAACATATTGTTCTTCTCTGCGTAATCCTGTGCATCCTGAGAGGATAC
ACTTCGATTATCATGTAGGTCAGCCTTATTCCCAACCAAAACCATTACAATACCAGGACT
ACCATGCTTCTGAAGTTCCTTTACCCAATACTGTGCTTTGCTAAATGATTCCGGACTCGT
TATATCGTAGACAACAATTGCAGCAGCAGCTCCTCTGTAGTAAAGTGGTGCCAAGGCAGC
ATACCTCTCTTGCCCAGCAGTATCCCAAATTTCAAACTTCACTATTGTTGAATCTTCCAA
TGCCAATGTTTGTGATAAAAAAGATGCACCAACAGTTACCTTGGAAGTAGGATCAAACTG
ACCACGAACAAAGCGAAGAACTATACAGCTTTTCCCAACACCTGAGTCTCCCAGCAATAC
CAGCTTAGCACGCAAGTCCTTTGAATCAGTGGCAGGAGAGCTATCGTTGCTGATAGTGTT
CAACCCTCCAGTACTTCTAGCTTAGCACGCAAGTCCTTTGA
>gg_00212
GTCCTGATAAAAAAAATGCCCTGAGCTCTTTACAACCACTGTTCGGGTTCTGGAATCACC
ACATCCTGGCCGTCCTACTTACAATTGCAACTACAACGCTACAAACCATGCAAGGTGCAG
ACATACGAACACAAGCCAAGTAGTTTCCACACGTGTACCACCGGCGTTATGGCTGACGGA
AGCAGCTGATGAGGTCACGGTGGCCACACCGCCGCGGCGGCTAACTACAGTACTATTGCT
CCAGACCAAGTGCTGCGTCGTGCGACTCCTCACGCTGTCACAGTCCGCGACGCCGGCGAG
CGCAACGACGCCCTCGAGGCCTTCTTGCTTGGTGTCATAGCACAGCCCCTCGTTGCCGCC
GACGCGCAGCTTGTTGCCCAGCCTCCACATCATCTCCTTGCCGAACGGTATCGGCCCCAC
CAGCCGGTTGCCGTCGACGCGGAGCTCGCTCGCCCTCTCCAGCCGCCGGAAGCTCGCCGG
TATTACGCCGGTGAACTGGTTATTGTCGAGCCGCAGCACCCGAAGCTCGCCCAGCTCCCC
GATGGACTCCGGGATCGTCCCGGCCAAGCCCATTCCGGAGAGCACCAGCGTGGTCAGCGC
CTTGAGCCCAGTGAAGAAGCCGTCGGGCACCGTCGTGAACTGCATCCGGTTGTCGCTCAG
GATCAGGGACCGCAGCGACGCCAGCCGGCTGAGCGCGGCCGGGATCGGGCCGGACAGCGC
GTTATGGCTGAGGTCCAGCAGCATGAGTTCGGACAGCTCGCCGAGCGCGTCGGGGATGGT
GCCGGTGAGGCGGTTCTGGCTGAGGTCAATCTTGAGCAGAGAGCGGCACCGGCCGAGGCT
CCACGGCACGCCTCCCTGGAGCGCGTTGTGGCTGAGGTCCAGGATGCTGAGCCGCTGGAA
GTCCAAGTGCGGCACCGGGCCGGCGAGACGGTTGTAGCTGAGGTCGAGCATCCGGAGGTG
GGTCAGGGACTGGAGGGTGGCCGGGATGGCGGCGGCGAGCTGGTTGCCGTGGAGGTCGAG
CACGCGCAGCGCCCTGAGGTTCCCGAGTTCCGCCGGGATCGGGCCGACGTGGCCGTTCTG
GCGGAGCACGAGGGAGCGGAACGACGCGGGGCCGAGGCGGCCAAGCAAGGCCGCGATCGG
CTGCGGGTTGCCCGTGAAGCAGCGGTAGAAGAAGAGGGAGCGGAGGTGCGGGAGCGCGAG
CACGGCGGGGGAGAGCGTGGCGGTGGCCGCGTCGCAGGCCGGGAAGGCCGTGTCGTCGGA
GAGCGCGCCGAAGGCCAGCGACACGACGTGGTAGACGTCGTGGCGGTCGGGCACGCACTC
GATGCCGTGCCAGCGGCCCCGGCACACGTCCGGGATGCCCCACGCCCAGCCGTTGCCCGT
GGCCGCCATCACCTCCTGCACGGCGCGCTGCTCCGCCGGGTCGGTGCGGGCACGGTCCGA
GAACCCCGGCTGCGGCGCGTCCACCAGCGCCGCTGCCGCCGACGTGTCCGGCACCACCAC
CGTGAACTCGGCGCGGCAGCACGGCGGCGGCGGG
>gg_00213
AGATTTTGGTTTTTTGCTCAATTTGGCTGCCGTCTTGTACAGTTTAGTGCTGAATTGTAA
CGCTAGTAAGGGTGCAGTGGGTGCGTAGCAATTTCTGCAGCTTTTGCATTCACTGCTCAC
TCGGGAGTTAACTTGATGTTAGGCCAAATTGTCTACAACAAACTGAAAGAGAGGTCCGAG
AAGTTCGTGGCAAGAGGGCTAGTCAGGACAGAGGAGAGCAAGCAGAAGATTGGGGGAGCC
AGTGATGTTTACATTGCGGATATAAGAGACGCAGATCGTCTAGCTCCTGCTGTACAAGGG
GTCGATGCGCTCATAATCCTCACCAGTGCAGTCCCAAAAATGAAACCGGGTTTCGACCCT
AGCAAAGGTGGGCGGCCTGAGTTCTACTATGAAGATGGAATGTACCCTGAGCAGGTGGAT
TGGATTGGCCAAAAGAATCAGATTGATGCTGCTAAAGCTGCTGGAGTGAAGCATATTGTG
TTGGTGGGGTCTATGGGAGGAACAAATCCTAACCATCCGCTGAACAGCCTGGGTAATGGC
AATATACTGGTATGGAAGCGCAAGGCAGAACAGTATTTGGCAGACAGTGGAGTCCCTTAT
ACAATCATAAGGCCAGGAGGTCTACAAGACAAGGATGGAGGAGTGAGAGAGTTAATTGTG
GGGAAAGACGATGAACTTCTCCAGACTGACACAAAGTCGATTCCTAGAGCCGATGTGGCT
GAGGCTCTGCAGTATGAAGAGGCCAAGTTCAAGGCATTTGATTTGGCCTCAAAGCCTGAA
GGTGTGGGCACGCCAACAAAGGACTTCCGGGCACTGTTCTCCCAGGTCACTGCTCGGTTT
TGAGTGAGCTGCTGAGAAGCCTACTCCAAGTTCTAGATTTCATGGTGTCTGGAGATATAA
CCAGGGAGCTTGAGCATGGAGCTGCAGTTTGGTGCAATTGCAAAGCTGTATTAAAACTGA
AGAAAGAAATCGGTGCATTGTTTGCAGTACACTGCTGAATGTCTAGTTGCCGTTGTGTAA
ACTGTTAAGAGCC
>gg_00214
TTTTTTTTCAGCCGGCTTATAATTCCAGCCGAACGGCTCCACTATCATCCGAGAACCTTG
TATGAAAATTTGTTGCTTACACAAAACAACAAGTACACTGGGAGCTTAAGCAACCCTTTC
GCCAAGAAATTCAGCATCCAATCTCTACCCATGGGATAGATAAACTTCCTCTGGTCTATC
AAAAATTTCATCAGCACTCTGGCCGGTTGCAAGAACATATAACGAGAGTCAAATACAACA
GTGCAGATCTCTAATCTAGTTCTGTGGTTTTCTAGTTCACGAACTTAGTGCAGTTGACCT
AGCAACAAGTATCAAGTAAATGACACTATTGTTAACTTCATCTATTGCCACGGGTTCTTC
TTTTGCCCTGCCGCAAGTGTGGAACTAGTTTTGGCACTAGCCTTCAACTTCTTCAACTTG
CCTCGAACCCTGTTCTTCTGGGGTTTCAGTTTATATATACGGACCATCCAATGGTGGGTT
GTGAATACCTCCTCAAAATGTGTTAGCTTGAAATGCTTCTTTCCTATTTCATATCCTCTT
ACTCTGTCAAAGCCTTTCCCATCGGTCTCCACAAACCTGTAATAACAAAGCTTGTACATG
AGGCAATTCAGCATAGTTGGAGTGGCTTGAGCATCAACGCGGTATTGACCATCCCTCAGA
TAATCTGGTTCCTTGATGTGAGGGAACACACCACCTCCTATGCGTACCATCCAAAGGAAC
TTATTGATATCATCGCTAGGGTATCCAACAAGTCCTCCAAAGACAACAAGCACATATTTG
ACATCTAAAGAATTGAAGATTTCCCAAGCTGCTTTTTCTGGGGACGACATTGCTGTACCA
ACTGTTGCTATATGAGTGTTGTTCCAGGTGTTATTGTCTACAATCACAGTTCTGTTGGCC
ATTGCAGTTGTTTGGTAACCATAGTCCCACCAGGAAGCAACCTTGTCATCAACATCTGTG
TTATGGCTCAGCCATGCATAAGCTTCACGGAAATCATCAAAAACATGCAATCCATCCCGT
GAACGAGATGTCAACACAATTGAAGGAGCGGAGTACGCTTCAGCTGCA
>gg_00215
TTTTTTTTGCACATACCAAATCGATGCCCGCAGAAATGATATTTATGATATGAATTCTAA
TTCAGAAATGTCTAAAAAAAATTTGTGGCTGATCGTTTTCAATTCACTGGAAATTGGCAC
ACCACTGACAAAATCCAAGAACAAAAGGTCATGACTACTACCATGAGGCAAAAAAATACA
GTACAGGTAACATACTGCAGGCAAAGAAAGATATTAGGACTTGTTATATCCACAATTGAA
GTTGAAGAGCACCAAGCAAGAGCAGAAAAGCTGAATTAATCCAACCATCATCACCATACT
GCTACTTACTATTGAGTCATGGCTACAATGTAGGACAGGAGTGTATATACTACAAACGGT
ACTACTATTATGCGACGATGAACTCTTCCAACCGGTCCCCAAATTAACGAATCTGTCACC
ACGAATCCCTTCCCTTCCATCGGCAACCAACTCAATCAAAAAGAGAAACAATCAGAACCA
TGGATCCAGCAGCAGCAGTTCGCCACACCTTGGTTTCTTTGCTGCAGCCTGCATCCTTGG
CGGCTTAGGCTAGGCTAGAGGTGGCAGTTGAAGCAGTTGCAGGTGCGCGGGGTGAAGGAG
CAGACGCCGAAGGGGCGGTTTGGGATGTTGCAGTTGATGGCGTAGCAGCAGGGCGCCGGG
ATGCACATCCCGTGCGGACCCCCGCAGCAGGTGCACACCGCGCACACCTGGAACCGCCCC
ACCAGCCGCCGCCCGCGCCAGTGGTCGATGCCGCCGCCGTCCAAGAACGTCTTCCTCAGC
CGCGGCGTCCACGCCGCCGTCTCCGTCACATTGCCGCCGCCGCCGCCGGTACCAGCCTGT
TGTGGTGATGAGGCTGGAGGAGCTGATGCGGCGAGGACGGGGGAGAAGTGGAGGAGGAAG
AGGAGCAAGAGGAGGAGAGGGATGGGTGGCCGCCTTGGCGATGAGGAACAGGAAGCCATC
TTTGTGGCAGGGTGTGCAGACCGCAAAGGTTGAGGAAGGAAATGGGGTTTTG
>gg_00216
GCCGGAGGTCTTCTCCAGGCATGCGGGAGCCGCCGTCACCAGCAAGTCCGACGTGTACAG
CTACGGCATGGTGGTGCTGGAGATGGTCGGCGCCACCAGAGGCACGGGCAGTGGTGGTGT
GTCTGGAGATGATTCCGGAACGGGAACGGCGAGCACCGGCGCCACCAGGTACTTCCCTGA
GTGGCTGTACCAAGATCTGGACCGGTTCTGCGCGGAAGCAGCAGCCTGTGGACGCGAGGA
GGCGGATGCGGAGGCCACGGTGGAGGTGGTGAGGAAGCTGGTGATCGTTGGCCTCTGGTG
CATCCGCCTCTCGCCGCAGGATCGGCCGACGATGAGCAGGGTCGTGGAGATGCTGGAGAA
GACATCCATGGCGGACCTGCAGCTGCCGCCGGGGTCTTGAAGGTCTCGATGGCCTGGCAA
GCCCACAAGATGGCCCACTTGTAATTCATTGAGCTGGGCTCTCGTACTCGGCCCACGACA
CTTACCCCTTGTTTAGTTCACCTCAAAATTCCAAGTTTTTTCAAAAAAAA
>gg_00217
GCTTATTTTTATTCATGTCCCTGCTGGCATCAAACCCTAAGACCTGGACACCTTATTGTG
CGTGCTCCTGCTAGCCTAGCATCAGCATGCCGGGTGATCTTGGGTCTGGTGGGTCGGTCG
ATGATCAGCATTAGCTAGTAGCACTTGCCGGGGTACTTGGGGCGGAAGAGGCGGTTGCCG
ACGGAGTACATCCCCTGCAGGCCGTTGTCGCGCTTGACGAACTCCTGGAACTTGAGCGGC
AGGCCCTTGCGTCCGGCCGGGTAGGCGGGCACCCCGCAGGCGCGCACGGGCGACCGCGGC
ACGTACACCCGGCACTGCTGGCTCGTGAACGCCGACACCTGCTGCGACGTCTGGATCAGG
AAGTAGCCGCCCGGCCCCGACTGCCCCGCCACCGTCACCGCCCGCCGCCCGTGCTTGCAC
CGCAGGTACACCTTCGCGCCTGGGAGTGGGGAGGCGTCCATGGGCGCGAAGTAGCCGGGG
TACCTGCACGACTTGCACCACACCACTCCCTGCACGCCGATGCTGAAGTTCACCGTCGGC
GGGGGCGGGGGCAGGCTGCTCATCATGGCGGAGGCCCCGCCGCTCAGACAACAGAGGAGC
>gg_00218
TTTTAAGATTTGGCTTGATGAACTGACAACAGTGTACCCAAAGTCAAGACCCCAGAGGTG
CAGACACAAAAATTGCTGTCCTTGCTAAAATTGAGCTTCATGTGCATTAACTCTGACTTT
AAGACCATGAAAATTTTGCCTGATTCAGAACCAATGCTGAACTGTGTGCTGATTACTTTG
GCTGAGATGAGATTAGCTAACCACATTTACTGAGTTTGCCTGGATTTTGGTTAGGTTCAT
AATCCTATCCTCACCATGTTTAGGGTGCTTGCATTCCACAGTGCTCAAATGGGACAAATT
TACTGATTCCAGTCACTGGGAGAATTGATCCAGAGGACTTGGCTGTTACAGGGAAAAGTG
CTAGGCCCAATGTTCAAGAGAGCTCCTATCTTCCTTTGTTATACGACTTTGAAGAGCTAG
AAGGAGAGCTAAACTTTTTGAATCGAGTTGTTGCATTATCTTTTCATCCATCTGCTGTAT
CAAGAACACCCATTACTCTTGGTGAGATTGAAGTACTTGGAGTTTCTCTTCCATGGGCAG
ACATGTTAACCAATAGTGAACATGCTCCTGAATTTATGGAGTTTCTCAATAAAAAATCAT
CAAGTGTTCACTGTGATCTAGGTTCCAAGTCTTTTGGAAATTCTTCCATGCCTGGGAATG
ATTCTCATGGTATTGATGGGTCTTACACTAAAAGTTCATCATCAGTTCAAACAGGTGGTT
CGGAAAATTTGTTGGATTTTCTCACAGGTGATTGTGACATGTCG
>gg_00219
CCCTAAGCCCTGCAAAAGCGAACTATGCCATCTGGATGTCAATGCCAGCATAAAATACAT
GTATTGGATAGACAGACTTGAAGAAATACTAGTAACATAACTTAGCAGCACAGCATGCAT
AACTGGAATATGTTACAAATACATGCCTAAGCACTGAGTAAACTACAACTTGCATTACAT
TACTTTGACAATGTCAACCCGCGTTTTGTGAATTCTGCAAAACATCCCTAGTTGTACAAC
AGCGTAGAATAATTTTTTAAAAACTACAGCGTAGAATAATAAAACCTAGAGCCTATGCAT
TTCCTCCCTAGTCCCTACACAAACAAGGATATCTCTGGCGGTTGGACAAAGGAGAAGATG
GCTTCACCGAAGACCTCATACAGAGACCCCAAGAGATGACCGGTGTCCTGATCCTCCTTC
CAAGCTTGCCTAAGCACTGCAGAAACTCTCTGTGCGAGATCACTGCCCTGATCTCTCCGG
ATTGCAGCTGATGGGATGCTCTCCACCATCTGCCCGGAAGACGAGGCCTGCATCACGCCG
GGGTTGGCTAACTGGTTGGAAAAGCCATCCATGGCACCTTGCATGTTTCCTCCCATGGAA
GCTGAGGCCATGGAGTTGGCTGTTGCGTCTGTTGCCATCTTCTTCAGAGGTGGCTGAGTT
GCAGAGAGATCTGTGCTAGATTTTCGCTTATTTGGGTTGTTGGTTAAGACCCTTTTGTTG
CTCCGTAAAAGAGGCCGCTTCGATGGAGAAAGCAAACCAGGAAATAATTTCAACCGATCA
TACAAGCATTTGCCTGCAGCACACAGCAAGGCACCATAAACACGCCAAGCTTCCTTCCGT
TTCATCTCATTTTTCTGCTTCTCAAGCTGCAGTTCCGGCTCCAGAAGTTGCATATATGTC
ACAAGGTTGGGCAAAAGAAGAAGTCTAATCGCGCTGGGCCCCAATGCAGATATCCCTTGA
ACAGCACCATAATGTTGTGTCAGTGATTTGGCAGGATCAAGAAATGCATGGATCAATGTT
TTAGTTAACCGATTTTGAAGGTTGTGATAGACATGACCAAACCTCCGACATACCGAGGCA
ACCAAATTGGCAGAGAAGTCTCTAAGTTCCCAGTGGTTATCTGAGAGCCTGTGCCCTAGC
CTTTTTGCAACAATGCAAGTGATCATTGATGGCATCAGCTGGTGCAAATAAGGTTCAATA
TGAATATGTGGATTACGGAGAAGACTTTGGACTACTCTCATTAGAGCAAATAAAACAGGA
AGATCACCCAAACTCCGGGTAACCTGAAATTCAGATTGATACACACTTTAAGTAATGCCA
TCTCAAAAAAATAACACCAAAAGCAAGAAAGGTATTGTACAACCTCGTCTACAATGAAGT
AGGAAAAGTA
>gg_00220
GCCCCCATCCAAGCAGATCCTTAATGAAACAACTCATCGAAATGAAAAGGAGACAGATAA
TCGCCTATCCAATATGCAATAAAAAAACCTGTTGTACAGAGATGCAATGTGCGCTGGACA
CATCATGGCTCAAGTTAAAGCCATGGAACTGATAAGTCTGAAGTTCAGCAGAAGAAACTG
ACATGGTTCGCACTAGTACAAACGAAAGCAGTCAAATGGAGCATGTTGGGAGTTCTGAAC
AAGTCATCATTGGCATTTCTTGAGGATAAGATTCAATATGAAACAGACAACATGCAACAT
GCTTGCTCCAGTGCTACAGTAGCTACCATATTCCCCACCTAGGCACAACGTGCGAATTGC
AGCAACACTAGAACCGCGACAGAGAGACGCAGCCTAGCCGCCGAAACCGTAGAGGGTGCG
GCCCTGGCGCTTGAGCGCGTAGACGACGTCCATGGCGGTGACGGTCTTGCGGCGCGCGTG
CTCGGTGTAGGTGACGGCGTCGCGGATGACGTTCTCGAGGAAGATCTTGAG
>gg_00221
CGCCGTGGGCATGCTGAGCATGTACGCCATCAGCTCCATCACCCAGATGTTCATCGGCCA
CCTCGGCAACCTCCCGCTGGCCGCCGCCTCCATCGGCCTCTCCGTCTTCTCCACCTTCGC
GCTCGGCTTCCTCCTCGGCATGGGCAGCGCGCTCGAGACGCTCTGCGGCCAGGCCTTCGG
CGCCGGCCAGGTCGCCATGCTCGGCGTCTACCTCCAGCGGTCCTGGCTCATCCTCGTCTC
CGCCTGCGTCCTCATGACGCCCCTCTTCGTCTTCGCCGAGCCGCTGCTCCTGCTCCTCGG
CCAGGACGCCGACGTCGCGCGCGAGTCCGCCAGGTTCTCCATCTACATCATCCCCTCCAT
CTACGCCATGGCCATCAACTTCGGCGCCAGCAAGTTCCTCCAGGCGCAGAGCAAGGTCAC
CGTGCCCGCCTACATCGGCTTCGGGGCGCTCCTCGCCAACGTCCTCCTCAACTACCTCTT
CGTCTACGTGCTCGGCTGGGGCCTCCCCGGCGCCGCCGCCGCCTACGACGTCGCCCACTG
GGTCATCGCGCTCGGCCAGATGGCCTACATCGTCGGATGGTGCAAGGACGGCTGGAGGGG
ATGGTCCGCCGCCGCCTTCCGCGACATCTGGGCGTTCGTCAGGCTCTCGCTCGAGTCCGC
CGTCATGCTCTGCCTCGAGATATGGTACATGAGCACCATCACCGTGCTCACCGGCGACCT
CGAGGACGCGCAGATTGCCGTTGACTCGCTAGGCATATGCATGAACATAAACGGGTGGGA
GGGCATGATCTTCATCGGCCTCAATGCCGCTATCAGTGTCCGGGTCTCCAATGAGCTTGG
CTCCGGCCGTCCAAGGGCCGCATGGAACGCGGTCATGGTGGTCGTCAGCGAGGCGCTGCT
GATTGGGATTGTGTGCATGGCCCTCATCCTCATCTTCAGGGACAGCTTCTCCATCATATT
CACCAGCGACGCCACCCTGCAGCGAGCCGTCGCCAAGATCGCCGGCCTGCTCGGGCTCAC
CATGGTGCTCAACAGCGTGCAGCCTGTGGTTTCAGGGGTCGCGGTTGGGGGTGGATGGCA
AGGCCTCGTTGCCTACATCAACCTCGGCTGCTACTACATCTTCGGCCTGCCCCTGGGCTA
CTTGCTCGGCTACAAGTTCAACTTTGGAGTTGGGGTAATTCTCACAACTGCATGTTTTTT
TTTCCTTGCAATCAGAAGATGCAATTGCTGTCCATCTTTATGTTGCATGAATGAGACACA
CATTTTAATTTTAATTATAGTCAGCAAATCCTTGTAGCAATTTAATTATATTCCCTCACA
TTTTAATTTTATCTCCGATGATGATGATACTCGTAGGGGATTTGGTCTGGCATGCTTTGT
GGTATCACACTTCAGACGATCATCTTGCTAGTTGTGATTTGGAGGACAGATTGGAAAGCA
GAGGCAGCACAAGCTTCAAGCCGT
>gg_00222
TTGCCGCTGGCCTTGAAGAGCCTCATGAGGCCGAAGGTGACCGCCATGGCGACCCAGCCG
CCGACGACGACGCGCGCGCACGACCTCGCCACGGGGGCGCGCCCCAGCACGGCGCCGACG
CAGCCGAACGCGGCCAGCGTGGCGGTGGCCACGGCGGCCACCACCCCGATCCGCAGCCTG
TAGTCGGCGATGAACCCGGCGGCCAGCAGCGGCAGGAGCGCGCCCACGGAGAAGGCCAGC
GCGGACGCCGCGGCGGCCTGCACGGGGCTGGGCAGCGCCTTCTCCTCCTCGCCGCCGCGC
TTGCCGTCGCGGTCCAGCCGCGCCAGCTCCACGTCGCGCTGGGAGCACACGGACACGAAC
TCGCCGATGGCCATGCTGCACGCGCCCGCCAGGAGGCCCGCGAACCCGGAGATCACCATG
GCGCGCGCGTCCGCCTTCACGGCGCCCACGCCCAGCATCAGCGACGCCGTCGACACCAGC
CCGTCGTTCGCGCCCAGCACCGCCGCGCGCAGCCAGTTGCCGCGCTGCGACAGGTCGTCG
TCGTCGTCGGAGTCCACCACCGCGCACGGCGGCCCGACGACGATGGTGGTCGCCGGGTTC
TCCGCGTTCACCACGGCGGCCACCTTGCCGATGTTGCTGCCGCCGTCCATGCTGCTCATC
ATGGCCATGGCGATGTGTGTGTATGTGATCGGATCGGAGGAGTGACTCGATCGTGATATA
TAGCAGGAGTAGCAGTAGTGTGGCGGACACACGCTAGCTCGTGCCGTGTTTTATAGAAGA
AGACGAACTGAAGGCCGGTGTGTG
>gg_00223
GATCGCTGCATCCAGTGTTTGTTGAGAAACGGTGCTAATCCCAATGTACCTGATGAAGAT
AATAACATCCCAGTCCAAATTGCTGCGGTCAAAGGATGGGAGAGATGCGTGGAGATTCTT
CTCCCTCACGCACCCCATTTGCCACAATATGAAGGCCTGAGCATTTCTGAAATAGTCCAG
TGGGAAAGAACTGAGCGCTTCCGCAGAAGCAGTAGGGCTATTGAACAGGGGGATGCTGCG
TACTGGAGGAAAGAACGCGATATTGCATTGAGATTCTACACAGAAGCAGCTCAGGTTGGT
CACCAGGATCCAGCCTTGTATGCAAAGAGGAGTCTTTGTCATCTACATCTGCATGCTCCG
GCAAGATTTATTGAGGACGCAATTAACTACATGAATATGGTGCAGCCGAATTTATCGACA
CTTACCCTGAATCTGATGCTAGGAAATTGGTGCTGGATTTTGCTAGAACCTGGAAAGAAC
CAGGGTCTGCTTCGAGGCTGGGTTCTGGAAGTAGCCCGACTGACAAAACATCAAGTGGGG
AGCATCAGTGAAGTGGTAGCATGCTGGGCGTCCACGGAACCTGTGTGGGGTTGGTAAGTG
CTACCGTTAGGAGATCAACACATGTTAGGAGTAAAGG
>gg_00224
GCGTCGTTCGAGCCGGCGCTGGGCGACGGCTCGGCGGCGGCGTACACGTCCCTGATGGCG
CGGGCCATGGCGCGCCACTTCGGCAACCTGCGCCGCGTCATACTGCGCAGGCTCAGGCTC
CACGCCGTCGCCGCGGCGAGGAGGTCTCTGCGGCGCGGCGGCGAGGAGGACCACGACGAT
GACGACGACGAGGAAGAGGTGACCGAGGAGCTGGTGGAGAGGGTGGCCCGGCGGACGAAG
CTGGCCGCAGCGGCGCGGGCGGAGCAGGCGTCGTGGCGGCCGCTCAGTGGCCTGCCGGAT
GGCTCCGTGGCCGTGCTCCGGGCGTGGCTCTTCGACCACTTCCTCCACCCGTACCCCGAC
GACGGCGAGAAGCTAAGGCTGGCGGTGACCACCGGCTTAAGCAGGCGCCAGATATCCAAC
TGGTTCATCAACGCGCGCGTGCGGCTGTGGAAGCCCATGATCGAGGAGATGTACCAGGAC
GAGTTCTCCGAGGGTTCCGCAGTCTCCGGAGACGACGACGCCAGCGCCTCCTCGTCTTCT
TGATCACCTCACCCTCGACAGGAGAGCGGCGTTTATCTAGCTAGTTCATCACTTGTTACT
TTTTTTAATGAAA
>gg_00225
GGGAGTAGCCCGGCACTGCAAGTTCGTCTGCAACAACTCCAAAGCACATCACATCTATCC
ACGGCCGATTGGTCAATACTAAGAAGTTAGCTGGTGCTGGTGATGGCAATGGCATCCACG
GCTATCGCCGGCGGCGGCCAGGTCCTCAACGTCTCGAACCCGGCGGTGGTTCGCGTGCGC
CAGCTCATCGGCGGCACGGGGGAGTACTCCTCAGACGGGTGGAGGCGGTGCTGGGAGGAA
GGCGTGACGCCGTGGGACCTGGGCCAGCCCACGCCCGCCGTCGTCGACCTCGTCAACTCA
GGCACCCTGCCCGGCGGCGACCGCGCCACCACCGTCCTCGTCCCGGGATGCGGCGCCGGG
CACGACGTGGTCGCGCTCTCCGGCGCCGGCCGCTTCGTCGTCGGTCTCGACATCTCCGAG
GCCGCCATTCACAAGGCCAGACAGCGGGCAGCGGCCGACGGGAACTCGCTCGACTTCGTC
GCTGCCGATTTCTTCACCTGGGAGCCGCCGGACAAGTTTGACATCATCTTCGACTACACA
TTCTTCTGTGCTCTCGAGCCGTCGATGAGGCCAGCATGGGCCAAGAGAATTGCCG
>gg_00226
GCAAGATACTTATGCGTTCACCAAGGCTATGGGGGAGATGGTCATCAATGCCTTGCGAGG
AGACATACCAGTGGTGACGATGAGGCCAAGTATCATCGAGGGCACCCTCAAGGACCCCTT
CCCAGGTTGGATACAAGGGAATAGGATGATGGATCCCAATATCCTGTACTATGGCAAAGG
CAAGATGAGCTGCTTCCTCGCCGATCCATACTGCGTTATCGATGTGGTTCCTGTCGACAT
GGTGGTAAACACAATGATAGCGGCGATGGCGAAGCATGGTGGTGGGACGGCTACGGTGTC
AGGTGCCCATGTGTACCATGTGACGTCATCAACAGTGAACCCAACGTTAATCGGCGATCA
GCTGTGGTTCATGTATCAGCACTTCTCCAAGTCGCCCCTTCTCGACATAGCAGGGCAGCC
CATCCTAGTGCAGCCGGCGACCGGCGTCTACCCTCGGCAGCATGGAGGAGTTCATCAGGT
ACGTGCAGTCCAACACCATGCTGCGAGAAGGCAGCACAGAGGACATGTCATTGCGGCGAG
CGCACAGTCATCTCCGCGCCAAGGCCATGGAGGAGCAGATCATCCACCTCAGTGGCATCT
ACGAGCCGTACACTTTCTGCCACAGCAGGTTTGACAGCACCAACACGGAGGCACTCTTCG
CGGAGATGTCAGCGCAGGAGAGAGCAAGGTTTGACTTCGACATGAGGAGCGTCGACTGGA
TGGACTACATCACCAACGTTCACATCCCAGGGCTCAGGAAGCATGTCCTCAAGGAAAAGC
AGCAGCAGAGGGGTCTCAATGAACCCACCAGTGCAGCACATGTATAGCCGCACGCTCCAG
TTGAGGAGGCTCATTTACAATTTTGGGCTCCATTGCAACACTCAGATGAGGACAATGAAC
AGATTGTTGACCCATGCAAGCCACTAGAATTGAGAGCTATACAAGTCTTCACATCAAATG
AATGGTCTTTCATTTACTGTCTTGGTCTTTATTTATGAACCTATAATTATTTTAAATGCA
AGGTGTGTG
>gg_00227
CTCTCGCTCCGCGGCTGGACGCGTGCGCTGGGCCGCCTCCGCCTCCGCCTCGGCCTCGGC
GCCGGCAGCGCGCCACGCCCCTTCACCCGCCAGGAGAACACCGTCGTCCAGACCTGCGCC
GTCGCATGCTACAGCATCGCCACTGGAGGTGGGTTTGGCTCCTTCTTGCTTGGGCTGAAC
AAGAGGACCTACGAGATGGCCGGGGAGGAGACGGAAGGTAACGTGCCGGGAAGCTACAAG
GAGCCCGGCATTGGCTGGATGACCGGCTTCCTCTTCGCCGTGAGCTTCGTCGGGATTGTT
GCGCTGATACCTCTAAGGAAGATCATGATAATTGACTACAAATTAACTTACCCAAGTGGT
ACTGCAACAGCTGTGCTTATAAATGGATTCCACACAACTCATGGAGATGCAACAGCAAAG
CAGCAAGTGAATGGGTTCACAAAATACTTTGCCATCAGCTTCTTTTGGAGCTTCTTCCAG
TGGTTTTACTCAGGTGGAGACAATTGTGGGTTTTCACAGTTTCCCACTTTTGGACTTAAA
GCTTGGAAACAAACCTTTTTCTTCGACTTCAGTCTAACATATGTTGGTGCTGGGATGATT
TGCTCCCACCTTGTTAATCTGTCTCTCCTTCTTGGTGCACTTCTCTCATGGGGAATAATG
TGGCCACTGATCAGTGATTTGAAAGGGGATTGGTATCCTGCAGATATGCCAGAGAGCAGC
ATGAGAAGCCTGCAAGGTTACAAGGCCTTCATCTGCATAGCGCTCATCTTGGGAGACGGG
CTATACAATTTTGTTAAGATTGTTGCATTCACTGTTAAGAATCTGCTTGACAGATCAAGA
CTGAAGAATGCAAAGAAAGGTGAATAGTCTGACTAACTCCTGTGAATATCTTTAAATTTT
TTTTGTGAATATGATCTTTTGTGGGTCTCATCCTATTTCCAGAGGAAGACATTCCAGTGC
TTGATGAAATTCAACGCAATGAGGTTTTTACAAAAGACAGTATCCCCAATTGGCTAGCCT
ACTCTGGATATCTTGCACTATCAGTTGCTGCTGTGTTTGCCATTCCCTTGATGTTCCATG
AGATGAAATGGTACTATGTTATCATAGCATACTTATTGGCTCCGGCATTGGGTTTCTGCA
ATGCCTATGGTGCTGGCCTTACTGATATCAACATGGCCTACAATTATGGAAAG
>gg_00228
CCCATTTATGATTCTTTCCAAATAATAAAGCATGAAAGCCACTCAAATCAGAAGCCTTAC
CATTATTGTTTAAAATACACTTGAGAGACGGCAGGCAAGGGGGGTAAAAAGGAATAAAAC
ACAAAACAAAATTCTACCAATCTGGTTACAAGCATCTACATGTGTAAGAGAAGCAGGAAA
ATAAAAACCACAATCCTTGAACTGCTAAAATTGAACTTTACAGCAGGTATTCTCTTTGCC
TCCTTGTGACCTATCTAAGCAACCTGTGGTCTTGCTCTATCATCCGAACAGGAACAACTC
CCATGACAGGCTTCATAGAAGCAGCAATCCAGGAACATCCCAAGTTCCAATCAGTTCAGC
TGTTATCTTGCCGGAGACAATATCCTATAAGCTGTACAAATCGCAAAATCTACTGACAAT
GCTACTCCTTAACTTCTAGCTCTGTCTCCCTTGTTATTTGCATAGCCTTGCCATCACGAC
GAGCAGAGATACCAACCATCCTCTGCTGCGACGACGTCCGGTGTCGTGATGACAACTGCC
TTGCCACTTCTGGATCTTCAGCCTTCCCCAAGTACCGTTTCCG
>gg_00229
GTCCGGGAGTGCCCGCACCACCTCGCCGTCCTCCACGGCGCCGAGGCAGATGGTGCACTC
GTCGGTGCCGCCGCCGGCGCCCACGTCGTCCCTGTAGATGGTGGTCGGCAGCGCCGCGAT
GGCCGCGGGATCCAGCCCGCACTTCGTCGGGGCCGCCGCCGCCGTGGTCGGCAGCACGGC
GGCTCTGGCCGCCGCGCGGCGCCGGTTGCGGCGGCGGACGTGGCAGACGTAGAGGTGGAG
GAAGAGGGCGAGCCCGAGCACGGACACGAACGCGGCGACCGCGGTGGTGATGAGCCGCGC
GTTGTGGCCCGTCCCCGCCGCCGACGGTGTCCGGCCGGCGCCGCTGCCGAACCACGCGGA
CCCCGGGTCGCTTGCCTTCATCGTCGTCGTCGACATGGTTTCTTCTGCCTAGCTCGAACA
GCTCAGCCTCAGCACGCGCGCGCTCCTCTATCTCCTCGGCGTGTCGCAGGTACGACGAGC
CAAGTTGCTCGGTTGGTTGGTGGGTGAGAAGTGAGAAGAGAAGACTGGGTGGCGCGGTTT
GGTGGGCGGGTTAGTAGCAGGCCTCGCCTGCTCTTATAAGCTTAAGCAGCAGCAGCAGCG
CCTGCGCCTGCGCCCGCGCGCCGCTAATGATTTGGCGACGGTTTGTTTAGTGGCTTGCTT
>gg_00230
CCTCGTCAAATTCGGTGAATAATAAATCCATCCATCTAAAGGATAAACTGGCTTTGTCAT
CAAGTCTGACCGTTATTTAGTCAAGTGAGGCAAAGGTAAGCAAGCTATTAAGCTACCCCT
AATAATAAACACAAAGAATAACAATGAGCAAGAAGCAGGGATAATAAAGGTAGGGACGAA
TACCGTAGTTAGCCATGGACCGTGAAGCAAAATGAAGCGTAGACATATCTGTTCCCGGAC
GTGCGAAGAAGAAGGCGTACAATCCCGCGGATGGTGAGGATCCCCATGACCCGAGACGCA
TGAGCGTGAAGAGGAGCCGAGTAGGACCTCCATTGCTCTGTACTACTAGCAGTAGGGCAG
GGGGAAAGTGTACTGGAGAGGCCACAGCACAGCCCACTGGCCAGTCACGTGCGAGGCACG
ACGATGCTCGCAAAGTCGCGAATGCGCGTGGGGCCCACCCACTTCCGCAGCGCATCGGAG
AAAATCATTCATCCCGTCCGAATCGGGGCTGCGGCGGCGGTAGATCTGCACCAGAGAGCG
CCGCCGGTCTGCTCCGGCCAGCGGCCATGGACCGCGACGGCCGCCCGGGATGGCTGCCGT
CGATGGGCTTCGCCTTCCTCAGCTTCAACTGCGGGATGGCCGTCTACCGCTCCTGGGACG
ACCCCTACACCGTCGCCTTCGTCCTCGCCGCCTACGCCGCCCTCGTCCTCCTCTTCCGCT
GCCTCCACCTGCTGGAGCGCCGCAGGGACCAGCGCCTCAAGCTCGCCGTCTGGGGCCTCT
CCACGCTCCTCACGCTCATGTTCTCGTACAAGGTCGCCGCCATGATGCCGCCCTGGGCAC
AGCTGCTCGTCTGGGCCATGGGGATCCTCACCATCGTCGCCGGATTCTACGCCTTCTTCG
TCGCCCGCCCGGAGGAGCCCTGACCGATTCCTCCCTTCGTTCGTCCCCGTGGCGTCACAT
GTAATCTGTATAGCAAAATCCTCAAGGAATTTGATTGAAAACAGCAACATGTAGTAGCTG
GACCTGTTCTCTTCCTCCAACACACACACCACCTTACTACAAGAAATTTGTTGTCGTCCT
GTTGCAGGATACTTGATGAGCATGACTGCATCAGTCTCAGTTGTATTGTGTCATTTATGT
CTTTGCAGCATGCGAAGAAGATGCTTAGCAAGTTGTGGGAACGTTCTGGGAGGAATCGTC
TTTGAACGGGTTGGTTGCTAATAAAGTAGGGATTTCGTGTGTGAGAGCATGAACTTGTTA
ACCCCCGAATAAAGTAGGGGTTTCGTGTGTGAGAGCATGAACTTGTTAAACCCCGAAAAG
ATATCAGTTTTTTGCTGAAAGAACCGGTTATGTACAACAGTTTGCATCTATGTGCATTAA
TGTTTGAGCACCTCAGTACATTGGTTTCTCAATGAAAAAGGTAGTAATGTTTGTGCACCT
CAG
>gg_00231
GAAGATGAAGAGCTCAAGCAGCCTAGTGGCAGCAGCACTAGTGCTGTCCTCTGCTGCTCT
GCTCCTCTTCTGCTGCTTCACCACTGGCGCCGCAGACGCCGGCAATGGTGGTGGTGGTCT
TCGGCTGGGCTACTACTCGGAGAGGTGCCCGCGCGCCGAGGACATCGTCAAGGAGCAGGT
GGCGCAGCTGTACCACAAGCACGGCAACACGGCGGTGTCGTGGCTGCGCGCCCTGTTCCA
CGACTGCATGGTGAGGTCCTGCGACGCCTCGCTCCTGCTGGATCCCACCACGGCCACCAG
CGGCGCCTCCGAGAAGGCCTCCCCGCGGAGCTTCGGCATGCGGAACTTCAAGTACATCAA
CGTCATCAAGGCGGCGGTGGAGCGGGAGTGCCCCGGCACCGTCTCCTGCGCGGACGTCCT
GGCCCTGGCGGCGCGGGACGGCGCCGCCATCCTGGGCGGCCCGCGCGTGGTGGGCATGCG
CACGGGGCGGCGGGACAGCCGGGAGAGCCACTACGCCGAGGTGGAGCGCGACATCCCCAA
CCACAACGACAGCGTGTCGACGGTGCTGGCCCGGTTCGCGGCGGTGGGCGTGGACGCCGA
GGGCGCCGTGGCGCTGCTGGGCGCGCACTCCGTCGGCCGCGTGCACTGCTCCAACCTGGT
GGCGCGGCTGTTCCCGGCGCTGGACGCCGGCCTCGACCCGGGGTACGGCGCGTACCTCAG
GGGGCGGTGCCCGACGGCGGACGCCAGGGAGGACACGCGCGACGTGGCGTACGCGCGCAA
CGACCGCGCCACGCCCATGGTCCTGGACAACATGTACTACAAGAACCTGCTGGCGCGGAG
GGGCCTCCTCCTGGTGGACCAGCGGCTCGCCGACGACCCCCGCACCGCGCCCTTCGTCGC
CCGGATGGCCGCCGACAACGCCTACTTCCACGACCGCTTCGCCGCCGCGCTGCTCACCAT
GTCGGAGTACAACCCGCTCGGCGACGACGAGGGGGAGGTCAGGCGCGACTGCAGGTTCGT
CAATTCCGCAGCGTGACGGCTCAAGAAGGTTCGCTCACATTCATGATGACTTGCCGCGCG
CACGCGCACCATATAGTCGACG
>gg_00232
CTCCTGAACCCAGAGGTCGGCGAACTCACAGTCCCGCCTCTTCCTCTCCTCTCCCGGTCC
GCCCCTCCCGCCTCGTTCTCTCCGCCGCCGCCGCCTCCATTCCTCCACCAGTCCACCATC
GCCACCCACGCCCAACCAAACCCAGCTCCATCTCTGCCTATAAACGCAATCCACCACCAC
TGCCGCGGCCTCTGCCCTCCGAAGATCCCAAACCCCCGATCCTCCCAATGGCCACCGCAT
TCTCGCTGCGCGCTGCGGCCCCGGCCACCGCTCCCCGTGCCGGCCTCCGATCCACCTCCG
CGGCGAGGGTCGTGCCCGTGGCGGGGGCGCCGGCCGGACGCGGAAGGCTGGTGGCGCGTG
CAGCGGTTGCAGCAAAGGCGGATTCGCCATCCAGCCCCGTCGCCGGCAAGTCCGACGGTC
ATGAGGTCTTGCTATTTGAAGCTCTTCGTGAGGCCTTGATAGAAGAGATGAAATTGGATC
CAACAGTGTGCGTATTTGGTGAAGATGTTGGTCATTACGGTGGTTCTTACAAGGTGACAA
AAGGTTTGGCTGATATGTTTGGAGACCTTCGAGTTCTGGACACCCCAATTGCAGAGAACT
CGTTTACTGGCATGGGAGTTGGGGCGGGAATGAAAGGGCTGAGGCCTGTTGTTGAAGGCA
TGAACATGGGATTCCTACTCCTTGCCTACAACCAGATCTCAAACAACTGTGGCATGCTTC
ACTACACTTCTGGTGGCCAGTTTAAAATCCCAGTTGTGATCCGTGGCCCTGGTGGTGTCG
GTCGTCAACTTGGAGCAGAGCACTCACAACGCCTGGAATCGTATTTCCAGTCGATCCCAG
GCCTGCAGATGGTTGCCTGCTCAACTCCTTACAATGCTAAAGGTCTAATGAAAGCTGCCA
TCAGGAGTGACGAGCATGGAGGAGACGGAGGCAGCCACGGATGGCGATCGCGGGATCAAC
GTG
>gg_00233
GGGTATCTCCTGGTTGCAGAACTGTTGAGATATCTGCAACACGGTCATGACTAATCTGGC
TGACATGGAGAAGGCCATTAATTCCACCGATGTCAATGAAGGCACCATAAGGTTTTAGGC
TCTCAACGGTTCCCAAGACAACTGAACCAATACCAAGCTGGGCCTGACTATCTGCCATTG
CCTTGCGATTACTGAGGACAAGCCTGCCTTGTTCCTCATCGACCTCTACATACTTTAGAG
GCAATTCTTTGTCAAGCAGCTCTTCAGCGGTTGTTTTCTCATGCTTGGCAATTAAACATA
GAACATAAGAAACTTCTGTGAAAAGGTCAAGAACCAACCGATGACACTTGCGAAAATGGA
ACGAATCCCTTAAGCCCTTCCACAAGAGCTACTACACCTCCTTTGTTCCCACCAATTACT
TTACCCGTGACGACGACATCTTCGGCCTGTAGTTGCCGGCACCTTTCCCATGCAAGTTCT
TGCTGAATTGCTTGCAAACTCAGAATCAAAGTTTCGTCACCAGGATTCTCATCAATTATC
ATGAATTCTTCTACTAACCCAGGGCGAATGCCTGCCTCTTCAACATTGTCGATATCAAGA
AGGCATGCCTCATCTAAGGGCAAAAAAGCAGTAGACTTCGATTGGATGTCGATATATGCA
CCATTTGAGGTAGTCATAAATACTGTTCCTTTAATCTGTAGATGACACAAGCATATAAAA
TATTTTTAGATGCTAAGATTATGAAAATAGTGAAGCTAAATAAGATCTTATGTTGAGATG
TGACCAGACACTAATACCCTACAATGAATCAAGGTGCAAGAGCAAATAGTAGCAACAATA
ATACATCGAGAAAGGTTGCTGCAGAACCACAAGTCCACAATGCCAGAGGAAAAATTCAGG
GATTAATGCAAA
>gg_00234
GGGAGGCGTTATTTTGGCTGGGAGCTGTAGATCCCTAGGGTTACTGCTTGAAGGAGCAGA
GATGTTGGCGGTCTTCTGTTTGGGCTTTGTTTTATTCTTCCTTTCACCTTTTGCATTGGA
TGACGATGGACGGCCAGACCTAAGACTGTCTCGGTTGTGCCCCTTCCCTTCCCTGTCCCT
CTCGCTTCTCTTTCCTTTCATATTGCTGACAAGGGAAGTACCAAGGCCTGAGGTTTTTAA
AGTTCCTCCTGTTATGCTGCCTACAACCTCATCGAGCAGCAATTCCCTTTGTTTTACATT
GTTCGTCCAGGGGTCCTCCTTTGCAAATGACAGGTCCGTCAGGTGACTGCTTCCTCGCGA
AGCATCTGATGCACTTGCCCTGTGGACTGGTTTCACTGTTGTATGATTATCTTGTGAAGC
AGCATCTGGACTGCTTCTGTGAGATGTCGCTGATAAAAACATATCCTTGAAAGTAGGCTC
ATCAAAACAACTTGTCCCTGTCTCCTCATAGTTTTGGCATCGCACTAGTACTCGTTTGAC
AAAACTTAGAGCAGCATGTCTGCCAGCTCTACTAACATTTTTGCTGCTTGAAGCATTTGG
ACCACAGAAGGCCATATATTTCTCATATGCTCTCAGGAGAAGTCTATCCATGGCAAGCCG
TGAGAATTCCCTCTGCTGAGACTCTTTTGCAGTTGTCACAATGCCATCCAGTTTCAATAG
CAAGTTTTTCTTCTCCACAACCTCTTTATGAAGTTGGCCTTCTAATTTACAGATTTCAGC
ATTAATATCCTCGTCCTCACTCTGTGCAAGATCAGGCACAGGTTCAATAGATACACCAAC
TTCACTCAGCTCGATGATAATCCTATCACTGAAGCACATATCACTGTACTGAAACTCAGG
CCACACCTTGGCTTTATCCATGACATTGTCACTTTTATGTGACACTCCATCATTATATTT
CCAGCCCCCGCCTTATCAGGGAACTCAATTGTGCGAGTAACTGCAGGAGCTCTTCCAAAA
>gg_00235
CCTGCCGCTCGTGTCCAACTCGAACCACCGCCACGCTCTAGAGGCATCCAGCAGTATTCC
AACCCAATCCCATCTTTGTACCCATCTTCCTCCTCTCGGAAGCCCGATTCGCCAAACGGT
CCCGGTTCGCCGCCGCCGCCCGGTCTCGCCCTCTTCGCAAGCAAAAACCCTAGGCTAGGG
GACGGGAGCGAAGTCCCACGCACGGCGACATGGACGCCATCCGGAAGCAGCTCGACCAGC
TCATGGGCGCCAACCGCAACGGCGACGTGCGGGAGGTCAGCCGCAAGTACTACGATCGCG
ACGTCTGCCGCCTCTACCTCGCCGGCCTCTGCCCCCACGACCTCTTCCAGCTTACCAAGA
TGGACATGGGCCCGTGCCCGAAGCTGCACTCGCTGCAACTGCGCAAAGAATATGAAGAAG
CCAAAGCCAAAGGTACAGATAACTATGACCGTGAATTGGAAGAAACCATTGAAAGACTAA
TTGTTGAGTGTGAAAGGAAGATTCAGAGAGCCCTTAAGCGTTTGGAGGAGGAGGACGCTA
AGGCAGCTATTGCTATTTCTGTCACGGAGGTCACACAGACCAAAGAAGTAATGGAGTTAT
CCAAACAAATTAGGCAGAAGATGAAGGATATGGATGGTTTTGATCTTGAGGGTAACACCG
AGGGAAAAATTCGGGCCACTGAAGAGCTTGACAAGCTAAAAGAACAAAGGGCAGAAGAGC
AGGCAAAGATATTACTTGAAGCCTTTAACAAAGGGCAGAAGAGCAGGCAAAGATATTACT
TGAAGCCTTTAACAAAGGGCAGAAGAGCAGGCA
>gg_00236
AAAACATTTTCCACAGTTGTGTAATACAAAAATGTAAGAGGAAATAGTGGCTTATGCACA
ACGCAAGTCATGAAATGCTTTCCTCCATGCGCGGTTAAGATAGTTTAGCAAGCTAAACCT
GGTAGGCAATGGTTCAGAATTCTAAAGTACCTGTAGCTTCTTCAATATAGAGAAAGCCTC
CTCATGTACAGGATCTGTAGGAACTCCAAATGGAAAATGGCTGGCAGTTGCTGTTCTGCA
GTTTTGCCTTGAATCATCGGTTATTGCTTCAGCCTTCTTATCATGCGCTGCACTAGAAAC
TTCAATTTCATCATATTCCCTGTCACTTGCATCCTCCTTGATTGTCTCTGTTGACTCCAT
TGTTGACATTTTCTCTTGAACATAGTGTAATGGAGCAACAATGAGTTGCTGTATACGCTT
CCTGGAGGATGGGAAGCGCCACGCCAGCCCAGCCAAGGCGATCGCCACAGAAGCTCCCAG
CCCAACCACGACAGCTCTCCCAAACCCAATCCTCCTCCTCCCCTGTTTCATCGGCTTCTC
GTACTCGGGAAACCACCAGCCGCCGACCCCGTCTTCGGAGTCACCGGCGGCGGGAGACCA
GCTGGTGCCGCCGGCAGCTACCCGAGCGGACACGCGGCAGCGTAGGTGAGGCCGCAGCTG
TGGGAAGAGCATGGCATGGAGCCGCGGCGGCGGGGAGAGGCGGAGAGCGTAGGGACCGAC
AGCCATGCCGGGGAGGAATCGAGGTCGCTAGGGTTTTGTGAATCGGGATTTCATCGCTAA
GTGTCCATTTCGGGTCGAGTGTATATCATCCGTAGGAGCTTTTTGATCCATTTGTGCTAG
CAACATGTTAGGCTACAAAGTACCGAGCACATCGGGCCACATTGGTTACGTGTACAACTC
CTTG
>gg_00237
ACGGCCTTCCCGGCCGCCTTGAGCCTGGCGACGTAGTCCACCACGCGGTCGTGCAGCGGG
TCCTGGTCGGGGTCCACGACGAGCACCGGCGGGAAGGCCGCGCCGAGGTCGCTGAGCGGG
ACGCTCCCCGGCGCGAACGGGTTCGCGAACGGGTGGTCCTTGGTCGCGCCCGCCGGCAGC
GCCAGGCGCCACATCTGGTCGAACAGCGCCGGGCCCATGACCTGGTCGGCCGGGCACGCC
GCCTCCGACGGTGTCGGCTCCTCGCCGCCGAAGTAGGGCCAGAGCATGACGCACCCGGCG
AGGCGGAGCGGGGCGAGGGCGAGCCCCCGTTCGGAGCCGTGGCGCACGGCGACGTGGTGC
GAGATGTTGCCGCCGGCCGAGTCGCCGCTGACGAACACCCGGTTGAGGTCGGCCGACTCG
GCGAGCCACGGGTCCGCGCCCGCGCCCGCGGCGGAGGACGTCGACGTGGCCTGGGCGCGG
AGCCAGGAGAAGACGGACTCGGCGTCGTCCAGCGCCGCGGGGAGGCGGTGCTCCGGCGCG
AGGCGGTAGTCCGCGGAGAGCACGAGCGCCGGGAGCTCGGCGGCGAGCCGGAGCGCGCCC
GCGTGGAAGCTGGTCATCTCGAAGCTGAGGAGGCAGAAGCCGCCGCCGTGAAAGTACACG
AGCACCGGCAGCTTCTTCTTCCCGG
>gg_00238
CTATCCACAGCGCCCGCTCGCCCATCAGCGCACGCCGAAGCATGGCGCTCTCCGTCTCCT
CCCTCGCCGCCGCCCTCTCCCACCTCTCCCTACCATCGACCTCCACCTCCAAGCCCCACC
CTGCCCTGCTCCTGCGCCTGCGCTCCACCTCCCGCCGCGCCGTCAGCCTCGCCCTCCGCG
CCTCCGCGGCCGAGGCCCCCGAGCCGTCCGAGGCGGATCTGCCCGCGGAGGAGGTGGTGG
CCGTCGAGGAGGAGGCGGAGGAGGATGCGCTGTCGGGAATCGCGCTGCGGAAGTATGTGA
AGCAGCGGCTGCCGGGCGGGTTCGCGGCGCAGCGGATCACCGCCACGGGCCGCCGCAAGA
CGGCCATCGCCCGCGTCGTGCTCCAGGAGGGCACCGGCAAGGTCTTCATCAACTTCCGCG
ATGCTAAGGAGTACCTGCAGGGAAATCCAATGTGGATGGAGTACTGCAAGGTACCCTTGA
TGACTCTAGGGTTTGAGAACAACTATGATGTCTTTGTGAAAGTACATGGGGGTGGTCTCT
CAGGCCAGGCCCAGGCAATTTGCCTTGGCGTTGCCCGTGCGTTGGTGAAGATCAGCAATG
CCAACAGGGTTCCTCTGAAGTCAGAAGGTTTGCTGACTAGGGACACCCGTATTGTTGAAA
GGAAGAAGGCTGGTCTCAAGAAGGCACGCAAGCGGCCCCAGTTCTCAAAGCGTTGAGGAT
GTTCACTTGTTGCAGTTGTTGTATTGCCACTTCCAGAGGTCTTTTTTTTCTTCTTCTTCT
GTCAACTGCTGT
>gg_00239
CAACGTGATGACTCCCTCGGTGTTCCCTTTGTCATCTACAACGTAGATCCTGTGGATCTT
CTCAGAGTCCAGCTTCATTATGATGTCCTTAATTGTATCATCCCTTTTGCAAGTGATTAC
ATCATGCAGCAATGGTGAGGCCTCACGTTGCTCCTGGAGATGGTGTCGAACAGCACTAAG
GAAATCCTTTGTCGTGATTGACCTGTGTTACATTCAACAGCGCAAAGGGGTTCATATATA
GCAATAATAGTTGCAGTGGTCTTCCTAGTTCGTACAATGCAGTTTAAAAGTGCATTTGGC
ATGATGTGCAATAACAGCAGCAGAAATCTTTTTGTATTGTTTGCCAATCACAAGAAAGCC
TATCGACAAGGATGTAAGGATTACAAACCTGTGCTCTTTGTATATCTTGGGGGCAGTTAA
AAGATACTGGACATCTCTGATGCTAATATTACCAATTGCTTTTGCTCCACTTGTGTCCAT
GACTGGCAGGCCACCAACTCCCTTTTCCCTCATCAGTTGGAAAGCTTTCAGAACTGGCTG
ATCTTCGTTTACCTTGACAAGTTTCGATGGTTTCATGATAGGAAGCCCCAGTTCAGAGAG
TTTCTTAGTTCCCCAGCTCTCAAACCAGGAGAGCCCAACACACTCTGCAAGCATGTGTAC
GACAGAGGATTGTGTGATAATGTTCTCAATCTTATCTCCTCCCACTTCTACAACTGGCAG
GCTCTTCATTCTGTACTTGGATAGAAGCAGCAACATGGTAAGGAATGTGTCAGATGTCTG
CAGTGCAAGAAATGGTGCCCAGCGGAAGCTCCCTGAGATATCGCCAACCTTTGTATTCTT
GTAGAATTCAGAGGAAGTTAGGGTTTCAAAAAAGCTTCCACCAACTGAGGCTGCTTCATC
TGATTCAGAATCAGTAGCAGTTTCTACCCTGCCAGATGATGTCCTTCTGAATGTGAATGA
GCCCAGCCTAGAAACTAGATTGGAGACAGGTGATCCTGCTCCCGAACCAACCGTCCCATT
AACCACAGCATCAGACTGTTCCATGGCAGAAGAAGCAATCCATTTCAGAAGGATGAGTGG
GGCCAAAAAATATCAAATGTATAGTCGATAGTATAAAAAAGGAAGATTCTGTCATATTAT
AGGTCAATTCCTTTACACTACAGATCTGTGTTATCATTCGG
>gg_00240
GTCCGCGGCACCTACGAGGACTGCCGCGCGGTGCGCGCCATCCTGCGCGGGCTCCGCGCC
GCCGTCGACGAGCGCGACCTCTCCATGGACCCCAGCTACCTGCCGGAGCTCGCCGCGCTC
CTGCCCCCGCACGCGCAGCAACAGCAGCAGCGCCGCCGCGTGGCGCTGCCCCAGGTCTTC
GTCGGCGGCCGCCACCTCGGCGGCGCCGAGGAGGTCCGGCGCCTCCACGAGTCCGGCGAG
CTCCGCCGCATCGTCGCCCCCGCCCCGGCCTTCTCCGGCAACTGCGCCCGCTGCGGCGGC
GAGCGCTACGTGCTGTGCGGCGCCTGCGACGGCAGCCACAAGCGGTACAGCCTCAAGGGC
GGCGGCGGGTTCCGCGCCTGCGCCGAGTGCAACGAGAACGGGCTCGTCCGCTGCTCCGCC
TGCTGCGTCGTCCCCGCCGCCTGATCCAGATCCATGATCCAACTGGTCCTGGTTTTCTCT
CTAATTATTACTCCAACTCTCTAGGACTAGCTGTACTCTGTGCTGTTGTACTCAGCTTGC
CATCAAACTTGGGCCTTGTTTACATGCACTCCAAAAGTTAAAATTTTTTCACACTCTCTC
CATCACATCAATCTTTG
>gg_00241
TTTTTGAACACGCATGAACGGAAGAAATAGCCACCGTGATAAGTTTTGTTACTTGGTACA
CCAATCTCTCTTCAAACACAACTAATTTACCCTAGCTTTTGACCACAGCTTTGAGTTACA
ACAGGGAGTTAAATAATCTAAGTGATGACGCAACCACATCGTAGCTGCACATTAAGCATT
CAAACTTATTTCTTCTTCCCACCGGCCTTTGTTTTCTTGTTTGCAGCTGCCTTACTTGTT
TTATCCGAAGTCTCCTTCCGTTTCAGCGGTGCTGATGTGGTGGCAACTGGCTTGAAAAAG
GACTCGAGTCTTCCTTGCGATGATTTATTCTTGGCAGATTTTATCTTCTCTATGGCCTTT
GTCACCCGATCTTCGTTGAAGCCATTATCTTTTACCAGGAAACTTATGAGACCCTCCTCA
TCAGGTGGAGTCCATTTCAGCTCAGGAACATCCAATGTAACATCAGGCTCCTTGAACATG
CGTCGAGCTTCTTGGTAAGGCCAGTCCTCAGGAATTTGATATTTGTCTTTATTAAGATTC
TCCAAAATGCTTTCTATGGACCCATGTTGACGAATAAGTTTCAGAGCTG
>gg_00242
GCGATCTCTCTCCTTCGTGGAATACCCTTAAACACCATTCAACGACATTGCTGCTATACT
TATTTTTCGCGAGTGTCACATAATGATTTATAAGGCAGGAAGCAATGATTTCAATGTGAG
AGGGATCTCCCTTCCGCAGAACATCCTGAACAATCCAGTTTCCACTGGAATTTTGAGCAA
GGAAAAGGCTCTGATAAGAGAGTTGGGTAAAAATATCATCCTTTTGCTTCCGGCTGACAA
GCTCTAGGCAATTTTGTAGTAGGTTCAGTCCATTTGGATGATATGCAAGTCTTGTACAGT
TTTGAGCAACAGCTTCGAAAATGAACTGAGCAATATCTGGAGGAGAGCTCACTATGAAAG
CGTGCAGCACTCTTAATCTTTTCGAATCCGACAGGAGGGACCTCATGTGATTATGTGTCA
TCCATTGCAGCATGGCATCTCCAAGAAGCTGCATTGATCTCCGAGATTCACAGGAACTGA
TTATATGAACTACTTCATCTGGCCTCCGAGTGCAAAGGCTACCAAAACTCTTCCTGTCCC
GGGTGATCGTAGCAACGATCCGATCCCGCAGCTGCTGGCTGCAGTGATTGAG
>gg_00243
GGTTTTTCATACCACTGAGCTTGACCTCTTTAATGTTCTTCAAGTTCTCAATGCCGACAA
TGCTACTCTCCTTACGTGAGAATCTCAATAGAAGCGTCTCGAGCTCTGTCATTGACTCTT
CCTCAAATCTGACTACTTCGAGATGTTCTCCAGCGAGGGACAGGTTCAGGGTCCTCAACG
TTGGAAAACTGTGAGTGGTGCGTGCAACCAGTTCTCGGTCTCTGCAACTCTCCAACCCCA
GTTTGATCCGGGCAACCTTGACCGGGGAAGGGACCAGGGTAGAAACTACCCCAAATCCAT
TCACCCGGTAACTGTTGTCGACGCAGTGCCCGTTGGGTGGTGGTGCTGGAGCGCCGTGAT
GCGGACGCTCGACAGCAGCGGAGGGGGTGACTGGCGCAGCGGCGAAAACGCCTGGAGGTG
TGGCCGGCTGATCCAAAATCGCCCGCTTCCAGTGACGAGAAATCTTCGAGACTTCGAGCT
TGATGTCGTCGACGACGCCTTCGATCGACGGTTTCCACTCGTCAAGAGCAGCGGTGACAC
GCTCCAAGGACTCCAGATGGGACACCTGCGCCTGCTCCAACTCGTGGATCTGGCGCGAGA
GGCGGGCGTCCTGATCCGCGAATCGCGAATCCCACTTCGCATCGTGCTCGGAGAAGCGCT
TGTTCAACTCGTCGAGGATGATGCGAGTCTCCGGATTCATGACGCCGAG
>gg_00244
GGCGACGGTGGGGAGACCGGCAGACATAAACTGGAGGAGGGCCATCTGGGCGGTGGCATC
CTGGCAGGCAACACGGTCGGGTCGGAGCTTGAGGTACGAGTTACCACGGACAATCTCCTG
CTCGTGGGGGTTGTCCAAGTGACCGTAGACGATCTTTTCGGCGAGGGTCAGAGGTCGGTT
GAGACGCTCACGAACAATCTTGAGGTTGTCCTCGATGCGCTTGTAGTTGATGTAGTAACC
CTTGCCCTTCTCGACGACGGACATTTCGACCTTCTTGTCAAAGAGGGAAGGGTCGATGGG
GGCAGCATCCTCGGCGACGGTGGTGGCATAACCACGAGCGAGGGGAGCGCGGACGGCCGC
CCGGAGGGACGAGGATCGCAATGCTCGGACAGGAAGCATGATGATGGTTGGTATACCAGC
TACCCTGCTCTCACTGTGAGATGAAAGAGATTAGATGGATGAGGGTGATGATGGTGGAAG
AACGAGGAAACCAAGAGATGGCGCGGACAAGGGATAGATAGCGACGAAAAAGCAGCGGGG
CACACAGACGG
>gg_00245
GGCCGGACCTAGGTCGCGAGATCTGGGGAAGCGGAGTCCCGCCGCGCCGCCTCCTCCTCC
AGGGACACGCGGCGCGATGGTGGAGACGCGCGTGGGCTCCCGGAAGCGGCGCCCCTCTGA
CACCACCGCCCCGGTCGCGTTGCTCCCGGAAGCGGCGTCGGCGGCGGCCGTAGAGGCTCC
CGCTCCCGCTCCCGCGGCGTGCGCCAGTTGCGGCGTGGAGGGGGTGCCCCGGCGACGGCT
GCGAGCTCCTCGTCGGGTCGAGCAGCCACAGCGACGGCGCGGCGGCGGAGGCGTGGGCAA
GCGGAGAGGGACGGGGAGGAGGCGGCGCCCACGTATGCAGCCTTGCCTCACCGCCAATCG
GAGCCATGCTATGCCTCGACGCCGACGCCCTCCATGTATTCGATGAAATGGAGAGGAGGT
GGTATTCCTCGTCGGAATCATCGGGATATTTTGAGGTAGATTCTGCAAGCACAAAACCAC
CATTTGTCATCATGGTTCTGCCACCTCCAAATGTGACAGGAGCTCTTAACATAGGCCACA
CACTTACAGTGGTTATAGAGGATGTCATGATACGCTGGCGTAGGATGTCAGGCTACAATG
CCCTATGGATCCCTGGACCAGAGGAGGATCTTATGCGTGAAAGGAAGC
>gg_00246
GCCACCAAACCCTAACCATCTGAAACCCCCGTTTGCTCTCCGATGGCCGCCGCCTCGCCG
CCGCCCTCCCCACCCCACGCGAAGCGCCCCAAGATGTCCTCTTCCTCCGACCCGGAAGCC
GATGCTGAGCCCACCTCGGCCTCCGCCGCCGTTGAGGGTGCCGATCCTGCGCAGCGTCGC
CCCAGGTACAAGCGCCGCAAGGTCGCCATCCTCCTCGGGTACTGCGGCGCGGGGTACCAG
GGCATGCAGAAGAACCCGGGCGCGCGCACCATCGAGGGGGACCTCGAGGAGGCGCTCTAC
CAGGCGGGCGCCGTGCCCGAGGCCGACCGGGCCGCGCCGCGCCGTTACGACTGGGCACGT
GCTGCGCGCACAGACAAGGGCGTCAGCGCCGCGGCGCAGGTAGTGTCCGGGCGCTTCTAC
GTCGACCCGCCGGGCTTCATCGATCGCTTGAACGCTCAGCTCGCGCCGCAGATCCGCGCC
TACGGCTACGTGCGCGTAACCAACTCGTTCAACGCGAAGAAGTTCTGCGACCGCCGGAGG
TACCTGTACTTGCTCCCCGTGTTTGCTCTTGACCCCAGCGCGCACCCGGACCGCGAGGCC
GTCATGGCGAGCATGGGGAGTGGGAGCGA
>gg_00247
AGAAGCCTCATCGAGCTAGAGATAGAGATACGGGCCGGGGCAGCCAATTCAGCAGCAGCA
GTAGTAATAGAATTAGCTAACAGTAGCCATGGCTACAGAGAAAGGAGCCTACTTCGAGAT
CTCTACCGTGACGCTGCCGCAGAAGGAGGTGCGCATGACGCTCTTCGTGCACCAGGTCGT
GAGTGGCGCCAAGAAGAACCAGCAGGTGGTAGTGCCCAGGGAACCCATCGGCTTCGGTGT
CATCGCCGCCAACGACTGGACCGTGTTCGATGGGGTGGGCAGCGGCGCCAACCTCGTCGG
GAATGCGCGCGGCATGCATGTGTGCGGTGCCATGAACGGTGAAACCTGGAACATCTATTT
TGACCTCATCTTCAACAACGGGAGGTTCAAGGGATCCACGCTGAAGCTGCTGGGAAGCGT
GGGGCCAGCAGAAGGCGAGTGGGCCATAGTGGGTGGGACCGGCGAGTTGAGTCTTGCCCA
GGGGGTGGTCGCCTACAAGAAGGTGCAAGACGGCGACGGCATGAATATCAGGGAGCTCAA
GTTCCGCGTATTCTATACGCCCCTCAAGGCGTAGTAGGTTCAATATCAGCATGACGGATC
GGATGGGATGGACGCTAGCTCTCCCTTACTACTTCTCCAGCTGCAGAAATTAATAAACAG
ACGTACGGACAGATCCATGCATGACAGTCATGTCAGCCTGTTAGTGTCTTGCTTTTTTTT
TCCCTTCATTCACATGTTTTTGTCTGCCTAATGCATGCTACGCATGAAGCCTCAGAAATA
AAAAAAGTTCT
>gg_00248
ATGCAGAGTCATATCCGCACCACCGGCGAAGTGCAGCACCATGTCCAGCATGTCCGGGAG
CTGCCGCACACCTGCTGGAGCCGGAAAGCATGGGCTGTCCAGGCTGGAGGCGTTCACCAC
CAGTTGGCCAAGCACGTCGGCCACGTGGTCGCCACCCTGAAACCAGGTTCCACGAGGATC
GTGAAGATGGTGCCGGAATCCACGATCATGCCGCCAGAGCCGTCGGCGCGCAGGTCGAAG
GTGCCGTTCGGGATTGGCAGGCGAGCGTCGCCGAGCGATATGCCCTCCAGGGAGACGTAG
TAAAACCATGGGTAGTGCAGGCTCTGCACAAGGGGCGTCGACTGCACGGCGGCAGCATCG
GCACTTGGTGGTGATGCCAGTTCGGCGAGGGAGCCGAACAACACGGGGCTGCTCAGACTG
GTGTTGAAGAAGTCGGTGAGGCAGTAGGAGAACTTGCCAAAGCCAAGCTGCGCCACGAGG
GACAGACTCCCGCGCCCCAGGCCGACGGTGCCGGTGGAATTGTATGAGAGGCCACCGTTG
TCGACGCCGCAGCCAAACGCGATGCCACCCACGGAGACGCCGGGCACACCAGGGCTGGAG
CCGAATGTGAGTGTTTCCGTGCCCAGGATGCCGGCGGAGTAGGCGCCGTCGTCGTAGGCG
TAGCGGTACCTGCATGGCGCGTTAGGGGTGCTGCAGCGGCTGCTCCAGATGGGCAGGCAC
GTGGCGCTGGAGCACGGCACGGGGGAGAAGCTCGACGAGGTGGCCGTGTCGTAGATGGGA
GTGTCCTGCGGGAAGCAGAGTTTGCACGGCTTGCACTGTGTCCAGGTGAGGTCGCTGCCG
GTGTCGGCCAGGGCGACGAATGGCACCGGCGGCGTCCCAATGGCGAGCTCCATCAGGTAC
TCGTCTTGGCCAGAGCGGAGCCTGCTGGGACCGGCGTTCGAGCTGGTAGACATTGTGGAA
TAATGCGACAGCATCGTGGAGGCTCGGTGGCGGCTTCTGTGCGCGGCGCGGCGCATGAGC
TCTGCCTTGGTGAAGCCGCCATGGGAGTCAATATGGGTGAGCGTGGAGCGGTAGCCGGAC
GGTGGTGCCACCGCCGAACAGCACAGTGAGGCTAGTATTAAGAGTAATGTTAGGACTTGC
ATTGCACCCATGGAACTGAGCGTGAACACTGATAACCGATGCATAGCCTGAGTAAATTTC
TAATTAAGAGCTGT
>gg_00249
TTGATCGTAAGAATCGGTGGGAAAAAAATTATCACACAGAAAGGGGGAAACAAAACTAGA
AAGAACCGCTAGAGACGATGCCTAGAGCAGGCTTGGTGCCATACAAGACCATCTAATTCT
GACCTAAGAGTGGGGCATATTATACAGGTGCAGGGGCAGGAGCAGGGAGCAGGGAGCATG
GCTGGACAGTCAAACTCGTGGGAAGCGAGAAGGTCCTCTTCTTCGAAGGAACTCTGGGAT
CTCCACCATGCTGCCTTCTGCAGAGGACGGGCGTCGGCCATTCTCACCTTGCTGGCCACC
CTTAGAAGCACGACCTTCTGGTTCATCCTGCCGTTTGAAGCCAGTAGCTATCAAGGTTAT
GCTCACTTGCCCACTCAGTGACGGGTCTATGACAGCGCCAAATATCAGATTAGCATTTGG
ATCAACAAGGTCGTATATAATTTCGGCCGCAGCATTTACCTCAAACAAAGTCAGGTCAGT
TCCCCCAGTGATATTCCACACAATTCCTGTAGCTCTTTCAATTCCAATATCAAGCAGTGG
CGACTGGATGGCATTAAGAGCAGCATCCCTTGCTCTTGACTTTCCTGTAGCAGTCCCTAT
ACCCATCAAAGATGACCCTGCATTTTGCATGATAGCACGCACATCAGCAAAATCAACATT
AACCAACCCAGGAACCGTAATTATATCAGATATGCCGCGAATGCCTTGTCGAAGAATATC
ATCAGCCAAATTAAATGCTTCAGTTACAGGTGTATTTGGAGAAACAGCAGACAGCAGCTT
ATCATTTGGGATGACAATTAGGGTGTCCACACTATTTCTCAATGCTGCTATTCCTTCCTG
AGCTTGAACTGCCCGTCTCCTCCCCTCGAACGAGAAAGGCGTTGTGACAATGCCAACGGT
AAGTATACCCATGGACTTGGCGATTCCAGCAATTACAGGAGCACCTCCAGTTCCAGTTCC
TCCACCCATTCCAGCCGTCACAAAAACCATGTCAGCACCAAAAAGAGCTTCCTGAATGGA
CTCGCTGCTCTCCTTTGCCGCATTCATCCCAATATCAGG
>gg_00250
TACATTTCTCCATGCCCTGTGCCCACGTGGCATCTTGTAACTGAGGTCCTTTTTTATATC
TGACACAGCTAGAACCTTTCCACTAGCTTCTTCAAGTTTGTCACATATGGCTTTCATTGC
TGGAAGATAATCATGAATAGAAACATAGCTCTTGTAATCTACACTAAGATTCTCATCTTC
TTGTAAAGCATCTATGTTGATTTCTTCATCTCTCCCAAGTTTCAGCTTTGCAATCTCAAT
TCTTTGATATGAGTTCATATTCAATTCTTTGGCATATCTTGAGAGATACAGCAAGTTGGT
GCTGACGACAAGACTATCCCGTGAATCATATTCCGTCTCACCCCCAACGTCATTAGACTT
TACAATTGCTTGTTTTCCAACAATTAACCCCTGGGACTGAAGGGTCTTCACAACATAATG
GAAGTTGTTTGCTTTCATGCGAATACTTTTGCTTGGTTTCATGTCAATGCTTTGGTTTGG
TTCCATGTCAATACTTTCCTTTGTTTCCATGCCAATACTTTCCTGCTGTTCTCCCAGCGT
GGCACGATGCGGCGTTCTGTTCTGACTCGGCAGGTAAGCTGGAAGCATGCCTCAAGGTGA
CTAGAGCTGCATCCAAAGCGTGGTCTCGGCGTAAAA
>gg_00251
GGCGGAGTATCCGTCCTCGTCGTCGAACAGCATGACGTGGCCATGCCATTCCCAGATGCG
ATACTCCCCGCTGGCGTCGTCATGGAAGCCGACGCAGAGGTGGTGGTCGCCGACGGCCAC
GGACTGACCCGAATTGGGCTTGAGCTTGTCCTCGGCCTCCCCGGCCAGCACCATCCGCAC
GATCTCCTTCTCCAGCTTCGCCTCCTCCCTCGCCAGCATCCGCCTCCGCCTCGCCTCCCC
GGAGCCCTCCCCGCCAGCGAGCCCACCGTCCTCATCCTCCTCGTCTTCGTCATCATCCGA
CGCCCCTGCGCGCGCCAAAAGGCGAAAGGAAAAACCAGCGACGGCGCTGCCCTGCCACCA
ATCGCCTCTCCACCCCTCTTATCTCCTCCTCGCCACCAGGCCCACCACCGCCTGCTCTGC
TACTCGTCGCTCGCTCGATTCTCGGCCGCTGCTCTCGTTGCGGCAGCCTGCGTGCGGCGA
GATGGCCCTGCAGGCCCCGTCGTCTCTCCTGCGCGCGCCGGCGCCTGCGCCGCCGCTCCG
GTCCTCGTTCTCCGCGCCGTGCTCGCTGCGGCTGCCGGCGCCGGCGCGGCGCCGGGTGGC
CAGGGCGGCCACGGCCGCGCGGATCACCATGCGGGTCGCGTCCAAGCAGGCCTACATCTG
CCGTGACTGCGGGTACATCTACAACGACAGGACGCCGTTCGACAAGCTGGCTGATAACTA
CTTCTGCCCTGTTTGTGGAGCTCCAAAGAGAAGGTTCAGACCCTACGAGCCGGCAGTCGC
CAAGAACGCAAACTCCACTGATGTTAGGAAGGCAAGGAAGGAGCAGCTGAAGAAAGAAGA
ATCCTTGGGGTAACATACATAACTCAGAGACACAAAAGAGAACCAACACATAAAGCAATT
AACTATTAAAATACACATGCATTCAGCAATATTTGTACAGCTAATTAACCAATTGACTGA
ATTAACAAAATATTTTGCAGGCAAGCCTTGCCAATTGCTATTGTCGCCGGGATCATTGCC
CTGGCTGGCCTGTACTTCTACCTCAACAATGTCTACAGTTAAACGAAGAAGAGATCCATT
TGATGCCGGGAACAGGATTCGTTCCATTTTGCAGTTCTTTTTCCTTTACCACT
>gg_00252
GTTTAAATGCATACAGGAGCGGAACCGCAGGTTCCTGGTGATCTTCCACAATGGGAGCAC
AGAGGAGATGGATCTGGCCATATTTGGCTTCCTTCTATCCGGATACTCCACCAACAAGGT
GGTGTGGACATTCCAAGGGAGATTACGGCTTAAACCCAGGATGAAGGTGATCAAGGTCAT
TGAGACCAAAGGGAAGACGGATGTTTTTCTCTCGGCCTCCACACGCCATCAGGAAGACCC
ACGGAAGCTCTTGTTGTTCCTTGTGCATCAAGAAGCTACCGAAGTAGCTACATCACTAGT
TGATAACAACACTGGCGGCGCCCACGGACAAGGCATCGTCGATCAACCTTCACAAGTCGT
GGAGTGCTTCTTGTACATGTTGAAGCTCTGCTGCCTAGAATATCAGTTCAACATGGCGGA
CTATGATATGGCCACCCACAGCTGCAACTACTGGATGTGCGATGCAATCATGAGGCAAGA
GGGGCAGGGAGAGGCCACTGATGGTGGCGATGCATCGTGGCAAGCTGCCGATGCCCTGAG
GCTCGCCATGCCATTCGATGTGGACTACTACCTCCGTGACCACCCATACTTACCACCCTC
CCACTTGGTAATGTGGGGCAATGATAATAACAGCACAACATCACAACAGGGGACTCCTTT
TTCTTCACCACCCTACTGGCACCTGCCAGTTCCGTCCATTGCCATTCCTAACGCTGACAT
GTTCCAACATTTTGACAAGCTCAGCGTGCTCAAGGTTTGTGGCCGCACCTTCAGCCTTTC
ATCACCACCCTTCATCTACTGCCACAACCTCAAGTTTCTATGGCTGGACCATTGTCAAGT
GCAAGACACTGATACAGCAGCAGGCGGGGAGGAGGAGGCAATGATTCGCCGATGCTTCCA
AAACCTGTGGGTGCTCGATGTGCGTTACACACGCTGTGATGGGATCCTGTCTGCACGGTT
GCTAGATTTCATGACTCAGCTAAGGGAGCTAAATGTGATGGGAGCTCAGCATTGGGACAT
CGGCCAGCTGCAGGGCCGGCTGCCTAACATCCGCAAGCTCCGAGTAACCAAGTCAACAGT
AGGCTG
>gg_00253
GAAGAGTGGAAAGTCAGAGTCTATGTTTTCTATTATCACTGATACAACAATTTTAAGATT
CATGATGGAGGTTTGTTGGGCCCCTATGATGGCTGCATTCAGTGTGACACTTGATCAGAG
TGACGATAAGGCCGCTACATCACAGTGTTTGCAGGGATTCAGGTCTGCTGTGCATGTTAC
CTCTGTTATGTGCATGCAGACACAGAGAGATGCCTTTGTGACATCTGTAGCAAAATTCAC
ATATCTGCATTGTGCTGCTGACATGAAACAAAAGAATGTGGATGCTGTGAAGGTGGGAAT
GCCAAACAGAGATACATTTTTTATTTGTCAAAGTTATAGTCAATGCATCTCACAATTAAA
GGCCTTATCATGCCAGGCATATTGGATCATTTGATACCATAGGAACCAACATCCATGTTT
TTATACAAGTCCTGCAGTATTTTAGGAATCCCGTTCTATTCAGATGCTTATAATTTTAGT
GTAGTCCTTTTTCTCTGTAGTGTACTAATTTTCCCTATCGTGCACTATTTATAGCACTTT
TCTTTTTAACAAATCCTTGGCATATATGTAGCCTTTTTCATTAAAGCATACATATATGAC
TTGAACCATGCCTGGATTCTCAGTCAAT
>gg_00254
GTGGGGATGCCCATGAGTGCAGGTAGGCAAGAGCCTCAGCAGACTGGTGGGCGATTTGTA
TGCGAGTAGCCAAGGAAATGTGCCCGCCATGGTTGCCATGGATGAGTTGGAACAATGTGC
CATTCGGGATGAACTCATATACCAGCATGGGGACCTGCACTTCGAGGCAGCAGCCGAGTA
GCTTAACGATGTTCCTGTGGTTGATTTGAGAGAGGATTAGCATTTCCTTGCCGAATTCTT
TCTTGTGCTGCTCGTCAATGGACATACATCTTTTTACAGCTACTTCCACGTTGCCTTTGA
GAAGCCCCTTGTACACAGTTCCATGTCCTCCCTGACCCAGCACTCGTTTCTCATCGAACT
TGTCGGTGGCTTCTTGCAATTCTGCTTCAGAGAATATTTTGAAAGCAATACTCCCTTGTT
GTGATTTAATCTCCTCAAACAACAGCATACCTCCGTGCTGTTGGAAGTATCTCTGTTTGA
TGTGCTGTAGCTTTCTCCTTTGTAGGATCAAGTATGCACATGTTATGGTAACGACTAGGA
CCACTAGTCCAACACTTGAACCTACGACTGGTATCACCCAAGAAGAGGACTTCTGATTTG
ACATGCACCTGTCATTCATCATTGTTTTTCCCGGTGGACATAAACATGTATAGCCTCCTT
GTATATTTATGCAAGTCTTCGCATCTCTTGCCGCACAATTATTCGTAGTATTACTGTGGC
ATTCGTCGATATCTGTGCATCCTCCTTCTCTG
>gg_00255
GATTTGATGGAATTGTCTCTTTCTGCAGTAGAGGGCACTACTTGTGGTCACACTGTCCAA
ATGACTGGCAATATACTTGCACAGTCAGTAATCATACTCATTGATTCTGGCAGCTCAAGC
AGTTTCATCAGTCAACAAGTAGCAGATCATATTCCTGGATGGACACAGCTTTCCAAACCA
CTTCAAATCAGAGTAGCAAATGGCACACTCTTACAATGCACTCATGAAATCCAGCATTGC
CCTGTCAGCATTCAAGGACATCAGTTTCACATTAATCTGAAGATCCTGCCATTACAGTGT
TATGACTTGATTCTCGGCATGGATTGGTTATCTCATCATAGTCCTATGTCAGTTGACTGG
AAACAAAAGTGGTTGGCATTTTCTTATCAAGGTCATCAAATCCAACTCCATGGTTTGTCA
CCAAATCTATCTCATTGCCCAGTCATTACAGCACCAGCGGTTCTCCAACTGCAAGCTTCA
GATCAGATATGGGGCATATGGGAAGTATTTCAACTAGAAGCTACTCTTATTACTAGCAGT
TGGCCTGCCGAGTTACATGATTTGATCAACAACTTCCCTACTCTGTTCAGCAAACCAGTG
GGTCTCCCTCCAAAAAGACATATAAGTCATGCAATTCCTTTAATTCCAGGAGCTCAGCCT
TTTAGGCTTCGACCATATCGATACAATCCAGCCCAGAAAGATGAAATCGAAAGGCAAGTC
CAAGAACTGTTACAAAATGGTTTGATCCGAGAGAGCACCAGTCCATTTGCCTCTCCTGTT
CTGTTAGTGAAAAAGAAAACAGGTGACTGGAGATTGTGCGTGGACTATCGCAGACTTAAT
GCTTTAACAGTCAAAAACAAATTTCCTTTACCTGTCATTGATGAGTTATTAGATGAACTG
ACAGGAGCTTCCTGGTTTACTAGTTTGGACATGACTGCTGGCTATCATCAAATATTGATG
GCAGAAGCTGATCAGTACAAAACAGCTTTTCAAACACACCATGGTCATTATGAATATACA
GTAATGCCATATGGGGTAACTGG
>gg_00256
GTGGACAAAGGCCGACTGATAGGAATGATGTCATAGTCAGGGTCTTCAATATGAAGTTAG
AAGAGCTTTTACATGATATCAAGAGTGGTAAACCGTTTGGAGCGTGCAGTGCAGTTCTGC
ATACGGTGGAGTTCCAAAAGCGCGGCCTTCCCCATAACCACATCATACTTTGGACTGCAG
CTGATACAACAAATCCTACACCAACAATGATTGACAAGCACATATCGGCTCAGATACCAG
ACCCAAAGCTAGACCCCTTAGGATATGCTCTAGCGGCAGAACACATGGTGCATGGACCCT
GTGGAGAATCTAATCCTAGATGTCCATGTATGAAGAATGGCAGGTGCTCAAAGAAATTCC
CGAAGCCATACCAGCTTGAAACATCAGTTAATGCCCAAGGCTTTGTTGTGTATAGACGGA
ATCAAAATTCTCTTTTTGTTGAAAAAGGAGGCCTCACATTAGATAATGCATGGGTGGTTC
CATACAACATGTGGCTCCTCAAAAAATACCAAGCACATATAAATGTTGAATGGTGTAACA
AGACAACATTTACTAAGTACTTATTCAAGTACGTGACCAAGG
>gg_00257
ACAAGTTTGACTTAGGACAAAACTAAAACGACTTACAATTTGAATGCAGGGAGTATAAGG
GAATAGGATATACCTATACGCATTACTATTTAAGAAAAAATAAGGACACCTGACCATGCT
TAGAATCATCACATGCCTGTTTAGGTTAGAATGGGTTATTGCGTTTTCTTTAACTCAACA
AAAGTGGATTTTGGTTTTCATGAAATATACAAAAATGATTTTGAATTACTAACAGTTATA
CAAAGGCTTGAATCTTACTCAGGAAAGTTCTTTATAAGACTTACAGGGCTCGCGCAAAGC
AAAGTGGTGAGGAGGACACCAATCAGGGGCGTTACAGTGATAATGCGCTCAGTCAACTTA
GGAAAATATTCATGGGCCAATACTCCAACAACAGTCGGCACCAAAACAACCTGGAAAGTA
CTGATGGCCAATCCTGCTGCATCAACAGGAACTAGTTGACCAGCAAGGAGTTTAGTCAGG
AGGGGTGTCATCACTATAGCACCAATAGTTGAACAACTATAACATGCACGGGGGGAATGT
TAGA
>gg_00258
ATCCAAATATGCCTTCGGCGCCGCTCGTCGCGGCTGCCGTCGGCGCGCGCGTCAGCCTCC
GCCCGAACCTCTCCCTCCTCGCCGACCGCTGCGCCACACCTCGCGCCCTAGCCCGCGTGC
ACGCGGCCATGATCGTCTCCGGCCGCCTCGCCGAGGACGCTTTCGCCGCGTCCCGGCTCC
TGACCGCCTACGCGGCGCTCTCCCCAGATCCCGCTGCCGCCGCACTCGCGCTCCTCTCCT
CCCTCCCCTGCGCGCCCAACTCCTTCATGCTCAACACCACACTCCGCGTGCTCGCCTCCT
CCCCGGACCCGGCCGCCGCCTTCCCCTTCTTCTCCCGCCTACGCGTCACTGGTGCCCTCG
CGCCCGGCCGGCACACCTTCCCCTTCCTCCTAAAGGCCGCCGCGCGCCTTCCGCTCCCGC
TCCCCGTCACCGAACAGCTCCACGCGCTCGCCGTCCGGCACGGGGTCCACCTCGACGCCT
ACGTCGCCAATGGCCTCGTTCGGGGCTACTCTGTGGCGAGCCGCCTCCGGGCCGCGCGCA
GGGTGTTCGACGAGGTGCCCGAGCGGAACGCGGCCGTGCACACTACCATGGTCTCCGCGT
ACGCGCAGAACGGGCGGCACGAGGACGCGATGGCGGCGTTCGACGAG
>gg_00259
GCTGACTACTGGCCCGTTGGTCCTGCGCTGCGCCTGCTGCCGCCCATTCTCCGTCTCCTC
CGCTCGGACCAACGGGCCAGTAGTCAGCAGCCATGGTGAAGGCCTACCCCACGGTGAGCG
AGGACTACCTCAAGGCGGTGGACAAGGCCAAGCGCAAGCTTCGCGGCCTCATCGCCGAGA
AGAACTGCGCTCCGCTCATGCTCCGCCTCGCCTGGCACTCCGCGGGCACCTTCGATGTGG
CCACCAAGACCGGGGGCCCCTTCGGCACCATGAAGAACCCCGCCGAGCAGGCGCACGGAG
CCAACGCCGGACTGGAAATTGCCGTCAGGCTGCTAGAGCCCATCAAGGAGCAGTTCCCTA
TCCTATCCTACGCTGACTTCTACCAGCTTGCCGGAGTCGTGGCAGTTGAGGTAACCGGTG
GACCTGATGTCCCCTTCCACCCTGGAAGGCAGGACAAGCCTGAGCCTCCGCCAGAAGGCC
GCCTTCCTGATGCCACCCAAGGCTCTGATCACCTCAGGCAGGTTTTCTCGACACAGATGG
GTTTGAGCGACCAGGACATTGTTGCACTTTCTGGTGGTCACACCCTGGGAAGATGCCACA
AGGATAGGTCTGGGTTTGAGGGAGCCTGGACATCCAACCCTTTAATCTTTGACAACTCTT
ACTTCACGTACGTGATCTGTTTCTTTCAAAGAAGGCAACTCTTATTTCTACTTATACCGT
GTCTTGTTGGTTAAACTGAATAGCTATGTTACAATCCTGAAGCATGAACTCCTTGATACA
AGTCTTCATTAAAATTAAAGTTGAATACACTCTGACAGGGAGCTTCTGAGTGGAGAGAAG
GAAGGCCTTCTGCAGCTACCAAGTGACAAAGCCCTCCTCTCTGATCCATCCTTCCGCCCA
CTTGTTGACAAATATGCAGCGGTATATCTTTGATCCATGCATAGTTCTCATTTGTTGGGG
AGTCGGCCTTTAGCTTGCAGGTTTATGTTACCTGTGATGATTTTGCCCGATTTGTAGGAT
GAGGATGCTTTCTTTGCTGACTACGCCGAGGCCCACCTGAAGCTTTCTGAATTGGGATTT
GCTGAGGCGTAAGGTGAGGTGCCCATAAAGAAGGGGACGGGACGGGGCGGGGCAGGGGTG
GATGAAGATTGTTGCCTAGCTGATCTATCTTGCTGGCTATTTGCACCTAAGACCAATGAG
AACCAGAA
>gg_00260
GCGTCCACTCGCTGGGCGCTACAAATACCCGCGAAATGGCGTGTGCAGCCGCACAGAAAA
GCCACCGAAGAACGCAAAATCGAGAGAAAGGCACAGTGTACAGGTAAACGGGAAGAGAGG
GACGAGAGGACAATGGGAATGAGCCTTGCGCAGGCGGTGACGGCGCTGATGGGCACGTGC
GCGCGCCGGCTGTCGCGGGCGGCGAGGCGGCTGCACCTGCGGCCGCGGCAGGGGCTCGCG
GCGTCCTTCTCGTCATCACGCACCATCGTGCCGTTCCTCGGCGGCGGCGGTGGAGCCATC
ATCAGGAAGAAGGCCAGGTCGTCGAAGAGAAGGAGAGGTGAAGATGAAGACGAGCTGAGC
TTCGAGACAGAGGACGGGGTGTGGAGGAAGGAGATCATGATGGGCGAGCGGTGCCAGCCG
CTAGACTTCTCCGGGGCCATCTACTACGACGCCGAGGGCCGCCGCCTCGAGCAGCCGCCG
ACCCCGCGCTCGCCGCTCCGCAGCCCGCTGCCGGCGTCCGTCATGCTCACGGCAAACGCC
GGAGGGCACTAGCGGCAGCTAGCAGAGAGCTCTCACTTTCGCTGTAAATGTACATGGCTT
TCTTGCCCGCTCCTCTCTCTCTCTCTCTGATTATCTCTCTCTGCACTTTGGCGTGTGCTG
CTGCCATGTAAAAGTTTATGGAAATTTGGCTTGCTGTTCTCTAGAAGTTGGCGCGGTTCT
GATACAGTACAGTTCTTGCTCTGATCCATCACTACTTGCCTCGCTTGTGAACGGGTCGCT
TTATTTTGT
>gg_00261
GCGCCAGGCCCGGGCCCCGCTGCCGTCGCCGACCTCGCCCGCCTCGTCGAGGAGCTCCGG
GAGCGGGAGTCCCGCCTCCGCACCGAGCTGCTGGAGCACAAGATCCTCAAGGAGACCGTC
GCCATCGTGCCGTTCCTCGAGACCGAGCTCGCCGCCAAGAGCAGCGACCTTGGCCGCTGT
CGCGATGCGATGGCGCGGCTCCAGGCCGAGAACGCGCGCCTCCGCGCCGAGCTCGACGAC
GCCGTCGCCGCCGCCAGGACTAGCCAGCAGCGGGTGGTTGAGTTGGAGGAGGAGGTGGCG
GAGATGAAGAGGCGCCGTCGCCGGGACCGCGACCCCGAGCCCCACCATGATGATGACTGC
TCGTCGTCGGTGTCGTCGGACAACTCCGACTGCTCCAATGCGGCGACCAAACTGGTCGTG
CCAGGGCTGTCGATTGTCCCTCCTCCTGCGCCGCCTCCTCCGCCGCCCCCGCCAATGCCG
GCGCCTCACAAGTCCAGGTCGTCCTACTTCTCCGGCTCGTCGCGCGCCTCGCCGGCCAAC
TCCTCGTCCAGCTCCTCCTCGTCGGCGCCATCGACGCCGACCTACTCTTCAGACACCGCG
GCGTCGAGAAGCCGCGTGCCGGAGCTCTCCAAGCTCCCGCCGATACCCGCCCCACCCCCG
CCTCCGCCTCCTCCACCGCCGCCGTCAATGCCGGCGCGCGGACGGCGCAGCGCGAGCTCG
TCACCGTCGACCTCGAGCACCAGCAGCAGCGGCGGAGGGGCGGGGCCTCCTGCGCCGCCA
CCACCACCTCCACCGGCGGCGAGGAGGAACTCCAAAGCGTCGGCCCCTGCGACTTCAGCA
ACGGCCCCGGCGCCTGCCCCGTGCGTCAGGCGAGTCCCCGAGGTGGTGGAGTTCTACCAC
TCGCTAATGCGGAGGGACTCCAGGTCTAGGGACGGCGGCGCTGCCGGCGACGCTGGCGCC
GGTGGGGGTGCCGCCGCCGCGAGGGACATGATCGGCGAGATCGAGAACCGCTCTTCTCAT
CTTCTCGCGATCAAATCGGACGTGGA
>gg_00262
ATGGCTATGGCGGGTGGCGGCGCCGTGGCGGCGGCGGCCAAGAGGTGCATGAACCCGGCG
TCGTCGGTGGTCGGGGCGGGAGGGGACTGGAGGAAGGGCTGGCCGCTGCGATCCGGAGGC
TTCGCCCTGCTCTGCGACAAGTGCGGGTTGGCATATGAACAGTTTGTGTTTTGTGATATA
TTTCACCAAAAGGAATCAGGATGGAGAGACTGCTCATTTTGTGGGAAGCGCCTCCATTGT
GGATGTGTTGCTTCAAAGAACTCTTATGATCTACTTGACAGTGGAGGAGTTCAATGTGTC
ACTTGCATGAAAAATTCAGCAGCTCAGTCTGCTTCTGGCCAAGTGGTTCCAAAGCCTTTT
CCATGTCCAAGTAATCTGCGTTTTTTCGGTAAAAGTGACGAGTTATTGTCAAGTAGAAAA
TTTGAACAACCACCCTCTCTTATGTTGGATTCCAGAAATGTTGATATTGCTATTGTAAAT
AAGAGCAATCACCTGTTCATGGTAAAAGGCATAGAGGCTGGACAAAGCAGTAACATCTTG
AGACAAAAAGAGATAGAGAATGGTTCAAGGCAGATTAAATGGGAACAACCAACCCTTAGT
ATTGGGGACATGGGAAGGCCTTTCCTAACTAGATCTCAAAGTGCATTAGAGTCACTTCAA
TGTACTCGAAGAGATGACAATAAGGATCCAACTACAGATAGCCCAACAAGTGAATCGTTT
TCAGAGGCATGTCTGAGCATGAGCCTAGGTATTGCAAGCAATGGAAACAGGATGGAGGCT
ACTTCAACAGCGGAAAGACCTATGCTATCGCCAACAACAGCCATTGCTGAAGGAAGAGAA
CTTGCCACTACACTATCTCCGTTTCAGCAGGCACAAAGGGCTCGGCATTTCCTGACCAGA
CCACCAAGGGTTGGTGAAGGTGCTGCTTTTGATCCAACGAGAGACATGTTTCCACATCTT
CGTGTTGCTAGACCGCCTGCTGAGGGAAGGGGCCGCAATCAATTACTTCCTCGGTATTGG
CCAAGAATAACAGACCAAGAGCTGCAACAAATATCTGGAGATTCAAATTCCACAATCGTT
CCATTGTTCGAGAAGGTCCTGAGTGCGAGTGATGCAGGCCGCATAGGGCGCCTTGTTCTT
CCAAAAGCTTGTGCTGAGGCATATTTCCCCCCAATTTCTCAACCAGAAGGTCGCCCCTTG
ACAATTCAAGATGCAAGAGGAAAAGAATGGCATTTTCAGTTTAGGTTTTGGCCAAATAAT
AACAGCAGAATGTACGTCTTGGAGGGTGTTACACCATGCATTCAGTCATTGCAATTACAA
GCTGGCGATACAGTGACCTTTAGTCGCATAGATCCTGGAGGGAAACTTGTTATGGGCTTT
CGGAAGGCCACAAATACTGTTAGTCTGCCAGACTCACAGATTTCAGCTATTGCAAATGGT
TCCCTTCTCAGTGAGACACTCTTTTCTACTGCAAATGAGAACATAGGAGTAGTAAGTGGT
TATCCTGGATTTCTTCACTCAATAAAGGGAGCTGCAGATCTCCATCCAAGCTCTCTATAT
GATCATCATATGAACTCAGCTGACGGGGATGTCAGTTGGAATAAGACAGATAAATTCGGC
AGCAGGCCAGATGAGGGGTCTTTGCAATTTTTACAAAAACGAAGTCGCAATATTGGTTCC
AAAAGCAGGAGGTTCTTAATCGATGCTGAAGATGCCATGGAACTAAAGCTTACCTGGGAA
GAGGCTCAAGAGTTGTTGCGCCCTGCTCCCACTGCAAAACCAACTGTTGTGATGATTGAG
GACTATGAGTTTGAAGAATATGATGAACCCCCTGTCTTTGCAAAGAGATCAATTTTCACC
ATCCGTGCAACAGGGGAACAAGATCAGTGGATTCAATGTGATGAGTGCTCAAAATGGCGC
CGGTTGCCTCTTAATGTTATTGTTGCATCCAAATGGACATGTACCGACAACTCATGGGAC
CCAAAATGCTGCTCCTGCTCCACGCCTGAAGAGTTGACCCCAAAAGAGTTGCAAAGTGTT
ATGCAGCAGTATGAAGAAATGAGGAAGCGAAAGGGCAGCTATGGTCTGAAGCTGAATGTC
ACTGAAATGGATGCATCCAGCCTTGACGCCTTGGCCAGTGCTGCAGTATTTGGTGAAGTC
GGGAACCAAGGCACCGCTTCAGTCGCAACAACCACAAAGCACCCCCGGCATCGCCCCGGC
TGCACATGCATTGTGTGCATCCAGCCGCCCAGCGGCAAGGGCCCGAAGCACAACCCTGCG
TGCACCTGCAACGTGTGCATGACAGTCAGGCGTCGGTTCAAGACACTGATGATGAGGAAG
AAGCAGAGGCAGTCAGAGCGAGAGGAGGCAGAGGCGAGCAAGAAGATCGCATGGGTGAAC
AGAGACGAGCCTGAGGGGAGCAACCTGTCAAGATCCCCGCAGACGCTGGACACCACCCGA
GACAACAGTGATGTGACCATGTTCGACAAGGTGGCCGACATGAATAAGGGGCACATCGAC
CTCAACTTCCACCCTGCCCCTGCCGCCCGCGGCGACCAGGGACAGCATGGCGCGCAGCAG
CCCCGTCCGGTGAGCATGATGGGCCTCTTGGAAGTGGCGAGCCGGCCCCTTGATAACTAC
ATGAAGCAGAACGGCCTCACGAGCCTGGTGGGGGAGCAAGGTGGTGGCAGCTCCAGCACG
GCCACGGTCCCGCAGGGTCCGGTGGAGAGTGAGGAGCGGACGTCCAACGAGGGTCGCGTC
GCATCAGCATCAGCAGAGCGGGAACCAGACACCATGGCCATCGATGAGGCTGGCGAGAAC
CAGCAGGACAAGGCTGCCGACGATGCTGCTGCTCCTGCTACTACCTGACGGCGTGCGTGC
GTCTGTGACTTATGGGTGTTGTCAGTGTGCTTTTGACGTGTGTATCTTGTCGGCTCCTCT
TGGTTTTTTTCAGGAAAGGCTGGTGAGTTTTGATGTGAAAGTTCTAGATCAAATTTCTGT
AGGGTTTGAGTTTCATGGAGTTGCTTCTCCTGGAGACTGGAGTAACTTACGTGTACGTAT
GAGGCTGTGTAACCAACCCCCAGGATTGTATGTTGTAAAAGTTCTGTAACCACGATGCTC
TTGTGTTGGTTGGTGTTGTAATCAAATAACGCTTAAACCCTTTGGCTTCAATAACCCACA
TATACTTGATTTGTACTGTACATCCCATCTAAGGACCCTTTTGGAAAACAG
>gg_00263
CTTTGCCACGCATGACTGCTCGACCGACGAAGCGCACTCACGCAGAGAAAAAGCTCGGAG
AGCTGAGATGGCACAAGCCATGGCGTCGATGACCGGCCTCTCGCAGGGCGTCCTGCCCAG
CAGGCGCGCCGCCAGCAGGGCCAGGACGGCCGTCGTCGTCAGGGCGTCCGCCGAGGGCGA
GGCGGCGGCGCAGGCGGGACGCCGCGCCGTGCTCGGGCTGGTGGCCACCGGCATCGTCGG
CGGCGCCTTGTCGCAGGCGGTGCACGCGGCGACCGTCAATCCCATCAAGATCGGAGCCCC
GCCGCCGCCCTCCGGTGGACTCCGTGAGTGCCTGCCCTGCCCGCGCCTCATATAGCTTTG
TTCTTTTTATATTATAGAATTAGAGATGCTTCCACCAAAGCTTTTTATATACATCTCTTG
AATCTTGATCGCGAGTTCAGAATCGTATGGAGCTGATTTGTAAGGCTTTAGTTTCAATTT
TCACCTTAAAAACATTTATATTTCAGAATCGTTTAATTTGTTATATGGCACAGCGGGGAC
TGAAAACTCTGACCAGGCGAGGGACTTCGGCCTCCCCTTGAAGGATCGGTTCTACCTGCA
GCCGCTGCCGCCGGCGGAGGCGGCGGCGAGGGTGAAGACGTCGGCGCAGGACATCATCAA
CCTCAAGCCGCTCATCGACAAGAAGGCGTGGCCGTACGTCCAGAACGACCTCCGCCTCCG
GGCCTCCTACCTGCGCTATGACCTCAAGACCGTCATCGCTTCCAAGCCCAAGGAGGAGAA
GAAGAGCCTCAAGGAGCTCACCGGCAAGCTCTTCAGCACCATCGACGAT
>gg_00264
TTGGTTTCTCTGGACTCGCATCCGTCTGGCTTTGGGGCCCCGGCACCGGCTTCGGCTTCG
GCCTGTTTGCACGGAGCAGGCCACTGCCGAATTTCCAGGTTGTTTGGTTTCTCTGGACTC
GCATCCTGTGATTGGTAGATTCGCAGTCCTTGGAAAGGAAGTGACTTCATCAGTTTCAAA
TGCAGGTGTACCAATTGTTTGTGTTCCATGGACAAAGTCTTCTCAGTTGGCTGACACTGC
AAAGAAATGTCGGATTCCATTTGTGACACATTCAGGTTGTTTGGTTTCTCCGGACTCGCA
TCCTGTGTTCGGTAGATTTGCAGTACCTGAAAAGAAAGTGTTGTCATCAGTTTCAAATGC
AGGTGTGCCTATAGTTTGTGTTTCACAGACTACGTTTTCTCCATTGTCTGACAGTTCAAA
AAATTGTGGGCTTCCATTTGTCTCACATTCAGTTACTGCACCTGTCCCGCAATTTATATT
TGGTACTTTGGGTGGGCCTTCTAGATCATTTTCCATACATGCAGGAACCAATAATCCTGA
TGATGTAGTCACTGAGCATAATCTGGATAAAAGTTCTGATCAGCCTTTTCAAATCCGGAT
TGGTGATGGTAAAGAATTAGGTGAGAGGATGTCTATTGAAAAAGGTGATATGGCTTCCAA
GATTCTTGGGTTTGAGAAAAGGTACAATGAGTTTGTGAGACCATTGCTTGTTTCAAGATG
TTTAATAGTTCCTAAAGATAAAGATTTGAGTCATCACTCGACAGTGTTTTTACATCGGCA
AACATTTCAGATAGCTGATCACAATCCAAGATATCTCAGTGCTTTTGATATTATGGCTCA
TGAGTCTGGTATGACTGATGATGAGTGGAACATGTTCTTGGATTATTTGGTTAAAAAAAA
AGTCTATGTTGTTGAGAACTGGAAATTATCAATATCAAAAATTCAAATATTGATGTATGA
TCATGGTATAATTGGCCCCCAAGATGACACCGAAGTGGATTTTTGCAAAGGGGAGTGCGA
CGCATCTTATGATGCAGAAAGTTATAGTGTGGCTTTTATCATCTGGCGAGGGGATGAAAT
AATCTATTCTGAAATTTTCAAAAACGTTAGCTGTAGATCAGTTACAGAAGCGGAGTTCTA
TGCAGCTTTTGCTCTTCTATCCAAAGCCAAGGAATTGGGCATTCAGAAGTTGCTGTTGTG
TTCTGACTGTGTGACAATCTATGTTTTTATGGCGTCGCCTAGGCGTCGCCTAGGCGACGA
CTTGGCGTCCGGGCGCGATTCCAAGCTGGGCGTCGTGCTCGCCACGAGGAGCGCGCCTAT
GGCGTCGCCTTGGCGCAATAGGCGTCGCCTAGTCGTCCAATCCGCTCGGGCGGACGCCGC
AGCAGGGGAAAACCGCGTCCGCGCGGGGGGAAACGCCGCGTGCGGGAGAAAGAGCGGCGC
GTCGCGCGCGCGGGAAGCAGAGGAGTGAAAGCGCGGGAAGACCTCCCGCCAAAGCGCGTC
CGCCTCACTCCGGCCGGTCCAGAGAGGGAAGGAAAGGGAGGCGAGAGGGGGAGAGAGAAG
AGCGCGGCGGCCGGCGGTTCACCTGAAATCGGCGTCGAGCCTCCGTCCGCGCGACTTCTC
CGCGCAAGGCCGCCCCGTCCGCGCGACTTTGCTCTGCTCGACCGCGAGCCTCCGCTCCAT
CCGCTGACCGTGAGCCTCCGCTCCGTCCGCGACCCGACTCCGGCGCCATCTGCTGCTCGC
TCCGTCCGCGACCGACAGGTTTAGGGTATGTCTATGGCGTCGCCTCGCCGAGCGCCTAAC
TCGCCTAGGCGTCTGGAAGGGGGTCCAACGCCGCAGCTCGCCTGACCGCCGTAAAAACAT
AGGTGACAATATGTGATGTTCTCAGCGGTGAGCACTGCATTCAGTATGTGGAAGCACCAT
CATCTGCAAAGGATCAGAGAGGGAAAGTCTCATCATCTACAAAGGACTATGATCAGCTGG
TTCTGTATTTGACGCTTCGGTCAATGAAAAGGCATTTTAGAAATCTGGTATCAATGTGGA
AACCGAGAGAGTTGATGGTTTTTGCTGATGATTTAGCAAAAGCCAGTGAGAAAGAAATTG
ATGAGCCTCACTTTCCTGTACAAAAAATGAAAAAGTGGTCAAATCATTTGAAGGGGCTTC
CAGTGTTTCGAATTGAATGGACAGAGTACACAAAGAAGAAAATTGCAAAGTTTGGCAAAG
TTCAGCTTGATGAATCACATGGAATAAATACAGACTCAATATTTTATATTGAAGTTGAAG
ATCAATATAAGTTTGATTGTCTATCCGGTGTTATACAAGCATTTGGGCCAGTTAATCTGG
TATTGTTTGTTAAGGACATTACTGGCAAGTTCAAAAATGATCCTGGTTTTTTTGAGCAGT
TAGAAAAATTTGTTGACTTGGATTCTGAGAATCGGTCTGGAATTTCTAGTGGCTATACAT
ATTCTCGTGATGAAGCAGCTCATAAAAGTTTGGTGGTTGTTTTTGATGCTACTATAGCAA
AGGAACTTTATCATAAGAAGAAAACTGCATTTCATATAGTATTTGTCACCGCCGAGGAGC
GGAATATCATTGATCAAATGAATATTCCAGAACTTAGTGCTCTATCATTTGTATATTTTA
AAGGAGTTCGATTTCCATTGAATGACCCTAATAGAAAGGATAAAGATGACCTACCAAAGA
AAACAGATGTGGAGCAAAAAAAGGTTTCATCGTCTAGTAAAAGTGAAGGACCATTAAGAC
AGTCAACAAATGGAGATGGAGGTCGTTGAAGTGATTTGGAAGGCTGTGGATTCGAACCGA
GCATCTGCTCGCTTAGGCTCATCTGAGATAACATAAGTTGTGAAGCTAAGAATTGATCTT
AGGACTTTTTTGTATGCAATGCAACTTGTAGTTGCTCGTGAGAATTGAACTTAGGACCGA
CCTTCCTGTGGGATGGAACCCAACATCTGCCCTTTTAAGCTCACCCGATGTAACTTAAGC
AGTGGACCTGAGAATTGAACTCATGACCTATCGTGTGCATGCAACTTAGTATCTGCTCCT
GAGAATTAATTTAACCTTACGTAACTGTATTGGAACTTGTTTTGAATGTTTCGAACAGGT
AAGTGAGAATATTTTCC
>gg_00265
AAGCAGAGGAGCACAACAAGTGAGCTAGCTCTAGCTACTGGCCACTGCTCCGCTGCCTCC
GTCCTCATCACGGGCCGGCCGGGGGACATCAGGAGCAGCCATGGGCGTGGGGAAGCTGAT
GAACGACGTGAAGCCGTACCTGGCGATGGTGCTGCTGCAGGTGGGCTTCTCCGGGATGTA
CATCGTCTCCGTCGCCTCCCTCAAGCGCGGCATGAACCACTTCGTCCTCGTCGTCTACCG
CAACCTCGTCGCCACCGTCGTCATGGCCCCCTTCGCCCTCATCTTCGAGAGGGGAGTGAG
GCCCAAGATGACGCCGCGCATCTTCCTCAAGATCATGGGGCTTGCCGTGCTCGAGCCTGT
GTTGGACCAGAACATGTACTACATCGGCGCGAAGCTGACCTCCGCCACCTTCGCCTCGGC
CCTCGTCAACATCCTCCCGGCCATCACGTTCCTGATGGCCCTCGTCATGAGGATGGAGAA
GCTGAGGCTCCGGAGCCTCCGCAGCCAGGCCAAGGTCGTCGGCACAGTCTGCACCGTCGC
CGGCGCCGTGCTGATGATCCTCTACCACGGCCCCGTGGTGCCGTTCCCGTGGTCCGCGGG
CCACCACCACGCCGGCGCCGCGGCGGCGGCGGCGGAGAGCCAGAGCAGCGCCTCCTGGCT
CAACGGCACCGTCATGATTATTGGCAGCTGCCTGTGCTGGTCCGGCTTCTTCATCCTCCA
GTCGAACACGCTGCAGAGCTACCCTGCGGAGCTGACGCTGGCGACGCTGATCTGCTTCCT
GGGCTCTGTGCTGACCGGCGGGGTGGCGCTGGTGGCGGAGCGCCACGACATGAGCGCCTG
GGTCATCGGCTTCGACACCCGCCTCTTCACCGCCGTCTACTCCGGGATCGTGTGCTCCGG
CGTGGCCTTCTACGTGCAGGGGGTCGTGACGCAGGCGCGCGGCCCGGTGTTCGTGACGGC
GTTCCAGCCCCTGTGCATGATCATCACCACCGTCCTGGGCTCCACCATACTCAAAGAGGA
GACCACCCTCGGAAGCGTGATTGGCGCGGTGATCATAGTGGTGGGGCTCTACTGCCTCAT
CTGGGGCAAGAGCAAGGACCACCTCGGCAACGGCAAGCCCG
>gg_00266
AAAAAAAGAGAGAAAGGAGCGGAACAGTTTTCGTGTGAGTGCCGAGTGCGTCTGTGTGCC
TGCGCGTAGGCCGGTCCACTCAAAGCGGCGGTTTTCTCCCCACAGCGCAGCGCGTGCGGA
AAGCCGGAAACCCTAGCCGCCGACGATGTCGGACCCTTTCAACCCGTACTACCGCGGAGC
CTTCGCGGGCGGGGACAGTGCGCCGCCGCCGCCGCCGCGTTACTCGGACTTTGAGGTCGA
CCTCATCGCGTCCCGTTACACCGGCACCGAACCGCCTTATCCATCCTCTGCCGACGTCGG
CGCCTTCGACTCGCATCTCGGCGCGAGACGATCCGCGGAAGTTCTCTATCACCAATCTTT
TATGGGAAGTCGTAGTACTGTTGGCCAGAGTGAGGCTTTATATTCATCAAATACTATGGC
TAAACGCCCTAGGCTTGAAAGCAGCCTTCCTACATATCCACAGCGACCGGGGCAAAAGGA
CTGTGCCTTCTATATGAGCACTGGAACCTGTAAGTATGGAGAGACCTGCAAATTTGACCA
TCCACAATGGGTTCCAGAGGGTGGGGTTCCAAACTGGAAAGAGGTCCCGAATGTTGAAGA
TTCTTATCCTGAGCGACCAGGGGAACCAGATTGTCCTTATTTATTGAGTAGTAGATGTAA
GTTTAAATCTAAATGCAAGTTCAACCATCCCAAGAAAATGGTGAATGCATTAGCAACGGG
AACAGACAGTGAACCACTAATCGCTGATAGCGCTATCTTACCAGTGAGACCTTCTGAACC
CGTTTGTTCGTTCTATGTAAAAACAGGCAAATGCAAATTTGGTGCCAATTGCAAGTTCAA
TCATCCAAAACCAAAAGATACTAAGACGCCACCTTTGATTGCAAAGGAAACCATATATAC
AGCAACAACTGATGCAGCAG
>gg_00267
TCACTTTGTAACGCTGTATATATAATGCTGTTTCAAAAAATGACATGACCGCCATTAGTA
AATGGTGAATGCCGAGACATGACCACCATCAGGAAATGGTGAATGACGAGACCAGGACGA
AACGGGGCAAAACATCAGCCAAACATGAGAAAGACGTGCATACATATGAACAACATAGCA
TACTACGATACGTGTATATTCCATGTCCAGAATGCAACCTTAATCCAAACAGTATACAGC
CCAACCAAGTAACCTCATACAAGAACCTAAAGAAAAAACAGCGGATCCAATAACCAATTA
CACCGTCCCTACTAAGGTAATGTTAAAAAGAACACTGCATTTCTCCACCATGAAGCGAGT
TGAAAAGACTGGGGCCTGCCTTGAGCAAGCTCCTTTAGTTGTATGGGCCCATGCCAATGC
TGGAGCCGCCGTAGGGAGCACCGCCAGCGGCATCTCGGGACTTTGAGTAGCTGAGGTAAT
ATACCTCGCCCAGGATGGCCGTGAAGAAGGTGAAGGCCGCACCAGCAGCGAAGACGCCCT
TTCGCACCGTCTCACATGAGAGGGACTCGCCATAGAATATGCCCCTGTACCGGGTGTGGT
ACGCGTTGCGTACTGATCCTGCCAGCAAGCACGCCTCCGCGATGAGGAAGGTCACCCATG
TGAAGAGGAAGAGGATGAGCGCGCAGGCGCGGGAGCCTCCCGGCTTGAGCCCGCGGCCGC
AGCAGAAGCAGCGGCTGGCGACCATGAGCACGACCTGCGCGGCGGCGAGGAGGAGCAGCG
CGCCGACGCCGTAGCCCGTGGCGATGTCGGAGTCGTAGACGCAGTAGTCGTACTCCTTGG
CGGCGTCCGGGGTGACGGTGGCCCGGCTCCGGCGCTGCTCGGCGGCCACGCCCAGGCCGA
AGGCGATGACGTCCAGGAGGATCACCACCGCCTGCACGATGATGGACGCCATTGCGAGCG
AGCGAGCGAGCGTAGCCCGGCCGGCTTGCTCCTGTCGGTCGGTCGGTCGGTCTCTACTAG
CTCGCAGCTGATCTGCTCGTCTGGTGGGCTGGGTACTGACTGGGGTGAGCTAGCAGCTCG
GGGCGGCAGGAGGGCGTAGTTAAAGGCAGTGCGGGTCGCGTGTCGGTGTGGAGTGCAGAG
GAGGCGAGGGAAGTGAGAGCTTCGCTCTTTTGCGTTTTGGT
>gg_00268
CGCTTCTCTCTATTTCATGCTCGAACCCACTCGTTCCATGCGCAGATGCGCGGCTGAAGC
AGTAGCAGCCGAGAAGCCGGCGATGGAATGAGGCTCGCCGCAGCCAAGCCTGCAGCCATC
ACCCTCGCCGAGCGCCAGCCGATCCCCATCCCCACATGCAGCTCCAGCTGCAAGCAGGCC
AAGAAGAGCCGTAGAGACCGGGGGGCATGGAGGGTCGCAGTGGCAAGCGGCGACGCCGAG
GCTGACGGTGCCGAGGCGGGCGCGGGAGCGAGCCAGGCACCGACGGCGCGAGCGGGGCGG
CGGGCCCGGCTGTCGGCGAGGCGGCGGGAGCGCGTCCCGCTGCCGGACGGCGTCTCCGGC
GACAGCGTCGGCGAGTTCCTGCGCCACCCGGACGCCGTGGAATCCCTCCTCAACACCGGC
GCGCTCGAGAGCTTCGCGCCCGCGGGCACCGGGCCCGGCACGTTCACCTGCGGGCTGCGC
CGCATCGGGCTCCTCGGCTTCGAGGTCGCCCCGGTGCTCGACCTCCGCGTCGCCCCCACG
AGCACCGACTGCACCATCGAGATGCTGTCGTGCAGGTTTGAGGGTTCAAAAGCACTTGAG
CAGCAGAATGAACTCTTTTCAGCGTTTATGAGTAACCATATAACGTGGAGCGACGATGCC
GAGGAGCCCTGCCTAGACATCGATGTCAGCTTGGAGATCACTCTGGAGGTCTACACTAAG
CCATTCAGCATGCTTCCACTGTCAGCAGTGGAGAAACCAGGCAACCTGTATGTATGCCTG
CCTGTACATTCTTCACATTTCCATGTGTTATTTAAGAGCAAACTCTGAAAGAGAACACCA
GTGCCCACCTGAATCTTGTTAAAAACCAGTAGCTCTGAAAGACCCCATGCAGACACTTTA
CCGACTAATAGGAATTATGATGGTTCATATTGTATTGTGAATTGTGATCAGTTTTCACAA
CTCATAATGACACTTGGATTTGACATTTGCACTGAATTCTGTTGCAGTTTGATGCAAGGC
CTGCTGGACAGGCTTGTTCCCATGCTGGGAGAGCAGTTGCTGAGGGACTCCCATTCCTGG
GTTCAGCTTCGGCAGCAGCAGCATGAAGCGTCTTGAGGCACTCTCACTTCTTGATAATGA
AAAACGCGTCTTGATGAGATTGAGGCAGACGACCGGCCATCCTTCAGAGATTTGGGAAGG
AGTTCTGGGGATCCATGCTTGGGATGGTTCATTGCAAAATTGGTTGCTCATGTATATACA
GTACAACTCTCGAAGGATTTAGCAAATCCAGATATAAAAGAATTCCTGAATCAAGATGCT
TGATTTTGGTGCACCAACTGGC
>gg_00269
GCCTTATCAAGGAACGCCACGATATAATATATTGATTGAAACTGACACACCGCACCAGCA
GCAGCTCCACTGTAAGCTAACTGTTGTGTAGTGCAGTTCTACTGACACTTGATCCAAGAC
CATACATGACAACACACAACAGTACTTTAGTTACATGTAGGAGCGAGCATGACTCCGCCT
AGAATTACAGCCCATCTAGAGTCAAGACACACGCTTATTCTTCTACATGCTTAGGAATGC
ATACATGTATGTTATAGGAGTTCCTTGTTTATTCTTTCCCGGTTAATTAGGTAGCTGATT
CTAGATGTGAAGAAACCAATGGTGAAAGGAAGGAGGGGGTGTTGGTGACCATATCCGATC
ACACAAACGAAGGAAGAATCGTCAACCGTCTATTGTCAAGTGTTTGGAGTCCAAAGCAAC
CATGCCGGAGGCGGAGGTGGAGTCGGAGCTGAAGCCAGAGCAGCAGGGGGGGTCATCTAT
CTCCAGGTCCGTCCCATCCGCCCTGATCTTGCATAGCTTGCTTTACGAACTGCCCACGAA
CCCGCGGCCGCTGGTCGGCCAGCCTCTTCCTGCTCTGGTACCGCACCTGAAAATGGCAGA
CAGCCATCAGAAAGAAACCGGTCCTATCCAATATAATGCTTTCTTAAACACATCATATAA
AAACCAAGAAAAATAAATATATGCACTCCTTTTTTTCATAGCTTATTACTTTTTATGATG
CGCTATTTTGCTGGTTCAGGTGATTTGGACGTGAAAAGGTTTTAAATCACAGCCTGAACC
ACAAACATGCAATTGAAAACAGGCTACCTTTTTCCCAAAGTTCCGATATTTCTTTTTCTC
TCTATATTTCTTTAGTTGTGCTTGTCGTGGTGTCATGCCAGCAGCAAGCCGTTTGACATA
TGTGTCATTGCCACTCCCACTGCCACTCCCATTGCCACCTCCTGCATGTCCACTTTTGTG
GATGGCCCCATTAGCAGTCTCCGTGTTTGTCCGTCCAGCATTTGCATTTGCATTTGCAGC
AGCCGTGCTTGCACCAGCTGTAGTACTTCCATTCTGCCCCTTGGTTCCATTGTTACTGCC
TGAGTTGCTCCCGTTCACACCATAGTTGGTAGCTTGACCTTCAAGTGGAGGATCAAATAC
GTTGGAGGAACCACAATGCAGGGCTCCCGACCCACCATTCTCCCGTGCACCGTCAAAATG
GACGTAATGAAGGGTTGGACGAGGGTACTCTTGCATCAGGTTACTCTGCATGTCACCTGC
AGGGTGACCTGCATTGTTGGCCACTTCATCAGCCTTCGCTTTCCCTCCTACTGCATTAGC
TGGAACCATCGTCCAGTGCTGCACAGGATGAAATGCTGATGTGTGTCCATTAGCCTTATT
AATAGCTGATGAGGGCAACATCACCCTGTCCTTATTTGTAGTGGGCTTTGTCACAACATT
CTTTGTAGTGGAACCCATGTCATTGTTATTGCTACTGCCGTTGGAGCCTTGTTTTATTGG
AGCAGCATCTGAATTTGACTTCATGTTGTAAGTAGAATCTGTTTTCATAGCCTCTGAGCT
GTTATCATGTGGCGAACAG
>gg_00270
CCTGAATAAATAAGGAACCCTCTCCACCCGCCTCCACCAACCACTCCTAACCCTAGCGCC
GCCGCCGCCTCACAGGTAACGGAGCGATGGTGTCCGGCTCCGGCGTGTGCGCAAAGCGCA
TCGTGGTGGACGCGCGCCACCACATGCTGGGTCGGCTCTCCTCGATCATCGCCAAAGAGC
TGCTCAATGGGCAGAAGGTCGTCGTCGTCCGCTGCGAGGAGATCTGCATGTCCGGCGGCC
TCGTCCGGCAGAAGATGAAGTACCTCCGTTTCCTCCGCAAGCGGATGAACACCAAGCCGT
CCCACGGGCCCATCCACTTCCGCGCCCCTGCCAAGATCCTGTGGCGTACCATCCGCGGGA
TGATTCCGCACAAGACCAAGAGGGGAGAGGCGGCGCTGGCGAGGCTCAAGACGTACGAGG
GCGTACCGCCGCCGTATGACAAGACCAAGCGCGTCGTCATCCCTGACGCTCTTAAGGTTC
TGAGGCTGCAGCCTGGGCACAAGTACTGCCTCCTCGGCGAGCTCTCTAAGGAGGTCGGAT
GGAACTACCATGACACCATCAGGGAACTTGAGGAGAAGAGGAAGGAGAAGGCCAAGGTTG
CCTATGAGAGGAGGAAGCAACTGGCCAAGCTGCGTGTCAAGGCTGAGAAGACAGCCGAGG
AGAAGCTGGGATCTCAGCTGGAGATTCTTGCCCCGATCAAGTACTGAGAAGCTGTGCTTC
CGTGCCGCATCAGTTTTGGAACATCTGCCCCTTGTTTAAATTAGTTTGTGACAGTATAAT
CTTGAGTGGTAAACTGTGTTATCCTTCTGTGACTTCTAGTTTGGTTGATCAGATGTATCG
GTTCGCATTGATCTCATGTTGTGACTGTTGGCCTCGCTATATGCTCTGTTCTTCACAGTT
AACAGTTCTACTACTTCGTCTTACATGATTATTGTGTAGTTTTTGTTAGGACACTCTCAA
GTCTCAATGTAGAAACCATGGAAGTTTTC
>gg_00271
GCCGATTAGTTTTATTGATTGATTCAGGCGTAGTCTGGTTCTTTGTTTGTTTCCATCAGC
TACAGAGTCCTATATATCCACTCCACATGTGCATAGTATCTCATATACATACATAGATTT
CCAATTATTCATCTCACCTCACCACACCCATGCCATGCTCTTCTGTCTTGTAACGACTAG
TATTTGGCTCTCGGTGATGCACGGAGAGATCGAGACGGACAGAGAACCCAGCCATGCAAT
GCAACCGGCCAGAACAGAGCTCTTTCACAGCCTCTTGGACTTGATGAGGTAGGCGACGGA
GCCGGAGGTGGCGAGGGGCACCACGACGTCGTCCGACAGCCAGCCCAGCCCCGGCAGGAT
CCTCTTGGCCAGCAGCGCGCACGCCGGGGCGCCGAACAGCAGCATGCCCAGCTGCACGCT
CGCCTTCCCCACCCTGAAGCTGCCGGCCTTCACCACCTCCCTGCTCATCGCCTCCAACTC
CTCCCTCGTCACCTTCCCCTCCGACCGGTGGTACTTGTTATACGCATCCTCGAGGGCTTT
CTTCTCTGCTAGCCTGTACTGTAGCTGCCCACGTTCCTCGCAGAACATTTCGATGAGCTC
GAAAATGGCGTGGTAGAACTCATCGAAGGATTGCACGCGGGCAACGACGTCGTCGTAGTG
ATCTTCCATGAACGCAATAAGCTTCTCCGCGTCGTCGCTAGGCGGCTTTGGGCGGTTTGA
CACTTCCGCTGCTGCCTCACCCTTTTCAGCGACCTTTTGGGAGATCTCGCTCACATCTCC
AACTTGTTGCTTCGCCTCAATGTTTTCTTGTTCCATCCCTGACGATGAAACGCAGGAAGC
TGCCTGG
>gg_00272
CTGATTTGGCCCAACCCCAATGTAAATGCACAGCCATCCCGGTGAATTTGCTGGGACGAC
GGAATCGAAATCGATGTATTGGTGGCGGCGGCGGCCGGCTGTCTCCCTCACTGCCGGTGC
TCTCCTTCTCGTTTCTTCCACAGTCACGTTGATGTTGGGCAGGACACCGGCCTTCCATGG
TCACCTGCTGTCCGTGCCAGTGCTCTCCATCCATCTGAACCCCGATAGCGCGTCGGCCTC
GCGGACACGGACGAACGCCCCCTGTCTCCTCCAATCCCAAGTTCCCAACCATCACTCCAC
CAGGCGTTGTTCTCTCGATTTCCCTTCCGTCCTCCAATCCTGCTAGCTGCAGCAGCAGAA
TTGCGTCACCCCAGGCCCAGATGTCAAGTTTCGTTAGTCTTCCTCCCATGCTTCACCTTT
TCTTTGCTGCTTGTGCTGGTGTTGGACAGAAGAGCACCTGGGCGATCATGGAGGTGCTGC
TCTTGTAGCAGACAGCAGATTTGGTGTTATTGTGCAGGAGCATACTGAGGCCGTGGCTAC
TCTCCCGAATGGGAACAATGCAATTGGCAATGGGAAATCGCCGCTGCTGCTCCCGTTAGC
GGCGAGAGCCTGCAGCAGGGCGTGCGAAATCACCTGCAAGGCTGCAAGCGGGCGGCGGCG
AGTCCTGGCCCCTGGGCGGTTCCTTCCAAGCATAGCTTTCTTCCAAAGGTGGTGGGCACA
GAAAAGCCTGACAATCAAGGCCATAGTCCACAAACTGGTCGATTCCGGTCAGCTAGAGTT
CATAAATGGTGGGTGGTGTATGCATGATGAAGCTGTTGTGCATTACATTGACATGATTGA
TCAGACCACACTTGGTCACCGGATGATCAAGAAACAGTTCGAAAAGATCCCAAGAGCTGG
CTGGCAAATTGATCCTTTTGGTCATTCTGCAGTTCAAGCTTATTTGCTTGGAGCAGAGCT
TGGTTTTGATTCTGTACATTTCGCAAGAATTGATTACCAAGATAGGAAAACACGGAAAGC
AGATAAAGGGCTAGAGGTTATATGGCGTGGCTCAAGAACTTTCGGTTCATCTTCACAGAT
CTTTACAAATGCATTTCCTGTCCATTATAGCCCACCAGATGGCTTTGGGTTTGAAGTTTT
GGATGAAAATATCATACCTGTTCAGGATGACCTGTCACTGTTTGACTATAATGTCCAAGA
ACGTGTAAATGATTTTGTTGCTGCAGCCTTAGCACAGGCAAATGTTACACGTACAGACCA
CATAATGTGGACCATGGGGGATGATTTTAACTATCAGTATGCTGAATCCTGGTTCCGGAA
TATGGACAAACTTATCCAACATGTGAACAAGGATGGCAGAGTGCATGCGTTGTATTCTAC
TCCGTCTATCTACACAGATGCTAAACATGCATCAAATGAATCTTGGCCAGTAAAATATGA
TGATTATTTCCCCTATGCTGATTCAACAAATGCATACTGGACTGGGTATTTTACAAGCCG
TCCAACTTTCAAGCGATATGTTCGAGTACACAGTGGATATTACTTGGCTGCACGTCAAAT
AGAATTTTTGGTGGGTGGCAGTTCCTTAGGATTGTTCACTTCTAGCTTGGAAGATGCAAT
GGGAATTGCCCAGCATCACGATGCAGTCTCAGGTACTGCAAAACAGCACACAACTGATGA
TTACTCGAAACGGCTTGCTCTTGGAGCATCAAAGGTTGAAAAAGGTGTAAACACTGCTCT
AACTTGTCTAACCAGCTCCAACGGAACGTGTGTATCCTCTGTAGTACAACTTAGTCAGTG
TCCACTTCTCAATATAAGCTACTGCCCTTCGACTGAGGAAGCAATTTCAGCAACAAAGCG
TTTAGTTGTAGTTGCTTACAATCCTCTTGGATGGGAACGTAGTGACTTCATAAGGGTTCC
TGTCAATGATCAAAACCTAGTTGTAAAAAGCTTTGATGGAAATATTGTTGAGTCACAACT
AGTTGAGGTTGATAATGTGACAAGCAATATAAGAAAGTTTTATGTGAAAGCTTATCTTGG
AATCACAACAGGCAAGGCCCCTAAGTATTGGCTAACATTTCAAGCTTCTGCACCACCAAT
GGGCTGGAATTCTTACTTCATTTCAAAATCAACTGGAGCAGGTTACAACAGTACTGAGCA
TGTCTCAACCGTGGTTTCTCCAAGTAACAGCACGATTGAAGTTGGACCAGGACCTTTGAA
GATGTCCTTTTCATCAGCATCTGGACAACTCAATAGGATATTCAATTCTATCTCAGGAGT
GGATTTACCAGTTCAACAAAGCTTTCTTTGGTATAGATCAAGTGAGGGTGATGCCTCGGA
TTCACAGGCATCTGGAGCTTATATATTTCGACCAGATGGTAATACACCGACTACAGTTTC
ATCCTCGGTGCCACTGAAAGTTATCCGTGGACCACTGGTTGATGAAGTGCATCAAAAATT
CAGCTCATGGATTTATCAGATTACACGACTCTACAAGAACAAGGAGCATGCTGAAGTTGA
ATACACGATTGGGCCAATCCCTGTCGATGACGATGTAGGGAAGGAGGTCATCACACGGCT
GACAGCAAATATGGTCACAAATAGTACATTTTATACAGACTCCAATGGAAGGGATTTCCT
CAAAAGGGTGAGAAACTACAGAGAGGACTGGAATCTTCAAGTGACTCAACCAGTTGCAGG
AAATTACTATCCGGTCAATCTAGGAGTGTATGTAGCAGATGGAAAACATGAGCTATCTGT
ACTTGTGGACCGTGCTGTCGGAGCATCAAGCATTCAGGATGGTCAGATAGAGATTATGCT
ACACAGGCGTTTACTTAACGATGATGGCAGAGGGGTTGGAGAGCCACTTGATGAAGTTGT
TTGTGTGGATCAAGATTGCGAAGGGCTTACGGCCAGGGGCACTTACTATGTCAATGTTGA
AAAGCTAGGGAATGGAGCTCACTGGCGGCGTACATATGGCCAACAAGTCTATTCACCCTT
TCTCCTTGCTTTTACTCATGAGGATGAGACAAGCTCGAAATCCTACAATGTGGCCAAAGG
TGGTATGATGGATGCAAATTACAGTCTTCCTGATAATGTTGCAATTGTTACTTTGCAGAA
CCTAGATGATGGTACCACACTACTCCGCTTGGCCCATCTTTTTCAAGCTGCTGAGGACCC
AAAATTTTCAGAGGTAGCAAAGGTTGATCTGAAAAAGGTGTTCGGAAAGAGAACTATCAA
GGAATTGACCGAGACTAACCTTTCAGCAAATCAAAAGAAGTCAGAGATGAAGAAGCTCAA
CTGGAGGGTCACTGGGGACACTGAAAGTGGTCTGGCTCCAGTAAAAGGTGGCCCAGTTGA
TAGTAGGGCTCTAGTCGTTGAACTAGGACCCATGGAGATACGCACCTTCTTGCTGAAATT
TTAATGGCAGTTCTTGACTTCTAGTATTTGTAAACAAACAATAGTACATAGAGAAATTTC
TACCATTTCATGAAGAAAAAAGAAGAATATAAAGTACCCAAATTTTAGTTCAAATAGGAT
CAAGGACTTGGGCGATGGAGGTGCACACCCACACCACGTGTGTTCATGTAATGGTTACAT
GTCTAAAAAGGAAATGGTTGTGGTCCTTTTCATTATCTAAAGCAGGTATCTTCTTCCTAG
GATATGATGATATTCACCAACAAGTGATGAAATGAGAGAGTAATGACTTTGATATCATAA
AAAAAA
>gg_00273
GGCTTGGTGGCACCTCCTCCATCACCCCTCCTGCTAGTACCCACCACGCCACCTCCGTCC
CTCGCTCTAAGATGGCCACCACCAGAAGGTGTAGTAGCAGCAGCAGCAGCAAGGTGCCAC
CAGGCTTGGCCCTGCCATGCTTGCTGCTGCTGCTCGTCGCCGGCGTCTCCAACGGCCAGC
TCCAGGTGGGGTTCTACTCCAACTCCTGCCCCGGCGCCGAGTCCACCGTGGCGTCCGTCG
TCCGGCAGTCCGGGTCCGCCGACCCCACCATCCTCCCGGCGCTCATCCGCCTCCAGTTCC
ACGACTGCTTCGTCCGCGGCTGCGACGCGTCGGTGCTCATCAAGGGCGGCAGCAACAACG
CCGAGGTGGACAACAGCAAGCACCAGGGCCTCCGCGGTGTGGAGATCATCGAGGGCGCCA
AGACGCAGCTCGAGGCCCAGTGCCCCGGCGTCGTCTCCTGCGCCGACATCGTCGTCCTCG
CCGCCCGAGACGCCATCGCCTTCACCGGCGGGCCGTCGTTCGACGTGCCGACGGGGCGGC
TCGACGGGAAGGTGTCCAACCTCCGGGACGCCGACGCGCTGCCGGACGTGCACGACGGGA
TCGACGCGCTCCGCTCCAAGTTCCGCGCCAACGGCCTCGACGAGAAGGACCTCGTCCTCC
TCACCGCTGCGCACACGGTGGGCACGACGGCGTGCTTCTTCCTGCAGGACCGGCTGTACA
ACTTCCCTCTACCCGGCGGCGGCCGTGGCTCGGACCCGACCATCCCGCCGGGGTTCCTGT
CGGAGCTCAAGTCGCGGTGCGCGCCGGGGGACTTCAACACGCGGCTGGCGCTGGACCGCG
GCAGCGAGGGCCTCTTCGACACCTCCATCCTGCGCAACATCCGCAACGGGTTCGCCGTGA
TCGGCTCCGACGCCGCGCTCTACAATGACACGGCCACCGTCGACGTCGTCGACTCCTACT
CCGGCCTGCTCAGCAACTTCTTCGGGCCCTACTTCCGGCAGGACTTCGCGGACGCCATGG
TCCGCATGGGCCGCATCGGCGTGGTCACCGGCCGCAA
>gg_00274
GGAATTTTCAAAACCATTCCAAAACCTCCCGCCCCTACCGGTTCCCTGTTTCCCCACCCC
TCACCCCGCCGCGCCACCCCCCTCTCCCGATGCAGATGCAGCCCGGCGGCGGTGGCGCGA
TGCGCGTGCTGAACGTGGCGGAGAAGCCGTCGGTGGCGAAGGCCGTGGCGGAGATCCTGT
CGCGCCGCTCAATGCAGTCGCGGGCGGGCCGGTCCCAGTACAACCGCATCTTCGAGTTCA
ACTACGCCATCAACGGTCGCTCCTGCCACATGCTCGTCACCTCCGTCACGGGCCACCTCA
TGGAGCTCGAATTCGATGACCGCTTCCGCCGCTGGCACTCCTGCGACCCCGCCGAACTCT
TCCACGCCCCCGTCCGCAAGTCCGTGCCCCAGGACAAGCAGCCCATAAAACAAACTTTGG
AAGAAGAAGCTAGGAGATGCCAGTGGCTGGTGCTATGGCTTGATTGTGATAGAGAGGGTG
AGAACATAGCATATGAAGTGATCGAGGTTTGTACAGGTGCGAACAGTCATCTTAACATTT
GGAGGGCTCGCTTCTCAGCTTTGATTGACAGGGAAATACATGAATCTGTGCAACATCTTG
GCAGGCCCAACAAGCTCTTTGCGGATGCTGTGGATGCAAGACAGGAAATTGACCTTCGCA
TCGGTGCCTCCTTCACAAGGTTTCAAACAATGCTTTTAAAAGATGCATTTGTAATTGATG
TCACTGGAGATGACAGGAATTTGGTTCTGAGCTATGGTCCTTGTCAGTTTCCAACTCTAG
GATTCATTGTTGAGCGTTTCTGGGAGATTCAAGCTCATGAACCTGAAGAGTTCTGGACAA
TAAATTGTACTCATACTTCAGATGAAGGCACTGCATCTTTTGGTTGGATACGTGGTCATT
TGTTTGATTATTCATGCGCTATTAGTATCTATGAAATGTGTGTTTCAGAACCAATGGCAA
CAGTACAAAATGTTAGGAATCAAGAGAAACTAAAATACCCCCCATATCCACTAAGTACAG
TGGAGCTTCAGAAACGTGCTTCTAGGTACTTTAGAATGAGTTCAGAGCACACAATGAAGG
TGGCTGAAGAACTTTATCAAGCTGGATTCATTAGTTATCCAAGGACAGAAACTGATAACT
TCTCCCCGAACACTGACCTGCATGCAATTGTACGTGAACAAGTGAATCATCCAGTTTGGG
GAGCATATGCTCAGCAACTTCTAAATCCTGAAGCAAGACTTTGGAGAAATCCCAGAAATG
GTGGTCATGATGACAAGGCACATCCTCCTATTCATCCAACCAAATTTTCAGAAGGTGAAA
GAAACTGGAGCCCAGACCACACTAGATTGTATGAGCTTGTTGTCCGACATTTCCTTGCAT
GCTGCTCTCAACCGGCTGTTGGAGCTGAAACAACTGTGGAAATTGACATAGCTGGTGAAC
AGTTTAATGCATCAGGGCGTGTTATACTTGCTAAAAATTATCTGGATGTTTATCACTTTG
ACTCATGGGGTGGAACATTACTTCCAACATTCGACATTGGGCAGCAGGCTTGCTGTAGTT
ATATTTCAAACTCCACATTTTCTTTGTTTGTTCCGACAACTTTAACACTTGATTCTGGAG
TGACTCGGCCACCCCCTCTTCTTGCTGAAGCTGACCTTCTTAGTTGTATGGATAAAGCGG
GAATTGGCACTGATGCTACCATGCATGATCACATAAAGAAGTTGCTTGACCGTTGTTATG
CAACCAAAGATGAAAACACACGTTTCTCCCCGACAAAACTTGGTGAGGCATTGGTGATGG
GTTATGATGAAATGGGGTATGAGCTTTGGAAGCCTTATTTAAGATCAATGATGGAAGCTG
ATATGAAATCGGTTAGCATGGGTACTAAGAGTAAATCAGAAGTACTTGAGAGTTGTTTGC
AGCAGATGAAGGCCTGTTTTCTTGATGCAAGGGTGAACAAAGCAAAACTCCTTGATGCTA
TGGGGACATTCTTTGCAAGGTCTAATAGGCCTATAAATGAAACTCAAAATCCAGTAGAGG
TTGTGAGGCCTTGTGGTGCATGCAATGGATCTGAAATGGTGCTTAAGCGAAGGGCGACTG
GTGAATTTATGGTTGGGTGCCGAAGTTATCCACAATGTAGAAACGTGGTATGGCTCCCAG
GATCTCTTTCAGAAGCGGCTGTAACTAATCAAGTTTGTCCTATCTGTGCACCAGGCCCTG
TTTATAAGATTCAATTCAAGTTCCGTCGGAGGGATATTCCACCAAATTTCGATGTTGATC
ACCTAGGTTGTGTCGGTGGATGCGATGATATACTCAAAGAGCTTATGGAGCTAAGTAGGT
TTGGAAGTCGTAGCCAGTCTGCAACACCAGCAAGAGGACCAACTCCAAATGGTGTGGGTC
AGGGGGCTCCAAGGCAGGATTTACATACTAATTTCCGTCCGGCAGGCCAGCATAATAATG
AGAACCCATCCGTTATGCATTCTCAAGGTTTCCGTTCAACCCATACCCAAAATCCAAGTA
ATGCATCAGTTGCAGGTCAAGTGCTGTGCACTTCATGTGGAGCAGCTTGCATATTACGAG
TTGCTAATACAGAGGCTAACAGGGGGAGGAAGTTCTACAAATGTCAAGATCCTGGATGTG
GCTTCTTCAAATGGGAAGACGAATTGGACAATGGTACGGGGAGAGGCCGCCGCGGGCGCG
GTAGCAGCAGGCAGGCGTCTGCATCTGCAGGACGGAGAGGCGGAGGCCGGAGGGGCAGAG
GCCGTAGCGCTGACGGCGGGATGTTCGTTTCAGCGACGGGCGACACCGTGCCCGGCAGCT
GCTTTAACTGCGGCGATCCTTCCCACTTTGCCAACGCCTGCCCGAACCGGAGATAGTCAT
CAGGGAGCTGCTCGCTATGCGTGTACAGAGACTGGCAGTGTCCGCCAAACGCTGAAGCCT
TCGGATGGTTTTCGTGTACCGAGATGGGAAGACGAATTGGACAATG
>gg_00275
TTTTTTTCCAACAATGACAAAAACAACCTAGTTTTGCATGACCAAAATACGTAAATGTGG
TTGTCTGCGCCAATATTATTCAGTAGCACAAACCATAAACAAAATGTACAGTTACATGTT
ACAGACTCTAGAAGACGAAATAACATATAACATATATATATAGATACAATCAACCTCACA
CAATTTGGCAAGATGGTGGGGACAAACCCAGTCATCTGCACACATCACTGCCTAAGAATT
ATCTCTTATCATCATGCGTTACCATGGTCTCTGAGCTCTTCCGGTAAATGCAAGCACAAC
CACACCAAGACTCGAGTTTCACAAAACCGAACCATTGCCCCTGCTCAGGTTTGCGCCCGG
CGAAGACAACTTTTCTATGAGCATAGAAGAATCCTTGCTCTTGCTGTGAAGCTCCAAAGG
TCAGCTCTTGCTGTGGTTTGCCCCTTTCAGCAGCTTCCGGCTAGGTGGGACGTGATCATC
CTTATATAATGAGGCCGCAGAGTCTGACTGCATGGTCTGATTTTGAGCTTGCCCAAGAGA
CTGCAAAGTCTCGATGGCATCTACCGTGAGCTGCCAGCCAGAAAGAGCTGTGCTTGAACC
AGTATTAATACAACATGCAGCAGCAACATTTCCATTCACCCAAGGACAGTAATTGTTGTG
GTGCCTTATTGGATCAAAGTCTGGAAGATCTGTTTCATAATCGTTTTCTCCATTTGTTGC
TCCTAGACCATTTCCTGGATCATAGTCATCATTAGTTAGCATTATACCAGTCACTTCCTC
TTTTGATGCATCAATGCCAGAATAAACTCTTGCATTGCAAGAAAGAGAAGGATGTGCGCT
ATTCTCACGACTCATCTTCTCTCCACTCTCAACTGAATCAGCTTTAGTCGAACCACAAAT
TTTAGAACCACTGTCAGCTCGAACCGCTAACCGAGATGCCATATCTTGGCTATCACCGTT
AGGATCTTCTCGACCAACTTCTTCAGGGACAAACTCATCCATCAATGCAGGTCCAGGGGC
TGACTCACCAGTGTGGCCCATAGTCTCAGTGAGCTCAGGAATTGGATCAGCATCTCCAAC
AACGCTACCAGTTTTATGCTCAGAAACATCAGTCCCATGAATTTCAGCTTCATGACTAGC
ACCCATCCCGACACTCCCTCCACTAACTCCCAGGCTAAGTTGATCTCTAGCAAATGCAGG
AGTTGTTTCAGCATTGAGGACTTCTTCCCCTCCATTCATACTACTCCCTCCTATCTCTCT
TGCATTACTTTCAGTTTCAGCAGCAGGCTGTACAAAACTGCTTTGCTGTGCTTGGTTGCT
ATAATTCAGATCCAACGTGTCACTCATTACACCACTCCTGAGTGCACTAGAAGGCTTATT
AACATCATCAACATCACATGGATGGTATTCAACACTCTCCATTGAATTTTCCTCCGCACC
ATGAACTGTATCCATCGCAATAACAGAAGATGCCCGCATAGAGTCCTTTGGAAATGGGTT
GCGAAGGGCAGATGGACCCTCAGCATTAGATGTATCAAACTTATTAACATCTATATCCAG
GTCTAAACTTAAGTTTCTGCTGGGACCAGCTCCTGAAGAAGATGGGCGATTGATATCGAA
AAGATTAAAACCACGAAGCCTTTTGCTCCGAGCACCAGAATCTTGTGCGGCGTCATCAAC
TTCATCACAATCACGGTCAATGACGGTTCCCTCAATGCTGTCAGCAGGCTGAAGCCTGTT
TATTGGCTTGTCAGCTGTGCTCCCACCTTCCTCCAGGTTACGCTTTCTCGAACTGGGGCC
CCGAGATTCAAATGAGGCTGCATGGCCACCAAGCTCACTTCCAGTGGGTTGCCCAATAAT
TAGATCTCTTCCCATTCCTCCATAATTGAGATGTCCAGGCATCGGGGGCAATGCAGAATA
GTTTGATGGCAAACCTCCAGCCATTGTCAGATTTAAGTCAACTTGAGCATTCGACAGAGA
CTTACCCTCATCAATACCTGCCTCACCACGTCCCTCAATATTTTCTCTCTCTGCTCCTTC
AGCAACCAGTCCATTGATCCCACTTGTAGCACTAATTCCACGGATCAACACAGGCTTCCT
TCCTGTATCAGGCATGTCGATGTTATTCAGACTAAAATGAGAAGGCCGTGGCACTGATCT
GAAGTCCCAGATTCTCACTGTAGCTCCACATAGGCTGCAATCCAGCAAAGGCGATCTCAT
GCTGCATCCAGAATCTTTGACACGCATTTTACCTTTCCCCTTGTCTTTCTTAACTGACGC
AGAGTATGAATTTTGATGATGCTCAGGAATCTGGGAATGGAATTGGCCATCTGGTTCAGC
TGAGCCTGCATTTCTGGCAGAGCGGGTTGAATTCTCTTCCCAATCTTGAACATTAGGAAG
CCATCTAGGCTCCCATCCACAAACGCTAATAAGCTTCTGTGCTTGAGAATAGCAGCAGGT
TTCATCTTGTTGGCCGATATCAATTCCCGTTGTACTGTCTGTTCTGTAGCCCAGCTCCCC
AGACAAAATTGTAACTGACTGGGATAAAACTCGATCAATTTGAACGCTTCTAGTGAGTTT
CATACTCTCAATTGCAGATAAGGCAATAGCAGGAAGAGACGTGAACTGCAACAATCCATC
ACAACGATCTTTAAAACCACCAACAAGAGCTGATGGGGTTAGGTGGAACTGGACCAAGCT
ATCAGCGCAGCTATTTCCTCTCCAGGGACAATCATTCTGGTGTGATGCATCGAGCTGCTC
AGCAAAAGCTTCCCCAGCACTTGCAACTTCAGCAGGGGACCAGGATGTCAAAGCAGTAAA
TATAAGATGTGCACCACAAGATTCACATTCAATCTTGTCCATGTCAATGTTCACCCAGCC
TCTTCGAGCACAAGCCAGTGAACTAGCAGCCTTTGGCTTAGAAGCCCAAGTTGAAGGCTT
AAACGTAGCCAGCCGACGAAGCAAGTCGCCTCGTTCCCACGGTCTGCATGATGATTGAAA
GCAGTCCACAGCAGCTCCATTAGCATTAGTACTAAGCGCAGGCTGAGATGTCGGCGGAGC
AATATGAGAGGACCCCACTTTGGACACTTGGTCACTGCCCAGCCAGTCTATGCTAGCTAC
ATTAGTTTGTGCAGGGGGCGATGAGGCACCAGCGGAACTGGCGGCGGGTGTGGGCGGCGG
TGAGGCCGACCTCCCGGGCGGTGGGTCGGGGGGCGCCGCCGACGAGCTCCGCACCTCCTC
GCGCATCGCGGCCGCGCTCGCGCCGGGTCGGGTCAAGGACAAGGTCCAAGGAGAGGGGTC
GAGGGGCAAGCGCAGCGCAGGCAGAGTGGTGTGGTCTGACTCGATTGGAGAACGAGACGG
CCCGCGTGCATTCACAGCGCCTGCG
>gg_00276
AAGAAAAGAAAAGAAAAGAAAAGAAAAGAAAAGAAAAGGACAAGAGAAAACAAAAAGAAA
AAGGCAAAAATTGAGCACAAGAGGAATGGCAATGGACTGACCAAGTCGTCCCGGATCTCA
TACCAGATGTGGAAGTAGATACACCAATGCTATACACCACCACCCGACTCCGATTCCGAT
CCCTTGCGCCGGCGCCGACGCCGTGTCGTAGTCCTGCCCGCCGCCGCGGAGCGCGGGCGG
GGAGGAGAGCTTTGTCGGCGGCGTCCGCGCGCTCTCGGAGGCTTCCGGGGCTGTCGCGGC
TGGCGGGGGCGAGGACGCGGCCGCGGTGGCGGCTACGATGGAGGAGTCGCCGCCGCCGCC
GCCTGCTGTGCGGGTGAACATCTCCTTGGGGAGGAGGACCTTGGAGACGGCGAAAACCGC
GACGGGGTTCTGGTCGAAGACGGTCCGCGTGATGGTCGCCTGCACGACGCCCGTGTCGAT
GGCGACGGAGCCGTTGGCGCGGGTGATGTTGAGGGTGAAGCGGCCGGCGTTGCTGAACTC
GGTGGCCAGCGTGGGCTGGACCGGGTTCACGATCGACTCCAGCGACCCCAGCGGGTAGTA
GGAGTGGAGCACGTGGAAGCGGAGCACCACGGCCTTGCGGTCGGCGGGGAGCGACTGCAG
GCGGTCGCCCGCGGGGAGGCTCGCGAAGGCGTCGTCGGTGGGGGCGAACACCGTGATCCC
GGCCCCGCGCTCGTCGTCCTCGAACTCGGCCGCCACGCCTGAGGCCTCCAGCATCGACGC
CGCCACGTTGAAGGCGCGCGCGTCGGCGAGGACCCGGGTGATGTTGACGTCCGCGGGCGA
GCGGGACTCGGACGCCGCGAGGTCGAACCCGGTGGGGACGATGAGGCCGCTCACCGCCAG
CACGCTCAGGTTGTACGGCACCGCGGTGACGGCGCCGAGGACGGTGGCGTTCGAGCCCGG
GAACGGCGCCGGCGAGCGGACGACGGCGAGGGAGGCGCCCGCGGCGGTGACGTTGACGGC
GCCCAGGTCCGCGGGGGCGCGGCCGGTGGTCTGGAACAGCGTGGTCACGAGCTTCCCGGA
GGCTGGCAGGCGGCGGAGGTCGGCGGGGGCGAGGTACTCGAGGAGGACGTGGTAGCGGAG
GACGTCGGCGAGGTCGGCGCCCGACGCGGCCGCGAACGCCGACGGCGACTGCGGGAGGTT
GCCGTTCGGCACGGCCAGCAGCGTCAGCGACGACCGCCCCGCGAGCTCCGCCAGCACGGG
GCTGGACGCCAGCAGCCGCGTGAAGTCGCTGAGGTCCGGGAACGCCGACAGCACGCCCGT
CACGTTGACCGCGACGGCCGCCGGCGCCGGCGACGCTGCAGACGCCGCGGGGAGCAGCGC
GAGAGCCGCCGCGAGGAGTACGAGGCAGGAGACGGGAGGGATCTGTCTCCGCATCTCGCC
GCCACTATTGGAGTGAGCGAGCACTCGAGGCTGGGAGTGGGAGCGACAGCGAGTGAGGTG
GTGAAGCTCCAGATGCGGGGTGGTGAG
>gg_00277
TTGTTGTTGTTGTTGTTGTTGTTTCATCAGAATTTTCTGCACCAGAAGCCTCTGCTGATC
GCTCCTTGGAGGTTGAAGACTGCTTAGATGATGCATTTTGACCTGGCCGAGGTGCAGCTG
GCAGTGTCCACTCTAATACTGTAAAAGGAAGCGCCAAGGACCTAAGCATCATGGGGTTCT
TTGTCATGGCCCACACTTCAACAGGAGCATCGCGAAACAGAATCAGAAGGTACCGTCCAG
AGGAAGAAGCCCTCAATGCTCTAATTGGTGCACGCTCAGGCTTTTGGAGCACACGGAATG
AACGATTTAGCCCACTTCTTAAGCATGTAATAACAAGCTTATTATTGTATCCACCAGTTT
TATCATTAACCTGATTATAAGAGAATGAAACAAGACGTGAGTTTCCAAGCCATCTCAATC
CCCTCACTGTGCTGCTATGAACGGAAAAGCTGACTGAAACTGCATTGGCCACAACATCTA
CAACTTCAATAGTTCCATTCTGAGTCCCCAGAGCAACAAGTGGCACTGCTGGAGCAGGAT
TGTTTCCACCACGAGCTACTGTGGCAAGCAATGAAGGGGACGGCACTGCTAGTGTAGTGA
CAGTAGATGACAAAAGATGAAGCTGGCCCATCAAATTAATCTTTATTGTAAAATCAGGTC
TATTGGAGGATGTGTTGGCAGTTGCAGCATTGCTATGGCTCGGTCTACCTAGATTAGCTT
TGTTAGGAAGTGAAGACTTGTCAAATTTCAAAAGCCACGACCAGATCTTGCCATCTTCTG
ATATCGACGTTAGATATGTCATAGTCCCATGACAAGCATTCTGGTCTGAATTTGTATCAG
TCATGAAAGAATATGTTTGTGCCAAATCCTGACATTGTTTGTCAATGTTTCGGAAAATAG
ACTCTGACTGCCATATTGTAGCTGCAAGAACAGCCGGAGAAGGAACAACAGTACCAATTG
AAGGCATTAGCTCTTCCACAGCACATAATAAATGCACTTGTTCACCCTCCTTACGCCTCC
AGATGCTCAGCTTGCCGTCGATATGAGTGCAATAGAGCATGTCGAGATCAGGATCGGCCA
TAACATCCGAGAACTTGCCAAACCCCCTGGGCAATGGGGTAACAGAAAGCGCAGTGCTGT
AGCTGAGGTCAAAGACGATGAGCTCCCGCGGGAAGGTGACGAAGAGGATATGCCTCCACA
GCGGGGAGAAGCACATTCTCGAGGCAAAGAGCGGGAATCCCGCCAGCGCCGGGGCCGGTG
CAGGTGCCGATATCTCCTTCTCCAGCCTCTGCAGGTCGGCGACATCCCCTGCACCGCAGT
TCACCCGGTGCTCCTGCAGCGAGATGTCGGAGTCCTGCCTGGGAAAGGCGGAGAGGAGGA
AACCGCGGAGGCCGATCGCGCAGAGGTGCCTGGCGTCGAAGGGGTCGCGGCGGAGGCAGG
AGAGGTACTCGGGCGCGGCGTCGAACATCCAGAGGACGCGCGGGGTGTTGGACGTCTCCC
AGATGCAGAGCAGCGAGGGCCCGTGGATGGAGGCGAGGAGCCAGCCGGAGCCGTGGTGGA
CCCAGCAGAGGTCCTGCACCCCGCCGCCGGAGCCCGGCGCGACGCTGCGCGCCTCGTCGA
GGTTGAGCCAGTGGAGCACGGCCCGCGCGCGGGCGTCCCAGACGGCGATGCGGCCGTGGC
GGTCCCCCGCGGCGAGGCGGAGCGGGCGGCCGTCGTCATCGTCGTCGTCGAGGGAGGGCG
TGGCGGGGGGCGCCCAGCGGACGGCGGTGACGAAGGAGGCGAGGGAGGAGGAGGGCATGG
GGAGCACGCAGAGGAGCTGCATGGAGCGCGGGTCGGACACGACGACGCTGCTCCCGGCGC
CGTGCGCCAAGAGGCCCGTGGGGCTGAGGTCGATGCAGCCGCCGTTGCCGCGCCCCGGCG
GGCCCGGGAGCATCATCGCCGTGGCGCTGCTGCCGGCGCCCGCCGCATTGCCGTGCGATC
GCGACGACGGGGAGGCCGGCGGCGCCGCGGAGGACGCCATCGCGTGGAAAGCTGCCGTGG
GGAGGGGGAGGGGACGGCGGGCCTCTGGCGAGGCGCTCTCTCTCAGATCTCGTCGCGGAT
CACCATTCCAGATTGGGAATTGAACAGGGGTCTCGTGTCCTCGCTCGGTCGCTCCTCTTC
ACCCGTGGAAGGAGGAC
>gg_00278
GCGAAACAAAACCCTCGCGCGGTCGCGACGCAGGCTCTCTCGCCAATTCCCCAATTTTTC
CCTCCACAATCGCGCGGTTTCCCCCTTCAGGCTCCCGCGGCGCAAGCGCAGCCCACCCAA
GCGCCATGGCCTCCTCCTCCGCCGACACCTACGACATCCCGTGGGTGGAGAAGTACCGCC
CCACCCGCGTCGCTGACGTTGTCGGCAACTCTGATGCCGTCGCCCGCCTGGAGGTCATTG
CCCGTGACGGCAACATGCCCAACCTCATCCTCTCCGGGCCTCCTGGGACCGGGAAGACGA
CGAGCATCCTGGCGCTGGCCCACGAGCTTCTGGGGCCCAGCTACCGCGAGGCCGTGCTGG
AGCTCAATGCCTCAGATGACAGGGGTTTGGATGTGGTGCGGAACAAGATCAAGATGTTTG
CCCAGAAGAAGGTCACCCTGCAGCCAGGGCGGCACAAAATCGTGATCTTGGATGAGGCTG
ACAGCATGACATCAGGAGCACAGCAAGCTCTGCGAAGAACAATGGAAATCTATTCAAACA
CCACTAGATTTGCACTTGCATGCAACACCTCATCAAAGATAATTGAACCCATTCAAAGCC
GATGTGCTATTGTCAGGTTCTCAAGGCTCTCTGATCAGGAGATCCTTGGCCGCCTCATGA
TTGTTGTGGCAGCTGAGAAGGTTCCTTATGTGCCAGAGGGGCTGGAAGCTATCATATTTA
CTGCTGATGGTGACATGAGACAAGCTTTGAACAACCTGCAAGCTACATTTAGTGGGTTCT
GCTTTGTTAATCAAGAAAATGTGTTCAAGGTGTGCGATCAACCACATCCCTTACATGTCA
AGAACATGGTGAAAAATGTGCTTGATGGAAAGTTTGATGAGGCCTGCTCTGCACTGAAAC
AACTTTATGATTTGGGATACTCTCCTACTGACATTATCACTACTCTCTTCCGTGTTGTGA
AGAATTATGACATGGCTGAATATCTGAAGCTGGAAATGCTGAAGGAAACAGGATTTGCAC
ACATGAGAATCTGTGATGGTGTTGGATCATTTCTTCAGCTTTCTGGTCTACTTGCCAAGT
TTGCGCTCGTGAGGGAAACTGCAAAAGCACCATGAACCCGTTGTGTTGCAGATGATAATA
GCTTGTGTTAGCTGTGCTAACACGGCAACCTAGTTATTTCAGTTAACAGTGCTGTCATGC
GTGGCTTAATGGCTACAGACGTAATGTATCTCTGTAAGATAGTGCTTTCTGAAGAAACAA
CTATCATGTTTATCCAGTGTAGCAGATCTAGCTGTTGTGCGGCACCCATCCTATTATAGA
TTGTTTTCTGTTGCCCCGAATGCCAGCTACGTTTGAAAATGGATTGCCCTGTCTTGGTGT
TTCTGGTATTACGTATGTAGGCCAGTTCCTTTGGGATGTAAAATATATATCTTTTCACCA
ACCCCTTAGCATACGAG
>gg_00279
TGCAAATAAAGCTGGACACTGGAAAAAGTGGAAAGCGAAAGAGTCCAACCTATAGAACAT
TGAAGGGAAATCCAATTGCACAAACACGTACGTACCACTCTGCAACAACTAACTAATCAA
CAACACCCAATTAACACCGCACGTAGTGCAACAGCTAATCCACAGGCAGCTCATCAGAAT
TCAGAAGCACAAGGTAGGACGCCGCGACCGCCGCTCGTCGCCGGCGACGACGCCATGGTC
GTCCCGGGCAAGGCAGCGTTGCTGCTGGTGATGCGTCGGTGACGACGGCGGTGACCGCCT
CAGACAGCCGATGATCCAACTTACGGGAGGCCAAGAGGCTACTGGCCTCCTCCTGAACTT
GGTCTTGTTGGCCTTGGACTGGGACACCGACTGCTGGTAGGACGGCGGCGGCGAGATCGG
CGGCACGGTCGTCCTGGCGGCGGCCGAGGCCGGGGTGACGGAGCTCTTGGGCGTGCCTGG
CTTGGACTCCCACAGGAACGGCACAGTGCCGGCGCCCAGGCTGTAGTATACCCTGAAGGA
CGCGTTGGCCACGCTCGAGCGATCCCTTGAGAGGATCCTCGAGCTGAATAGCTTCGGCCC
TTCTTGTTGCTTACTGGAGGAGCTCATCATCTGCTCTCCTCATATGAGAGAGAGAGAGAG
ATGGATGGATGGAGAGAGAGAGAGAGAGAGAGAGAGATGCCTTTTGCACTTTGCAGAGAG
AGCTAGCTGGTTAGAAGAAGTTGCAACGAGCTAGAGAAGGTGTGTGGCACAACAACACGT
ACACGATTGAATGAGGGG
>gg_00280
TTTTTTTACAGCAAATTTAGAGCAAGAGATTATTGAGCCGGCGCTCAACCAATCTCAACA
TCATTCCACATTCTCCTCTTCACCTGCAAATTGCGGCAAACCATTCTGCCCCGCATCTCT
TGCTTGGCCACCATCAACTAGTTGGCTAGCTTGGCCATCGTCATCAACCAGATGGCTAGG
GTGTCGTCCATGGAGTCGATCTCGGCCTCTGTCCCTCGCTCCGCCGTGTGCTCGGCGTAC
GGCCGGCGGCGTCGGCGTCGGCGTCGGCAGAAGCCCGTGGGCGGCCTCGCTGGCCGCTGC
AACGCCGTGCTGAAGCAGCACAAGACGAGGCTGTACATCCTCGGCAGGTGCGTCTCCATG
CTCCTGTGCTGGCACGACCATGACGCCGACTGAGGCCGACGGACTACCGGGCGGGTACAT
ATATATACTGAACATATATAGCCTGGGGATCGATCGGAACCGGACTGCCACGGGCGCCGC
GGTCTAGTTCGATCACTGTACGTCGTCGTCAGTGTAGGTTGGCTTCTTTTATTTGGAGCT
GATACTTCATCGGCTGGGCAGCTGGCTGATTAATTGGATTGTATTGATTACTACTCCTAG
GTGATAATGCATATACGAGGAGGTGATGATCGGTGAAACTTGAAGTGTAAATGAATGAAA
TATATATATATATATATATATATATATATATATA
>gg_00281
GGACACACAAGTACTTATAACCCCAAGCATCTTACTAATCAGGATTCTGAGCAAACTACA
AATTAAATCAGTGGACACACCAGCACTTACAAACCCACAAGCATCCTAGTACTATTTTTA
CATCCCAGTAAAAAGTAATCTTTATTCAAAAATTACAAACTAACTTCATCACCAAATTAA
AGTACGAAACAGTTTGTACATGAGAAGAGAAACTGCGGCAGAGTTTAGGAGTGACAAGAG
CCTGTCGTCCAACATAAAAATTGCACAGCATGCCTGGATGTCAGCAACAACAGAACACCA
TCATACCAACCTTCCTCCTCCAGCTCCGGCGGCTGCGCCTGATCCGTCGGTCTCGCCCCG
CGCTCGCGAGGACCTCGGGCCGCAGGACCAGCGGCGACCAGAGGCCGCTCTGGGTATACT
CGAAGCCGAACTCGCTGGTGTCCTCGAACTTGCCGAGGAGCTCGTCGGAGAGGTCCCTCG
GCACCACCTGCACCATGCCACAGCTGCTGCTGCCTTCTGAGGACGAGTCCGCCGCCGCTT
CAGGAGACGGAGACAGCTCAGGCAGGCTCATGAGGTCCAGGAGCGACGGTGATGTCGGCA
TGGCTAGCTTGTCCTGATCAGACCAGCAGACAGAAACAATGCATGCATGAGGAAGAAACA
AGGATGGGTGGATGGATAGGTGAGAATGAGATAGGGGAGCTGTTGTGCTTTCTTGGTAGC
GGGGCAAGATGCCTGTGGGGGCCGGCTAATAAGCAAGCAAACGGCTACTAATAACCGCAT
TGTCTCGTTCTCGTT
>gg_00282
GTTGGCTTTGGCTTGTCGCCCACTGCCACTACGCTTGGCGATTCGCGAGTCGAGGGTTTC
TCTCCTGAGCGGCGGCTACCTCCCTCTCCACGGCGGCGGCGGCGGGCGATCCTGCAGATC
TCGTGGCTCCCTCCGCGATTTGAGGTGGGTTAGTCAGTCTCAGATGGGGGAAGGGACAGA
GAGCGGCGGGGCGACCACGGCGGCGCCGCTGAGGGATATAAGGCGCTACAAGTGCGGGTT
CTGCGACGTGGTCCGGTCCAAGAAGTGCTTGCTCCGCGCCCACGTGCTCGAGCACCACAA
GGATGAGGTGGATGCTTTGGGGGGTTACTGGGAAGGTGGAGATGGTGGTCCGCGCAAAGA
GCTTAGCCGTGAGTGCCAACAGTGCGGGATGAGCTTCAAGAAGCCGGCGCATCTGAAGCA
ACATATGCAGAGCCATTCGCTCGAGATATGGATGTGTGAAGCATTGGATCCCACAGAACT
CCAAAATGCAGGAAGGCCTTGAATGGACCAGTACCAGGATGGGGAGACCCTCCTGAGAAG
CTCCATCAAGAGTGCCTCCGTTCATGCTACTCTTCAGGCTATTTGTTGACATATGAATGC
GTGAAGCATTGGATCCCAAAGAACTCCAAAATGCGATAAGGCCTTGAATGGACTAGTATC
AGGATCGGGAGACCGTCCTGAGAAGCTCCTTCAAGAGTGCCTTGTTCACGCGTTTCTTCA
GGTTTGCTCATTTCATTCCAGCCTTCTCATTCTAAGATTTTCCTTTTATGTTGTTATTTA
CATGTGCTTTTATAATTGTATTTTCTATTATTTTCAAACTACTTCAAAATCATGTTGTAG
CATGCTTGGTTGCCCCTCTGGTACTGTTTGCAGCTCTAATTACATTATTTCTAGTAAACC
ATGCTTTCATACTATATTGTGATGCATGTCTTTCCAAAACTACTGCAGAGGCCATTTTCC
TGCACCGTTGATGGTTGCCCCTTGAGCTATAGCAGGAAGGATCATTTGAACAGACATTTA
CTTACTCATGAAGGGAAACTATTTGTGTGCCCTATCGAAGGATGTGGCCGTAAGTTCAAT
ATCAAGGGTAATATGCAGAGACATGTTCAGGAAATCCACAAAGATGGCTCTCCTTGTGAA
AGTAAGAAAGAATTCATCTGTCCAGAGGTTAACTGTGGGAAGACTTTCAAATATGCTTCC
AAGTTAAAGAAGCACGAAGAATCACATGGTGAGAGACACACTTTACAACCATTTCCATAT
TTCTGATACTGAGTTTAAATAGGACACTTTGAAAGCCCATTTGATATAGTAATATTGATG
ATATTGTTAGTAGGTAGTTCTGGTCTATGTCATCCTCTGAGCCGTGTTTATCAATATGAA
CTCTCTAG
>gg_00283
CCCGTCTTTTTCAGCTTGTTTTTTCAGTCGAAACAGTATTTTTCTCTCACAACAAATCAG
CCACCAGTGTTTTTCAGCCGGCTTATCAGCCCAGCCGAACGACGTATCTTTCTTTCTATA
TGACGATGGTAGCAACTTTGCAAAGGCATGACCGTATGATAACCCCGAATCCAACATGAT
CTACCTACACGTCCTGCCTACATACTGGGCATGAACCATGGTCAATGAACCATCTGTCCA
CACAAGGCTGATGGAAGGTGTGAGAGCACTTTGGCAACTTCCTCACTGTCTCTCCGCTAA
CAACATCCTGCAGGCAAATAGCGCAAGACACATTTTCACCAATTGATTCCGGCTTCTGAT
CAGTCACCACATGATGTGGCAACTTCTTTAGAGTATCTTGTGAGAGCCCTTCGGATAAAA
CATCTTCAAGAACATCGAACAGATCATCATTGTCCGCAATGCCAACCTGCCAACGATATG
CCATATATGCCGATGGCTCATACTGGTCTTGCACAAATCGAGCATGAAGGAGCTGTTCTA
TGAAATCCCCCATGGAGGACGTGCTCTGCGGGCTCGATCGGTCCGCCCTCCAATAGGCGC
GCGAAGCCTCGAGAACCTCGATGGAGAGCACCGCCCCCGCAAAGGCCCCCAGCCCGGCTC
CCCGGAGGACGCCGCTGTCGGAAGCGCGGCCGGCCAATGCGCCGGTGAACGCCCCCGTCA
GGCCTCCAGCAACGGCGAAGATGCCGGTGAGGGCCCCCGAGAGGACGCCGGAGAGCAGCC
TGGGGAGGCACGGCCCCGTCGCTACGCTTCGGCGCTCCTCTTCCGCCGCCGCCGTTGGCA
GAGGCGGCACTTCCATGACTCCAGCCTCACGGCACGGGGCGGTCCACCTCCACGCCTCCG
CAAACTAAAAGCCGAAGCCGATCGAGCGTCACGGTAGCTTGGCCTGGGTCTAACTGGTGG
TTGGTTGGTGCACGCGTGGTGGAGGAGCTCGCCGGGAAGAGAGGGAGAACAGAGAGGAGG
GAGGGGCCAAGCCAAGGGGACAGGCGCGAGCGCAGCGAGAGAAGGGAACACCGTGATCGT
TCTGATGACC
>gg_00284
CTCGGTTTTCCCCATTTTCCTCCATCTGACCCATCTTCCTCAGTCCTCACCACCCGATCC
CTCCTTCCGCCGCCGCCTGCCTACAGCCCTACACCACCTCCTCCACCAGCCTCCGTCCCC
TCCTACGCCTCTTCCGCAGCCGCCTACCGGCGCTGATCCCCTTTCTCTGCTCGCCACCGC
CGGATTCGCCCCCCCTACCCCTACCCCGGGCCCTGGCGCTGCTCGCCACCGCCGGAGAGG
ACCCCCGTGGCCGGCGGCGGTTGGCGCGGGAGGGACCAGAATAGCTCGTGGCGGCGCGGC
TTGAGGTGGCCGCGGAGCCCAACGAGGCCGGGGAGACGCTGCTCGTCGCCGCGGCAGGAT
TCGGCAGACAGAGATCATAAGACTTTGCTTAATAACAAGTAAAACGGTAAGCAGCTGAAT
GCCTTGCCTGATCCAGCACTGATGTTTCATTTGCAAGTGGAGCCCACCAACCTGGAACAA
AGCAGTCCAACACAAGAAATATATTTCAAAAGGTGGGGGCGAAAACATCCATTTGTTCGG
TATGGGTTACCACTCATTTCCTTGACAGTGTTTGGTGCAGTCGGACTTGCTCATCTTATA
CAGGGCAGCAAAGAAGTGACAAAGGAAAAGGAGGATATAGAATGGGAGGTTGTAGAAACA
ACAAAAGCTCTAAGCCGAACAGGGCCAGTGGAAGGAGCCTATAAGCCTAAGAAGCTCTCT
CTAGAGGATGAACTGAAGGCTTTGCAGCAAAAGGTTGACATAAACAGCTACGACTACAAG
CCCATCCCAAGACCCAATGAGAAATAAGTGAAGCTGAACATCATTTACCAGTGCGTCGAG
TGGATGTTTGTTTCTTGATACTTTCGCCGGCACGTCTTGCCACAATTTTTGTATGAATGT
ATGGAGCTGATTCATTTTTTTCTGGACTCGTTGTCTCCTAATTTTTCCCTAACTTGCTTG
GGACAAAAGGCTATGTTGTTGTTGTTGTATGGAGCTGATTCAAGTTTGAAATTAGAAGAG
GAATGCCCCATTGTTATCATTAGAACTCTCTGCTCTGAGTCGGAAAAAAAAACTCTCTGC
TCTGTGAGCCACCAGCTGTAGAGAATTGGCACGAGGATCCTTGAGCTGTAGGAATCAGTG
TTTGGAGCAGCAGCAATTACGCCTTCATGGCATGCCTGTATTGTTACTCTGCTGAGAATT
TTTTTGATGCTACTAACGTGA
>gg_00285
AAGATCGCAAAGGGAAAGAGAAGCTATAGTTATCGTCCCAACAAATTAGGTGGTGGTGTG
GGCAATGGGTAAGAATACTCCCTTCGTTTCAAAATATTTGTTCATGGCCATGATAGTAAC
CAATCCACAATATTTGCTCACTGAGGATATCCAGAATGTAATTATAGTAGTATTTCTGCT
CCCCACCCCTAACTAAATACCCTAATGTAAGAGAAATGAATGTATATTAAGATATAACAT
ATAATAGGGGTAGGGGTATGGATGGTCATCTTATATTGATTTTCCTTTTGGAACTATAGT
ATATGTCCCTAGATCCATGCACGAAATATTAGAACAGAGGGACTAAGTTGCAAGGTTGTT
GATAAATTGCAAGACTAAGCATGAGTTAGTAAAAGGCTAAACACTCCCTTAGTGGACTGC
AGCAGCAAAAATAGCAAAGAAAGCTGGTACGGTGACCTACATGAGGAAAGAACTAGATGG
CCTAAGTGACAATGTGATATTGTCTTAATGGCCGTTCATGAATTAATAAATATTTGTAAC
ATCATCTAACTCGGATGACATTTCCCAATGGCATTTTGCATCTTCGACATCTTTGCAATG
GCATATAACTAGCATTTACTTGGGCAACATGAAGTTGCACTGGATGTTGTGCTTCAATAG
CAAAATTACACAAAAGGCATTTGTTAAAAGAAATTAGTACCTCAGAATGGCACAAGCAGT
CTATTTCATAGGAGCCACCGCATTACCACCATGATCAGCATCTATGTCCATCCCATCACA
CATGTTCCGGCTCTCAACATATCCATCTTTTGCCAACTTGCTTGAGGGATCCACCAAATC
ATCCTGCTATGTAATCACATGAGGACCTTTTCTTTTAGCTTTCATGCTCTCCTCAGCGTG
TTTACCTTTCACACATTCCAGCGCAAGAACCACTGTGACAGAGGAATCAGAACTCCTAAG
GCACTTTAAAACCCTGTTGCAACCTGGTTCTTCTTCTTCATCAAGCTGAGCCATCATATT
GGTTATGCAAATCTCCTGATTTATGTTGCAAATCCTACCACCAACCCCAGCATTCTTCCC
CTTGCCTGGCTCGGCAGAGCCACCACCAGCTGAATTACCCGAGCGTGAAATCCTCTGTGA
TCCATTCATTGCCAGGTGTAGCTGCAAAGCTAACTCTTCG
>gg_00286
ATTTGTCAAATAAGACGAAAGTGGTACTATTCATCAGGTTGAAATTTTCTTCAATCTAAA
CAAGCCCCATGTCGACACCACCCACCCATCCCTACCCTCCGTCCCTCACAAATCACCAAG
AGAAGCTCAACTGCTCATGCTACATGCCACCAAATCGATCAATCTCCTAAAAATAAAACG
AAAAATCCTAACTCCATCCAAGAACAAAAAGATCAAGGGAGCGAGAAGAAACAAGAGGAG
GAGAGTCTACGGGTGATGACTGATGACAGCATACACCAAGAAACGCTCGACTCATACGTA
GTAGTACCACTCTGATGGACAGACCGGACCGGTGGGCATGGCACGCGGCGAGATCGGCCG
GCCGGTGGTGGGCCGACGAGCGAGATGCGATCACCACCAGCCGTACACCATGCCGGAGCA
CTTGCCCTTGATCCAGCTGACGCTGCGGCGCACGGACTCCCGGACCTTCCCCTCGACGTC
GTACGTCTTGTAGACGACGAGCCGCTTCCTCCGCTGCAGCTCGGCGCCGTCCTGCACCTT
CCTGGCCGCCGGGACGGCGGCGGCGGTGTCGTCCAGCGCGGCGAAGGACGGGGTGTACCC
TCTGAGGTTGACGGAGCGGCGGTTGGCGGAGGTCCAGTTGGTGACGCTGCCGGAGCGCTT
GAGCTGGCCGGCGCCGCCGTCGACCTGCAGGGTGGGCCCGTAGGAGGCCGCGTAGGAGGC
GCTGTAGGAGCGCAGGTTGATCCCCGGGGTGGGGCGGCCTGTGCCCACGCCGCTCTTGGT
GCTCCCGGCCCGCTGCACGGGCGGCGGCGCCGGGCGCGCCCACGAGCTCACGCTCCTGGC
GCGCTGCACCCTGGTCGACGACGACCGCGGCGGCGGCTGCGGCCGCGCGTAGGAGGCGCT
GTAGCTCCGCAGGTCCACCCCCGCCCCGCCCCCGTACATGCTTCCCCTCTCCGCGCACGA
CACCGACCTCTCCATTGGCATCTCACTCTGCGTGCTGCCTCAGCCTCGCTCTCAGTCTCT
CCGAGCTCTGCGACAACGGACAAGCAAGCAAAGCAGCGCGAGGAGGGGAGGGGCAGG
>gg_00287
AAGGGATCGACCATGAATTTTTCTCATGCCAATTTGCCAAGCCAACTACGCTACACGGGG
AGCAGGAGCAACTCCCTCTCTCGATTTCTCTCACCCAAACCCAATGTACAGCAACAGCAG
CTACGCTCCTAGCCCCATCCATCCCCTGCTTCTATCTATACTATAGACTAGTCCTCCACT
CCTCCCTCCAGGTTGCAGAGCGGCCTCAGTCGCGTCGCGTCAGCTCGCCGCCTCGGAGAT
GCTCTGCAGCGACGGCTGCCAGTGCCGCCCTCTGCCACCGCCGGCGCCGCTCCGGTGCTG
CCGGTTCGCCTTCTCCGGCCGCTTCCGTTCCACCTGGTCGGTGGGCCGCCGACCCTGCCC
TTGGCTGCCCGCCGCGGCGGCGGCAGCGTGTCGTCCCGGGCCCCGCCGGTCGTCCACCAC
CACCACCTCGCCGCCACTGTACCGCCGCATCTTGTCCTCCCTCCTCGCCTGTATCGCCTT
CGCCACCTCTTGCGAGGTGATGAGCCGGTACACCTGCCCCAGGAGCAGCGTGTCCTTGGG
CTTCAGGAGCTTCACCTTGGTGATCCTGGCGCCGGTGCCGGCGGCCGCCGCGCCCGTGGA
AGCCGGGTCCGGGTCCGCCTTGCCGCCGCCGACGCCCGAGACGCGGAGCACGACGAGCGC
CACGTAGTGCCCGGGGTTGCCGCGCATGACCTCCGCGGCGGTGGCCGCCCCGTACAGCCG
CTCCACCTTGCCGCCGGGGTGCTGGATCACCACGGCCGCCGCCTCCGCCGCCTGGCAGTT
GCCCATCGATCGCCGCAGCCGCCGGGCTCCCTGCTGTGACTTGATTGCCGAG
>gg_00288
GTTCCTGCAACGAGAGAAAGTTTTTTCTCCCACCTTGCCGATGGCTATAGTTGCATTGTT
TGTCCGGGAGGGCTACGGGAGACACAACATATGAAGTCTGGCTCGGAGGTTGCTTTCATT
AAGTCAAGAAAAGGTTTTGTGAGGATTGCTATACAAAATGGTTCCCCTTTAGTGCCTGTT
TTCTGCTTTGGACAGAGCGACACATACAGGTGGTGGAATCCACATATCAAATCACTATCA
TGGATTGCAACAGCATTCAAATTCATTCCTGTTATCTATTGGGGCAAGTTCGGGATGCCA
ATACCATTCCCTTCCCACATGCATGTTGTTGTTGGAAAACCAATCCTTGTTGAGAAAAAA
AGGTCAACCTACGACTAATGAGGTAAATGAAGTCCATCGACAATTTGTCATCGCACTGCA
GGAGCTATTCGAGGAAAACAAAGCTAAAGCAGGATACCCTAGCCTCCATCTGCAAATCAT
GTGACTCGATTCCAAGTGGTTTTAGCACTTGATCAAATGCGTAGTGGTACCTTCTAAATT
AGGGATTTGCACTGGTGTGTTTGAACTCAATTACTCAAATACGGCATATCAGTATTTTTA
GCCCCTTTGAGCAAACACATTTTTCTTTTACTTTCCGATGGTTTGGTAGACCTTTTTAAC
CCTCTCATGCTATGTTCCTTTCATCAAGCTATCAGGATTATATGAGATTTCGAATGAGAA
>gg_00289
CCTTTTCTGAGGAATAACTTACTGAAGTTCATTGTTACTTAATTTTTTTTTTGTGACATT
CAACAGAACATGATGAAAGAAAATGGAGAACTCACCATTTGCCACATGACCACTACATAC
TAGCATTGATACCAAACATAGAGCAAAGATACAAAAATGAAAGCCTCAGGATAGAACGAA
GGAAGCCTCTTAGTTTAAATCTCATATTATCTCATCTAACACTTGGAATCCTGGATACTT
CAAGAGTCAGGACTCATGACACCACTCTCTGTGGTCTCTACATGGAGCTTCTCTAGCTGC
TGCTGCAATTTGGTTTGTTCATCTCTCAGCTGGGAGTTTTCATGGAGGACACGATCACAG
TCTCTGATGACATGGTTTAGCTGATCAAGGAGTTGACGGTTAGTGCTGCGGAGGTGAACA
ACCTGCGCCCAGAGCTCGCTCAGCTGCTTCTGCTTTCTCATGCGTGATCGTCGGGCAGAC
TCCCTATTGGATATCATCCTTCTCTTCCTGCGCTCTTCTGCAAGACTGCGTTGATAGTCA
TCTGACTCCTCCGAATTGGATTTATTACCAACTGGGAAGCTAGCTTCAAGGACCAGGTGA
GCAACATCTTGGTAGGATGAAGGATGAGGCACCAGAAGGTTGCTATACTGGTAGAGGAAG
TCGTCGGTAGCTACATGGTAATGAGGTTTGAAAGAGGCTGCACTTGCAGGAGATAAGTAT
GGAACACTAGCAATCTCAGCAGGGTACATGTTCACTCGAGCTATGAAATGGATGGAAGG
>gg_00290
GGCCAACCCTTTGGCGTAATCGCAGACCCTTGGCAGTTGGCACACGAGATCCCAACAATG
GCGGCGGCGACGTGTCGCGGTCCCGTCTCTAGTTCCTGACGTGCAAACGGACCCCCGGTC
GTCACCGCCGCCGCCACCAGCTCATCCATCTCCGGCATTCCCCGCAACGCCTCCGCCCCA
TGGCATCCCCTCCGCCCTCGCCGTCCCCCGCCGCGCTCATCGCGCATCTCGCCGCGGTGC
TCTCCTCCCCGGACTGGCGCTTCCACCCCTCGCTCCCGCAACTCCCTGCCCTCCTCGCGC
CGTCCCTACCCCGCACACTCCTCGTCCCGCTCCCGCTCCGCCTCGCGGCCGCAGTCGCCC
GCGCCGCCGCGCCGTCCCGCCACCTCCTCGACATCTCACTACCGGTCGTGCTCCGCCTCC
ACGCCCTCTCCCCGCCGACGCTCCGTCCTCTCTTCGAACGCCCCTTCCGCTCCCTCCTCA
CCCACTTCTCCCGCTACGCGCTGACGCCGCTGATGCTCCGGCTATTTGCCCACATGTACC
ACCGCGCCCCGCCTGCACCTACGGGTGCTACCTACAATGCACTCATCCGTGCCCTCTGCC
GCCGCGCCGATCTCCGCCACGCCCAACGGTACCTCAGCCTCATGGTCCGCTCCGGTTGGC
GCCCCGACGCCTTCACGTTCAACTCCCTGATATTGGGTTACTGCCGCACGCAGCAGCTGG
AAGTAGCCCAAGACCTGTTCGACAAAATGCCGTTGAGAGGGTTCTCACAAAATGCAGTCG
CTTACACGGCTCTAATCGAAGG
>gg_00291
ATCCGGCGCACCGCTCTCCAACTCCAACTCCATCTCCATCTCCATCCACCGCGCCCCCAA
ATCGCACGGCCCCGCTTCCCCCATTCGCGCCGATCGAATCCCGAATCGGCGGCGATGAGC
GTGGTCGGCTTCGACGTCGGCAACGACACCCTGGTGGCGGCGGCGGCGCGGCAGCGGGGC
ATCGACGTGCTCCTCAACGCCGAGTCCAAGCGCGAGTCCCCCGCCGCCGTCGCCTTCTCC
CACAACGCGCGCCTCATCGGCTGCCACGCCGCGTCCGCCTCCTCCGCGCACGCCCCCTTC
TCCAGCGTCAAGCGCCTCCTGCTGGGCGCCACGGGGAGGGACCCGGACGCCTCCCTCCTC
CGCGACATCCCGCGCCTCCCCTTCCCCGTCTCCCCCGCCGCCGCCGGTGGTGGCGGCGGC
GCCGTCGTCCACGCCGACCACGTCGGCCGTCGCATCGCGCTCTCCCCGACCCACCTCCTC
TCCATGCTGCTCGCCTACCTCAAGCAGCTCGCGGAGGCCGACCTCGGCGGCGCCCCCGTC
GCCGACTGCGTGATCTCCGTTCCTTGCTACTTCACTCAAGCGCAGCGCCGCGCTTACCTC
GACGCCGCCGCG
>gg_00292
CTTCTCTTTGTTTATACATACGTGTATGTATAGATGGAGCACTGAAGAATACGTACATGG
TTCTTAATTTGTTATTTCTATGCAAGTTGTCTCATGCATCCCATACATACAAAAAATAAA
AGTAAAAAAAAAAACTAGCAAGATCAGCTGATGACATATGGGACTATGCATGCAAGCTGC
CTGCCTACGACACTGGCATCCACCTGCACTGTTCGAGGAATCAAGCAAGGACATGCCCCT
CACTTCACAACCTTGTGCTTGTGCCACCCCTTCTTTATCCTCTTGCGTTTGGACGCATTT
GCTACATGCTAAAAGGCCCAAGGATCACGTACACACATGGCCTTGGCTTCATCTCATCAT
CTCTTGCGTTGTACCCAAGCTAGGTCCAATGTAGGTAGCAGCAGCAAACCGGCATGAAGA
TCTCCTCCATATGTGGGATATCACTCTGCTTCAATTTGCTTTTATTTATCTGTTGGTGAT
GGTGTCGCATGTGTGCAAGGTTGATGAATGAAAGAACTATATATATCGTCGTCGTCGTCG
TCGTTCACTTGAGCTGCATGGCCTCCAATGGTCTCCCCAGCAGGGACAGCACGGTGGCGG
CGATGTGCCGCGGCGTCAGCCCCGCCTCCTCCATCTGATCCTGCGGCGCGCCATGGTCGA
TGTACCGGTCCGGCAAGAACATGGATCTCAGTTTGAGGGGCCCGTCCAGGAGGCCGGTCA
AGCTGAGGTAGTGGGCGACGTGGGAGCCGAACCCGCCGATGGACCCCTCCTCGGCGGTGA
TGAGCACCTCGTGCTCGGCGGCGAG
>gg_00293
GGCGGCACAATATGTGTTATCGGGAAGAACTGCACCAGGAGCAGTGAAGAGATTGCAGAG
ATTCAGCACAGATACAAGGCTGAGACGGGGTATCTGCCCATTCTTTTCGACGGATCGTCA
CCAGGAGCTGGGAAGTTTGGTTACCTGAAGATCCGACGTCGTTGTCCCTAGTGGGCAGTG
GCTGATTGGCAAATGAAGAATTTGAGCTTTGTTATTGTTTTACAGATGACATATATCACT
CAATTGTTAAGAACCTCAGTCCAAGCCATTGTTAGAACTTAAAGGTGTATGCCAGTTGCG
ACCATTCGTGGATGTATAAGGTCATCTTTTTTTTTCACAAAAATTTATCAGGTGCTATGC
CAATTCAGGAAGGTACTGGAGGAAAATGTGAGGAATAAGAAAGTCTTGTTGAGCAGATGT
AGCCGTCCCATTTGACTCTAGTCTCTAGTGGGTTTCCTTGTGCTGGCTGCAGTGTAACCA
AACTCTAGGTAGATGTGCTCTGGGCTCTGGCACGTAGTATGCGATGAAGTTGAGGATGGT
TTCTTGCGCCTTTGATGATCAGTGACCAGTGA
>gg_00294
ACACCGGCCAAATTTCATCCCTCTCAATGCATCCTCACATACATCAATACCTGACACACA
CCTGTGTGTGAAAGAAGTTAGATTAACCACTCGAGAAGGTACCGAGCTGTTCTTCAGCAG
TGGTAAAAGAATGCTGGTCAGGATAAACGGACCTATGTAGTTTGTCTGTATCATCTCATC
AAGGCCATCCTCAGTAATTCGATGCGACTTGGCCAATATTCCAGCATTATTTACCAAAAG
CTGAATAGAAGGCTCCAAATTTTTCTCCTGAACCCATTGCTTCAGAGATCTTCCAAACTT
CTTAATTGACTTGAAGGATGCCAAGTCGACCTGAAACTCTTTGAGACGGGCATCTGGCTG
TTGCCTCTGAATTTCTTGAACAGTCTCATATAAGAACTGCTTGGAACGTCCAGCAAGCAC
GACGTGGTAGCCCTCCCGCGCGAGCGCCGCCGCCGCCGCCCTGCCCAGCCCCGACGTCGC
CTGCAACCGCCGCAACGGGAGACGTCGTCAACGGGCACGCGTGCGATGCGAGAGGGCGGG
TGTATACATACCCCGGTGACGACGCAGATGGGGCAGCGGCCTTCGGCGGGCCGCGGCCGC
CGCCGGCGAGGGGCGGACGCCCGGCCGCGGAGGAACACGAGGAGGTAGGAGTAGAGGAGG
GAGAGGGCCCAGAGGACGGCCATCCGCCAGAACTGCGGCGAGCACACCATGCGGAGCGCC
TCGCGGTCCATGGCGGCCGGTGTGCCGTGGACTCGGTCCACGGGAAGCTGTGACGGGCGG
CCGGGCGGGTAGGATGTTCTCAGGGGTAAATTGGACCAGGACTCGGTCCACGTCAAGCTG
TCAGCCTCAGTTATACCACTGCAGGACCGAATGCGGGCGGGGAGCTAGCAGCGGCGGCCG
GAGAGCAGAGAGAAGAAGGTGCGCTGGTTTTGGCGGCGGCCGGGGGACACCGGATAGGGA
ATTG
>gg_00295
GAGGCCCTCCTCCTCGTCTTCTCGTCGCTCTCGTTCACGACCGCCGACCTCGTCCGCTGC
GCCGCCACCTGCCGGCGCTGGCGCCGCCTCGTGTCCGCCGACGCCGCCTTCATCTGCCCC
CGCGCGACCCCGCGCTCGGACCCCTGCATCGGGAGCCTCGCGCTCGGCTTCTTCCACTCG
CACATGACCGACGGCGGCGTCGCGCTGCCGCGGTTCGTGCCCCTGTCCGCCGCCGCCTCG
CGTCTCCAGCCCTCGTTCGCCGCGCTCGTGGACGCCGGCGCATCCCGCGTGGTGGCGTCC
CGGAACGGCCGCCTCGTGCTGGACCTTCGCCGCTGCGCGAACCCGAGGGTCACCCACGCC
GTCAGGCTGGGCGTCTGCAACCCGGTGACCGCCGGCGGCGGCGTCGACGTCCTCCCGCAG
CTGCGCGGCAAGGACAGCCCCAGCGGGCCCTACGCGTGCACGGTGATCACCGCGGCCGAC
GAGCGCGGCGGCGACCGGCGTATGATGACGCGGTACTCTTCCTACCGCGTGCTCCTCCTC
TACAACCGCCGCGGCTTCACGGCGCTCCGGTGCTACTCCTCGGACGCGGGAAGCTGGGGG
CCGGAAGCGGAGGTGACCGGCGCAAGGATCGGCAGGACCCAGCTCGTCGTCGGGCCGCAC
GCTGTCGTCGTGCACCGCGGGGTCGTGTTCTGGCCTCGCCTCGGGGTGGCTCTGCGGCTC
GACTCTTTGCTGCAGCCGGCGCCTGCCGTGTCCGCGGCGAAGAACAACGCCGACACGCCG
CCGCGGTACACCGTGGCGGGCTTCTCCCCCGCCGCGCGACAGCGCCACTCGAGCACGACG
GTCAGCGCGGCACACCGGTTGCTGGGAGTTATGCCTGGCGGTGGATTGCTCCGTGTGGAG
G
>gg_00296
GTTCACTGTATGGCGACAAACAGGATGGAGTGTAACTGTGGCCTATTTCAGTTTAGTGGT
ATTGTTTGTCGGCATGCATTATCTGTGCTTAAATGGCAGCAAGTATACGACATCCCCCCT
TGTTATGTACTTAACAGGTGGCGGGCTGACTTCAAGCAGTTGCACTACCCAGATAATCCA
TCAAAGGATTTAGCAACAAGTAATCACGTCGAGCGTTATGATTACATTTCTTTGCAGTTT
CTTCGTCTCGTTGAGATTGGGATGACATCAGACGAGAAGTATAGGCATGCAGTAAGGCTT
CTTAAAGACATGAAAGAAACCCTTCTTGATGATAATCTGTGCCGTGATTTGGAGCAGAAA
CTTACACCAGCTGAGCGTGCAATTGTGAATGGTGACAACCATACACAACCTGGTTCATCT
GAGGGTGGTCCAGCGAAAAAGCGGCGAGGCCGTCCTCCTAAAAAGAATAAAGAGATAAAC
GTGGATTCCATGGACTCCTTACTAGTATCCTCAGACGTAACTCAGAAGGGTGCTTTTCAT
GCTGCTTCAACTACCTCAAACCTTGGTACCCATGTCCGGACACATGGCATTGTTGATCTC
ATGGAAGAAGTCCATCCAAGTGAGCTGTCATTTGACAGCCGTTATGGGGTGCAATCTGGC
CCCTCGCATCATTTTGGTAACCAGCTAAATGCTGGAAACACTTTACAGTTTGGCCAATCT
ACATCAGCAGCAGAGCACTCTAGGGTTCAGTGGGTGTTTCCTAATGGCATGTATCAGGTG
AATGAACTTTGCAGTTTCTTCATTATGTTTTAGAGCCGACTGAGGCAAATCATTAAACTT
TAGTGATTGGCATATATACTGACGCATTGTATAAATGTAGGATGACCAAGTGACTTACGG
CAGACGGACATCATAG
>gg_00297
CTCGCCCGCTCCGGTCCATATAACCCGCTCCCCCGCGACCCGTTCGTCTCGTCTCGCGTT
TGCTTTCTCCACCTCTCTCCCCCTTCCGCCCCCGCGCGCCTCTGTTCCCTTCCCTCTTCC
GCTTAGGGTTAGCCAGGCAGCAGCCCCCCTCGCGAATCTTCCATAGCGACCCCGACCCGG
CGCCCATGGCCACGGCGGTTCTCAGATCCCTCGACGCTCTCAACAACCGGATGCATCTCG
ACGCGTACACCCCGTCCCCGGCGAAGCCGCGCCGGCGCCGGAGTCCCAAGCCGGCGGCCG
CGTCCTCGCCGCCCGCCAGGGCCGCGGCGCCCATAGCCTCCACGCCGCCGCCGAAGCCTG
CGGCGGTGCAGAAGACCGCGACGCCCGCTAAGGGCCCCGCGGCGCCTGGCCGCCGCTCGC
CGCCGGCCAGGCCGGCTGCGTCGTCGCGGAAGCAGCCGTCCCCCACCAAGGAGAAGCCCA
AGCAGCGGCTCCTCATGGAGGAGGTCCGAATCCTCAAGCGCGGCGAGGAGCCGCCCGCTC
CAGCTCCGGCGCCGGTGGTAGCAGCGCCCCACGTGGCCCAAGCCACAGCGGCGGCTGTTG
ACCAGCGCGCCCTGGGCTCCACTAGCCGGATCGGGCCGCAGGCGCCCGCTGTGGTGCCGA
CGAAGAAGATGGTGTCAGCCCCGGCCGCAGCCATCTACGCCGGCCCTGCGTTTTCTGCCG
CGGCGCCCGAGCCGAGCTCACTCCCCATGCCCGCCTTCTTCCTCCGGCGCGCGGAGTCCG
AGGCCACCCGGGGCCTCCGGTGCCTCCTCCGCATCGGCGAGCTGGCCTGACACGGCTGAC
GTTCTCTCAACCAGCCTCTGTCTACTCCTCCGTTCAACCTTCGGCTTCGTCTCTTCTCCT
CATCCTCCTCGTCTCCGGTGGTTCCTTGATCTATGGATGGTTGGCGCCTGATGGGCGGTT
GTTGGATCCGATGGAAAGCTAGCTTCTCCGGATCGGATCAGATCACATCTCCCGGTAACC
GTTCCGATCAACCTCTTCCGGTATTTTTTCAGAGGAAAGGTTGGCCAACGGGCTTCCGGT
GGTTGGATTTGGTGGACTTATCGCTTGCAGTTCGGTTCGCTTCAATGGAAAGCTGATGCC
TTTAGGTTAGAAGAATTACTATGAGTAAGAAGGAAGGATGGCTGCTAGATTGGGTAGCTA
GCTGTTGGCTGCTTGGTTCTACAGTAGCTTGGAGCCGGTTCTAGTTGTTGTAGTGGTGGT
GGTGGTGTTTGGTTCAGGAGTTGGGATGAAATTAGAGTCTGAATAGTTATTTGGTTTAGG
TGATCTTATAAGTAGGCGGCCTGATTATGATTCAGGGTAGTTTATCGTTGCAATAATCTA
AGGTTTGGTGTGCGTTTGATCTGTGTGAGTTTTGTGTTAGGTGAGTCATGAGCTAAGTTA
TGTCATGTTTAGTAGGTCAGGTGAAGTTCTTTCTCTTATGTAAGATGTCAAGTTTGTATC
TATCAGCTTAACGGTGATATATATATATGAGTGGTAAATTTAGGTATGAAAAATCAATGT
TGGTGCCTCTTGATCAGGC
>gg_00298
GCGGCGCCGCCGCCCCGCCCTCCCCAGCATATCCATAATCATGACATAGTAGTCACCCTG
GCGACCTTTATAATGCACCTTGGGCACACCATGCGTGCCTCCTAGAGCGGTGTAGACTTG
CCATTCAGCCGGAGGGCCGTAGGTACAGCCCTTGCTGGTAGTGTGCTCAAATTTGATGGC
AACCTCTTGGGCAGCAGACGCCGCAGAGCGTCCAGCATGGGCAGCAGTCAGACGTCGGCC
AAGAAAGACATGGCCAAAGCCACCTTTGCCCAGCTTCCTCTCGACCTTGTACTCGGGAGA
TCCTCCGACCTGGACCGTGTCGGGGAAAGGCGCAGTGTTGGCGTCGTCGTCTTCGTTGGC
GGCGGCGGCGTTGTTGGCGCTGAGTCCGCCGCTATCGGCCATCGTGTTGCTCCGGTGGTG
GTGGTTGGTGCGCACGGGCCGCTTGTGTTCGGATCGGAGTCGGGGTTTGGGTTTGGTCAA
GACGGCGGGATGCGAAGGTGGAGGGCGGCGGCCGGGGGGCATGGCGGCGGCGGTCCCACG
CAGTCGCGGCGGAACATCGTCGAATCAATGGGCGTATGAACCCTATCTCTATCTACTACC
AGTCGATGGAGCGATGAATCGAATCGATCGATTCGATCTACAATAAGAATGGAAGAGACG
CAGCAACAACAAACTCACAATCGATGGGGGCGATTCGGATTTGGGGATTCCTCTACTTTG
GTTTTGGTGGAGCGCCGCCGGCTCCGCCTGCCCGCGCGCGATTCGGAGGACGAGGAAGAG
GAGCAGGAATCGAGGGCGAGGGGATGGATGGATTGATCTGATTGGGAGCGGAGGCGAGGC
GATGGCGCCGCGGGTGCGGGTGCGGGGGCGAGGGCCGGGATGCCGGTGCACCCTGCACAG
CGCACAGCAACAGCGAGCGCTAGTATTCCCTCTTCGCTGCTCTCCTCTCCTCTCTTCTTC
TCTCTTTTGGTTTTGGGGGAGGCCTGGACAGCAGCTCCTTTTCCCTCTCTTCCTCCTTAG
CCACAACACAAGCAAGTCTGCAGTCCAGGC
>gg_00299
AACCAGCTCGCTCCATTTTTCCATCTTCACCAAAGAAAACATGCAGTGGAATTTTGTCAT
TGAAGTACCACACCGGCTGCTGATTATTTTTCACAGCAACCTGTAATAGCGAGTTTGGTG
CACCAGGGCTGATATTCTGGAACGGGATCATTTGTAGAAGAGTCCTTGTTGATTGGCCTG
GTTGCAGTGGAGTAACCTGAAGTGCTTCACCAGCAGCAAGACCAAATGTGTTCTTGTTAA
ACTGGATCATAAATCCATCTAGGACAGCCTGGGTGCCATTCTCGAAAGATATATCATAGT
ATATCTGGCCATCACGCCGTGTTAGTTGTGCACTAATCTGCAGCCCTTGGCCTGTAGTCG
AAGGCAGTAAAACAGGTAGAGGAGGGCCGGAAGGTGCTGCAGGTTCATCAACAGGGACAA
TAGCATTGTCCATACCCATCAGATCACCTAAAAGGTCTGGCATTGCAGCTGGAGGTGGGG
ATGCAGCTGCCGGCTGTTTCACGGGTACATTAGAAGAAGTACCAGCACTAGAGGAAGGTG
ATGCCCCATCAACTCCCTGGGATGGGGACTCTGAATACCCTGTTTCAGCTGTATCAGCGA
ACTCCTCATCATCAGCCCTAGGAGCTGCCTTGACACGGCTGACAAATGATTCTGGGGGCT
TATGATAAACTGATGAAAGGGTAGAAATGTTTCCTAGCAGCTCATCAAGAAGTGATGAGT
CAAGCTGGTTGGAGTCATCACTGATCACAGGTTTCTCCGCCAAAACAACATCTTTTGCAG
CCTCAGGATCAGTGGACAGAAGTCGCCAGTATATGTAAGCTCTGTCCCTCAAATCAGGAT
TATCTGTTTCAACGGTTGCATTATTGAGAACAGCCTGTATCATCTGTTGCGGCCCCTCAG
TTGGCTTCTTAAGGAACAATTTAACAGTAGCGGTTAGCAGCTGCAGTTGAACTAATGCTG
GTTCTTCAGGGAATGTTTCCAAGAAGCTCTCAAGAAGTTCATCAGCATTGTCAATTCTTT
CAGCATATTCTCCAATTATCCAAATCATGGATGCCTTAGCCTCTGGTTCATCTAAAGTGT
CCAGACTTTCACAAAGTGTAGCGATGATAGACTCATACGTGTTAGGGTAGCGTCTGAAGA
TGTCTTTGATAACAATTATAGCTTCCTGAACAACATAATTAACTTTTATCTTAATCAGCT
CAAGCAAAACGCTGATGCACCTTTCAGCAGCTCTCTCCAATTTAATTGCACATCTCCCAA
TGGCACGAACAGCTTTCCGCACAAAGTCAACATCAACCTCTGTGGCATACTCCTTGAATT
CCAAGAGCACCTGATCTATATTTCGATCTGAGGCAAGCTTTATCATAATCTCCAGTTTTT
CCATCTTAACATATATAGGGTCATTGTACTTGCAAAAGAAAACCTTAATCTCATGTGCGA
GTATTGTAGGCCTCTTTTGAACTATCAGATTAATGTTCCTCAAGGCTACATACTGAATTT
CAGGCTCTGCTGACAAAAGAGTCACAAGAGGGGGAGCCATTTTCTTACAGAGATTCCTGA
CTACATCCGTGCTCGTAATGAGCTCCATTTGTAGAAGGATTATCTTGACAGCAGAAAGAA
CCACCGCACAATTTGCATGTTGGAGACGGGGTGTAACTCGTTCCACTATGTTTTCAGCTT
CCCTGGCATCTGCTGCTTTGTATCTTGACAAAGAATCCAAAATGAAGACTTGACCCCACT
CTGTGCATTCATTCAGAGCTGTCAGAAGCTTTGACAGTGTATGGCTGGTGATTTCAAAGA
TTGGCCGAACACTACTATCTTGAATCTCTGCCAGCGCAGCAACAGCATTTGCAACAACCA
TAGGATTATTGTCAGATATTAAGTCCTTAAGGGCCTCCAGAAATCCTCTGTCCTCTACTA
GCTCAGCATTTATATCATAGAGTTTAGCAACGCAAATAGCTGCAGTCTTCCGTACATAGG
GATCGTCATCCTTGAGGCATCTTTGAAGTGGATCACAGAGATACTCTGTGATTTTGTCCA
CACGGATACAACCCATTGAGTTGGGCTATGAGGATGAGGGCTGCGCTTTATGTGGCACAG
GCGTTGGACTACTGCAGTAGCAAAGGGAGGGCACTCTATCATGATCTGCATGCATACAGG
GTCGTCTTTGATGTGGCATAGTGTGTCCTAAGAGTGTGGTTTACAGTTTTGGCACTGTCT
TGCTTGATCCCCTAAGTGGAAAGCACATTCCGCCAAGTCATTTGAAGGACCACATATGCG
ACCTGGGCTGACAAAGTTCAGCTTCACCTCTATGCCATGCAGTTTCTAAATTGACACCTG
ATCTGCAAGGTTCTCCTTCATCTTTGACCTACTTGGGGAGGTACAAATATATGTTGGATA
CAAAGTTGGCCTGAATTCACTATTGGTCTTTCATCACTAAGACTAAGAAAAATACCTGCA
ATGATCCTTTTGGTAGCTGCTCATTCTCTGATCCTTTTGCTTTTTATTTATGCCTATGAA
ATAAGAGCCTCTTATTTTAAGTGGAAACAATTTCAGTCCATTTAAATTCATGGTAGAGGT
TGTCATTATTACCTGTCACTTTTCTGATCTGTCAGCAAAAGATTTCATTGAGCCATTGCC
TACAATTGAGTTTGTTGCACACCTACTGAATTCTGAAATTAACTCCACGCCACTCTCAGA
TGCAGAACAGGGATCGGAACCATTTTGGAATGCCTAGCTAAGGCCATGCCAGTGTAAAGA
AATCAGGTGCTCTTCCAACAATACAGAGACTACTTCGCTTTATACTGTTAAATCAACAAC
TGACGGCAAGCTGCCAGCGTAAAATCACCTATATCATTTCAAGATTTCACTTAGATCTCT
ATCCAGGTGTCCACGTGCGAAACTTTGGGTTTTGTTGGAAGCTGTCCAATTTCCATCCTT
CTGTTTGTGCTTCAGTAACTATGTAGTTTGAACCTTTTATCATCTTTTTGAATGTCGATA
GCTAAGATATATAGGCAGCTAATAGTATACTATTATCGTCGGTTGCTACCCATTCTCGCT
CCTGCCTGCGCAATGCACGGGGGAACTGACTAGTCTGTATAAAGCTGCTCGACCTGGGGG
GCCTTCGGGTTGACTCCTCGTACCGCGAACCTGCTGTAGAGTGGAGCTTTTGTTTGCGAG
AAGCCGCATAGAACTGATATCAGGCACCTCCACAGTGCCTCCGTCGTGGTCCGAGAGGTC
CACAA
>gg_00300
GGGGAATCTTCTTTTTGCATAGTGGAATTTGGGGGTGAATTTTGGAATCTAAACAAGGCC
AAAATCAAGCACAGCAACATCGAACCAGGAAGAAAAAGGCAAAGGGAGAAAGGGGGGGAA
AAAAGAAGGTGATTGAGCCTATTGCGCCAATATCTTACTACTACACCGCCACAAGCGGAC
AGCACGCCTCGGGACAAGCGGAGATCAGCTCCCCCACACCGTGCCCCATCATCCCCTCGT
CGTCGTCGTCGTCGTCTTCTTCTTCCTTCTCCCCCCATCCACCTCTCCGTCCGTCTCGAT
CTCCCTGCCGGCGCGGCCGGGATCCGCAGCCCGAGACGACGGTGGAGCGCGGCGGCGAGC
AGCAGCAGCCGGCGGCGGAGGAGGATCCGCGCCGCCGTCCCGAGACGACGCCACCGACGA
TGGGGCGCGGCAAGATCGAGATCAAGCGGATCGAGAACGCCACCAACCGGCAGGTGACCT
ACTCCAAGCGCCGCACGGGGATCATGAAGAAGGCGCGCGAGCTCACCGTGCTCTGCGACG
CCCAGGTCGCCATCATCATGTTCTCCTCCACCGGCAAGTACCACGAGTTCTGCAGCCCCG
GGACCGACGTCAAGACCATCTTTGACCGATACCAGCAGGCCATCGGGACCAGCCTATGGA
ACGAGCAGTATGAGAATATGCAGCGCACGCTGAGCCATCTCAAGGACATCAATCGCAACC
TGCGCACAGAGATTAGGCAAAGGATGGGCGAGGATCTGGACACTCTCGAGTTCGACGAGT
TGCGCGGTCTTGAGCAAAATGTTGATGCGGCTCTCAAGGAGGTTCGCCATAGGAAGTATC
ATGTGATCACCACACAGACTGAAACCTACAAGAAAAAGGTGAAGCACTCGTATGAGGCGT
ACAAGAACCTGCAGCAGGAGCTGGGCATGCGCGAGGACCCGGCGTTCGGGTTCGTGGACC
ACACGGGCGCCGGCGGCTGGGACGGCGCGGCAGCGGCGCTGGGTGGCGGCGCGCCGGACA
TGTACGCCTTCCGCGTGGTGCCCAGCCAGCCCAACCTGCACGGCATGGCCTACGGCTCCC
ACGACCTCCGCCTTGGCTAGCATCCATCACCAGCCAGCGCTGCCTGCTGCTACCTATATA
TCTACCTGCATTGCCGCCGCCATGGATGCTGCTCCGGCCTCCAGAGCACGTACTGCATGC
ACGCCAATGCAAGTTATTACTAGTTCATGCATCACCAAGCAAGCAGCAATATATATAATG
CATGCAACCGAGGTATTGTAATAACGAATAAGAATTACTGCAAGCCCAATGCTGCGGATG
ATGAACCGCTTATTTACCGCGCGCTTGTTTGGTGATAGCATGCGTAGTCGTCCCTGTGGC
TCTAATAGACATGTATATGTTGGTCCTGTTCATCTGCATGCATGTCGTTTGTGATTGTAT
TGTTTGTGTGTGTTCGAGAAAAATGGTTGTCGTACTTTATTATGATCGTGTGGTGTGT
>gg_00301
GTCCAATAGGGGCTTCTGTATGTCATGATGAAGCAATGGCAGCCAAAGTTTTACAGACAG
CACAACCTGACATAGTCACAGATTGCACCTTTGGAGTAGGTACTTCAAACCACGCTGGAC
GCTCAGACATGCAGCTACCCATTACACAGACTACTGTTCAAGAGCCTGGCCTGAGTTTGT
CCAAGGACCTCAACTCATCATGTATTCAAGGAACAGAGATCAAGAAAGTAGATTTAACAG
CAAAATACTATTCTGAATGCCATGGCATCCTCCGGCCCAAGCCTTTTCAACAAAACACTC
CTGAGAGTATGGGTATTAAAACATGCATGTATGGTTGTGATGATTATAGCCAGATTGTTG
ATCCTCAGCAGAGTACCATACTCTCAGCAAGCAAACCTTCACACTCAAGTGTTTTGCCGG
TTGACAAGCTTGATGACAAGGTCGTTTCACAGCAAAAAAAGCGGAAAAGGGCAACAGAAA
AGCTTTTACCATGGCATGCACAAGTCATGACCGTGCATGGGAGCAGGCATCGCAGAAGAA
TTCCTGAGTTGGATTGGGCTCGTGCTACCAGAAGATTGGTTGAGAAGGTAGATGGTGAGA
ATGCAACAATGGGAAGTAGCAGCTTTAGTACTCGGGCTCAGAAAAGACTTATTTTGACAA
CTAGCCTGATTCAGTATATTCTTCCTGTTGTACCAGCTAGACTTCTTGCCACAAATGTTA
CTAATTCCGCTGAAACCATTGTATACCACCTTTCTAAATTTGCACTCAGTGACGCATGTG
ACACTGTTCTGTCTGTTGGGAATGATGACACGCTACAAAACCAGAGCAGCACTTCTGCTA
TGGAAGACTCAAAACTCCTATCAGAAGTTCTGGAAACCTATGGGTCGAGGTTTGGCAAGC
TGGAAATTTCCTTGTTAAGTGCTGAGAAGAAGATGACATTACACGATATGGCATCAGAGC
TGCAGAACTTGGAGAAGTGGTATATTGTCTATCATCTTGCGAAGTGTCATGGATACGCTA
ACAATTCTGGACTCGACCCCTGCACAGCGACTGTCAAGAAACATGATGGAGCTGCTTCAG
CACCAGTAAACTCGCTGAGTAGTATCAAGTGTTGCTTACTGAACTAGGGCAGTTCAGGAA
CTACTAACAAACAAGTCTACCCACGTTTGTCCCAATTTCCAGCCGTCGTGCATCACCGCA
ATGCTGGCTGCGTAGGAATATATAGAACCATAGAATGTACTACTGCTTTCCCGTTGCCTT
ATTGGCTTCTTTTGTTAGGAAATTAGAAGCAACTTCTCAGTTTAGACGTAGGAATATGGT
GATGTGACTTATCCTGTGTTATGTGATCAGATGTAGGAGCACGGTGATATCATTTTTCAA
GTATAGCTAATGCTAGTTGTCTGTAACTTTCAGATGTTTAGGCTGTTTGCTTATCAACGA
GAATTAGCTAGCCAAAAAAAA
>gg_00302
GCACATATATATAGCCAGCTTAGGTTCAACCTTAATGATGATCCTACTTCCACCCAAAAA
ATCTCAGCAAGTCGAAGACCAAAGTTTACCAACTTGTTGAAGTTCATTGCAAGCTAGTCA
GATCGAATTCAGTGGGTTAATATGACTTATTAGCAGGCATCAGTAGTACACCACCATTAA
GAACGAGAGGAAAATCTGGCTATGGCTCTTTGGCTAGGAAAAACAGGACGTCTAAACTGC
ATACCAGGAGAGATTTCCATTTTGATCCAGGCCAGCATATGGGATCAACTTCACTAATAC
CTGAGATCAATCCAAAGGACCTCTCGTTAGCATCTTCGCTGTCGCAGCCAACTTTAAACC
TGGTTCCAATTGAAAAAGGATAGTTCAAGCCTTTCAAAAACTTGCAATACGGCACAATAA
ATTCTGATGCACCAATCCTTGGGTTGAAACAGATGTGAAATATACTTCTGTTGTCCAAAG
AACTGGCCACAGCAGACAGCATTAGTAGCTTCAAATCAGTACAGTTGACAGCTTCAAGTA
GAGCTTCATTTTTCAGTTGAACTGCTCTCCTCACACCCAATCTTAGTTCACCATCATTAC
CTCTAAGAAACAAGACTGCGTCCCCTGAGACTAGTTTCTTCTTATGGATAAATGAACTCC
ATCCAGTTGTCAGAAGATGCCTACGAGGTTGACCTCTATAGATATGACGGAACCTCCATT
TCATGCCATGCAAATCCATGGCAATAAGCTCCTGGGAAGGCCTAAGCTGCTCATAATCCA
ATGGTGGAAAGCAGTCCTCTGCAGCCCGCCGAGGAACAGAGAATCCCCCATGAGTGCTTG
TATCAGAAGCTGTGAGCGTCTTGCAGAACATGTGCGATGTGAGCTTTTCTCCATCACCAT
CCTCTTTCTCACCATTCTTCTCCTCAGTTTCACCATCATGGATGTTTCGACCGACAATCT
TATCCTCCGCCACCAGCGCAAGCCGCGCGTACACCTCGTCCGTCGCCGCATCCGCCTGCA
CGCAGCACGCAGTCGCGCACCGGTGTAATAAGAAACAAAACAAAACAAAACCAAACCAAA
CCAAATCACCAGTCGGGCAGCAGCACGACACAAGGTGGGACCAAGCTCACGCGTAGCTCG
ACGTCGACGACGCGACACACCACGTGCGGCGGCACGCGCGGCGCCGCCGCCGCAAGGGCC
GGCAGCTCCCCACCGTCCCCGCCCGCCGCGAGGTGCGCCTGCGGCAGGTACACCACGGCG
CTGCCCCGCCGCGGCAGCGCCACCCCAGCCCCCGCGCACGCGTGCCACAGCTCCGCGCAC
ACCGCGCCCGCCGTCGGCTCGTCCTCCTCCACGGTGTTGAGATCAATCCCCATCCCCCTC
TCCCGCCTACTACTTCTGGGGTCCGTCCGTCGGCCTACCAGCGACGGCACGTTAATGGCA
GGAAGCAACCTCCGAAGCGGACGGCGTACAGGTGAAGGCGATAGAGGTGGGCAGTTAAAT
CGGCGGAGGCGGCGGCAGTGGCATTAATGCGCTTGTCCCCCCGGAGGCGCCGCTCCCGCC
GAGGCGGGGCAGTGCCCGTCCCCAACGCCCCTGCGCCAGAGCCAGAGCCCACCACCGCAG
TCGGCTTCGATGCGTGCGGGCCGCGGTTCCTGTTCCCGCCCTCCTGACCGCTGCGGCAGC
ACGCGGTGGC
>gg_00303
GAGAAACTTGCAGACCATCTTTTTGTGCACCAGACCGTTCCCTTGCCTCAGCTAATTCTT
GCTGGAGTTGTTGTATTGTATGGAGAAGGCTCCGCTGCATTTCGGCATACTGCTGCTGGA
AGCTAATCCAATATTGATTAAATTGCTCCATGCGCTCACGTAACTCAACTTGTAGGGATT
GAGACTGCAAAGCATCCATTTCTCGAACTTGAGAAACCCAAGCATGGGCTTCCCTCAACT
GTTCATCTTTGTAAAGAATGTTGTCTTGAGCAGCCCTATGCTGGAAACAATAATGTGGCT
ATCCATAAGCAGCTGAATTTAGAATGCTAACAACACTTCAATCGTTATTAGTTCAAGAAA
GAAATCATCCAACAACGCTGAGTAACCAAGAAGAAACTCTCCTATAACCAAATGGCCATG
GTTTCAAAGACGACAAGGCAAGCTGGGTACGCCTTATCTCCTAGGTGACAAGGAGTAACT
AGATCCCCATGGCGAGCTGGGTTCGTCCAGGCAATGCCTTTGAAACAGAGTAAATGACAT
TTTCAATACTCAGGGATCAGTACAAAAAACTAAAACAAACAGTGCCATAGGCCACAGCTT
AAGATCCTTTTTTTCTCGAATATGCAGGAGATCTGTAAACCATTATATTGAGAACACAAG
GTTGCAACACACACACACAGAACACAGACTAACACTCATCCACAGCTTGATTTTCACTCG
TGGTAAGAGAGCAAATATAACAACATAATTTAGAGATGTGAAATCAGAATGGGCCTGGAA
AAACTGCATATTATATGTAACTTGGTACATATTATCAGGATATTACTGAACGGTGCATCC
ATTTCAGGCTTCTAGCATGCCAGTGATTTGAAAATTGAAAGGTATACAAACTACTGCCAG
AGAGATCATGCAAACCAGGACAGTACACTTATCAGAGATAGAATGTCCAGTTTGAGGAAA
AATGATAATGTAGTGACAGTACAAACATAGACATGACATATACTATATAAAAAGTGGAAC
AGAAATGACTAGCAAAGAATACATGTTCCTCTAATGCAATGAACTGGCTTTCTTTTTCAC
GCAGAAGTTCTTGGAGCTCATGAATTTGTTTAAGATGTTGGGCTCTTTCAGCTTCAGAGT
TGTCACGTTCCCTTCTGACAGTTGCCAGCTCTTTGGTCTGTTCTCTAATAAGATCTTGAT
TTGCCCACACCGTTTGATGATCGATCTTCAGAGCATTTAGTTCTCTATCTTTGTCATTGA
GTTTCATTTCTAGTTCAAGAATGTACTGCTCCCGCTCATGCAGTTGCTCCTGTTCAATCC
GAAAATCAAAATTATTTTCAAATAAGGACCAGACAATCCCAGGGTAATTGGATGTAACTG
AACTAAGCAATGTAAGCAGCAAGAACATGAAATCAGAACAACAAAAGTAGAGGGGTTTTA
CAGAAGCTACCCTGTGTCTTATCATTATACAGACAAAAAAGAACTGAGCACAATGCATCA
TTTAAGTGTGCTGAGGATTAACCGCTAATCAAATTATTTGTCCATCAGCATACATGTTAC
AAAGGACAAGGATGCCAACAGAGCTACAGTCTCCACCAGCATGACATGGGTTCAGCCGTT
TCGATGGCAAAACTACAATTCAACCAGTGAAAGGTGCTTGGCCATCCAGCCCCTTCAGAA
AAGTTAAAATATGGGAAACCAGCAGTACTACTAGCCAGGTCATCTCCAACTACTGGTAAG
TGAAGCACACACTTATTTGAGCTAGGTACTGGTAGTAGAGAAACACTGAGCTCAAAGCAA
AAGGAACAACTTTGATCTTTGCCACAGCTGCGGCATGCTTCTTGGCAGCCGCCTGGAAGC
TTTGTTGCGCCTCGATGATCTGAGGTTGTGCGATGGCCTGCGCACGCAGCTCGATCTCGA
CCTGCTGCAGCTCCTCCCGCTGCCGCGCGAGGCTCTGCAGGCGCTGCTGCAGGATGTCCT
CGCTGAGCCCTCCGCTCCCATCAATGGTGATGGCGCAGAAGTCCTCCAGTCCGCCCGCCC
CTTCCTCGTAGATAGCTCGGTCCTCCGACTGCCCCAGCTTCCCGTGCTCCGCGGCGTCCT
CGGCGCCATTGGAGCGGAGCGAGGAGTCGGGGACGGCGCGCCACTCCTTGCGCGCCCCCG
CGGGCTCCATCTGCGGCGGGGCG
>gg_00304
TTTTTTTTGAGGTCGATGCCGCCCCGCTGGCTGAAAAGACCTGTTTTTATTTCAAGTAAA
CAATGATGCAAATTGCAATGAATCACATGCTTTCGAGGAAAAACAAGGATATTTGACGCG
TTCACAGCTCTACACTCTAAAAACTAAACCCCTCTGGCTATGCACACGACTTTCTTCCCG
ATGGCACTGCCATGGCTATAAACTCAGGCTTCTACAAATCCTATTTGGATGATTGCCTAT
CTAGAGATACACTCTTGATTCAACATGGAAAACTGGAGAAAGACACTACCTAGCAGGCGC
GAACCTCAGTGAACCGGCTTGAAGCTGGTTCACAATTGCTGTTGTTAAGTTTCAGGGAGC
CAAAGAGGCAGGACAATCTCCTCATGATGGGCCTGCGAGTGGCAACTATCAACGACACGG
CATCTTTCCTAGTACCAATATAAGTATCATAGCCCTCAAGATCTGCTTCAGTTATGAGGA
CTGCATCGGTGCACCCAGTGGGGCTGGCTGGCTTAGATAGCATAATTTGAGAAAGTGGTA
AGCCACTATCTTCGCAGTCAAACTCCATCACGTGATAATCATCATTTTCTGTGTTCGTAC
GGCGAGCTTCAATGGCTTCTAGGAAACAGCCCAGGTTTGTACTCCGTACCGGAAGTTGTC
CAGTGGTGAGAGTTCCAAATGAGTTAACAGCATGCCACTGCGATGGTGCCAAAAGCACTC
TAGGCCTAATGGATCGGACATGATCCAAAGCTGCTTCAGGGGTCATGTTCCTGTATTTAA
TCAAGTAGCACAATACAATAGTGGTGCTTCGTCCTCTTCCAGCTTTACAATGAACATACG
TAGTACCGCCTTGTGATGCATTCCGGTGGATGAAATCTATGGCTTGAGAAATATCCTCGA
GTGAAGGTGCAAAGAGGTAATCTCTTGTTGGAATTACCAGGTGCTCAATCTCATTGGCCT
GGTATAAAGATGTTGGGACAAGAGTTTCATAAGGTTCATTCAACGTTACAACCCCTTGAA
CTCCAAGCTGCTTCAATCGTGGAACATCACTTGGAAAAGGAACAGCGCCAAGCAAAATAA
ACTGGTCGACGCGATCCCACCACCGGAAGTCCGCCTCGAACCGGTTGCGCAAGACGTTGT
ACAGCAGTGTCGGGTAGAACAGCACCCTCGCGCCGGCGCCGACGAGCGCGCGCTTCGCCT
TAAGCCGTACGAGCTCGCCGCCACCGCTCGCCTGAACCTCCTCCTCCTGCTGCTCCTGAC
CAGCCCCGCCCTGCATGGAGCCAGGCGC
>gg_00305
ATCACCAGCATTGTGTTGTTCATCCTCCACGATCATGTTATGCAAAATAATACAAGTCAT
CATGATATCGTTGAGCTGCGAACGGTCCCAACCATACGCGGGTCCTCGGATCACCGCAAA
CCGAGATTGCAGGACACCAAATACACGCTCGATATCCTTGCGTGCACTTTCCTGTTCGGT
GGCAAAGTGATGGGTCTTCATCTCCATGGGGTAACGAATACTCTTAACAAAGCCCGCCCA
CTCAGGATAAATCCCATCGGCAAGGTAGTACCCCATGTTATACGTCCTTCCATTGACTTA
AAACGAGACAGGGGATGAACGACCCCTTAGGTAAGCCAAGAATATCGAGGATCTATGAAG
GACATTAATGTCGTTGTTACTACCAGGCATGCCGAAGTAAGCATGTCAAATCCATAGATC
ATGTGATGCAACCGCCTCTAAGATCATTGTTGGATGCTTCCCCCTGCTCGTGAACTGACC
CTTCCAAGCTGATGGGCAGTTTTTCCACTCCCTGTGCATGTAGTCAATGCTACCCAGCAT
CCCCGGGAACCCACGTTCCTCACCCTCCTGAAGAAGCCTAGCTACATCGGCAACGTTGGG
TGCCCTCAGGTAATGATCCCCGAAAACCTCAATAACAGCCCGACA
>gg_00306
GGACTCCTCAAGGAATTCCTCCATGGAGAATCAGCAGTCCATTCCATCTCCCACTGGGAA
TTATTCAATTTCTGCCTTCTGGTCTTTGTCGGAACCGTCGTCCATATCTTCTTGGGTACA
GAGCCCTCAAGTGGATTTGAACTACAACAATAATCTATTAGCTTCAGAGACTGTTTTCGA
CCCTTACAAAGCCCGTGAGAAGCTTAGCTGGGCTGACATAGGCAGCTACAGTGCAGCGGC
CGAAGTTTCGTGGATGTCAGTTGGGAAAAAACAACTTGAATATGCAGCGGAGTCACTTCG
CAAATTCAGATTGTTCATTGAGCAGCTGGCAGAAATAAACCCTATTCACCTCAATGATGA
TGCAAGGTTGGCATTTTGGATCAACTTATACAACGCGTTGATGATGCACGCTTATCTTGC
TTATGGTGTTCCACGGAGTGACATGAAACTGTTTTCACTGATGCAAAAGGCTGCATATAC
AATTGGGGGGCATTCATTCAGCGCTGCATTTATTGAATATGTAATTCTGAAGATGAAACC
ACCAAGTCATAGGCCACAGATGGCTCTGCTTCTTGCCCTTCAGAAGATTAAGGTACCTGA
GGAGCAGAAAAAATTCTGCATTGCGGCACCTGAGCCACTTTTGACGTTTGCCCTCAGCTG
TGGAATGTATTCTTCTCCCGGGGTGAAGATATACACAGCAAACAATGTGAGGGAAGAACT
TCAAGATGCACAGCGTGATTTCATTAGAGCATCAGTAGGAGTAAGTCGAAAAGGGAAGCT
TCTGGTCCCTAAGATACTACACTGTTTTGCCCGTGGTTTTGTTGACGACAACAGCTTCCC
TATTTGGATCTCGCATTTTCTACCTCAGCAGCAAGCTACATTTGTTGATCACTGTGTGTC
TCAAAGGCGGCAAAGTCTCCTGGGCACCCGTACTTTCGGCATCATTCCATTTGATTCTCG
GTTTCGCTACCTCTTCCTGCCAGATACGGGATCTTTAAATTAACTGCCATCCTAGATTCA
GATGCTTCCTTGCCCAGATAACCTGAATGACAGCCTAATCTCCAACAGGAGAACATAAAC
AACACACAAGTGATGAAGTCCAAGCCCTGATGGACAGTTGAAACAGTGTAATAGCTGTCT
CTCGAGTATGTCTGGAAAAGTAAGTTTATATCCAAGGGTCATGGGCGTCTCAAATTTGAG
AAAGCAGCCACCAGATTGGCCTGTGTCATTGGAAGCCAGATGTATATCGTTGGAATGTCT
TAATTGGTTCTCTGCCTTGACATCTTGTCGAGTTCCATTAAAAATCTGTACATAACTCCT
ATTTCCAGATACAAACTTAAGTTCATCATGGTGCTGTGTATGCATTATATCTGTTCACCA
TGGTTCTGACAACATGTATATGCACATGCATAGGGC
>gg_00307
GCCCAGCGTGCTGAGCAGGTCTGCATGAGTCGTGTGTTTTGGTGGGTCCGCTTTGCCGAG
TGGCTTTGTTGTTAGACTTGCGGCTGTCTCTGTCATCGGCCACGGACGGCGGCGGAGCAT
ACGCATAGCAGCAAGCAAGCAGCGGAGACGCCGGAGAGCGGCGAGGAAACATGGAGAAGG
AGCAGCTCGGCACGCTGCTCCGCGACCTCGACGCGCTCAAGCAGCATCCCGACGACCTCG
CCTCCACCATCGATCGGATGCGGGAGCGGCTAGTGGCGATGATGAATCCGGCCGCCGGCG
CCGCCGCTTCTCGATCCAAGATTAAGGACATGAGCGCGGAAGTGGTGGACAACAACCCCT
ACAGCAGACTTATGGCGTTGCAACGGATGGGCGTAGTGGAGAATTATGAGCGCATCAGGG
ACTACTCAGTCGCCATCGTTGGCATAGGTGGAGTTGGTAGTGTTGCTGCGGAGATGCTCA
CTAGATGTGGAATTGGACGCCTGTTGTTGTATGACTATGACACCGTCGAGTTGGCTAACA
TGAATAGATTGTTCTTTCGTCCAGAACAGGTTGGAATGACCAAAACAGATGCTGCTGTAC
AGACACTTTCTGGAATAAATCCTGATGTTGTGTTGGAGAGCTACTCATTGAATATTACCA
CAGTCAAAGGTTTCGAAACATTTTTGGCAAGTTTAAAAGCACGGAGCTCTGATGAACGTA
GCACTGGAGTTGATCTTGTCTTGAGTTGTGTCGATAACTATGAAGCTCGTATGGTTGTAA
ACCAGGCATGCAATGAGCTCGGTCAGACGTGGATGGAGTCTGGTGTCTCAGAAGATGCTG
TACTGCTGGTTCCTGGTGAAACTGCATGTTTTGCATGTGCTCCTCCATTGGTTGTAGCAT
CTGGAGTGGATGAGCGTACACTTAAGAGAGAAGGTGTTTGTGCTGCTTCTTTGCCAACTA
CAATGGGTGTTGTTGCCGGTCTCCTGGTCCAGAATGCTCTGAAATATTTGTTGAACTTCG
GACAAGTTTCCCCTTACTTGGGATATAACTCACTTAAGGATTATTTCCCTGCAATGGAAA
TGAGGCCAAATCCACAATGCTCGAATCCAGCATGTGTTCAGATACCAGATAGATGATTCT
CAATATCTAGCCGCCCTGCCACAGCAGGCAGGTTTGTATCTCTGTGGTTGCCGAAGAGTG
GTTTTGAGTTTAGTTCGTGTTTGTGTGTAACTATTATTGAGATATACAAATGTGATACAC
TTACAATGCAAATGTAGTTTTATACTGGACTTGAATTTAACTTAAATCATAAAGACATGA
TTTGACTTCGACGCACACCACCGAGAGATGGTGTCAAAAAAAA
>gg_00308
CATGAGCTTACGGGCAACTTAGAACAACTTGCCATGAGCTTACGGGCAACTTAGAACAAC
TTGCCATGAGCTTACGGGCAACTTAGAGGCAAAAAGCCCAAGGGCCATTGATGTAAGAAC
TCGTGTATGAGTAACAGATTTGTCAGGATCAGCACCAACAATTATCTTGGAAACGCTAGA
GGGAACTGTTAAGACATGATATAGGCCCATATTATCTTGGCCCATATGGCCCATGTGCCC
TAGTATACATACACCACTACACAGCAGTCTCTTCTTCTCTCGCTCTGGATTTCGTCCGTC
TTCCCCAAAAGGTAACATGGAATCAGAGCAGGATTGGGGTTAGGGTGAGGAGAGATTCTC
CTCAGATCCACCCGAGATCCAAAAAATTTTTTTTTTCTCACCGCCGTCTCACCCGTCCGT
CTGCCGCGGCGTCTTCCGCGCGCGCACGCCAGTCGTCCGTCTCCGTCGTCCTTCGTTTTG
CGGCACAGCGCGACCCGTCCTCGCCCGTCGCCGCTCGTCCGTCATCGTCGAGTTCCGCCG
CCGTCCCGTCGCCGCCCGTCTGCCACCGTCGCGCGGATTCCGG
>gg_00309
GTAAAAGACCTATAAATAGTCCATTGCAGGAGCATTGTTATGGCAAAATTCAGGTGAGGT
GAAGTGAAGCCGGTGGCCAGACGATTACACAGCACACTCGAAGCAGCAATGTTGGGAATG
GCGCGCATCGGCGAGTGGAAGCCGGTGATCGCGATGCTAGTCTTCGACCTCATCTCCGCC
GTGACAACAGCCCTCATCAAGAAGGCGCTGCAGGAGGGGCTCGACCGCCTGGTGCTCATC
ACGCTGCGGCAGCTTGTGGCCACGGTCTTCCTCGCTCCGATTGCATACTTCAGAGAGCGG
AACACAAGGCCTAAGCTCACACTGGAGATCCTAGTCTACCTCTTCTTCAGTGCAGCATTT
GGCGCCGCTCTCTCTCAGTACACCTTCTTCTACGGGCTTCAGTACACCACTGCAACGTTC
GCCATAACTTTCACCAACGTGGCTCCTGTGCTCACTTTCCTCATTGCAGTCTTGCTAAGG
GTGGAGTCACTGAACATGAAGAACAAGGCAGGAGCAGCAAAGATCGCCGGGACGCTCACG
TCGTTCGCCGGCGTCATGCTCCTGACCCTCTACAAGGGCGTTTCCCTGACGCACCTAGCT
GAAGAACCTAGCCCGGATCACCACGGAGAAGCACCAGGGTCGTCGTCGTCTGACAGGAAG
AGCTGGACGCTGGGAACTCTGGCATTGCTCGCCAACTGCCTGTGCTTCTCCTTCTGGCTG
CTGCTGCAGTCCAGGCTGACCAAGAAGTACCCGGCGCTCTACTCCAGCACGGCCTACATG
TTCCTCATCAGCTCGCTGCAGGGCGGGGCCCTCACGGCGGCCATCCAGAGGCGAGCTTCG
GTGTGGGTTCTGACGAGGCCGCTGGAGATCGTTACGGTCTTATATACAGGAGTCATGGGG
TCTGGAGTGGGCTACGTGCTGATGACGTGGTGCGTGGAGAAGAGAGGGCCGGTGTTCACG
TCAGCCTTCATCCCTGTCATCCAGATCATGGTTGCCATAATCGATTTCTTCTTTCTCCAT
GAGAATCTCTATCTTGGAAGGTAAGCTGCTAGCTGCTTTATTACCATAATACTCAACATC
CTCATCAGCTGAAGAATTGAAGCTGTTGGCTAGCAAAATGCATGAGCAGGCCATAAGAAA
AAAAAAAGCAGGAGTATCCATACTATAGCTAGCTCTGCAGACACCTACATATATACATCA
CGTTGAAGTGATGGCATGCAGCTAGCTAGCTGGGTTTTTGGAATTCCAATGGATGGACCA
AATTGCATCACTTTTTTTGTATTTTGTTGTTATCCATGCATGCAGTGTTCTGGGATCCAT
ACTCTTGATTCTGGGCCTCTATATTCTGCTGTGGGGAAAGAAGAGGGATGCCTCGGAAGC
ATCATCATCATCATCATCATCAGCTGCTGCTGCCAAGGAAGAGGAGGAGGACAA
>gg_00310
ATAAAAACAAAAAAAAGTGTTACAGCCGACTAAACGCACCCGTAGTCATGCGCCTGCACC
TGCAGAAAACGAAGACAGAGAAATGGCCCCAGTTGCGCGCGCGGAAAAACTAAACTAGCT
GTTTGCTGTTTTTCTTCTCTTGTTCACCTCGCGTGCGCGACAACTACGCGACCGCCGCCG
CCCTGCGCCCGCCCAGCTGCCCAGGTCTTCGTCGAGCCCTTTGCCGGCGACGACACCCAC
CGCACCAGTCAAATGAATAGTTGATTTCCTTTCAAGGTATTCCTGAACAACTATATTACA
GTCATGAAGTCGGTACCCAAGCAAGAGGCACAACCAAAACCACGGCTCATTGTGCGCCTT
GGTGTATTCCTTGCATCTCACCACATTCTCTTCAGTGTTCTATGCTGCTCTGCTGGCATT
ATCACACTACTACTCCTTCCTTCACTTGCAAAAAACACATACCTCTCGGAGAATGCTCTT
ATACCCGGCTCTGCCAATCCATTATTTTCTACTGAAGATGCCATCGAAGCAAACAGATTT
ATGAAAGGAATGGAAGCTGTGGCTAGAGACTCAAGAGGTGTAATAGGTATGGCAAATTTC
ATAACACAGCAAATAGAAGCTCTAGGTGCAGAAGTGTGTTACCATAAGTTTCTGCCTCAT
AGCAAGAATTTTCATCCTCTAAAGTTCTTCACCTCCATGACAAATGATATTGCAATTCAA
CCTAATGGCACCGCCACCAATTTTGGGATAAACACTATTGGCATTGTACGAGCTCCTCGT
GGCGATGGAAAAGAAGCAATAGTGCTGGTTACTCCTTATAATTCTCAAAGAGTTCAATCG
AATGAACTATTATCGCTGGCTCTTGGTTTCTCTGTCTTCTCTCTCTTAAGTCGAGCAGCA
TGGCTGTCCAAGGATGTTGTATGGTTATCTGCAGACTCACAGTTTGGAGAGTACGCTGCA
GTCTCTGCATGGTTAAACGAGTATCATAATCCTGTGTTTTTGAGTCACTCAGTGGTATTG
CATACCAAGATGTATGGTGCAAACCATATATATGATGGTAATTCAGAAAAAACAGAAGTC
ACAGCTTTCAAACGTGCTGGAACAATGGCTGCTGCTCTCATATTTAAAGTTGGGGAAACC
AGAAGATATAGTGACAGGGATAGTGTTATGATTTATGCAGAGGCATCTAATGGACAAATG
CCTAACTTGGACCTTCTGAATGTGGTGCATTATTTGGCTGTTCATAGACAAGGTTTTCGT
GTGAAGGGGTGTATTTATTAGATAAAAACCATCCTCCTCGGAGTTTGGTG
>gg_00311
CTTCGCGCAGCTCAGCCCGCCGCTCCCCATGCCGGCACTGGTCAAGCGCGAGGTCACGTC
CGCGGCCGAGGGCTGCAGATCGAACGGCAACGACGTCGCCGCCCTCTACGACCTCGTCAA
CGCGATGGACCTGGACGCACTGGACCTGCTCGACTCCTCCAATGAGCGCCACGATGACCG
TGACAGCCACGCGTGCCAGAGGAGGAAAAGCAAAACAAGCAGGCTACAAGAAGGTACTAG
ATCTCTTGAGTTTGATACGATCTGATCCTCACATCCTGCTCAGTGCTCACTTCTGATGAA
ATGCAATGCAGTTAGAAGGAACTGACAACTGTTCTTAGAGTCTCAGGGGCTGTTTCTGCA
CATGTGGCCCTGGCGTTAACACGGCCGCGGATGTTAATGAAGTTGCCGTGCGATTGGCTT
TAAGATTTTTAGTCCAATTTACCTGAAAATATATGCTTTTGGTGAATGTCGGCTCCAGGA
GCAAAATATAAAGATTGAGAAAGGGAGGGAAAGACACATCCCTGTATATCTATGTTCCAA
CATTTTAATTTAAATCTGTGCAGTTCAGGCTATTACTAACAGCAAATGATTTTGCTGCCA
CATCTATATAACTGCTTCTTGAGTTTGCTTGCAGGTCATGGTTCTATGGTCAGATTTCTG
CAAGGTTGCTTCTTCAAACAATCTAACCATTCACGGTTCTTTTCTCTTTATTTACATGTC
AGATTAAGTTGTTTTCCCAACGTGAGTAGTTATATAAGAAAGGGCATTGCTAGGAAAGTA
AGCAACAGGTCATACCGAAGGCAATGTCAACTGCTTATGATCCTAAGCTCTGAAAAGAAA
AGATTGATTCTTGATGAGGGAGATACCGAGGAATCCCGAAAGATAGCCATAGCTGCTCTG
CAAGCATCAGAACAATTTATTAGAGGAAAAGGACTTCTGAAGCGTACCACACAGCTCCAC
CAGCATCAAGAATCCCGGCTTCTTTTATAATACAAAAAGCAAGTTCCAGAGCTACCCAGG
ACCTATACATAAAAAAGGGTAATAATTGGACTCGAATATTGAGGCTAGTTCTATGGTTGA
AGAGGAGATTCAATACCTTCGAGTGGCCATGGGTCATGAAAATGAATCATTTGAGGACTT
CGTGTAAGCACATGATGCATGCCTAGAGGACCTTATGTTTTTTCCTACCAACAATAGCTA
TGGTTTAGCTAGTGTTGCTGGAAATGCTGATAAGATTTCTGCTTTGCAAAATGAGTTTGA
AACTGTGAAGAAGCGAATGGATGATGAAGCTAAGAAGGCTTCTCGGCTTGAGCAGAAGAT
TAAGCTTCTGACACAAGGATATCAGGTACGGGCTGGAAAACTGTGGTCACAGGTCCAAGA
TACATTCAAGCAAATGGACACTGCTGCAACAGAACTCGAGTGCTTCCAAGAGCTGCAGAA
ACAGGAACATCTTGCTGCTTCATATCGAATCCTAAATTTGACTGAAGAAGTGAATAAACA
GAAAGCACTAGAAAGGACCCTCCAGAGCCGCTATGGTGAGCTGGTTTCTGGTTTCCAGAG
GATCCAGGAACAGCTCGAGGAGCACAAGAAGCAACTCAAGGTACAGGAGGCGATAGAAGC
CAAAAACTGTGCTCTGGAAGAGGAAGTTGCGGCACCAAATCATGCTGCTGAGGAAGAGGA
TGAAAGGAAGCCTCTCAGCTCTGAAGAGAAATCACAGCAGACAAGTAGAGCTACTGATGA
AGAAGCTGCAGGAAGCAAGGGAACCACCGAGGATCAGATGGATGTGGACAGCGGGAATGG
AGACGGTGGAGTCGTAGGCCCTATCCCACCAACACCAAACACTGAAGGGGATAATGATGA
AGTATCAATTCAGGAGAACACTTCTAGCACTCAGAGTAGTGACTGTACCTCCACGAAGGA
TGGGGCTGACAAGATCAATCAAGTCAAGTTAGGAGGTCAGGATAAAGCAGATGACAGCAT
GGCTGTTGATGCTGGCCCTCGGGAAGAGGGCAAGGATGAACTTGCACCTGTTGGCGCCAG
CATAAGTGAAGAAAACACCACTGTATCGTTGGATCAAGCTGTCTCAAAGGAGGA
>gg_00312
ATTGTATCTAACTTGTATCCGGTGAGCAGTCTGCTGCCGTGGTTATCGTGAGTGCAGTTG
AGTAAATCGCCGGTGATCCCCGGCCGTATTCGTGTGTGTGAAGAGGTGACCTCGCCGCCG
GCGGGTCGCTAACATATACATGTGTCATGTACTTCTTAGTCCTTGTATATATATATATAT
ATAAAACCTTGAGCGAGCTGCTGCTTCCTGAAATCCTCACTGCAGACTCTGCTGGGAGGG
AATGTGTGTGAAGACTGAAGAGAAGAGTGTAGCAGGAGCGTGGGGAGAGAGATGTCAGGA
AAGGAGAAGAAAACAGCCTTAGAAGAGAAACTCCAGCTTCTGCGCTCCGTCACAAAGTCA
AATGCGGCAAACAAGACGTCAATCCTGGTAGACGCGTCGAAATACATCAAGGAGCTCAAG
GACAAGGTTGAAGCAGCAGCTGCAGTGGTGTCATCATCACAAGCTGCTGACAGTAGTAGC
GCCATGCCAGCAACGGTACGTAACGTTATCACATTGTTACAACATCACCACCCCTAGATG
ATGATTGCCATTATATTTGCAGAGGCAATTTTGCAAGCAACGCAACATGCCTACATGTAT
GTATGTATATACATGATGAAACAATTGAACCTCTCGATCCATTGCATCATGCATGTCATG
TTTGCACAGGTGAGCGTCTCGTCAGTGGAGCTTGATAGCAACAGTTGCAGCAGCAGGAGA
GGGTTCCGGATCAACGTGTCGACGGAGAGGAGCCGGCCTGGGCTGCTGGTGTCGGTTCTG
GAGGCCTTGGAGGACCTCGGCCTCGACGTCCTCGATGCCGACATCTCCTGCGCCGACGAC
ACCGCCTTCCGCTTCCAAGCGCTCGGCGGATCAGGCCAGCAGGGCAAGCAGCAGCAGCAG
GGGGGAAGCGTGGATGAGCAAATGGTTCAGCAAGCGGTCTTGCAGGCCATCAGCAAATGC
ATGGACGATGACGATGAGTAATA
>gg_00313
TTTTTTTAAAGGAAGCAGTAAACCTTAGTGCAACGTGCATTCAGTATACGCGGAGCTAAA
ATATCACATCATTACACAAGTAGGAGTATGTAGCAGCAGCGCGGTTATTCTCTGTACACT
ACAGATACAGAACAACTGTGGATCGAGTTCCGAAGCACCCGGTCTCTGTTCGGTTCAGTT
GAGGAGATGAAAGCTGAAGCAATCATAAATTAGATTACTGATTACACAGCACGCAGCAGG
CAGCAGGCAGCAGGAATCAGGGCAACCTCCCTCGCTCGCCCTGCTGACGACTGATGAAGC
AGGGAGGGAATAATGGATACAACTAATCGCTCTTCCTGAACTTGCTGACGCCGCCCTTGA
GGATGCTCTTGGTGTCCAGCTTCCGGTACTGGCTCTGCACCACGCCCAGCATGTTGTACA
GGAAGTCGTCCACCTGGTCCTGGTACCTCTCGTACAGCACCGGCAGAGTGTGCGCGCACA
CGAACCCTGAAACCATACCAACCACACCATCCGTCAGCGGCTAATTAAGCAGTTACCAGA
CAGCAAACAGAATATTCGGAACTGTAACGTAACCCTGAAAGCACAAGCACTGCCAGAATT
CAGAAGTCATTACCGACGTAGATGACCGTCAGGAAGTTGCAGAAGCTGCCGACGATCGCC
GCCGCGAAGAACCCGGCGATCACCTTATTTAATTAATCACCAATGGTAAAATTAAAAGCA
TTATACAGGAAAACAAGCTCATCATCAGTCTGTCTGACCATACATAGCTACTACTGCATG
TTGTAAAATGTTCAGTGAAGAGAAAGACAGGCATGCATGCAGAGTCGGGTACAGAGTGTT
GCACTCCACAGCATCACTTACGATGACGAACTGCTTGAGGTCCCGTCCGCAAGACACGTC
CTGGAGGTAGCCCAGCGCCCTGTTGACCTGTGCGCCGACGGCCGTGCCCACGTTCGCGAA
CAGCTTCTCCGGCAGCTGCACGCGAGGCACGCTGGAAGGGGACCCGCTGTTGAGCATGGC
GACGAAGGTGGAATAGGCGAACTGGACGGCCATGCCGAGCGCGAGCAGGAAGCAGACGAT
GGTGAGGAAGTGGTAGTCCAGCCACTCGAAGAAGACCCACACCAGCGTGGCCACGCCCAG
CACGCTGGAAGAGATCTTCTTGTTCCGCCACAGCAGCACGTCGGCGGATTTTCCGCCGCC
CAGCACGTGGTGGACGGACTTCTTGTTCCTGTTCTCACCACCGCCGCCGAACAGCTTCTT
GGCCTGGTCGGAGATGGAGGAGCCGTCACCGTCGTCGAACCGGACCGACTTCTGCTTCGG
GAGGTTCTCTGCGATGGTCTCCATGATGTTACCCATCAGGTCCGCCGCAGCGTTCTCTGA
ATGCTCCGGCATCTTCGATCCCGCCGCCCGAGGAACAGCGGTTGGACGCGGTGAGCTCGA
ACTGGGGCGCCCTGATCTTCTGGGACAATCACAGCAGGCAACCAACCAGGTATCGGGGAT
TCTTGCTCACCAATGGCGAGGCAGAGCAGCCGGGGGAGACCGGGAGAGGAAAGGTAGTTG
GGGGAAGAGCAATTAGTTCATCGACAGGGACAGCCGGACAGGTGGGCTACGGGGCCCACT
ATCCT
>gg_00314
GCCGGGTGGACACACTTTGTTCATTATTTCAGCTTGTAATGAGACCTCAGAAATATATAA
TACGCTAGGCATCCATTGTAATTCCTTGAGGCAGTACATTCAGGCACTTTCACAACTATA
TATGACATGTGTAATCGTGTAAGTGAAAACGCCTATTGTTCAGGTTGTTCAGAGTACAGT
GATGACTCGGATTTATCAATTCGATAAAAAGAGTGATAAAAACGATCCGTTATGCTCTAA
CAGAGGCACAGAGCTGAAGCAGCTTTAGCACACTCAGTCTTTATCGTCGACAGCTTCTTC
AGAGTCTCTAAGCCACTCCTGAAGTTTCAGTTCTTGTTCTTCCTTGAACTTATTGTAAGC
CTCCACAGTTTCGGAGACGCCAGCAGCAGGCAAGCTACGGTTGGTTGCAGTCGTACCATC
TGACAACTGACTTGAAATGGGGAGGTCATCCTTTTCTGTATCTGGTGTAGATGCACCTTG
TCCACCAGCTTGCGATGAGTCCGGGGCAGCAGAAGACGCTGAATTCTCGCTACCATCATC
TTTTGTTGTAAAATCAGGCTGTGGCCACCTGAGACTGGATGCCTTTAGCTTCGCAGTGTT
GAACATTGAAGAGAAGTAGTTCCTGCTGCTACTTCCATTGGTAGTGCCCAATTCATCCCA
AGTTCCTGAGCTTTTCCTTGACTGGAACCCCCAACTGGGGTTCTGGATCAACCCTCTCTT
TGGCTGGGTCTTTGACATTATTTGCAGTGATCTATTTATGTCCTTGATCATGTCATCAGC
AAGTGGAAGTCCAAAATCAGCCATGGATCTCACAGCGCAAATAGAATCCTCCATGTCTTC
TGTGTGCAGTGTCACCTCGTGAGTCTTTTCTGCAAGCTTACCCTTGACGTCGAGGAGGAG
GGGCATGGAGGCCCGGGCATGCTGCTGGACGAAGTAGAGCCCGACGGAGGGCTCGTTGGC
GACGTACTTGATCATCCCGTCCACGCCGTCCTTTACGCGGAGGAAGCCGTCGGCGGGGGA
GAGCGGCAACGACGACCCGGCAGCGGCGGCGGCGGAGGAGGGGCGGTGGTGCATGTCCGC
GCCCGCCGGCGGCCGACCATCACGGACTCGCCGCCTCCGCTCGGCGAGGAGTTCTCAGAT
TCGCCGCCGCTCGGAGAGGAAACAGTTGCGGAAAAGATCGATTTGGGAGCCTCTCCGTTT
CTCTCTCCTGCGGGGAAGGAGGCTGAAGAACAGACC
>gg_00315
ACGCATCGTCCTAAATTAGTGTTGTGGCCTGCAATATCCTCCTCCTGCTGCTAGCTATTC
CAGTTCCAGCTCGCTAGCAGCCTAGCACTCGGTAGAGAAGGCCAACAAAGACGAGGCTCT
GAATGCTGCTGCCGTCTCCGTGGAGTTCCACTCAGCGTCGAGCTTCTACCACAGCTCCGG
CCGTGTCCTCCGCAGCCGCCTTCTTCCCGAGCAGCGGCCCCGCGCTGCGCCCTCCGGGAC
CTCCTCCGCGAGCAGCCGCGCCAGGGCCACCGCGGTCGCCACCACCGCCTCGCTGGCCAG
CAACACCACCTCCTGTGCCGGCAGTGCGTTGTCGATTTCTGGGTAGCCACCACCGGTGCC
GCCTCACGATGACCCCAAACCCTCTGTCTGATCAGCCAGAATCACAAGGATGCCATCACG
CAAAGCAGGCACAGGTATCCACATTCCATCCTTCAATACCTCGAGCCCACCAACATCATC
TTGTATCAGAAGTGTTATTGCGCCCATATCAGAATGAGATTGTAACCCAAGAGCAAGATC
AGGTTGTGGACAAGGAGAATAGTAGCTAATAGTAATATTCTGGTAAACTTCTCCAACCGC
CTCTTGTACATGGTGTTAGCTCCTGTTGTAGATGGTGGTAGGTTCAGATTTTCTGAGATG
ATGCACAGCAACTTTTGAGCAAGATCCTTC
>gg_00316
ACAAAAAAAAGACTGAACAGATGTTGCTCACACTGACACACACACAACGGCACCATTATG
TTGGTAACAACCTTGCCACTGAGAAGCAATGTCATTGTCCTTTAATCCTTTGGATGCAAG
CATGAAGCATGTATGCCTTGTTGCATTGCAGGTACTTACTCTTCAATTCCAGAATCCAGT
GTTAATAATTGCTTAGGGCTTTTAATAAAAAGTGAAAGAAAAAGAGAGAAAAGAAGGAAG
AAGAAGCTATCGATTAACTGAGCAATCGAGAGGCCGTGAGGCAGCAGGCGCGCAGTATTC
ACTATTTCAGGGCAGGTAATGCGTGAGAGCGTAAGCGACGGTAGATCCGTAGAAGAGCAG
GCCACCGACGACGAGCACGGAGAGCGCGAAGGTGGCGCCGACGGCGAGCGGGATGCCACA
GGAGAGGATGCCGAACTTGAGCTGGATGGCGTCGACCATGGACAGCAGCAGGAAGAACGT
GCCCATGATGGAGCACCCGGCGGCGAGCAGCATCATGGGCTGCGCGAACCTGAGCACGGC
GCGGCGCCGCTCCCGTGGCCCCGCGGCGCGCCACGCCGGCATCTCCTCGCAGTCGTCGGA
CGGCGGGGGCTTCTCGCTGTCGCCGTAGAAGTCGTCGGAGGCTAGCAGCGTGATGGTCAG
CTTCATCCCCTGCGCCACGAGGCTGGACAGGAGGTAGAAGCCGAAGGAGAGGATCTCGAA
GAGGAAGAAGTTGCGCGCGATGTCGTCCCCCGCCACGCAGGCCGGAGCGATGGTGGAGGA
CGGCGTGATGGTGCCCGTGATGCCGATGAACACCGCCACCGTGAAGAAGGTGTTGGCTGA
TACGATCCCCTCCAGCGCCTTCACGGCCAATTCCGGGTTGCGCCGCCGCAGCGTCGGCAT
TATTGCTAGCTCTCCTCGATCGAACCCTGGGCGTGCTGTGTGGGGAGGATGGAGAGGGTC
GATGACAAGTATGCCGTTACTGCTTGTGAGTGAGTGAGTGATGGGGCTGGCTGGCAGTGC
AAGTTTCTTGTAAATGATAGCAAAGGTTGTTCAGTAACAAGCAGGAACAATCCTCTTCTG
AGGTGGGTTAACAACTCTGAATAAAGAAAGTAATGGAGTACTGGAGTTGGTATTGATCGA
GAATCATGTACGCATGAAGCACAAGGACCTGTGCTTTCTAAACAAGAGCTAGCTTTTATT
ACACAATAGCAAATTCCCCTGTTTATTTGATAGATGCCCACACGTTTGCATTTCGTAGCC
CCCTGTGGCCCTGTCCCTGTGCAAGTCAGATTCAACCGAGCTCGACCGTCAATCACACGC
CTCCTCCTCGCATAATGTGTACTAGTCCAGTGCTAGAACAATACGTGATCCATACTTAAA
GCGGCTTCAGGGATCAGAACGTGCAGGTAGCTAGCTTTCCGGTGCGGCAACACAAACCTG
AAAGGCGCAGCAGCGGCGCAGATGATCCAATTCATCAGGTCGAGGAGGAGAAGATGCATG
GATCATTTGGATGGATGGATGGATGTGGCGCCGACCCCAGCAGCCAGTAGCCAGCAGCAG
CACCATGGATGGGTTTTGATAGCTCCTTGTCAACCACCGGTAGGTAGGTGTGCGCACTTG
GGTTCCCTTCCGG
>gg_00317
GACAAAAAGTGCTGAAATCTGGATGAGGGGCTACGGCCCAAATTGGATGCTTCGGCCTTC
GGTTGTAGAGTTGCAAGGGCCCAAGGCTGAAGGCGCAATCTCCACTCACCGCAATCCCTC
CCGCCGCCGGCCGCCGGTCGCTCCCGACGCTATGCTCCGCCTCCGAAATTGCATTCATCC
ACATCTACTCTCCTCGTCCCGCCGCTCCACCTCCTGCATCGCCCCCCTCCATCGCCTCCT
CTCCGGTTCCGCCGCCGCCGCCGCGAGCAACCCCTTCACGGTCGCCGACTACCTCGTCGC
CAGATGCGGCCTCTCCGGAGAGCAGGCCCTCAAGGCATCCAAAAGCATCCCCGCCCTCAG
GTCTCCCTCGAAGCCCGACGCCGTCGTCGCCTTCCTGGCCGAACTCGACATCTCCTGCAC
CGACCTCGCCACTGTCGTCGCCAAAGATCCCAGACTCCTCTGCGCCGACGTGGGGAAGAC
CCTGTCCCCCCGCGTCGCCGAGCTCCGCAGCCTCGGCCTGTCGAACCACCAGGTCGGCCA
GGTAGTGCTCGCGGCCCAGACCCGGTTCCGCAATCGCTCGCTCCTCCGC
>gg_00318
GAAAAAATGCAGAGGAAATTAAAGTATTGAATTATGCTGTTCAAAATTTTGTTCCACATG
TGGAATGAACCCTAAATCCCTTAGACCTGTTCAAAGAAAAAAAAACAGCTGGCATTTTAA
AATTGGTCCTATAGCTGATCTGGTACCAACATTCACCTGAGATCATTGTCAGCACAGTAT
ATTTCTGTACCATCAATTTATATGAATCTATCTTCCCTGATATATGTCTGACTGCACTGA
TATTTTCAGGGTTCACATTTAGAAATATGCGATGAGGATTTCTTCAAGTTGGAGATTAGT
AAAATAAAGGAAACCAGCCTGCAGTGGCTGGCTAAAGCAGAGAAGGTTGCATGTGATTCT
GGTGAGCTTGCACTGGATCTTGTGTATGGACTTATAGCTGAAGGGGAAAATCTCTCTGTA
CATTTTGAGAAGGAACTAAAGTTACTGAGAGATCGCAGTGTCCTCTACTGCATTTGCTGT
AAGCCCTATGATAACAGGGCCATGATTGCATGCGACCAATGTGATGAGTGGTACCATTTT
GATTGCATCAACTTGCTTGGACCCCCTCCAGAAACCTTCTTCTGTCCTGCTTGCCACCCA
AATAATGGTGAAAAATCTGTATCGCTTGCACGCTCAGAGCATGATGAGGATAGATCAAGC
ACTGGAGCCAGAGCTCACACTCCCCCAGCGTCTTGTGATAGATTGGACAGGGTGGTGGAG
GCTAACAAGTGTAAGAGACAACAGGAGAAATCCCAGACCAGGGTAGACTTAATAAAGCTT
CTTAGTTGCCATAGCGAGATTGATAGTAGCTCGTGGAGTGAGAGCAGAAG
>gg_00319
GTTGCCCAGCCCAAGGCAAAACTGGCGAAGAAATTCCCCTCCATTGGGCCTACCAGAACT
AGAGGCTTCATGCTATCATAGATACCAAAATATAGACCCCGGTACAAGGTGATTCCCATA
ATAGACACACTGAAACCTCGATATAGTCCAGACATGCCATCGGTTGTAAGCGTCTTCTTG
TAAACATCCAGCAACCCCCTGAACTGGCGTTTGGTTCCCCGTGATTCAATTGCATCAGTA
GCTAGCCTTGTTCTTGCATAATCTAGATGGTATAGCAGCAATGATGTTGTAGCTCCTGCA
GCACTGCCAGAGGCTACATTTCCTGCTAACCACTTCCACTTTTCGTCTTTCTCCCTGTCA
TAGCCAAAGAAGCTTTTGAAGTAGCCCCTGAATGCAAAGTTAAAAGCCTGGGTGGGGAAG
TAGCGGATGACGTTGGCCTGGTTGCCGCGCCAAAGCGCGGCGGCGCCCTCCTCGCGGAGG
ACGCGGGCGAAGGCGTCGCCGATGCCCTGGTAGGGGCGCGTGAGGGTGCCCCGGCGCAGC
ATCTCGGCCTGGTTCTGGAGCAGCAGCTTGACGCGCTCGACCGGCGCGGCCCCCGTCTTG
GCCACCACGGCGGCCGCGCCGCCCATGGCGAAGTCCGCCGCCACGCTCGCCGGCGACGTC
GCGGGCCTCATCGGCCTCTCCTGCTTTCGCTCGTCGGGCGCGGCGGCCATCTCTCGATGG
CGGCGGTTGGTGGCTTTGGTGCCTTGGTGGGAAGAGACGGATTTGTTTTCCGCCTCGATC
AAAGATCAATCTGACGTGGGAAGAGACGGATTGTCGGACGCTGACAAATCAATCAGACGC
ACCTCCTAAAAAAACGAACT
>gg_00320
GCTGACGTCGACCTCATGTTCGACTGCGTCGATTGGCCCGTCGTGCACGCCGACCAGTAC
GAAGGGGAGAACGCCACGGTATTGCCGCCGCTCTTCAGGTACTGCGGCGACAATGAGACG
CTAGATGTTGTCTTCCCAGACTGGTCATTCTGGGGCTGGCCTGAGATCAACATAAAACCG
TGGGATGCTCTGCAGAAGGAATTGAATGGTGGGAACAAGAGGGTGAAATGGTTGAATAGA
GAACCTTATGCTTACTGGAAAGGGAATCCAGATGTTGCAGTTACAAGGCAGGAGCTTGTT
AAGTGTAACGTCTCCAGTGAGCATGAATGGAATGCAAGGATTTACAAACAGGATTGGCTC
AAAGAGATCAAGGCAGGATACAAACAGTCAGATTTGGCTGGTCAATGCGCACATAGGTAC
AAGATTTATATTGAAGGATCAGCATGGTCAGTCAGTGAGAAGTACATTCTAGCTTGTGAT
TCCATGACACTAGTGGTTACACCAAAATACTATGATTTTTATTCAAGGGTGCTGATGCCC
ATGCAACACTATTGGCCAATTTGGG
>gg_00321
GCCGACAACTCACTGCCGGCGGTCACCTTCTTCCTCTCACTGCTGCTGAGGATGGAGCAT
GTGAAGCTGAAGAGCTTGTCAGGCGTAGCCAAGCTCGCCGGGATGGCGCTCTGCCTCGCC
GGGGTCTTGGTCATCGCCTTGTACACCGGCCCGTCGATGAGCCCTGTCAACCATCACCAT
GCCTTCGCCTCTCACGCTTCGTCTGGAGCCGATGTTGTTGTTTCGCGCAGCGAATGGGTG
AAATGGACATTCCTCATGGTCCTCGCCAACACGGCGTGGTCTCTCTGGATCGTCCTCCAG
GCTGCAGTGCTCAAGGAGTATCCAGACAAGATCCTTGTGACGGCGGCGCAATGCGTCTTC
AGCACGGTGCAGTCATTTGTCGTCGCAGCTGTGGCTGAGAGGGACTTCTCCAAGTGGAAG
CTCCGCTTCGATGTTGGCTTGCTCGCCATTTTCTACTCTGGGTTTGTAGTAATGGGAGTC
GCCTACTATCTGCAAGCTTGGTGCGTGGAGATGAAAGGCCCTGTCTTTCTCGCTGCATGG
ACTCCACTCTGTTTCATCTTCACAATATTCTCCTCCTCTTTCTTCTTGGGAGAGATCGTC
CACCTCGGCAGCATTGTTGGTGGAATCTTGCTGGTTGGCGGCCTCTACAGTGTATTGTGG
GGTAAAAGCAAGGAGGCCAACATTGACACATGCAGAGAGGTGAATAAGATCAGTGATCCA
CAAGACCATGCATGTAGAGATCGATATATATGTGAAGACGAAGAACAAGCAAGGGGATGA
AGAGGAAGCGGCAACGACGTCAGCACCACGCTACCACTAGCTGATCGAACAAGTGTGACT
AATCCATTCCATCATATCGATCGACTTGGATACAAATATAGGTC
>gg_00322
TTCGACCAGGCCGTCGGCCTCGACTACGCCAAGCAGGTCCTCTCCGACGCGTCCACGTTC
ATCTGGAACACCTTCAACCAGCCCAGCCCCGCCGACCGCAAGCCCGTCGATGCCGTGACC
CTCGTCGTCGAGGACATCGACGGCGTGGCCTTCACGAGCGCCAACGGGATCCACCTCAGC
GCTCAGTACGTCGGCAACTACTCCGGCGACGTGAAAACAGAGGTTGGTGAGATCAGAAGC
AGTGTGTTAGTAGTTTGGCCCTCATGTTTCGAGACTTTGGAGATCAGGCAACTAACTGAA
AATTTCGCAGGTCACCGGCGTGCTGTACCACGAGACGACGCACGTGTGGCAGTGGAACGG
GCAGGGCCAGGCGAACGGCGGCCTCATCGAGGGCATCGCCGACTACGTCCGGCTGAAGGC
GGGGTACGCGCCGGGGCACTGGGTCCAGCCGGGGCAGGGAGACCGGTGGGATCAGGGGTA
TGATGTCACGGCGAGGTTCCTGGACTACTGCGACTCACTGAAGCCGGGCTTCGTCGCGCT
GCTCAACGCCAAGATGAAGGACGGCTACACCGACGATTTCTTCGCTCAGATCCTGGGGAA
GACCGTGCAGCAGCTGTGGCAGGACTACAAGGCTAAGTACGGGGGCTGATGCGAATAGGT
GGTGCGTGGTCAGCACGCCAACGTCACAATGCTTTAGTATGAAATATGACAGAATTGAAT
AAGGTGTTTGATCATCATCTCAGGGTAGTGTTTCTACTAGTAGTGATTGTTGAAAATAAT
GCCTTGTTGATGTCTGCACAGTGTGCGG
>gg_00323
GAGATTGGACTGCTACGGGAGTATTTGCCATGGCGACAGGTCGCATCTATCTCACGTAGA
CGCCAACACCAGTTCCGGCCACAAGCGGCACTAACATTGGCCTTGCCAAGGTCATATGCT
ACTTGCATCCATGACAGCTAAGATGTCGGATTATTATGATACTGATTGCTGCAACACTTG
AGTCCAGAGATACTAATTAGATCGGCTTTTCTTTTCCCTGAAACGAAGCGATTAAAAAAC
AATCAAGCAGGAACGTGGACCAAGATCATAACACATGGCGACTCAGAGCGGAAGCAGGGG
AGGCGTTAACTCTGATGAAATGAATGTTGGAGGAAGACGCCAGCAGGCGATGGCATGGCG
AAGAGGATTTGAGCCAGAAGAGGAAGCAGGGCGGCTTCAAGACCATGCCGTTCATCCTAG
CGAACGATTTTTGCGACCGGTTCGCGACGATCGGGTTCAACGCCAACTTGATCACCTACC
TGACGCAGCAGCTGCACTTGCCGCTCGTCGAGGCCTCCAACACGCTCACCAACTTCCATG
GCTTCTCCAACCTCACCCCGATCATTGGCGGCCTCGTCGCCGACTCCTTCGCCGGCCGCT
TCTGGACCATCGCGGCGGGTTCCGTCATCTACCAGCTCGGCATGGTCAGCCTGACCGTCT
CCGCGCTGCTCCCGTCGCTCCGCCCGC
>gg_00324
CCCCGTACTGCGCCACGCTGCGGTAGCTCTGCGTGCCGGGGACCAGGCCTTCCACCACCA
GGTTCGGCCGCGTCACCTGCAGCAGGATCTTGAACAGCGAGATGCCGACGGCGATGGCCA
GGCCCATCTGCACGGACACAAGGAGCACGCCGAGGAAGGCCGACACGCACGCCAGGAAGT
CCAGCTTGTCCACCTTCCACAGCTTGGCGGCGCCGCGCACGTCGATCAGCCCTATCACCG
CCGTGATGATGATCGCCGACAGGATCACGTTGGGCGTGTAGTGGAACAGCGGCATCAGGA
ACAGCAGCGTCACCAGCACCATCGCCGCCATCACGATGTTGGACACCGCCGTCTTGCAGC
CCGCGCTGTAGCTCACCGCCGACCGGGAGAAGGAACCCGTCGTCACGTAGCAGGAGGCGC
AGGAGCCGGCCATGTTCATGATCCCGATCGCCATCATCTCCTTGTTCCCGTCAACCTGGT
AGTTGTTGATGGATGCGAAAGTCCTGCCCACTGCAATCCCTTCAGTTAAGGACAAGATGC
CTGTCATGATCCCTGTTTTGATCGCCAGCGCCACGTAGGAGCCGCTGAAGGTGAGCATGT
TCGCTGAAGGAGGGTTCACTCCCCTGGGGAGGATGCCAATAACACTGATGGTGGGGGATT
TCCAGATGTAGGAGAGGATGGTGGAGATGATCACTGACGCCAGGGGAGCACCTGCTGCTA
CCAAGAAAAGCTTTGGATTCCTTTTGCTGATTTGGCGCGTGAGGAGGAGGATGGCGAGGA
AGGCGCTGCCCATGACGATCGTCTGCCACTTCCACTCGTCGTGGCGGTTGACGACGGAGC
GCATGACGTCGACGAAGCCCATGTGGGAGGTGAAGTGGACGATGCCGAGCAGGCTCTTGA
GCTGCTGCAGCGACACGATGATGGCGGCGCCGCCCATGAAGCCCGTCAGCGTCGGCTTGG
ACAGGAAGTCGACGATGAAGCCCAGCCTGAGGAATCCCAGGGACGCCTGTAAGGCGCCGG
CGAAGAAGGTGGCGGTGAAGGCGAGCTGCAGGTACAGGATGGGCTGCTCGTCCGGCGACA
CGGCCTCCCGGAGCATGGACCCCATCACCAGCGACGCGATGGACACCGGCCCCACCGCCA
GGTCCCGCGAGCTCCCCAGCAGCGAGTAGATGAGCGGCGGCACGAAGCTGGAATATAGGC
CAATGATCGGCGGCAGGTTGGCGAGCTTGGCGTAGCTGATGCCCTGCGGGATGGCGAGGC
TGGCGATGGTGATGCCGGCGATGAGGTCGGACTTGAAGGTGCCCAGCCTGTAGGCCGGCG
CCCACTCGAGGAACGGGAAGAAGTAGCGCAGCGCGGCCACGGTCCGGCGCCCGGCCCCGC
GCTCCCGCACCACCCCGCGGAACGGGTCGTCCGGGAAGAAGGTCTCCTTGAGGTTCCCAC
GGAACGTGTCCAGGAACGGCCGCGCCGGCGGAATCGGCACCCGCACCGCACCGCCGTTCG
CCTCCGCGCTGCCACCCATGGAGGTGGTGTGTGTGTGCAAGCAGCAAGCTTTTGAGCAAG
CAGATGGAGCTTTCGCTGCTTCTTCCTCGCGGGCGCAGTCGCGCGCTAGCTCAACTCACA
GCTGCTAGCTAGCTGTCCCTCAGGTGTCTGTCAGCTCTCAGCTGCTGCGTTTCGGTGACC
GGCGGCGAGGCGTTCAGGGCGGTTATATATAGGCGGC
>gg_00325
CATTTAGTACTTCATGTATATGCCGGCATTTTGATGTGATGGAGAATCTTCTTTTTGCAT
AGTAGAATTTGGGGATGAATTTGAGAAACTAAACAGGCCCATTTTGCCAGAAGAATATAA
AAAAAGCTCTAAGCATCTGCACAAAAGACGGCTTATGGTGACCCTAATCAGACAGATGCA
GTGCAGGGATGGATGAAAGTGTGCTGCAGAGTTGCAGTGGCATGTGACCTCATGTGCAGG
CAGCAAAGCACTGACCAACCAGCAAAGCTACAAAGGAGAAGGGATCAGCTGTTCTTCCAA
GTGCAGTAGCAGACGGGAATCATCAGGATTCAGGAATGGACGACCGAACAGGATGCAGAA
ACCGTACTTGCATTTGCTGGATTCCTTGCATTGAAAATTGGCAGGTTTTTGTCCTGGGCG
TGTTAGTCTCAGTCACAACACCATGCTACTACTACACTTGTGTGTCATTGTGTGTGTGAT
TGAAGTATCAAGTATAGTCACAGAATGATGGATGCTCACATATAATACAATCAAAGACCA
GTGAGATTGAAAGAGAGGGGAAAGAATATAGTGATGGGGAACATGGTTAATATCACTACT
CTCTAATGACAATCCATGCAACCTCATATGCCGGTCCATCATCTATACCGATGGTGGTGC
TCACGCTTGCTGAAGCTTCCTTCCTCCTTGGAGCTGTATCGGTCTGAACCCTGAGGATGA
GCATCTCTCCCGGGCTTCTTATCATCTCGGAATAGGAGATCATCCATCTCGAGCATGTGA
ATGACATGCCCCATTTTAGGCCTCTTGTTCGCATCAGGGTCGACGCAGCGAAGCGCAACC
AGAAGCGCCCGCTTCAGTGTTTTGGGAGAAGGCTTTTCAGTCATCTTAGGGTCCACTACT
TCCTCCGCTTTCCTCTCCGCGACCATGGTCTTGAGCCACTCAACCAAGTTCACCTCTCCA
GCTGCTCTTGTATAATCTACAGGAGATCTACCAGTGATGATCTCCATTATGAGTACACCA
AAGCTATATACATCACTCCTCTCATTCAACATTCCGGTGCTGGCATATTCAGGTGCCACA
TAACCAAAGGTTCCCATAACACGGGTTGTAACATAGCTTTTCTCTGAGCACAATAGCTTT
GCAAGCCCAAAATCTGATACTTTAGCGTTCCACTGCTGGTCAAGAAGAATATTGCTAGCT
TTGATGTCACGGTGAACGACCTTCGGTTCCAGCCCCTCGTGAAGATAGGCCAGCCCTTTA
GCAGTTGCAAGCATAATGTTCATCCTGATGTCCCATGTTAGTGGGCTTACTTCCCCGACA
TCACCATGAAGCCACTGATCAAGATTACCATTGTCCACATACTCATACACAAGCATCCTG
TAAGCACCCTCTACGCAGTAGCCAAGCAACCTAACGAGATTTTTGTGCCGAACACGACCA
ATTGCTTCGACCTCCACCTTGAACTCCTTCTCGGCCTGGCCCCTATTATTGAGCAGATTT
TTGACGGCGATCAAAGTGGAGTCGTGCAACGTGCCCTTGTACACGATCCCGTAGCCACCC
TCCCCGATCACATTCTCCTCGGCGAGCCCGTCGGTGGCCTCCTCCAGCTCACGGAGCGTG
AACCAGTGGCCCCACCCGAGGTGCGAGACCTCCGGCATCCCCGCGCTTCCTGTGCTCCTA
GGCGTGGCCCCGTCCCGTTCGCTCCCGCCGCTCGTCGTGGCCGACATGCCGCTGCCCGGC
GTCTTCCGCGCCGGTGGCCTGTGCTGCTGCTGCTGTGGCGGCGGCGGCTGCATCATGGCG
GCGTGGGGCGGAGCTGGTTTAGGAGTCAAAACCCTAGCCACGCGAGGAGAGAGGAGACTG
GGGAGGAGCGCGTGGGC
>gg_00326
CACCGTGCAAAAGTGAAACCCACCTCTTCGACTCCCCGACTCCTTCCCCAGCGCCGCCAG
ACTCCCGTCGCACGGTCGAGGGCGGCTTCCATCGGCCCGCCGCCGGCTCTCCCGCCGCCG
GAGCCCCAGCCCCGATCCCGTCGCGGCGAACCGCGTCCCCGACACCGTCCGCCCCGACTC
CGACTCTGCGCGAGCCCCGACGCCGTCCGGCCCCCGGTGCACCTCCAGCAAGCCCCACGC
CGTCATCCTCCCGTGCGCCTCCACAGCCCCGCCGCCGTCCGTCCGCAGGTGCACAGCAGG
AGCCCTGCCAGGTTGTCTTCCTCCACGCCGGCAGCTTGCAATGGATTTCCAAGGCACATA
CACAGAATTGTTGTCGGAGGACACCCCATCGATTTAATTCCAATGTCTGCACCCTCTTAA
TCCAAGGCCCCCAAAAGAACTACAAACTTCACAAAGGAAGAAGATGTCCAGCTTTGCTTA
TCTTGGGAGTGTCAGCTCTGATCCTATCATTTGCAATGAACAAGCCAGCAAGGCATATTG
GACAAGAATCATAGAACACTTCCATGCCAACAGGACCTTTGAGTCCGATAGGACTAAAAA
TTCACTTGAGCATAGATAGGGTACAATTCAGAAGGAGTGTAAAAAATTTCAAGGAATATT
TCAGGATGTGGAGCACCGACACCCGAGTGAAGTTCCATACCAAGAGCATTTATTTGAAGC
ACAACAAACCTATGGTGGAAAGAAAGGATTTCCTTTTCTTCATTGCTAGTTCAAGCTAAG
GAACTCAGCCAAGTTCGAAGCACTTAATCCAAAGAAGAGAAAGGCTACCAACGCCAACAA
GCAGAAGACTAGCAATGCCACAGCATCCAATCCAATCAATCTTGATGAGGTCGAAGCAGG
AGAAGGTATGGGCAGCCCACAAACTCCTGATTCTTCTCAAATGGCACAAAGACCCATTGG
TAGGAAGCGTGCAAAGGAACAACTCAAGAAGAAGGGAGGAGATGATTGTTCATACAAGAA
TGTGGTTCAGGAATTGCTTGCTGAGAAGGAGGAAAAGAAGATGAAAGATTTAAGGTGGCA
AGAGGCCAAGGCAATTTCAGAGTGTAGGATATCTATTGAGGAGAAAGGGTTGATGTGGGA
ACAAGAGCAAAAGATAATGTTTTGTGATGTCAACACTTTAGATAATGATTAGAAGAATTA
TGTCTTGCCAATGAGGGCTCAAATCACGGCACAGAAGATGGCTGAGTTCTCCCAAAGCCT
TGGTGGATCCCGTGGTGGTAGTCGTGATGTAGGAGATGATCCATCTATTTGAGTTTTGTT
TCTTTATTTCCAATGGTTGGCATCGTACCTTAATTAAGTATGTTTGAACTTTGTAGGATC
CTATATCCTATTTAAGTATGTTTGAACTTGGTGGTGACCCAGCAAGTCATATTGGACTAG
TATATCATCTATTTGAACTTTGTAGGATCCTATA
>gg_00327
TCCCCGGCGTCCAACTCGACGGCCGCCGCGGCGACTGACGGCCTCGCTCTCCACGGGATC
TCGCCGCAGCCGCAGTACGGAGGCACTCCGCTCAGCTCGCCTCCCAAGCTCAACCTCTCC
ATGATGGGCCAGTTCCACCACTACCCGCCGCCGCAGGTCGGCGGCGCTGCACCCGGCGGC
TTGCCAATCCTCGAGAACTTGATGCCGATGGGCCATCTAGACCAGTTCCTCGCCGACCCA
GGCTTCGCCGAGCGCGCGGCGAGGCTCTCCGGCTTTGACGGCCGCCCCGGTGGAAGTGGC
TATGGCGGCGCCGTGCCGGGACAGTTTGGCCTCCCGGACGCCGGCCCCATCGGTGCATTG
AAGGAGTTAGAGCTCGGGAACGGCCGGGATGAGTCATCGGTGTCCGATCCGGCGTCCGCC
AGCGCGGAGATGGCGCTCAAGGCGCCTTCCGATGGCAATGCAAAGAAACGGAAGGCTAGC
GGAAAGGGGAAAGGCAAGGACGGTCCCGGGTCCACCGCCGCCAAGGATGTCACGAAGGAG
GAATCCAGTGGGAAGCGGTGCAAATCGGTGGACGAGGGCAATGGCGCGGAGGACAACTCC
ACCAAGGGTAAGGCGGCGCAGAGCAATAGCGAGAATGGTGGCAAGAAGCAGGGGAAGGAC
AGCATATCGAAGCCTCCCGAGCCGCCCAAGGACTACATCCATGTCCGGGCGAGGCGCGGC
GAGGCGACAGACAGCCACAGCCTCGCTGAGAGGGTACAGTTCCCTGAGGCTCAATTGCAT
TGTCTTTCTGCTATCATCCTTGCTAGCTGTAGATTTGTGTGTTGAGTTTTTCTCGCTTCT
CGTGAACAATTCAGGTGAGAAGGGAAAAGATCAGCCAGCGGATGAAGCTACTGCAGGATC
TTGTCCCGGGTTGCAATAAGGTACTCACAGTTGATATCAGGCTCTTGCTGTCACTCGAGT
AGTTTGGTGCGCTCAGATTTGAATTTGGGAAATGTTTCTCGTTTTAGGTGGTTGGCAAGG
CAGTCATGCTCGATGAAATCATAAACTACGTGCAGTCCTTGCAACGGCAAGTCGAGTTTC
TGTCCATGAAATTGGCCACTGTGAATCCCCAGCTGGACTTCAACAACCTGCCTAACCTCC
TTCCTAAAGATGTGAGGACAATCATATATGATCGTTCACATTACTTTGTTTGGTTCCTGG
TATTGAGGGAATTGAGTATTTCACCCTGTCTCTATTCCAATTCTGTTTGTAATCAGATAC
ACCAGTCCTGCGGCCCGCTGCAGAACTCGCATTTTCCGCTGGAGACCTCAGGTGCACCGC
TACCATACCTTAACCAGCCTCACCAGGGGAACCCTCTAGGTTGCAGCCTAACCAATGGCA
TGGACAGCCAGAGTTCTATGCACCCACTTGACCCGGCATTTTGCCGGCCAATGAATTCGC
AACATCCTTTCCTCAACGGTGTTAGTGATGCGGCGTCTCAGGTCGGGGCGTTCTGGCAAG
ACGACCTTCAAAGCGTAGTTCACATGGATATCGGGCAAAGTCAGGAGATCGCTCCCACCT
CTTCGAATAGCTACAATGGTTCATTGCAAACAGTCCACATGAAAATGGAGCTTTGACATA
CACGAAATTCAGTCCAAAGCTCGACGCCCCTGTATATACAGAAGAGAGGACAGCTTGCAG
CGGAAGCACTCTTGAGATTCAACCTAACAACGTTGGGCCCTAGCAGTGTTTTAGCTTCTA
ATTCCCTCCTGGTGTAATGATTCTTTGAACAAGATGTGAAGGTCACCACGCTGGCGGTTG
GTCGCACCATCCCATCG
>gg_00328
ACCGCGCCATCACCAGTTCACCACCACACCCACACCCACTTGTCTGTTGTCACCGCCCGC
CGCTTTCCCTAGCGCCTTCTCCTCCTCCTCTTCTTCTCCCCCTTCCCTCTTTATTAAGAG
CGCCTCGTCGTCCCGAGACCTCCATCTCCATTCCCAAGCAAACACAAAAAGCTAGCTAGC
GTACGACTCGCTTCCGGAGCCAGCCAAACCAACCAGCAGGTAGAGACACATAGGAAAGAT
GTGTGGTGGTGCGATCCTCGCCGAGCTCATCCCGAGCGCGCCGGCGCGCCGCGGCGGCGC
GGCGTGGCCCGCCGGCAAGGGCAAGCAGCGGAAGGCCGACGACTTCGAGGCCGCGTTCCG
GGAGTTCGACGAGGACTCCGAGGAGGACGAGGAGATGATGGAGGCGGGGGAGGAGGTGGA
GGTGGTGAGTAAGCCCGCCTTCGTCTTCCGCGCCTCGTCGTCCCTGCCGACAAAGCCCAG
GGCGCGCCAGGAGGAGCAGCCGAGCCGGCGCCGGAAGCCCGCGCAGCAGTACAGGGGCGT
CCGGCGCCGCCCGTGGGGCAAGTGGGCCGCCGAGATCCGCGACCCCGTCAAGGGCGTCCG
CGTCTGGCTCGGCACCTTCCCCTCCGCCGAGGCCGCCGCGCTCGCTTACGACCACGCCGC
GCGCGACGTCCGCGGGCCCAGGGCCAAGCTCAACTTCCCCTCCTCCTCCTCCGCCGCCGC
CGGGGCCCCAGCCAGCCGCAAGCGCGCCCGCGCCGCCGACGCCATCATCGACCTCGTCGA
CCAAGAGGAACAAGAGCAGCGCGCGGCGGCGGCGGCGGCGACCTTGAAGCACGAGGCAGC
CGACGAGAGCTCCGGCTCCGGTGCACTCCCGGACTTCTCATGGCAGGGCGTGTCGGCGGC
GTACGACGAGGTCCCCGCCCTCGACGTCGAGGCCGGCCAGAGCGGCGACAAGAAGCGGCC
GAGGACCGAGCCGGAGAGCACCGAAGACGAGGCGTCGCCCCGGGCCTCGGGCTCCAAGGC
GGATGCGCTGTTCGATGCGGTCCTCTTGGGCGACCAGCAGTTTGCCTTCTTCGACGCCGG
CGCGCACGAATCACTGGACAGCATGTTATTCAGCGTGGACGCCGTGCAGAGCAGCGCGGC
CGTCGCGGCGGACCAGCGCATGCCGCTCTGGAGCCTCGACGACCTCGTCGAGGACAACCT
GTTGTTTTAAGCTTTCGGTTGTTGTTTTCTAGTAGTGTGTTGAGATTTTGTAAATTACGA
CCGTTTTGTGGAGTCTCTGCTGTACTTAGCAGCAAGCCTGTATGTATATATATATCAGTA
AAAATGATCTATATCAGTAACAAATTAGGTCTGGTTTAGTTTTAGGGTCTAAAGTTTTTA
GGTGTCATATCGGCTGTCACATCGGATGTCATATAGGGTGTCACAT
>gg_00329
AAGGTGCTTGTGGTGGAATGCAGGCGCCATGATGCAGCTTGATTGCATGAGTAAGTATTG
CTCATTAGAGTTCATAGCTCAGTTTAGTGTTTAGCGTGGGAGGATTCCACGCATAAATTT
CATGTCAGAATACATGAATTCCGAGGAACCGCATAAATTTCCACCATCTATTAACCTGCA
TCGGAGAAGGAGGCCTCACTGGACTAGAAGTACATGAAGGCGAACAGCAACATTCTCGGA
GAAGTTGAGCGCCTTGATGATTCACCATTCAGATATTTTCTTGGGGAACTATATGGTGAT
AATTCACTAGGAACCATGCTCCCCTTTGGTTTGCCTAGCCCCGCCTGTGATTCTAATGTG
CCGTCAAGTGGGCCCCTTAGTGTGACGCATTGTGGACTACTCCCTTGCATAACCGGTATC
CGCGCTGCGGCTGCCTCTCCTGCATCCTGTTGCTCCCCTCTCGCTGCCTCTGAATTGTCT
TTTTTTTCTGTCTCGAAATACATTATTGAATAATGTGTTTCAGTGTTATTTGTGTACTTA
ATTCACACTCATATAAAAAATGGCTAACTAACATCAACCTCAAAACATTTTTTTATGCTC
CTCTTATTGCCTCAGCAGGTGTAGTTCTTGAAATTTACACAAGGCCTGTAATATTAGCTT
TTTTGTTTCAACGTTGGATTCAGAATAGAGCAATAGCACTTCCTAAAAACGTGATAAGCA
TCGTCCCACACCCCATGCCTCGCCTGGTTTGCTGTTGCCAGAAACATGAGAAGCGGCGTC
CTCTGCTCACCAGCCCTGCACCACGCCTCGCCTGGTCAGCCGTCCGGTCTCTCGGACACC
AGATCGAAGCAGCACGGTCATCCCTAGCGGCACTTTCTCCCTGATCAGATCCTCAACATG
CCCGTCTGGTACACTGCCAATAGCAGTACTTCTTCACCAACATCACCACCCTCTTCATCA
TCGAGCTCATCAATCGAATTGCTCTAAACTAAAGATGAGCTGACAAGTTCAGATGAAAAA
CTAAAGCCACTTATCTTTCCTATTTTCACCCAAACTGATTTCAGAGGAACAACGGCTTAC
AGATCCCTTTTGAATTGACAGCACCTAGAGCTCAACTATTGCAGGTACAGGTGAATTAAT
CTCGCTTTCATACGAAATTTCCTCTAATCTGGTTCAGAGGAATATTCTGCATATTCTAGG
CCGATATTGTTAATGTGCATATAATACCTACACCTGGAAATGTAGATGGCTTGAAGCTGA
ATATGCTTTATGTATATTACTTGCATGGCAACTATTAATAATAACTTGAATAAGTTACTA
TTGCATATAAGAATAGCTAATGAATCATGGTACTCACACCTACTGTTGTGTTCTGCCCTT
GAAGGGTTTGCCTAAAGGAAGTGGGCTACATCTACTTGCTGATATGAGCTCTGCTGGCAG
CCTTGCTCATGGAGATTGCACTACTGCTGCTGTTGAGATTTAATTTCTGAGCAACATTCT
GACTTCGTGATGGGATTTATATCAATAAATCCTGCATCTTGGTCAGTAACACCATCAAGC
TCGATGTTTATCCATGCCACACTTGGGTTGAGATGGTCCCTGGAGGAAATGCTCTTGGGC
AACAATTCAACACTCCTGATTCTGTAAGTACAAC
>gg_00330
CGGCACTACCAACCAGCCTACCCATCTGCCCCCATAGTGGCGTGCACTGGCTACCAGTAG
ATGCCAGTACAAAACTAACATTTGTTCCAGCTCCCTGCACCACCATACATACATCCATAC
ATAGCATCTCAAGCTCCCAATCCCAAGATGAATGCCACTACATAGGTAGACAGTGTTCTT
CTTGTGGCGACCTCCACAGAGTGAAGAGATGGGAGAAGCTGAAGAAGCACCGGGGGTCAG
CAATGGTGAGGCACTGGAGCTCCTCATGTCCATGGCGTCCTCTTCACTGGCCTGCTGTGT
CTCACAGTTCCCAGCCAAGTGGCAATCCATCAAGGACAAGCTCCATCAGCTCTGCTGCAG
CCTGAATTCACTGTGCAGCGGCGTCGGCGGCGACAGCGACGTCAACAATGATGACGACGA
GGAGCATCCTGTGTTGGCTGAGCTTCTGCGGCTGTCTTCAGCAACCGTGAGGAGCATCCA
GGTCGTTGCTTCTCAGTGCAGCGACGGGTCATACAAGGGTGGAAGGCTTCGTCTGAGGAG
CGACCTGGACAACCTGAGCTGCAAGCTTGATGCACACATGAAGCAGCTCAAGGAGATGGC
TTCGTCCGGGGTGGCCTCGCCGTCCAAGGCCATTGTCGCCGTCAGGCCCAGCGCCGAGGC
CAGCGTAGGTGAGAAGGCGTTCTACCTCAAGGATCTCTTCTCCAGGATCAGGATCGGCGG
CACCGTCCAGAGGAGCCAGGCACTGGCCACCATCAGAGAGCTCTTGGCGGAAGACGAGTT
CTGCGCAAAGGTTGTCGCTCTCGACGTCGACGACGGCATCGCCTTGCTCACCGGGTTCCT
CGAGTCCACAGAGGCGTGCATCCAAGAAGAGGCCGCCGGTGCCGTCGCCGTTGTCGCGAG
CTCCGAGTGTTACAGAGGAATGCTGGTGAAGGCAGGGGTGATCGCCCCGCTTGTCCAGCT
GCTGGAGAACGCATACACGGCCAGCGAGCTGGGCAAGGAGAGGGCAGCGCATGCGCTGAG
GGAGCTGACGGAGAACTCCGACAACGTGTGGGCCGTCTGCGCGCACGGCGGCCTCACCAC
GCTGCTGCACGCCTGCGCCGGCGCCGGCAGCAGCAGCAAGCTCATCAGCTCGTCTTTTGC
AGTGCTGAGGAACCTCAGCCGGGTGGAGGAAGTGAAGATGTTCATGGTGGAGCAAGGCGT
GGTCACGGAGCTGGTGAAGCTCTCCCAGAAGAAGGAGGAGGTCCGCAAGCTCGGCGCCGT
CGAGTTGCTCCATGCCATGGCTCTGGATGACGCCGACGTAAGGGAGGAAGCCGTCGGCAT
GGGGGTGATCCAGTCACTCCTTCAGTTGATATACCCCGACCTTCCGTACTCCTACAAGGC
CAGGGAGGTTGCTCTTGCAGCCATCTGGTTCTTCTGCTTCTCTTCTGCGAACTCCTTGAA
TGATCTCATCAGCTCGGATGTTCTTAGCTGGCTGCTCTTCTACTTGAACAATGGCGACTA
CGCTGTCCTCGAATGCACCCTCAAGATTCTGAGGCATCTCTCTGAGGTTTCTGAGGAGTA
CAACCGGATGATGGGCAGAGCAGGGTATTTGAGCGCCCTGTCAAGCTTGCTTGGAGCAAA
ATCCTGTCGAGTCCGGGAAATGGCGGCTCAGGTTCTTTCCAGCTTGCTGATGCTTCACCC
CAATCGCGTCATCTTCATTCAAGACGGCGACAATCTGAACAGGCTGCTGCAGCTTCTTGA
TCCAGCTGAGGGCAAGCTGATTCAAGTTTCTTGATCCAACGGTGGAAGGAAGAAGATTGT
GACATCAGAGAATTTTTGCAGCCTGAAAGAGCTGGCAAACTGATATATTCAGCATCCTCG
TGTAAACCTGGTATTTCAGTTGTCCTAAAACCTGAAGCATTTGTGAACCTCATCCATGTG
ACTGATATATATTCAGCATCCTCAAATGGCTATATAGTTTACTTGGTACATTGGATCATA
GCACCATGTATACATTAAATGCCACAGGTTGTCTGTGAAATAGTGG
>gg_00331
CGCTCACGTTAATAGCTATACTATTAGGTTTTCTTAAACATACATTACATCCACTTGTCA
AAGTTTCATATGTACAAATTTAAGAGCTTAAGGCAGTTCACATGGGCACCTAAGTGCCTC
CATTGCATGTCAAGTTCCAGATTATGGCATAGAGGGGAACCAAAAACAAAATACAACACA
GGTGCCAGGAGTAGCGATGTCTTTTGGACGATGATCTTACACCATCAGACAGATGTTGTC
ACCTTGATCCATTTCATATACTTGGCGGTGACAGCGGTGGTGGGAAGCTTGCATACAGGT
AAGCATGACAAATGTGGTGATCAGACACGCACAGCCTCTCGATCAACATTGTCTTGAGCT
CCAATGTGAAATACAGGGCTTCTGGCTGCTGGGACGAATCTCGTGGAAAAGCCTTCAACA
GTAAGTAGCCATCAGCCGCGCCTTTGATGTACCAGTAGTACTCAGGCTCAGGCAAAGGGA
CGATCTTGTGCTGCCATTTCTCCGGGCCAAAACCATTGTTCCGCCATGTCCTGCAGTGAA
GGGCTAGCGTGTGCCTCCAGTAATCGATCGCTATCACGCAAACCCTGTCTTCCCCTGCAT
CAACAATGGCCAGTCCTTGATGCCGCGTGACTAGGATACGCGGGAGTTCAACCAGCGACA
ATTTCACGTCGTCATCACGCGGGTCAAGCACAAGCATGTAGCCGTCCCAACCATTCACCC
AGAAGAAGCAGCCGCAGGCGTAGTAGCGCACCAACACTTTGGGGTCCTTAATCGCTCGGC
GGGGTGGGAAGCTGATGGAGGTGACGCGAGACCAAATCCCAGTCACCGAAGAGAAGACGA
AGATCACGGCGCTGTACCATGACCGCACGCTGCAGATCACCTGGAACGACGGCTCGTCCT
TCTCCTCCCCCGGATCATCCGGCGCGAGGAAAGGCTCGAATTCGACGGCGTCGTCACGGT
ACGGCGCGAAGGAAGAGGACAGCAGATGGCCGGGGATACGGGGGATCTGGACGTACCGGC
GGTGCAAGGGGTCGCACGCCGCGAGGTCCGCGAAGGCGGCGGAGGAGGAGGAGACGCTCC
GCGAGAGGAGGACGCGGCCATCGCGGGCGTCACAGACGCGCCAGCCGCCGGCGGGGCTGG
GGAGGAAGGAGAAGCTGAAGTCAACGGCCTGCGCGACGGCGCGCGCGGCGGGAGCGGACC
CGTACGGCGGCTCGGCCTGGTGGAACCCTCCCCTTCCCCTGTGCTCGAGGAACCCGAGCA
GGGGCGGAGGGTGGAGGCGGGGTGGGAGGAACCGGCGGAGGAAGCGGCGCCCGGAGGCGA
CGCGGCGGAAGGAGGCGCATACGGCGGCGGCGCGCGCGAGGTCGGCCGGGGTGGTGAGGC
GGAGGAAGATGTCCTCCAGTATCTCGTCGGGGAGGGACGGCTCCCTCGGCGCCGGCGCCA
TCGCGCCGGCGGGCGGCCCGGTGGGAGAGATGGGCTCGGTCGGAGGCTGACTGCGACTGG
ACAATGGAACTGTAGAGTAGACTGCGACAGCTGGATATCTTGCACGATGATCTGAAGATG
TCAG
>gg_00332
ACAGAAATGTGGATGTGCTGGTTTTCGCCCAAATTCAAATTTAGAGCCCATATGCGGAGG
AGATTTCGGTGGCCTGAACCCTACCCTGCGGCCTGCCTGTTGCTCAGTTACCCCGGCGGG
CGGCGGCGTGCTCTCTCTCCATTCTCCCGTGCACCCCGGCATACTCTCTTCTTTCTGCCG
TGCCCGTCTGTCTCTGTGGGGGCCGGCGACGATTGGCGGCCATCCTACGCCAGGTGCCCA
GATCTCCATCTTCGGCACCTCGCCGGCGACGAGCGTCACCAGCTTCCCACTGACCATGGC
CCAGCGCGCGATGTGCCTGCTTCGGCGCTCCATGGGGTTTACGGCGCCGCCGGCACAGAG
AGCCCTGAGTACCACTGCCACACCGGTGGCGGAGGGTGCAGCGGTGGCCGAGGCGACGGC
GAAGGAGGCGAAGAGGAGGAAGAAGAAGAATCTGTTTGACGTGGTGCAGTTCCTGCCAGA
GTGGGGCATCGGATACAAGGTCGCCAAGACCACCTGGCGCGATGTCTCTTACCAGATCAC
TAAGATCAACCTGTACAAGGACGGTCGGCATGGAAAGGCGTGGGGGATTCGGTACAAGGC
AGGTGTGCAAGCTGCAGACGCCCCAACTAGGATCAGCGGGGTTAACAAGCGTGGGTGGAA
GTACATAAAAGAATCACAGAAGAGACTACAAGAAGCCCCCAAAGTAGACGTAGCTGTTGC
TTCCTAGTTGCATGTTGTAAGATGATTCTGGGTTCCTTCACTTGAAGTGCTAAATCTTTA
GATGCCTGTTGTCAGATGAACGAGATCCACTTATGGATCGACGCAATGGTTCCATCCTTT
TTGTTGATGATGATGACTGAACCTCTCTGCAATATGTCCATTTCTTCTCTTTCTGGAACC
TTTACCATAATGTACTAGTAATACAGAAGAACTATGTTGATGGTCACAATCTAGTTTGTA
TTCTAATGCAAGCTTTGTTTGATTCGAG
>gg_00333
GGCCTTCGTCGTTCTCAGCTAAAATATTCATGTGCTAGAAAAGTGCAGGCAGACTAGTAA
TTACTGACACGGGCAACAAGCACCTGCAGGGACTAAAGAAACCAAAGCAGAGATCACACA
AACACACACACATGCACAAAAAGGATGAAATCTTCATCTCAGTTAGATTGCTTCATGAGA
ACTCATTCCCTTTTCTTTCTTTTCTCCTTTCCAACTTTCCATGTGCTAATGATACGCTAG
CTAGCTAGGTAGCTTACCAGGGCCACGACGACGTCGACCACACCAAACATGGATGAACAC
GCACACGACTCACTCACACACACACCGCACACTACAGCTAGCTTTACGCCTCTCTCGCCA
TAATTATCATCAGGTAGCTACTACTCCCATCCCAGCTGCACCGCCAGCGGCAGCGCTGTA
ATATAATCTCGCCCGCTCGACATGGCAGAAGGAAACAAAAAGAGAGAACCAAGAAAGAAA
AGGAAATCAGGAACATGACCAATCTAACAAACCACCCAAAGACGACTCAACTCGCTCTGA
GAGAGAGACCCAGTAAGTCTTTAGTTTCTTCCCGGTGCTCCGTCGGCACGTACTCCCATC
TCCACACCGGTGGAGACGAGATGCGGTTGCTGCTGTACTGTTGGTTGATTGTTCATCTTC
GCAGGCGAAAACCTGTCGTTGCCGCCTACGAGTTGGGGATCATCAGGCATGCCTGATATC
AGTACTGCTGCTACTATAACCCTCAATGAAGAAATTAGCCTTGTAGCTAGGTTCTGTGAG
CTGCTTCACGACGGCTAGCTAGCTAGTCATGATCCGTGCCCTGCCAGTCCGGTCTCCCAA
GCGTGAACTCCAGGCTCGGGCTGCTCAGCTCGTGGTTTGACACCTGCGAGCTGCTCGATC
GGCAAGGCTCCGCGTTCTCAATTGGAGAAGACAACCCTGCCAAACGATGAGCGTCCATGT
TGCAGGAATTCGACGACAGCCATGGGTCCCTGGACGAGTTGCTCCACCTGGTGCTGGTGT
TGCCTGCCGAAGACTGGTCCATGTCACCGCCGCCGCCGCCGCCCACCGAGCTCGCCGCCC
CCTCGGAGGGGGACCGGTGGTGCTCCCCGAACGGCCTCACGCACATGTTGTTCTCGCCGC
CGGAGGCTGCCTGGCCGGCGCCGGCGAAGTCCTCGTCGCCGGAGCCGCCGTCGTTCCCAC
CTGATGACGCCGCAGGCTTGTCAGTGCTCTTCACGGTCCGATACATCTGGAGATGGCTCT
TGACGTGCGCTAGGGTCAGATCCTTCACGTCCATGAGCTCCAGCACCGACTTGGGCGTAG
CCCTCTCGTGGCCTCCGAGGAGCTCGACGGCGTGGACGAAGCGGGCGTGGAGCGTGCTCG
TCCACCGCATGCGCGGCGCGCGCATGCTGCGCTTGGCGGGGAGCTTGGGCATGAACCGGG
AGCCCAGGCCGAACGGCTGCGCGCCGTGGAGGTGGTGGTGGTGGTGGTGGTGCCCGCCGA
CGATGCCGCCCAGGCCGCCGACGACGCCGCTACCGCCGTAGCCGCGGAGGGTGTCCGTGA
GCATGCCGTTGAGCCTGCCCGATGCCGACAGCATCCGGTGGTGGTGGTGCGCGGCCGGGG
ACGACAGGAACGCCGACGCGGGGTCCAGCGTGGACGGCGGCGTGCCCGGCGCGAGCGGCG
ACGGCGACGTGGAGCCCAGCGACGACGGCCACGTGCTCGGGTGGTACGAGCCGTAGAACC
CGAGCTTCTGGTGCTGCTGGTGGTGGAGGAGGGGGCCGCCGTCTGCCCCGGAGGACGGCG
GCAGGAACGGGAAGCCCCCCGGGCCGTTGTAGATAGGTATCCCTCGGATTGGCGGCGCCA
CCGACGCGCCCCCTCCTCCACCGGCTAGCCCGCACCCGCCGTCGAGCGGCTGCAGCATCG
GCATCGGCATGGCGGGCATCAGCGCGGCGCCCCCCGCCGACGTGGTGGCCGCGGAGGACA
CGGACGCCGCCGCCGCCGGCCGGTGTCGCCACGGCAGCTCGTCCGCGTGCTCCTGCTCGG
CCGGCGGCGACAGGGACAGCTCCGTGGACGCTGTGGACCCGTTCAGCCTCCGCCACGGGT
CTCCTCCCCCGGCGCCTCCTCCTCCTCCTCCCGCTCCCCCCACGGAGGCGCGCCCGCCTG
ACTG
>gg_00334
AGAGCAAACTTCTCTGGGGGCTATGCATGTGTGAAATTTGAGATTAGGGTTAGAAAATCC
AAGGACAATCTTTTGAGTTCGTCAAGCAGTCAGATAAGCCAGGGGTCCAAACCCAACAAT
TCTGAGATGGGGCTTAGCTTCAATATGTGCAAGAAGATTGTGCAGGTTCTATATGTATTG
TGCTGATAATGCTTGGTTAGATTTCACTTCTCCACAAGGTTAATATTGTTAAAGCGACGA
CAATGTCTTAGATTGTGGTGGTTCTTTTACCCTACTTGACTCAGTTTACCTCCGATTTCT
TGGACCTTCCAGACATAGTCAGATGCTAGAAAAATAATAGCAGTTCTCTGATCTTGAGTG
ACACAATTTTTTTTTTAGAATCTGTTGACTGTTCTCCATCTCCCGTATTTTTGTACAGCT
ACTAGGCTCTAGCAGCTAGACTTGGTCGTCACATAGATAGTTGGCTAGACACCAATTTGA
ATCATCAAACCACATAATGTGTTTAGCGGCCATAGTATGACCTTTTATGCAAGTGTTGGA
ATATTTAGGCCTTGTTTAGA
>gg_00335
GTTCCCCTGCTCACGGCTCAGCGTCCAGGACCCCGACGCCAGGTGCGCGCCCACGGTGCC
CAGCCACCGCCGCGGATGCCGTCGGCTCCCGGCCACCACGCCGCGCCGGGCGACGCCGCA
TGAGGCAGCAGCATTTGTGGTCGTTGCTTCGTCCACGTCGCGGATAGCCGCCACGGGCGG
GGGCGGGGCGGGTTCCGCGGCGGCAGGTGGGATCTGCGGCTCGGACGAGCAGTCGTATGC
CGCGTCCAGATACAGATCGTCGTAGAGCGACCACGCGGCGGCGTTGGCAGATTCGCCGGC
GCCGGGCGCGGTACCCCCGGCCGCGACGACGTCGACGTCGCCCCCGCGGTCGCGAGAGGT
GGCCTCGGTGGCCTCGAACCTCTCGACGGAGGCGGCGGCGTCGGTGGGGCCAGCGCAGAT
GGGGACGTCAGGTCCGATGTCGAGCTCGAGCCCGAAATCGTCGATGGGCTCGAGGAGCAC
CCCGGCGCGGAGGAGCCCCGGGCAGCAGACGGAGAGCTTGTGGAGCGCCGCCCAGGCCTG
GGGCGCCCCGTCCGGGGGCGGCGCGGGGAGGAGCTCGGCGGGGAGCGCCCGCGACAGCCG
CGGCGGGAGGCAGGCCGCCCTGAGCAGCGCGGCGAGGCGCGGGGACGCGCAGGAGGCCCG
CGCCCAGTCCCGCGGGTCCGCCTCGAGCCGTCCCAGGATCTGTAGCAGCACGTCGTCCGC
CAGAGCGGACAGCGGCGACGCCGCCTCGGCCAGCGTCGTCTTGACGCGCGCGCTCCCACT
CGCGCCCTCCTCCGCCTGCTGTCGGTCCATGGCGATCGGCGGGGTGATTTGCTTGGTGCT
TCCGCGGAGGTAGGAGACCGGTGGATTGTTTATTCGGTCCTCTTTTTCCCCTTCGTTTCG
GCGGCGATTTTTTCTGTTCTTTTCTTTTCATAATTTATTCGCGGTGGCAAGCTGGGGATC
GATGTTAGGGATAGTGGAGGATTTTGTGGTCTACATCTAGCGACACCAATTATTTTTTTT
CTG
>gg_00336
ACGTGGTTATTGAGTTTATTTTGACAGCGGAAGTTGAGAACAAAAGTTACAGTACAACTT
GAGGTAGTCTCTATTACCCAAAAAAAAGTAAAATAGAACAAAATAAAATTGGTTGAGCCA
GGTGGAATTTGTACCTATAGATGGCATAAATGATTAATGTACGTAGCGTTATCAGTTTAT
CACAGCAAACAGCAAACATAGGCAGACGCTGACTACTACAAAGAAAAGAACTAGAGCTGC
TGGTAGGTTCACATTCACTTGTCAGTCAGCGGATGCACCTGCCAGGCTTGGTCCAGCCGA
AGCCTCCCCGGCGGCGGACCTCCCTTGGCGCCGCCGTGTAGTTCCGCCAGTCCTGGAGCA
CGTTCCTGAGGTCGTGCACCTTGTTGTCGAGGCCGGTGCAGCAGTTGGCGTGCATGGTGG
ACACCCTGCGCAGGTCGTCGCTGAGCTGGCAGAAGCCGCCGCAGTGCGCCGTGTCGAGGA
ACTGCATCCGCACGCCGAGGCGGCGTGTGAGCGGGAGCTGCACCCGCGCCAGGACGTGCT
GCTCGTTGGTCCCCGGCGGGAATTCGGCGCGCGCCTCCCGCCACCGCCGGTAGAACTCCA
CCGTCCGGTTCATGGACCTGACGTACAGGAAGCCGCCGTTGGGCTGGTTGTGCAGGCTGT
CCGGGTCGCCGTTGAAGTAGTCGCTGGCGATGGCGACGTCCGACGTGACGGCGATGTGCC
GCATCGGGTTCCGGAACCACAGGATGTCCACGTCCGTGAAGAGGAAGTTGAAGCCGAGCT
CCAGGATGGTCTGCTGGAACCGGTTCCTGGCCCACATCATGTCCAGGTAGTCCTTGGTCA
TGAAGTACTTCGCGGCGCTGAGGTCGACCGCCGGCGCGGCGCCGTCTTCGTTGTCCGGCC
GGAGGAGGTAGCAGTGGCGGTGCACCGATCGGCACGTCTCGAGCGCGCCAGGGTCGACGG
ACACGATGAGGAGGTGGTCCAGCAGCCCCGCCGTGCCCTTGCCGGCCCGGAAGCTCTCGA
GGAAGAGGTCCAGGAGGGAGCCCGGCGCCGCGTACGCCTTGTTGATGGACGTCACGATCA
[truncated: 18,493,851 more chars]
