# Supplementary material for: RNAseq Transcriptional Profiling following Whip Development in Sugarcane Smut Disease
Source: PLoS One. 2016 Sep 1;11(9):e0162237. doi: 10.1371/journal.pone.0162237 (PMC5008620; doi:10.1371/journal.pone.0162237)
Supplement: S5 File — A) Mapping results and differential expression analysis using as reference sugarcane unigenes. B) IDS of sugarcane unigenes differentially expressed during interaction with S. scitamineum in early and late moments. (XLSX) [file pone.0162237.s005.xlsx]

## Sheet: README
Supporting Information File S5:
a) Mapping results and differential expression analysis using as reference sugarcane unigenes (Cardoso-Silva et al., 2014)
b) IDS of sugarcane unigenes (Cardoso-Silva et al., 2014) differentially expressed during interaction with S. scitamineum in early and late moments.

## Sheet: a) DE analysis
Mapping results and differential expression analysis using as reference sugarcane unigenes (Cardoso-Silva et al., 2014)
Cutoff: p-value < 0.05 (5DAI)
Cutoff: FDR < 0.05 (200DAI)
				Bowtie2												BWA												Bowtie2												BWA
Unigene	Sorghum id	annot(Sorghum)	annot(uniref90)	05_C1	05_C2	05_C3	05_I1	05_I2	05_I3	baseMean	log2FoldChange	lfcSE	stat	pvalue	FDR	05_C1	05_C2	05_C3	05_I1	05_I2	05_I3	baseMean	log2FOldChange	lfcSE	stat	pvalue	FDR	200_C1	200_C2	200_C3	200_I1	200_I2	200_I3	baseMean	log2FoldChange	lfcSE	stat	pvalue	FDR	200_C1	200_C2	200_C3	200_I1	200_I2	200_I3	baseMean	log2FoldChange	lfcSE	stat
comp193417_c0_seq1	Sb02g012040.1	similar to Ubiquitin-60S ribosomal L40 fusion protein		1019	857	1302	731	948	841	937.024	-0.370172	0.105523	-3.50799	0.000451506	0.999934	506	396	564	296	404	343	414.29	-0.524799	0.135107	-3.88431	0.000102622	0.999979	914	980	1011	533	1285	911	906.871	0.392831	0.207416	1.89393	0.0582345	0.300554	449	570	498	295	834	537	515.933	0.571621	0.256977	2.22441
comp198086_c0_seq1	Sb07g024260.1	similar to Chalcone synthase 8, putative	Putative uncharacterized protein Sb07g024260 n=1 Tax=Sorghum bicolor RepID=C5YN83_SORBI	231	325	306	147	245	194	237.944	-0.597709	0.161743	-3.69543	0.000219518	0.999934	231	325	298	138	239	188	233.084	-0.628665	0.165146	-3.80672	0.000140819	0.999979	11	65	43	16	0	20	24.6891	-0.715619	0.676569	-1.05772	0.290184	0.631548	10	64	42	16	0	20	24.2878	-0.689112	0.678254	-1.01601
comp190201_c0_seq1	Sb10g022160.2	similar to Probable inositol oxygenase	Uncharacterized protein n=10 Tax=Poaceae RepID=K3XYF7_SETIT	1807	1928	2599	1403	2097	1482	1854.51	-0.384298	0.099047	-3.87995	0.000104477	0.999934	1759	1898	2537	1366	2044	1455	1813.61	-0.378899	0.0997279	-3.79933	0.000145088	0.999979	449	866	399	346	792	442	536.059	0.329181	0.345323	0.953254	0.340461	0.673819	432	855	391	334	792	439	527.575	0.330708	0.348746	0.948277
comp195160_c1_seq1	Sb07g021090.1	similar to H0107B07.6 protein	Uncharacterized protein n=1 Tax=Zea mays RepID=C0P5K5_MAIZE	234	292	317	170	234	192	236.768	-0.534272	0.146713	-3.64162	0.000270925	0.999934	173	216	242	119	163	136	172.546	-0.614026	0.168198	-3.65062	0.00026161	0.999979	57	300	121	114	105	101	133.483	-0.012392	0.488159	-0.0253852	0.979748	0.995676	46	286	107	108	86	89	121.351	-0.0540254	0.512834	-0.105347
comp182565_c0_seq1	Sb07g025980.1	similar to Putative diphosphonucleotide phosphatase	Uncharacterized protein n=4 Tax=Andropogoneae RepID=B4FA21_MAIZE	757	826	976	546	812	687	756.19	-0.367045	0.0970848	-3.78066	0.000156411	0.999934	735	798	939	528	798	649	730.725	-0.360386	0.100331	-3.59197	0.00032819	0.999979	232	254	214	87	18	59	132.214	-1.16677	0.490237	-2.38001	0.0173122	0.158469	228	253	212	80	19	56	129.189	-1.25726	0.4755	-2.64408
comp207152_c0_seq1	Sb07g024270.1	similar to O-methyltransferase family protein	Putative uncharacterized protein Sb07g024270 n=1 Tax=Sorghum bicolor RepID=C5YN84_SORBI	645	763	863	523	714	590	673.728	-0.352984	0.0985552	-3.58159	0.000341511	0.999934	650	766	863	525	716	593	676.506	-0.344558	0.0979373	-3.51815	0.000434567	0.999979	35	365	119	76	67	24	109.227	-0.680539	0.696554	-0.977009	0.328565	0.665456	36	365	119	76	66	24	109.334	-0.690626	0.69209	-0.997885
comp159048_c0_seq1	Sb02g007220.1	Predicted protein	rRNA N-glycosidase n=1 Tax=Sorghum bicolor RepID=C5X1Y4_SORBI	2385	2326	2960	3118	3341	3032	2828.08	0.274641	0.078405	3.50286	0.000460299	0.999934	2040	2088	2541	2634	2870	2639	2443.32	0.261847	0.0756212	3.46262	0.000534945	0.999979	6314	1839	7029	2940	1741	4569	3917.85	-0.0334011	0.439039	-0.0760779	0.939357	0.983728	5390	1617	6207	2533	1492	4067	3416.47	-0.042514	0.438502	-0.0969527
comp202919_c0_seq1	Sb06g017030.1	similar to Putative uncharacterized protein	Putative uncharacterized protein Sb06g017030 n=1 Tax=Sorghum bicolor RepID=C5Y8P5_SORBI	308	317	343	411	480	432	377.336	0.405659	0.118503	3.4232	0.000618888	0.999934	312	317	347	419	482	434	381.235	0.415111	0.12001	3.45898	0.000542232	0.999979	1177	134	959	203	225	236	428.095	-0.984045	0.482376	-2.04	0.0413508	0.252762	1180	140	961	210	219	241	432.582	-0.984327	0.478922	-2.05529
comp191970_c0_seq1	Sb05g003180.1	similar to Cadmium tolerance factor	Uncharacterized protein n=2 Tax=Setaria italica RepID=K3ZR87_SETIT	16	24	43	52	79	62	44.595	1.10794	0.325614	3.40262	0.000667428	0.999934	16	24	43	50	80	63	44.6259	1.10795	0.329238	3.36521	0.00076486	0.999979	175	572	226	231	163	279	276.489	0.0494297	0.449477	0.109972	0.912432	0.974762	172	557	218	227	160	273	269.993	0.0491413	0.447645	0.109777
comp188276_c0_seq1	Sb07g025980.1	similar to Putative diphosphonucleotide phosphatase	Uncharacterized protein n=4 Tax=Andropogoneae RepID=B4FA21_MAIZE	2619	2622	3090	1904	2923	2213	2526.29	-0.292999	0.0842594	-3.47734	0.000506406	0.999934	2625	2635	3099	1912	2932	2226	2537.58	-0.284141	0.0848935	-3.34703	0.000816838	0.999979	515	607	537	185	41	151	309.61	-1.23039	0.474942	-2.59062	0.00958036	0.113405	524	606	543	187	43	154	313.298	-1.23365	0.468803	-2.63149
comp154878_c0_seq1	Sb02g028400.1	similar to Os09g0491100 protein	Putative uncharacterized protein Sb02g028400 n=1 Tax=Sorghum bicolor RepID=C5X3X5_SORBI	2269	2337	3079	1962	2553	2124	2353.43	-0.247054	0.0765351	-3.22799	0.00124665	0.999934	2113	2282	2886	1840	2392	2004	2222.75	-0.252071	0.0757883	-3.32599	0.000881063	0.999979	661	798	832	495	160	704	601.897	-0.0714661	0.446791	-0.159954	0.872917	0.960275	634	786	812	484	147	676	583.456	-0.0971865	0.45141	-0.215295
comp187727_c1_seq1				362	368	486	275	378	265	350.764	-0.439653	0.134922	-3.25858	0.00111971	0.999934	351	371	486	279	358	258	346.147	-0.45479	0.1368	-3.32449	0.000885803	0.999979	168	361	292	148	152	236	220.707	-0.04904	0.360547	-0.136015	0.891809	0.966887	159	342	278	148	141	239	213.726	-0.00388337	0.367929	-0.0105547
comp196704_c0_seq1	Sb06g031370.1	similar to OSIGBa0132E09-OSIGBa0108L24.2 protein	Uncharacterized protein n=3 Tax=Andropogoneae RepID=B6SVV4_MAIZE	48	52	58	91	95	100	73.0696	0.789461	0.242566	3.25463	0.00113542	0.999934	49	49	55	89	94	99	71.7365	0.817278	0.247292	3.30492	0.000950052	0.999979	89	74	92	31	65	58	63.5333	-0.19616	0.287494	-0.682308	0.495044	0.783455	90	75	95	33	63	57	64.3033	-0.23478	0.284955	-0.823918
comp200836_c0_seq1	Sb05g006960.1	similar to Kelch motif, putative	Uncharacterized protein n=4 Tax=Panicoideae RepID=K3ZIW0_SETIT	811	1167	1463	712	955	976	995.153	-0.406335	0.120602	-3.36923	0.000753783	0.999934	797	1159	1415	704	953	958	979.38	-0.38504	0.118234	-3.25659	0.0011276	0.999979	1595	2339	1437	1421	2064	1773	1773.7	0.490986	0.269517	1.82172	0.0684969	0.324351	1613	2380	1452	1439	2094	1842	1805.8	0.491176	0.267939	1.83317
comp148132_c0_seq1				2	0	5	9	10	17	6.9591	1.52705	0.596935	2.55815	0.010523	0.999934	0	0	3	9	10	16	6.1531	1.97775	0.609021	3.24743	0.00116451	0.999979	14	12	13	8	10	7	10.2783	-0.0610862	0.533937	-0.114407	0.908915	NA	15	14	13	8	11	6	10.6759	-0.16639	0.536999	-0.309852
comp183714_c1_seq1	Sb01g035830.1	weakly similar to Expressed protein	Putative uncharacterized protein Sb01g035830 n=1 Tax=Sorghum bicolor RepID=C5X0Q2_SORBI	221	236	350	144	259	155	222.802	-0.562981	0.181867	-3.09556	0.00196443	0.999934	221	227	344	141	243	153	217.297	-0.58222	0.181227	-3.21266	0.00131511	0.999979	0	0	0	1	0	0	0.27447	0.273339	0.406403	0.672581	0.501214	NA	0	0	0	2	0	0	0.546804	0.450286	0.49471	0.910202
comp201415_c2_seq1	Sb10g007180.1	similar to P0035H10.18 protein	Putative uncharacterized protein Sb10g007180 n=1 Tax=Sorghum bicolor RepID=C5Z6H7_SORBI	123	176	238	116	137	104	146.452	-0.593845	0.201617	-2.94541	0.00322526	0.999934	130	182	242	117	136	101	148.93	-0.641455	0.200819	-3.1942	0.00140219	0.999979	94	282	248	123	190	157	178.203	0.104444	0.384203	0.271847	0.785739	0.927554	96	293	253	128	192	164	183.727	0.0985536	0.385109	0.255911
comp173400_c0_seq1				0	2	0	9	9	14	5.55635	2.07683	0.620964	3.34452	0.00082424	0.999934	0	2	0	8	9	13	5.22321	1.9547	0.616091	3.17275	0.00151004	0.999979	7	0	2	0	5	4	2.66703	0.212141	0.730297	0.290486	0.771445	NA	6	0	2	0	6	4	2.69757	0.345454	0.724642	0.476723
comp201614_c0_seq1	Sb09g015910.1	similar to Putative uncharacterized protein	Putative uncharacterized protein Sb09g015910 n=1 Tax=Sorghum bicolor RepID=C5YW80_SORBI	370	444	578	336	367	366	404.694	-0.40308	0.125986	-3.19941	0.00137708	0.999934	366	446	564	328	364	365	400.289	-0.396224	0.125662	-3.15309	0.00161549	0.999979	1134	736	1448	836	1067	922	1007.45	0.3529	0.262913	1.34227	0.179509	0.505656	1124	733	1445	825	1061	932	1003.37	0.343415	0.260323	1.31919
comp190152_c0_seq1				161	154	163	101	112	99	131.159	-0.643557	0.189624	-3.39386	0.00068916	0.999934	149	153	144	97	102	93	122.775	-0.629256	0.20007	-3.14518	0.00165983	0.999979	112	42	78	28	9	22	43.6788	-1.07609	0.499078	-2.15616	0.0310709	0.217455	106	40	73	24	9	20	40.5873	-1.17076	0.489987	-2.38937
comp184730_c0_seq1				161	170	184	238	284	220	206.887	0.47852	0.157045	3.04702	0.00231123	0.999934	155	169	188	234	274	228	205.55	0.485584	0.155306	3.12662	0.00176828	0.999979	252	226	201	75	123	93	148.231	-0.661511	0.238234	-2.77673	0.00549085	0.0814806	247	231	198	70	117	98	146.792	-0.699407	0.238128	-2.93711
comp179178_c0_seq1				0	3	0	3	3	9	2.94303	0.974278	0.629664	1.5473	0.121791	0.999934	0	0	0	5	6	9	3.25057	1.92571	0.620141	3.10528	0.00190098	0.999979	10	10	13	3	12	6	8.22906	-0.143763	0.580635	-0.247597	0.804446	NA	10	10	14	0	12	5	7.36609	-0.453022	0.657739	-0.688757
comp193290_c0_seq1	Sb01g018400.1	similar to Alpha-galactosidase precursor	3509323 PREDICTED: alpha-galactosidase-like isoform X1 n=1 Tax=Setaria italica RepID=UPI0003509323	1512	1698	1912	1360	1641	1496	1584.9	-0.225486	0.0712387	-3.16523	0.00154963	0.999934	1480	1702	1892	1341	1617	1484	1568.5	-0.221146	0.071637	-3.08704	0.00202161	0.999979	529	514	585	333	535	445	476.103	0.232114	0.18468	1.25684	0.20881	0.542645	521	510	578	332	532	443	472.572	0.23162	0.183656	1.26116
comp137708_c0_seq1				8	4	7	0	0	0	3.20079	-1.96783	0.630152	-3.12278	0.00179152	0.999934	8	4	7	0	0	0	3.20461	-1.90738	0.619601	-3.07841	0.00208109	0.999979	0	2	0	1	2	0	0.876724	0.254368	0.636701	0.399509	0.689518	NA	0	2	0	1	2	0	0.877453	0.24369	0.624602	0.390152
comp195551_c0_seq1	Sb08g021610.1	similar to 37kDa chloroplast inner envelope membrane polypeptide	Inner envelope membrane protein n=4 Tax=Panicoideae RepID=B6TYV2_MAIZE	1908	2337	2816	1698	2292	2134	2162.46	-0.241498	0.0813422	-2.96891	0.00298855	0.999934	1804	2239	2605	1596	2133	2003	2032.55	-0.242575	0.0790056	-3.07035	0.00213809	0.999979	1172	1463	1455	627	701	853	993.014	-0.317929	0.253361	-1.25485	0.209534	0.543597	1146	1360	1424	592	682	825	953.284	-0.330018	0.241609	-1.36592
comp201632_c3_seq1	Sb04g023540.1	similar to H0818E04.14 protein	Uncharacterized protein n=4 Tax=Panicoideae RepID=K7UFY8_MAIZE	624	657	768	455	661	562	612.752	-0.332401	0.101165	-3.28572	0.00101724	0.999934	620	660	774	459	669	567	616.477	-0.313322	0.102205	-3.06563	0.00217213	0.999979	413	328	446	190	298	311	315.022	-0.0183485	0.211112	-0.0869133	0.93074	0.980828	405	322	458	196	307	316	318.785	0.00843544	0.212472	0.0397015
comp154878_c1_seq1	Sb02g028400.1	similar to Os09g0491100 protein	Putative uncharacterized protein Sb02g028400 n=1 Tax=Sorghum bicolor RepID=C5X3X5_SORBI	1419	1387	1989	1090	1604	1288	1438.18	-0.306537	0.0967554	-3.16816	0.00153404	0.999934	1388	1368	1972	1073	1575	1258	1415.88	-0.306324	0.10022	-3.05652	0.00223925	0.999979	497	715	606	405	150	459	467.261	-0.14899	0.427646	-0.348396	0.727543	0.903783	498	725	613	425	152	468	477.064	-0.130332	0.429193	-0.303667
comp205522_c0_seq1	Sb09g024890.1	weakly similar to Putative uncharacterized protein	Putative uncharacterized protein Sb09g024890 n=1 Tax=Sorghum bicolor RepID=C5Z0R7_SORBI	1807	1869	2078	2017	2429	2334	2063.77	0.193983	0.0673004	2.88234	0.00394735	0.999934	1772	1913	2058	2015	2433	2329	2063.2	0.204131	0.0668022	3.05575	0.002245	0.999979	4765	2668	4127	1636	2990	2070	2830.74	-0.231459	0.221869	-1.04322	0.296846	0.63733	4781	2681	4127	1658	3008	2077	2848.22	-0.234645	0.221823	-1.0578
comp191193_c0_seq1	Sb07g000620.1	similar to Ferredoxin-1, chloroplast precursor	Putative uncharacterized protein Sb07g000620 n=1 Tax=Sorghum bicolor RepID=C5YLG4_SORBI	3263	4390	5698	3213	4481	3689	4043.71	-0.256212	0.154863	-1.65445	0.0980371	0.999934	2494	3598	4280	2363	3392	2747	3087.74	-0.309643	0.101338	-3.05555	0.00224651	0.999979	1553	3315	2105	1096	1127	1468	1707.72	-0.331214	0.33969	-0.975048	0.329536	0.666337	1252	2721	1636	857	845	1177	1357.92	-0.381103	0.347196	-1.09766
comp197441_c0_seq1			Uncharacterized protein n=2 Tax=Panicoideae RepID=K3Z9V3_SETIT	355	439	588	291	415	359	400.342	-0.405401	0.132287	-3.06456	0.00217991	0.999934	346	435	570	278	406	350	390.293	-0.408473	0.134464	-3.0378	0.00238315	0.999979	227	390	368	197	181	235	260.065	-0.085172	0.330003	-0.258095	0.796334	0.931783	230	386	359	195	179	233	257.455	-0.0957387	0.32473	-0.294826
comp180573_c0_seq1	Sb05g022940.1	similar to Pathogenesis-related protein 4	Q1C7 Pathogenesis-related protein n=4 Tax=Andropogoneae RepID=A0A059Q1C7_9POAL	29	51	24	12	20	8	24.065	-1.25219	0.429634	-2.91454	0.00356209	0.999934	26	55	22	11	18	6	23.0002	-1.35842	0.450673	-3.0142	0.00257657	0.999979	0	9	0	0	1	0	1.47509	-0.630519	0.63654	-0.990541	0.32191	NA	0	9	0	0	1	0	1.47863	-0.607215	0.624595	-0.972175
comp205382_c0_seq1	Sb04g026010.1	similar to Putative uncharacterized protein P0407A09.33	350C937 PREDICTED: putative receptor-like protein kinase At3g47110-like n=1 Tax=Setaria italica RepID=UPI000350C937	80	126	86	147	153	158	123.874	0.5895	0.214465	2.7487	0.0059832	0.999934	69	115	82	137	146	151	115.443	0.655522	0.218243	3.00364	0.00266772	0.999979	40	277	164	35	95	71	104.718	-0.716536	0.502748	-1.42524	0.154089	0.47214	33	255	142	29	90	62	93.732	-0.718745	0.519197	-1.38434
comp207346_c0_seq1	Sb01g045040.1	weakly similar to AP2 domain containing protein, expressed	Putative uncharacterized protein Sb01g045040 n=1 Tax=Sorghum bicolor RepID=C5WVR4_SORBI	784	982	1239	573	1054	736	875.847	-0.389762	0.12895	-3.02258	0.00250627	0.999934	722	953	1174	535	984	698	826.529	-0.395464	0.131743	-3.00179	0.00268398	0.999979	524	706	547	543	723	446	585.535	0.493241	0.283044	1.74263	0.0813984	0.353193	487	656	505	531	697	425	556.778	0.541141	0.28654	1.88854
comp191924_c0_seq1	Sb03g008950.1	similar to Putative uncharacterized protein OSJNBb0008A05.1	Putative uncharacterized protein Sb03g008950 n=1 Tax=Sorghum bicolor RepID=C5XF29_SORBI	630	763	746	439	696	615	639.377	-0.34043	0.112926	-3.01463	0.00257294	0.999934	604	756	717	424	675	586	618.503	-0.343805	0.11458	-3.00056	0.00269483	0.999979	2186	3285	3177	817	1653	1344	1904.47	-0.659941	0.245009	-2.69354	0.00706983	0.0943336	2156	3239	3141	803	1610	1321	1876.83	-0.680474	0.242699	-2.80378
comp197858_c2_seq1	Sb04g027810.1	similar to ATP synthase delta chain, chloroplast precursor	ATP synthase delta chain, chloroplastic n=2 Tax=Sorghum bicolor RepID=ATPD_SORBI	1145	1688	2032	1170	1443	1326	1442.72	-0.328019	0.10937	-2.99917	0.00270718	0.999934	1127	1682	2013	1150	1426	1321	1428.64	-0.32189	0.109394	-2.94249	0.00325582	0.999979	496	907	781	392	523	535	586.455	-0.0421632	0.293253	-0.143777	0.885676	0.965275	492	902	780	388	518	538	583.867	-0.0525935	0.291598	-0.180363
comp182520_c3_seq1				1	2	5	6	19	14	7.42098	1.51361	0.586005	2.58293	0.00979641	0.999934	0	2	3	6	19	12	6.6329	1.74342	0.598435	2.9133	0.00357628	0.999979	6	0	5	3	4	0	2.85047	-0.00370917	0.730976	-0.00507427	0.995951	NA	4	0	6	2	4	0	2.46136	-0.0748836	0.722217	-0.103686
comp187187_c0_seq1	Sb01g029230.1	similar to Beta-expansin 8 precursor	Uncharacterized protein n=3 Tax=Panicoideae RepID=K4ADE2_SETIT	3782	4186	4721	3389	4308	3891	3996.2	-0.171787	0.0579281	-2.96552	0.00302167	0.999934	3285	3876	4185	3010	3800	3455	3558.97	-0.176188	0.0606256	-2.90617	0.00365884	0.999979	2276	1697	1859	3394	7010	4311	3602.26	1.82445	0.195429	9.33561	1.00414e-20	4.38128e-17	2157	1368	1797	3281	6686	4134	3412.81	1.8855	0.21048	8.95808
comp193844_c0_seq1				1344	1451	1698	1099	1525	1365	1393.94	-0.214986	0.0774278	-2.7766	0.00549308	0.999934	1352	1494	1682	1104	1534	1338	1399	-0.223723	0.0770027	-2.9054	0.00366786	0.999979	665	2010	722	615	701	820	904.136	-0.122924	0.410924	-0.299141	0.764833	0.919417	650	2026	728	614	677	816	900.55	-0.15039	0.413088	-0.364063
comp207059_c3_seq1	Sb02g010760.1	similar to Aquaporin PIP2-2	Aquaporin PIP2-1 n=1 Tax=Aegilops tauschii RepID=M8CEA3_AEGTA	5160	5611	6518	4999	5972	5452	5552.16	-0.111311	0.0563148	-1.97659	0.0480885	0.999934	3878	4567	4974	3652	4424	4081	4214.35	-0.171981	0.0592499	-2.90265	0.00370023	0.999979	2394	2470	2050	1483	3717	2233	2332.33	0.573476	0.226094	2.53645	0.0111983	0.124707	1846	1949	1616	1131	2799	1743	1800.1	0.529835	0.223294	2.37282
comp204526_c0_seq1	Sb02g004390.1	similar to Early light-inducible protein ELIP	Uncharacterized protein n=1 Tax=Zea mays RepID=C4J507_MAIZE	1581	1489	1834	1292	1695	1463	1540.41	-0.18374	0.0782855	-2.34704	0.018923	0.999934	1484	1552	1735	1221	1596	1402	1482.07	-0.213453	0.0738478	-2.89045	0.00384695	0.999979	509	369	473	62	57	172	238.224	-1.5132	0.381755	-3.9638	7.37661e-05	0.00385858	507	344	480	62	56	163	233.854	-1.55029	0.375714	-4.12626
comp194924_c0_seq1			Uncharacterized protein (Fragment) n=1 Tax=Acinetobacter towneri DSM 14962 = CIP 107472 RepID=N9CSC5_9GAMM	337	339	235	250	238	97	251.421	-0.593019	0.429914	-1.37939	0.167774	0.999934	163	200	129	108	131	58	131.708	-0.739017	0.256086	-2.88582	0.00390393	0.999979	2	4	8	1	3	48	11.6371	1.44416	0.711517	2.0297	0.0423871	NA	2	4	3	0	2	26	6.38287	1.11636	0.723408	1.5432
comp172583_c0_seq1	Sb07g021700.1	similar to Putative chorimate mutase	Putative uncharacterized protein Sb07g021700 n=1 Tax=Sorghum bicolor RepID=C5YLL7_SORBI	9	8	6	0	0	2	4.2369	-1.73721	0.629644	-2.75904	0.00579715	0.999934	11	9	5	0	0	2	4.61493	-1.77979	0.620388	-2.86883	0.00411994	0.999979	0	6	0	5	4	5	3.80947	0.887904	0.731248	1.21423	0.224659	NA	0	6	0	6	6	5	4.38281	1.04622	0.724988	1.44308
comp192220_c0_seq1	Sb01g008450.1	similar to ATP sulfurylase	ATP sulfurylase n=6 Tax=Panicoideae RepID=O48888_MAIZE	573	687	486	643	859	866	678.448	0.373251	0.136933	2.7258	0.00641463	0.999934	569	685	484	644	856	862	676.471	0.386212	0.134805	2.86498	0.00417037	0.999979	437	303	367	207	466	477	365.844	0.552411	0.240898	2.29313	0.0218403	0.179664	433	302	368	208	460	476	364.343	0.540674	0.23766	2.27499
comp196807_c0_seq1	Sb03g032340.1	similar to Putative uncharacterized protein	Putative uncharacterized protein Sb03g032340 n=1 Tax=Sorghum bicolor RepID=C5XHL6_SORBI	223	232	334	188	208	183	225.061	-0.46589	0.156597	-2.97508	0.00292913	0.999934	199	218	292	176	174	165	201.991	-0.469115	0.165511	-2.83435	0.00459196	0.999979	194	349	183	166	477	336	281.886	0.826982	0.338044	2.44637	0.0144303	0.144047	185	329	175	155	448	314	265.036	0.800195	0.336277	2.37957
comp161638_c0_seq1	Sb03g029010.1	Predicted protein	Putative uncharacterized protein Sb07g019823 (Fragment) n=1 Tax=Sorghum bicolor RepID=C5YKQ0_SORBI	4	11	6	0	0	1	3.6731	-1.81342	0.631931	-2.86964	0.00410933	0.999934	4	11	6	0	0	1	3.64859	-1.7566	0.622377	-2.8224	0.00476654	0.999979	8	12	3	0	19	4	6.84601	0.178349	0.705318	0.252864	0.800373	NA	8	11	3	0	20	4	6.86966	0.249766	0.704619	0.35447
comp178898_c0_seq1	Sb02g042860.1	similar to Plasma membrane-bound peroxidase 3-1	Putative uncharacterized protein Sb02g042860 n=1 Tax=Sorghum bicolor RepID=C5X5K6_SORBI	305	540	434	251	383	299	363.676	-0.494889	0.162471	-3.04601	0.00231902	0.999934	299	520	395	228	383	285	346.436	-0.473396	0.167894	-2.81961	0.00480821	0.999979	62	1141	245	128	83	170	287.127	-0.84492	0.711497	-1.18752	0.235021	0.573339	61	1043	200	110	73	149	256.488	-0.881025	0.707216	-1.24577
comp191242_c0_seq1	Sb02g010760.1	similar to Aquaporin PIP2-2	Aquaporin PIP2-2 n=12 Tax=Poaceae RepID=PIP22_MAIZE	5306	6258	6627	4310	5857	6061	5660.05	-0.210082	0.0756866	-2.77568	0.00550864	0.999934	5107	6344	6499	4198	5737	5912	5557.75	-0.216239	0.0766921	-2.81958	0.00480868	0.999979	3476	3966	2895	2160	5078	3256	3386.72	0.494787	0.234665	2.10848	0.0349896	0.232062	3455	3918	2855	2186	5023	3289	3377.09	0.503944	0.23085	2.18299
comp90266_c0_seq1				6	9	4	16	19	21	12.3311	1.20004	0.503578	2.38303	0.0171706	0.999934	4	7	4	16	19	21	11.6406	1.44742	0.513569	2.81835	0.00482707	0.999979	14	5	6	0	5	14	6.68401	0.0538397	0.694368	0.0775377	0.938196	NA	14	6	7	0	4	14	6.80167	-0.0772673	0.692396	-0.111594
comp176721_c0_seq1				258	254	287	193	232	234	240.793	-0.317	0.142228	-2.22882	0.0258258	0.999934	184	214	239	130	172	171	182.748	-0.455132	0.161813	-2.81271	0.00491259	0.999979	78	79	70	100	208	161	120.368	1.51338	0.249495	6.06576	1.31332e-09	5.02656e-07	72	75	75	104	181	130	110.673	1.38299	0.251667	5.49529
comp194831_c0_seq1	Sb06g018360.1	similar to H0818E04.17 protein	Uncharacterized protein n=1 Tax=Oryza brachyantha RepID=J3LYE0_ORYBR	76	104	123	148	180	143	126.718	0.590225	0.196958	2.99671	0.00272912	0.999934	77	105	127	142	180	144	126.885	0.55437	0.197942	2.80068	0.00509957	0.999979	102	64	96	63	83	86	81.0484	0.384865	0.28821	1.33537	0.181757	0.508034	102	61	95	63	77	87	79.7196	0.371264	0.301589	1.23103
comp197648_c0_seq1	Sb01g049830.1	similar to Nonspecific lipid-transfer protein 2, putative, expressed	Putative uncharacterized protein Sb01g049830 n=1 Tax=Sorghum bicolor RepID=C5WMM7_SORBI	1587	1798	2481	1270	2024	1653	1766.44	-0.284206	0.102806	-2.76448	0.00570133	0.999934	1310	1617	2061	1025	1714	1399	1491.02	-0.302638	0.108284	-2.79485	0.00519234	0.999979	1198	2383	2173	1173	802	1491	1510.35	-0.105009	0.373162	-0.281404	0.7784	0.924923	1008	2105	1897	1033	715	1269	1315.7	-0.117066	0.373018	-0.313833
comp184886_c0_seq1				8	4	8	0	2	2	3.96633	-1.27916	0.627896	-2.03722	0.0416276	0.999934	8	4	8	0	1	0	3.50405	-1.73088	0.622246	-2.78167	0.00540801	0.999979	3	2	6	0	0	2	1.83099	-0.795712	0.726322	-1.09554	0.273282	NA	4	2	6	0	0	2	1.96101	-0.856168	0.722068	-1.18572
comp178909_c1_seq1	Sb02g031160.1	similar to RNase S-like protein	Q0R1 Ribonuclease T2 family protein n=2 Tax=Andropogoneae RepID=A0A059Q0R1_9POAL	392	512	835	351	285	231	427.971	-0.926089	0.31518	-2.93829	0.0033003	0.999934	386	510	816	355	282	224	422.991	-0.89984	0.323707	-2.7798	0.00543929	0.999979	0	12	154	262	0	129	118.013	0.381033	0.580599	0.656276	0.511647	0.793269	0	12	152	256	0	126	115.142	0.373357	0.574854	0.649481
comp187908_c0_seq1	Sb2967s002010.1	sem anotacao	Putative uncharacterized protein Sb2967s002010 n=1 Tax=Sorghum bicolor RepID=C6JSU1_SORBI	233	256	249	346	300	350	287.43	0.394366	0.152006	2.59442	0.00947503	0.999934	215	239	234	328	287	330	270.853	0.427767	0.154225	2.77365	0.00554306	0.999979	1434	633	1519	544	653	497	815.552	-0.438102	0.316104	-1.38594	0.165765	0.487114	1360	601	1474	529	616	475	782.798	-0.445992	0.320403	-1.39197
comp193376_c2_seq1	Sb01g010990.1	sem anotacao	Uncharacterized protein n=2 Tax=Setaria italica RepID=K4ACQ4_SETIT	467	638	880	452	609	472	574.918	-0.393737	0.136187	-2.89114	0.00383846	0.999934	451	616	846	440	580	467	556.053	-0.375854	0.135534	-2.77313	0.00555198	0.999979	686	1265	772	771	1899	1063	1077.4	0.874547	0.312062	2.80248	0.0050711	0.0771486	674	1229	766	751	1862	1050	1055.97	0.867955	0.30822	2.81602
comp195312_c1_seq1	Sb06g029360.1	similar to Polyubiquitin containing 7 ubiquitin monomers	Polyubiquitin-like protein (Fragment) n=3 Tax=Eukaryota RepID=Q8RVF7_TOBAC	1788	1845	2366	1733	1937	1892	1904.06	-0.140674	0.0758769	-1.85397	0.0637428	0.999934	1374	1513	1817	1292	1445	1380	1454.72	-0.216485	0.0783016	-2.76475	0.00569658	0.999979	1330	1561	1223	639	1112	1225	1133.63	0.0516832	0.233608	0.221239	0.824906	0.94289	1087	1201	964	495	887	991	898.186	0.051225	0.229617	0.223088
comp206413_c0_seq1	Sb03g010700.3	sem anotacao	Hydroxymethylglutaryl-CoA lyase n=2 Tax=Zea mays RepID=B6U7B9_MAIZE	307	354	398	232	353	275	315.111	-0.342778	0.133019	-2.5769	0.00996901	0.999934	312	366	411	229	360	270	319.801	-0.376561	0.136332	-2.76209	0.00574322	0.999979	303	280	280	179	416	285	282.744	0.519228	0.212597	2.44231	0.0145934	0.144698	299	282	288	182	421	292	286.519	0.523497	0.210961	2.48149
comp204030_c1_seq1	Sb10g021620.1	similar to Peroxidase precursor	Putative uncharacterized protein Sb10g021610 n=2 Tax=Sorghum bicolor RepID=C5Z469_SORBI	238	266	361	177	283	187	247.396	-0.452073	0.161494	-2.79932	0.005121	0.999934	229	263	350	173	274	176	239.887	-0.458679	0.166335	-2.75757	0.00582331	0.999979	26	99	22	33	24	31	39.2645	-0.135247	0.545792	-0.2478	0.804289	0.935359	25	96	21	29	27	32	38.1124	-0.12915	0.53966	-0.239317
comp197225_c0_seq1				2	0	2	14	10	7	5.82595	1.73775	0.612495	2.83716	0.00455167	0.999934	2	0	2	13	10	7	5.66794	1.66706	0.607633	2.74353	0.0060783	0.999979	6	4	1	0	10	7	4.3327	0.599614	0.718302	0.834767	0.403849	NA	6	4	1	0	9	6	3.99161	0.470971	0.71821	0.655757
comp186665_c0_seq1	Sb01g039680.1	similar to Haloacid dehalogenase-like hydrolase family protein, putative, expressed	Uncharacterized protein n=6 Tax=Panicoideae RepID=B4G0I2_MAIZE	1942	2220	2680	1741	2262	2115	2128.68	-0.198624	0.0722432	-2.74938	0.00597083	0.999934	1938	2222	2665	1730	2247	2100	2120.6	-0.196999	0.071843	-2.74207	0.00610527	0.999979	1624	1364	2277	1028	1968	1767	1620.16	0.377008	0.224863	1.67661	0.0936183	0.377728	1617	1363	2286	1021	1959	1772	1617.94	0.361917	0.225052	1.60815
comp207369_c3_seq1	Sb02g009230.1	similar to Putative Cytochrome P450	Putative uncharacterized protein Sb02g009220 n=2 Tax=Sorghum bicolor RepID=C5X3M5_SORBI	5	4	12	18	36	11	13.7781	1.26228	0.51181	2.46629	0.0136519	0.999934	1	5	11	19	35	11	13.1361	1.45729	0.532622	2.73606	0.00621793	0.999979	7	72	52	10	1	13	23.5802	-1.28154	0.658881	-1.94503	0.0517715	0.281915	7	69	53	10	2	13	23.453	-1.27149	0.643003	-1.97742
comp188744_c0_seq1	Sb01g006690.1	similar to Putative uncharacterized protein	Uncharacterized protein n=2 Tax=Panicoideae RepID=K4A593_SETIT	575	539	684	660	827	741	661.659	0.266637	0.0974621	2.7358	0.00622289	0.999934	560	530	666	642	809	724	646.874	0.272722	0.0999768	2.72786	0.00637472	0.999979	862	247	676	283	294	372	426.153	-0.257012	0.370139	-0.694366	0.487453	0.779284	838	243	660	282	291	358	417.455	-0.259725	0.367471	-0.706791
comp207675_c0_seq1	Sb03g028750.1	weakly similar to Putative uncharacterized protein	Putative uncharacterized protein Sb03g028750 n=1 Tax=Sorghum bicolor RepID=C5XEF8_SORBI	645	733	803	812	918	905	792.972	0.234611	0.0899908	2.60706	0.00913236	0.999934	645	735	791	810	922	896	791.015	0.244756	0.0897295	2.72771	0.00637754	0.999979	1058	617	997	384	734	495	665.837	-0.179911	0.228326	-0.787956	0.430723	0.741988	1053	621	991	386	729	496	665.734	-0.18735	0.225765	-0.829847
comp201451_c1_seq1	Sb03g004726.1	weakly similar to Putative uncharacterized protein	Uncharacterized protein n=1 Tax=Zea mays RepID=K7VQD0_MAIZE	87	76	79	102	135	144	102.432	0.583125	0.21593	2.70053	0.00692291	0.999934	89	77	76	103	138	143	103.135	0.59743	0.219421	2.72276	0.00647391	0.999979	193	78	168	55	76	50	93.942	-0.64079	0.350661	-1.82738	0.0676427	0.322274	190	77	169	56	75	51	94.0258	-0.629736	0.352837	-1.78478
comp202436_c0_seq1	Sb04g017840.1	similar to Putative uncharacterized protein	Putative uncharacterized protein Sb04g017840 n=1 Tax=Sorghum bicolor RepID=C5Y173_SORBI	79	67	108	109	149	143	106.973	0.602125	0.211975	2.84055	0.00450357	0.999934	76	68	107	102	148	142	105.046	0.590225	0.217248	2.71682	0.00659121	0.999979	161	132	172	61	140	121	123.216	-0.0166057	0.249355	-0.0665945	0.946905	0.986659	159	128	171	59	139	118	121.058	-0.0340734	0.253515	-0.134404
comp186681_c0_seq1	Sb08g002330.1	similar to RPT2-like protein	Putative uncharacterized protein Sb08g002330 n=1 Tax=Sorghum bicolor RepID=Q84YF6_SORBI	57	99	109	30	72	64	70.0918	-0.685543	0.284947	-2.40586	0.0161343	0.999934	57	80	108	32	58	54	63.3795	-0.754484	0.278393	-2.71014	0.00672547	0.999979	24	119	67	41	84	56	63.9784	0.223301	0.47531	0.469799	0.638498	0.862987	22	101	59	41	74	62	59.5981	0.384191	0.466373	0.823784
comp50352_c0_seq1				0	2	0	10	12	10	5.54415	2.08649	0.620289	3.36374	0.000768939	0.999934	0	2	0	8	10	6	4.25201	1.67933	0.621137	2.70364	0.00685838	0.999979	4	5	7	0	2	2	2.83668	-0.881679	0.722049	-1.22108	0.222056	NA	4	5	2	0	2	3	2.37334	-0.373912	0.725674	-0.515262
comp165696_c0_seq1	Sb04g022360.1	similar to Putative uncharacterized protein	3EACCFC PREDICTED: uncharacterized protein LOC102707437 n=1 Tax=Oryza brachyantha RepID=UPI0003EACCFC	1065	978	1131	1245	1308	1344	1168.11	0.255822	0.092227	2.77383	0.00554003	0.999934	1042	958	1114	1215	1274	1313	1143.97	0.255321	0.0945134	2.70142	0.00690438	0.999979	1841	1119	1686	764	1432	1228	1277.94	0.0993559	0.205819	0.482735	0.629284	0.857815	1814	1096	1653	750	1406	1204	1255.15	0.0871616	0.205609	0.423919
comp158025_c0_seq1				6	6	5	0	0	1	3.03537	-1.60887	0.631085	-2.54937	0.0107917	0.999934	5	6	4	0	0	0	2.53309	-1.6534	0.61225	-2.70054	0.00692275	0.999979	0	2	1	0	0	0	0.424089	-0.4775	0.530166	-0.900662	0.367768	NA	0	2	2	0	0	0	0.556569	-0.571414	0.559433	-1.02142
comp199627_c0_seq1				396	441	396	500	526	543	463.43	0.301956	0.122591	2.46312	0.0137735	0.999934	379	437	383	481	529	537	454.025	0.328884	0.121882	2.69839	0.00696761	0.999979	663	329	595	136	237	171	315.617	-0.951041	0.265514	-3.58188	0.000341127	0.0121197	626	312	557	130	223	160	298.259	-0.957732	0.26635	-3.59576
comp195318_c0_seq1	Sb10g019360.1	similar to Probable aquaporin TIP2-2	Probable aquaporin TIP2-2 n=13 Tax=Poaceae RepID=TIP22_ORYSJ	872	984	1511	895	957	872	999.437	-0.319003	0.118987	-2.68099	0.00734039	0.999934	844	998	1479	865	937	871	984.061	-0.319883	0.118558	-2.69812	0.0069732	0.999979	453	495	565	593	703	561	580.205	0.85939	0.248509	3.45818	0.000543838	0.0170465	436	439	572	579	684	566	564.525	0.893226	0.246597	3.6222
comp194526_c0_seq1	Sb04g003470.1	similar to Putative stress resistance-related protein	Uncharacterized protein n=1 Tax=Zea mays RepID=C4J533_MAIZE	57	85	102	50	57	44	64.8936	-0.68359	0.266336	-2.56665	0.0102686	0.999934	53	80	96	51	38	40	59.1167	-0.780296	0.289424	-2.69603	0.0070171	0.999979	61	90	65	32	41	68	57.2721	-0.0704338	0.374046	-0.188303	0.850639	0.952989	58	86	57	31	34	71	54.4394	-0.0263978	0.405646	-0.065076
comp205687_c0_seq1	Sb10g005580.1	similar to Putative response regulator 9	Uncharacterized protein n=1 Tax=Setaria italica RepID=K3XVQ5_SETIT	447	392	465	491	606	548	485.755	0.287169	0.112915	2.54323	0.0109833	0.999934	441	387	467	495	610	546	485.813	0.30997	0.115141	2.69208	0.00710074	0.999979	320	97	241	85	163	131	159.156	-0.221508	0.353636	-0.626372	0.531071	0.804498	326	97	237	84	164	133	159.846	-0.230718	0.356483	-0.647206
comp195847_c0_seq1	Sb02g030490.2	sem anotacao	CWM3 HSF transcription factor (Fragment) n=1 Tax=Zea mays RepID=A0A060CWM3_MAIZE	568	759	937	496	724	641	674.725	-0.316252	0.117279	-2.69658	0.00700553	0.999934	552	754	914	482	698	632	659.748	-0.317747	0.11818	-2.68867	0.00717366	0.999979	1101	1042	920	373	937	644	779.875	-0.156581	0.217037	-0.721449	0.470634	0.768456	1086	1020	906	375	926	635	770.83	-0.153536	0.213786	-0.718177
comp202363_c0_seq1	Sb06g001610.1	similar to Cysteine synthase	Beta-cyanoalanine synthase n=4 Tax=Panicoideae RepID=C0PCX2_MAIZE	1122	1126	1425	932	1203	1058	1129.5	-0.24096	0.0817854	-2.94625	0.00321655	0.999934	1085	1089	1375	895	1163	1044	1094.87	-0.226264	0.0842995	-2.68405	0.00727364	0.999979	392	219	310	321	301	356	323.489	0.688263	0.29186	2.35819	0.0183642	0.164329	358	201	296	299	282	340	302.521	0.694201	0.290138	2.39266
comp196743_c0_seq1	Sb03g023131.1	similar to Os01g0529800 protein	3-ketoacyl-CoA synthase n=2 Tax=Andropogoneae RepID=C5XM86_SORBI	453	484	646	397	573	406	484.98	-0.239025	0.123997	-1.92767	0.0538956	0.999934	396	463	572	327	484	331	422.082	-0.353882	0.132059	-2.67972	0.00736843	0.999979	133	114	95	109	61	130	109.657	0.428951	0.388182	1.10503	0.269148	0.609624	80	98	70	77	61	83	79.6941	0.405746	0.356967	1.13665
comp193588_c0_seq1	Sb08g021910.1	similar to CCAAT-binding transcription factor subunit B family protein, expressed	Nuclear transcription factor Y subunit A-2 n=3 Tax=Zea mays RepID=B6SM21_MAIZE	72	77	65	95	132	118	91.873	0.612607	0.224519	2.72853	0.00636172	0.999934	73	79	64	94	131	121	92.4899	0.609365	0.227439	2.67925	0.00737883	0.999979	275	330	152	51	116	69	147.818	-1.12285	0.345131	-3.2534	0.00114035	0.0281243	274	327	153	51	115	68	147.347	-1.13624	0.343367	-3.30912
comp200136_c0_seq1	Sb03g010910.1	similar to Putative flavin-containing monooxygenase YUCCA3	Uncharacterized protein n=1 Tax=Setaria italica RepID=K3XIK3_SETIT	289	381	383	228	316	307	313.079	-0.347191	0.135514	-2.56204	0.010406	0.999934	277	352	356	223	288	273	291.373	-0.358331	0.133797	-2.67818	0.00740242	0.999979	204	406	384	146	244	169	244.934	-0.291902	0.318805	-0.915614	0.35987	0.689221	195	386	355	137	234	160	231.573	-0.292334	0.317022	-0.922125
comp176541_c0_seq1				0	2	0	1	14	6	3.55454	1.38607	0.63124	2.19579	0.0281067	0.999934	0	2	0	2	17	8	4.50721	1.66562	0.622118	2.67734	0.00742094	0.999979	10	34	12	5	18	13	14.4103	-0.173515	0.573998	-0.302292	0.76243	NA	13	36	15	4	20	13	15.5235	-0.320125	0.562996	-0.56861
comp207655_c1_seq1	Sb02g042440.1	similar to Putative uncharacterized protein	Putative uncharacterized protein Sb02g042440 n=1 Tax=Sorghum bicolor RepID=C5X4X5_SORBI	744	817	878	885	987	1153	899.914	0.269515	0.0983636	2.73998	0.00614424	0.999934	738	787	862	850	960	1127	877.577	0.265013	0.0995324	2.66257	0.00775454	0.999979	1495	1282	1335	633	1311	856	1087.89	-0.0359699	0.183532	-0.195987	0.84462	0.950899	1485	1278	1317	630	1285	859	1080.35	-0.0466175	0.180706	-0.257974
comp184698_c0_seq1				1191	1253	1442	1013	1223	1212	1208.78	-0.212075	0.0772076	-2.74681	0.00601774	0.999934	1101	1174	1345	928	1141	1128	1123.79	-0.211431	0.0794552	-2.661	0.0077908	0.999979	247	128	182	225	363	366	260.236	1.29559	0.25484	5.08395	3.69657e-07	5.38723e-05	225	121	167	203	329	341	238.177	1.27274	0.252609	5.03838
comp169057_c0_seq1	Sb01g038350.2	sem anotacao	Uncharacterized protein n=2 Tax=Setaria italica RepID=K4AAF8_SETIT	59	55	68	85	108	98	77.6061	0.611811	0.233741	2.61748	0.00885816	0.999934	59	58	63	89	103	98	77.4761	0.628957	0.236623	2.65805	0.00785937	0.999979	192	394	160	93	282	160	202.036	-0.0458313	0.386286	-0.118646	0.905556	0.97249	193	395	163	92	286	156	202.461	-0.0675554	0.386812	-0.174646
comp1167117_c0_seq1				2	0	6	9	16	15	7.67745	1.54641	0.58759	2.63179	0.00849357	0.999934	2	0	6	9	17	15	7.8547	1.54853	0.582809	2.65701	0.00788372	0.999979	9	4	8	9	4	14	8.48386	0.773865	0.619544	1.24909	0.211632	NA	9	4	8	8	5	14	8.34651	0.74899	0.611309	1.22522
comp203186_c1_seq1				1	1	3	11	9	8	5.42656	1.51444	0.609861	2.48325	0.0130189	0.999934	1	1	2	12	10	6	5.30697	1.61432	0.6083	2.65382	0.00795851	0.999979	11	8	8	7	8	8	8.26467	0.280972	0.56952	0.493348	0.621766	NA	9	9	9	8	8	9	8.7477	0.373829	0.565338	0.661247
comp183230_c0_seq1	Sb01g027280.1	similar to Low affinity nitrate transporter	Putative uncharacterized protein Sb01g027280 n=1 Tax=Sorghum bicolor RepID=C5WPY1_SORBI	108	143	154	82	108	99	114.145	-0.512207	0.199648	-2.56555	0.0103013	0.999934	109	148	149	77	105	101	113.349	-0.538752	0.203048	-2.65332	0.00797043	0.999979	66	170	86	49	86	103	90.5717	0.0499282	0.403164	0.123841	0.901441	0.970625	64	170	85	49	90	108	91.7111	0.095408	0.407467	0.234149
comp205555_c0_seq1	Sb03g014460.1	similar to Putative HASTY	Uncharacterized protein n=3 Tax=Panicoideae RepID=K3XDX0_SETIT	431	450	470	502	568	620	501.374	0.278358	0.111454	2.49752	0.0125066	0.999934	422	450	468	500	567	619	499.23	0.295017	0.111513	2.64558	0.00815513	0.999979	814	550	611	295	543	436	509.832	-0.0913904	0.199683	-0.457678	0.647184	0.8671	811	549	615	294	540	435	509.319	-0.107568	0.197802	-0.543816
comp193239_c0_seq1	Sb06g014410.1	similar to HCF106 protein	Putative uncharacterized protein Sb06g014410 n=1 Tax=Sorghum bicolor RepID=C5YEW9_SORBI	343	382	471	283	370	317	356.009	-0.336977	0.122044	-2.76112	0.00576043	0.999934	337	383	466	282	366	315	353.412	-0.326966	0.123593	-2.64551	0.00815679	0.999979	366	493	504	241	277	270	343.939	-0.204013	0.267838	-0.761704	0.446236	0.752966	369	480	499	237	273	273	340.776	-0.208806	0.260585	-0.801296
comp197188_c0_seq1	Sb01g038520.1	similar to Oxidoreductase, 2OG-Fe oxygenase family protein, expressed	Uncharacterized protein n=2 Tax=Triticum aestivum RepID=W5E787_WHEAT	14	25	38	6	14	12	17.6284	-1.09497	0.457993	-2.3908	0.0168116	0.999934	12	24	34	5	11	8	15.2052	-1.27352	0.482505	-2.6394	0.00830532	0.999979	4	4	9	0	5	7	4.35339	-0.0399139	0.703974	-0.0566979	0.954786	NA	4	4	10	0	6	8	4.82599	0.0367594	0.700216	0.0524973
comp189537_c0_seq1	Sb03g021040.1	similar to Sterol desaturase family protein, expressed	Uncharacterized protein n=2 Tax=Andropogoneae RepID=B4FLH4_MAIZE	118	118	154	67	117	84	107.898	-0.573112	0.211892	-2.70474	0.00683586	0.999934	114	117	151	67	115	79	105.503	-0.571729	0.216624	-2.63926	0.00830866	0.999979	8	96	27	24	30	26	34.7246	-0.16649	0.593551	-0.280498	0.779095	0.924993	8	92	27	24	29	27	34.1671	-0.13488	0.59056	-0.228393
comp203307_c0_seq1	Sb09g021330.1	similar to Os01g0871500 protein	Peptide transporter PTR2-B n=5 Tax=Andropogoneae RepID=B7ZYK0_MAIZE	326	430	456	278	355	358	362.257	-0.325882	0.127129	-2.56339	0.0103655	0.999934	311	405	427	259	324	336	339.303	-0.341066	0.129346	-2.63686	0.00836776	0.999979	353	541	333	192	289	273	315.979	-0.165287	0.285819	-0.578292	0.563067	0.82117	329	506	320	186	264	249	296.235	-0.188799	0.284801	-0.662915
comp191339_c1_seq1				11	10	9	0	2	2	5.69151	-1.77974	0.611235	-2.9117	0.00359464	0.999934	9	9	9	0	2	2	5.14636	-1.60758	0.610103	-2.63494	0.00841532	0.999979	0	2	0	0	2	0	0.602254	0.0302252	0.544177	0.0555429	0.955706	NA	0	1	0	0	2	0	0.456976	0.157164	0.498034	0.315569
comp204043_c1_seq1				0	0	0	7	5	4	2.65941	1.74251	0.625265	2.78683	0.00532265	0.999934	0	0	0	6	6	3	2.47485	1.60854	0.610611	2.63431	0.0084308	0.999979	3	5	3	1	1	0	1.93264	-0.870991	0.731505	-1.19068	0.233778	NA	2	6	3	1	1	0	1.95818	-0.843678	0.725276	-1.16325
comp202334_c0_seq1	Sb10g003390.1	similar to OSIGBa0132G14.1 protein	Putative uncharacterized protein Sb10g003390 n=1 Tax=Sorghum bicolor RepID=C5Z3Z5_SORBI	296	329	386	403	461	424	378.088	0.311355	0.117814	2.64276	0.00822338	0.999934	287	330	381	401	455	413	373.25	0.317345	0.120599	2.63141	0.00850322	0.999979	298	85	296	66	144	116	150.839	-0.474515	0.384174	-1.23516	0.216772	0.552898	288	89	292	68	144	113	149.871	-0.469384	0.373296	-1.25741
comp204717_c0_seq1	Sb05g021480.1	similar to Putative growth-regulating factor 2	Uncharacterized protein n=1 Tax=Zea mays RepID=C0PII0_MAIZE	150	136	200	208	280	194	191.23	0.442226	0.172626	2.56176	0.0104142	0.999934	144	137	198	207	277	193	189.542	0.459849	0.174858	2.62985	0.00854229	0.999979	211	41	169	90	120	143	124.779	0.320283	0.430758	0.743532	0.457159	0.75952	209	42	172	91	120	141	124.969	0.299705	0.427424	0.701187
comp180470_c0_seq1	Sb04g026650.1	similar to Aquaporin PIP2-3	Uncharacterized protein n=2 Tax=Oryza brachyantha RepID=J3LF01_ORYBR	303	461	642	358	394	320	405.595	-0.39648	0.162696	-2.43695	0.0148119	0.999934	266	422	569	303	344	277	356.907	-0.440861	0.167969	-2.62466	0.00867363	0.999979	16	40	39	62	100	85	61.4008	1.76378	0.381832	4.61925	3.85135e-06	0.000368513	9	26	24	56	83	74	50.0539	2.17088	0.406653	5.33841
comp157081_c1_seq1	Sb07g026735.1	weakly similar to Putative uncharacterized protein	Uncharacterized protein n=1 Tax=Setaria italica RepID=K3YKW8_SETIT	9	6	7	0	0	2	4.04532	-1.67985	0.630439	-2.66457	0.00770872	0.999934	10	6	6	0	0	2	4.07823	-1.63177	0.621944	-2.62366	0.00869907	0.999979	10	4	3	0	5	0	3.01159	-0.708582	0.731641	-0.968483	0.332803	NA	9	4	2	0	5	0	2.76735	-0.585761	0.725665	-0.807206
comp193846_c0_seq1	Sb04g026880.1	similar to ATP-dependent Clp protease proteolytic subunit	ATP-dependent Clp protease proteolytic subunit n=4 Tax=Andropogoneae RepID=C5XY66_SORBI	1251	1325	1795	1033	1444	1333	1340.76	-0.235289	0.090315	-2.60521	0.0091819	0.999934	1116	1210	1603	934	1271	1193	1202.35	-0.238305	0.0910194	-2.61818	0.00884004	0.999979	444	652	614	330	481	580	505.619	0.231544	0.267014	0.86716	0.385854	0.707757	385	575	528	303	420	511	445.685	0.252139	0.26865	0.938539
comp200151_c1_seq1				1	0	3	4	7	8	3.67917	1.15425	0.63003	1.83206	0.0669424	0.999934	0	0	1	4	7	8	3.20603	1.62582	0.621508	2.61592	0.00889878	0.999979	6	5	4	1	3	4	3.50157	-0.263602	0.694771	-0.379409	0.704384	NA	5	4	4	2	3	4	3.50337	0.00299238	0.689148	0.00434215
comp187919_c0_seq1				58	30	54	22	36	19	36.251	-0.85677	0.358702	-2.38853	0.016916	0.999934	47	33	53	20	31	15	32.895	-0.952454	0.364467	-2.61328	0.0089678	0.999979	20	23	32	29	33	17	26.3233	0.599833	0.445683	1.34587	0.178343	0.504211	13	17	27	23	34	14	21.8536	0.760008	0.482431	1.57537
comp193027_c0_seq1	Sb03g000550.1	similar to Peptide transporter protein-like	Putative uncharacterized protein Sb03g000550 n=1 Tax=Sorghum bicolor RepID=C5XJJ9_SORBI	108	188	202	93	132	104	135.401	-0.613389	0.208445	-2.94269	0.00325378	0.999934	98	186	197	92	129	104	131.738	-0.567931	0.217352	-2.61296	0.00897626	0.999979	110	182	102	46	129	63	98.2723	-0.253494	0.361774	-0.700697	0.483492	0.776285	110	178	105	48	130	62	98.7145	-0.241867	0.357006	-0.677489
comp6588_c0_seq1				2	6	7	0	0	0	2.44258	-1.64979	0.621282	-2.65546	0.00791998	0.999934	2	6	7	0	0	0	2.43195	-1.58988	0.609197	-2.60981	0.00905938	0.999979	4	2	4	2	4	6	3.61365	0.530348	0.69237	0.765989	0.443683	NA	3	2	4	2	4	5	3.29647	0.518476	0.698097	0.742699
comp177086_c0_seq1	Sb08g020690.1	similar to Protein kinase domain containing protein, expressed	Uncharacterized protein n=2 Tax=Panicoideae RepID=K3Z6C1_SETIT	10	16	17	3	2	6	8.9221	-1.45212	0.555876	-2.6123	0.00899345	0.999934	7	16	17	2	2	5	8.00616	-1.48883	0.570673	-2.6089	0.00908326	0.999979	17	48	12	6	17	4	15.7771	-0.847242	0.599847	-1.41243	0.157823	NA	14	45	8	6	13	6	14.2154	-0.748428	0.611801	-1.22332
comp198395_c0_seq1	Sb01g047120.1	similar to Lethal leaf-spot 1	Uncharacterized protein n=5 Tax=Panicoideae RepID=K4A8E1_SETIT	599	725	720	504	666	583	625.64	-0.264903	0.101077	-2.62079	0.00877259	0.999934	579	729	727	492	658	584	620.538	-0.264463	0.101548	-2.60433	0.00920545	0.999979	575	773	791	340	597	451	559.433	-0.0955578	0.231306	-0.413123	0.679516	0.881982	574	766	805	333	606	455	560.705	-0.107447	0.229694	-0.467782
comp193818_c2_seq1	Sb04g008270.1	similar to Proline-and threonine-rich protein	Uncharacterized protein n=3 Tax=Panicoideae RepID=K3YVS8_SETIT	833	774	1057	675	924	706	816.604	-0.248336	0.103469	-2.4001	0.0163906	0.999934	877	861	1117	712	973	760	871.977	-0.25635	0.0985521	-2.60116	0.00929081	0.999979	107	80	97	108	309	155	144.359	1.43575	0.285448	5.0298	4.90985e-07	6.65299e-05	117	88	102	121	330	175	157.944	1.45261	0.274229	5.29708
comp189190_c0_seq1	Sb03g007150.1	similar to Os01g0127400 protein	Uncharacterized protein n=2 Tax=Panicoideae RepID=K3XI17_SETIT	144	137	218	87	138	124	138.674	-0.541062	0.196987	-2.74669	0.00601994	0.999934	141	137	218	87	138	125	138.409	-0.520681	0.200633	-2.59519	0.0094539	0.999979	72	94	131	46	53	71	74.1242	-0.220891	0.346146	-0.638144	0.52338	0.799838	74	95	128	48	54	71	74.8558	-0.205955	0.339312	-0.60698
comp194862_c1_seq1	Sb10g027260.1	similar to Putative uncharacterized protein	Putative uncharacterized protein Sb10g027260 n=1 Tax=Sorghum bicolor RepID=C5Z7U9_SORBI	156	174	168	200	240	249	195.423	0.416469	0.158435	2.62864	0.00857272	0.999934	159	177	165	199	241	250	196.337	0.4162	0.160501	2.59314	0.00951049	0.999979	316	123	191	57	94	71	126.331	-0.883632	0.328973	-2.68603	0.00723059	0.0955437	316	125	189	59	96	74	128.049	-0.851065	0.327122	-2.60168
comp202037_c0_seq1	Sb10g003550.2	sem anotacao	Uncharacterized protein n=3 Tax=Panicoideae RepID=K3XYG5_SETIT	1324	1642	1975	1295	1662	1416	1528.76	-0.209222	0.0860239	-2.43213	0.0150102	0.999934	1281	1610	1888	1234	1558	1392	1472.55	-0.2168	0.0836262	-2.59249	0.0095284	0.999979	1236	1735	1109	719	1272	1104	1156.36	0.111077	0.255873	0.434108	0.66421	0.875578	1223	1718	1091	712	1236	1118	1145.18	0.105758	0.255478	0.413959
comp204442_c0_seq1	Sb04g003020.1	similar to Putative uncharacterized protein	Uncharacterized protein n=1 Tax=Setaria italica RepID=K3YP86_SETIT	1195	1333	1411	1324	1621	1681	1409.23	0.188267	0.0793966	2.37122	0.0177294	0.999934	1165	1324	1393	1314	1602	1664	1393.22	0.203639	0.0787736	2.58512	0.00973441	0.999979	2005	1651	1809	905	1746	1228	1479.93	0.0334443	0.168244	0.198785	0.842431	0.950333	1998	1654	1796	904	1749	1221	1477.74	0.0251519	0.169394	0.148481
comp203988_c0_seq1				2	10	2	0	0	0	2.37538	-1.5498	0.616027	-2.5158	0.0118763	0.999934	2	10	3	0	0	0	2.4988	-1.57071	0.607877	-2.58393	0.00976821	0.999979	0	2	10	0	2	2	2.28388	-0.485583	0.723679	-0.670992	0.502226	NA	0	2	6	0	2	3	1.94945	-0.107071	0.714507	-0.149853
comp863362_c0_seq1				12	3	5	0	1	1	3.77068	-1.57957	0.631648	-2.50071	0.0123945	0.999934	10	1	4	0	0	0	2.61811	-1.56727	0.607318	-2.58065	0.00986147	0.999979	2	0	3	0	2	0	0.952736	-0.257606	0.653302	-0.394314	0.693349	NA	2	0	3	0	2	0	0.957279	-0.250786	0.641755	-0.390781
comp187093_c0_seq1	Sb03g033120.1	similar to Satase isoform I	Satase isoform I n=6 Tax=Panicoideae RepID=K7V4Y6_MAIZE	111	131	153	101	108	75	112.136	-0.490597	0.212065	-2.31343	0.020699	0.999934	110	124	145	90	101	65	104.946	-0.570791	0.221384	-2.57828	0.00992926	0.999979	77	83	72	35	130	97	79.1868	0.594411	0.335819	1.77003	0.0767217	0.342073	67	70	53	32	116	81	67.5431	0.671136	0.347874	1.92925
comp179700_c0_seq1	Sb06g029590.1	similar to H0105C05.4 protein	Uncharacterized protein n=2 Tax=Zea mays RepID=K7UM55_MAIZE	15	17	9	7	6	0	9.17367	-1.19635	0.573881	-2.08466	0.0371001	0.999934	16	17	8	5	4	0	8.52649	-1.4927	0.579064	-2.57777	0.00994394	0.999979	7	2	22	4	10	0	6.69096	-0.375559	0.713886	-0.526077	0.598835	NA	7	2	23	4	9	0	6.68825	-0.45482	0.712145	-0.638663
comp179393_c0_seq1				36	25	23	10	14	13	20.3011	-1.0842	0.428346	-2.53113	0.0113696	0.999934	34	28	25	10	16	12	20.8822	-1.08731	0.421844	-2.5775	0.00995165	0.999979	30	24	24	10	23	9	18.4248	-0.33603	0.460668	-0.729441	0.465732	NA	27	25	26	11	24	10	19.1007	-0.254865	0.454175	-0.56116
comp167787_c0_seq1				2	1	2	8	10	13	5.85764	1.61735	0.603334	2.68069	0.00734711	0.999934	2	1	2	8	8	14	5.73825	1.54815	0.600809	2.57677	0.00997273	0.999979	7	9	14	4	8	10	8.24287	0.0598705	0.584391	0.102449	0.9184	NA	7	10	18	4	8	10	8.91435	-0.126413	0.587978	-0.214997
comp196597_c0_seq1	Sb05g006880.1	similar to Chitinase 1, putative, expressed	Chitinase 1 n=3 Tax=Andropogoneae RepID=B4FBN8_MAIZE	59	65	83	38	50	38	54.8014	-0.715295	0.275157	-2.59959	0.00933356	0.999934	55	63	77	36	44	36	51.2586	-0.733298	0.28466	-2.57605	0.00999372	0.999979	0	6	2	2	6	4	3.36819	0.569577	0.724969	0.785657	0.432068	NA	0	6	0	3	6	4	3.37656	0.741314	0.726617	1.02023
comp200345_c0_seq1				938	1116	1084	1254	1398	1212	1155.23	0.260073	0.0922061	2.82056	0.00479399	0.999934	869	1064	1039	1144	1290	1132	1078.83	0.232373	0.0905558	2.56608	0.0102857	0.999979	1987	5609	2078	2539	10844	7401	5106.09	1.34509	0.425816	3.15886	0.00158386	0.0354032	1851	5297	2002	2423	10242	7171	4860.2	1.34974	0.423499	3.18712
comp141276_c0_seq1				2	7	3	0	3	0	2.45682	-0.852169	0.624417	-1.36474	0.172334	0.999934	4	10	4	0	1	0	3.16756	-1.59219	0.620692	-2.56518	0.0103123	0.999979	4	7	2	5	4	1	3.97048	0.146878	0.706629	0.207857	0.83534	NA	2	3	1	2	0	2	1.74509	0.0351602	0.72197	0.0487004
comp197399_c1_seq1	Sb03g004730.1	similar to Photosystem II reaction centre X protein containing protein, expressed		1564	2034	2821	1522	2078	1784	1928.6	-0.279066	0.107381	-2.59884	0.00935406	0.999934	1553	2030	2796	1509	2057	1771	1915.58	-0.274885	0.107165	-2.56506	0.0103158	0.999979	1220	2871	1904	1012	1096	1451	1543.29	-0.183772	0.348578	-0.527203	0.598053	0.841695	1213	2847	1893	1011	1092	1440	1534.53	-0.190541	0.345255	-0.551886
comp193623_c0_seq1				75	40	57	92	84	92	73.0963	0.566625	0.273447	2.07216	0.0382509	0.999934	55	32	38	82	63	83	58.9778	0.778704	0.30397	2.56178	0.0104136	0.999979	79	153	223	82	210	124	139.753	0.325677	0.37222	0.874958	0.381597	0.704996	71	136	190	64	180	116	120.911	0.295445	0.372892	0.792308
comp194405_c0_seq1				5	6	4	1	0	1	2.88488	-1.27889	0.631512	-2.02512	0.0428548	0.999934	3	7	4	0	0	0	2.33142	-1.55483	0.607654	-2.55875	0.010505	0.999979	1	3	2	1	0	1	1.28982	-0.366129	0.717214	-0.510488	0.60971	NA	0	2	3	1	0	1	1.14723	-0.211257	0.681295	-0.310082
comp4462_c1_seq1	Sb07g005420.1	similar to Polyphenol oxidase	Putative polyphenol oxidase family protein n=2 Tax=Zea mays RepID=B7ZZ57_MAIZE	2430	2383	3081	2150	2667	2512	2504.35	-0.144978	0.0697821	-2.07759	0.0377473	0.999934	2386	2441	3014	2052	2583	2465	2460.26	-0.174948	0.0684308	-2.55657	0.0105709	0.999979	1331	640	1705	917	193	1016	956.725	-0.0276045	0.636807	-0.0433482	0.965424	0.992263	1272	614	1576	900	198	1002	921.639	0.010643	0.627896	0.0169503
comp122113_c0_seq1				0	0	0	6	4	5	2.48826	1.67547	0.622989	2.68941	0.00715784	0.999934	0	0	0	6	4	4	2.33784	1.55299	0.608081	2.55392	0.0106517	0.999979	0	4	2	0	4	0	1.4657	-0.113763	0.681847	-0.166845	0.867492	NA	0	4	2	0	2	0	1.16062	-0.367696	0.65695	-0.559701
comp207785_c2_seq1	Sb04g009670.1	similar to Putative uncharacterized protein	Uncharacterized protein n=3 Tax=Setaria italica RepID=K3YPA7_SETIT	158	168	189	218	211	288	203.15	0.435132	0.170056	2.55875	0.0105049	0.999934	143	151	176	195	193	275	186.819	0.459718	0.180296	2.5498	0.0107784	0.999979	2307	1168	1982	360	1055	443	1066.02	-1.01414	0.30603	-3.31386	0.000920183	0.0249175	2175	1079	1836	324	976	419	993.317	-1.03523	0.308519	-3.35548
comp167565_c0_seq1				2	18	16	0	3	2	6.60724	-1.70986	0.614354	-2.78318	0.00538285	0.999934	2	18	16	0	4	2	6.71628	-1.54756	0.607186	-2.54875	0.0108111	0.999979	6	1	6	0	1	2	2.2169	-0.773857	0.731726	-1.05758	0.290248	NA	6	0	5	0	1	2	1.94435	-0.550498	0.715237	-0.769672
comp158701_c0_seq1				0	0	1	5	5	2	2.12413	1.19585	0.618759	1.93266	0.0532777	0.999934	0	0	0	5	5	4	2.30231	1.54767	0.607883	2.546	0.0108967	0.999979	5	0	0	2	2	4	2.23945	0.576261	0.726764	0.792914	0.427828	NA	3	0	0	2	1	4	1.82658	0.728006	0.712232	1.02215
comp751119_c0_seq1	Sb01g004670.1	similar to Putative oxidoreductase	Uncharacterized protein n=3 Tax=Panicoideae RepID=K4AD44_SETIT	0	2	0	5	6	6	3.10268	1.3237	0.631629	2.0957	0.0361091	0.999934	0	1	0	6	6	6	3.12238	1.58071	0.621268	2.54433	0.0109488	0.999979	2	0	0	1	2	5	1.77453	1.01066	0.722216	1.39939	0.161697	NA	2	0	0	0	1	5	1.33895	0.592558	0.665216	0.890775
comp201344_c0_seq1	Sb02g004630.1	similar to Putative uncharacterized protein	Putative uncharacterized protein Sb02g004630 n=1 Tax=Sorghum bicolor RepID=C5XB36_SORBI	188	180	274	132	179	163	183.022	-0.464394	0.169552	-2.73894	0.00616371	0.999934	159	158	264	125	155	139	163.954	-0.479529	0.188518	-2.54368	0.010969	0.999979	290	376	266	149	286	217	252.288	-0.00534819	0.254045	-0.0210522	0.983204	0.996648	281	356	245	133	254	198	232.715	-0.0889655	0.256349	-0.347049
comp188856_c0_seq1	Sb03g046020.1	similar to Os01g0952300 protein	Putative regulator of chromosome condensation (RCC1) family protein n=1 Tax=Zea mays RepID=K7V1L5_MAIZE	147	198	199	204	245	285	209.75	0.386541	0.162527	2.37832	0.0173915	0.999934	145	193	198	204	244	284	208.219	0.412609	0.162411	2.54052	0.0110687	0.999979	422	318	386	160	375	256	300.177	0.000136624	0.212518	0.000642883	0.999487	0.999866	419	318	384	158	372	255	298.597	-0.0152332	0.213153	-0.0714664
comp204235_c0_seq1	Sb09g025880.1	similar to Os05g0519500 protein	Uncharacterized protein n=2 Tax=Zea mays RepID=K7VLN4_MAIZE	441	407	425	479	611	517	474.805	0.283333	0.117425	2.41287	0.0158273	0.999934	428	407	410	465	611	512	467.351	0.303994	0.119697	2.53969	0.011095	0.999979	295	194	316	167	271	245	240.625	0.311635	0.231275	1.34747	0.17783	0.503378	288	189	320	165	262	240	236.684	0.283545	0.237198	1.19539
comp184581_c0_seq1				0	2	0	6	8	8	3.90104	1.61224	0.630789	2.55591	0.0105911	0.999934	0	2	0	6	8	8	3.90692	1.57814	0.622055	2.53698	0.0111813	0.999979	5	2	6	2	9	2	4.02155	0.309199	0.694576	0.445163	0.656202	NA	6	2	8	2	10	2	4.57348	0.172021	0.68993	0.249331
comp174542_c0_seq1				0	1	1	3	5	4	2.2486	1.02129	0.626536	1.63006	0.10309	0.999934	0	0	0	4	5	5	2.27825	1.54109	0.607564	2.53651	0.0111963	0.999979	7	2	4	1	0	0	1.97298	-1.15369	0.728496	-1.58366	0.113272	NA	8	2	5	0	0	0	1.9652	-1.63854	0.71727	-2.28441
comp1112647_c0_seq1				0	0	0	4	3	6	2.13417	1.51021	0.615303	2.45442	0.0141114	0.999934	0	0	0	4	4	6	2.28972	1.54	0.607454	2.53518	0.0112391	0.999979	4	0	0	0	4	2	1.49753	0.329739	0.686373	0.480408	0.630937	NA	4	0	0	0	5	2	1.65435	0.392323	0.682156	0.575123
comp1727157_c0_seq1				0	0	0	5	6	2	2.12197	1.4902	0.614001	2.42703	0.015223	0.999934	0	0	0	5	6	3	2.29084	1.53379	0.607068	2.52656	0.0115185	0.999979	2	0	0	0	1	0	0.406562	-0.0811109	0.494792	-0.163929	0.869787	NA	2	0	0	0	1	0	0.408701	-0.0785694	0.482008	-0.163004
comp207470_c5_seq1	Sb05g001300.1	similar to RPT2-like protein	Putative uncharacterized protein Sb05g001300 n=1 Tax=Sorghum bicolor RepID=C5Y3J0_SORBI	87	148	141	45	118	99	103.908	-0.556727	0.256923	-2.1669	0.0302426	0.999934	80	148	131	47	103	83	96.5803	-0.639553	0.253435	-2.52354	0.0116178	0.999979	18	38	14	5	11	9	14.4353	-0.833984	0.548325	-1.52097	0.128268	NA	14	37	11	2	7	8	11.7812	-1.10418	0.60914	-1.81269
comp182451_c0_seq1	Sb05g005330.1	similar to Putative uncharacterized protein	Uncharacterized protein n=1 Tax=Zea mays RepID=K7UP28_MAIZE	20	30	47	55	61	56	43.881	0.756081	0.316707	2.38732	0.0169717	0.999934	17	25	31	43	52	46	35.002	0.854313	0.33883	2.52137	0.01169	0.999979	73	24	20	24	9	25	28.0107	-0.250061	0.553128	-0.452085	0.651208	0.868755	68	24	14	14	8	21	22.9685	-0.538572	0.565146	-0.952979
comp202424_c0_seq1	Sb07g009990.1	weakly similar to Putative uncharacterized protein	Uncharacterized protein n=2 Tax=Zea mays RepID=K7UK36_MAIZE	185	183	255	290	250	313	243.506	0.424739	0.163643	2.59553	0.00944447	0.999934	177	184	254	283	240	316	240.135	0.427614	0.169695	2.5199	0.0117388	0.999979	347	215	266	114	207	116	195.077	-0.361712	0.261599	-1.3827	0.166758	0.488828	341	205	258	116	204	119	192.731	-0.31931	0.263209	-1.21314
comp188163_c0_seq1	Sb08g002690.1	similar to Non-specific lipid-transfer protein 1 precursor	Non-specific lipid-transfer protein n=21 Tax=Zea RepID=NLTP_MAIZE	11033	11604	15823	9648	13684	11272	11970.9	-0.190026	0.0765793	-2.48142	0.0130859	0.999934	9977	10887	14288	8733	12449	10312	10929.4	-0.189551	0.0752761	-2.51807	0.0117998	0.999979	12821	23036	16766	9327	5423	12143	12864.6	-0.314821	0.383469	-0.820981	0.411657	0.727022	12456	20694	15777	8878	5150	11705	12097	-0.287101	0.374538	-0.766547
comp178756_c0_seq1	Sb09g028790.1	similar to Putative uncharacterized protein	Putative uncharacterized protein Sb09g028790 n=1 Tax=Sorghum bicolor RepID=C5YVX1_SORBI	0	2	0	2	9	10	3.63672	1.47036	0.631941	2.32673	0.0199798	0.999934	0	2	0	3	10	10	3.97175	1.56609	0.622332	2.51649	0.011853	0.999979	20	42	1	37	204	19	54.0336	1.22986	0.730107	1.68449	0.0920869	0.37452	17	42	1	37	202	18	53.23	1.23022	0.725813	1.69495
comp168145_c0_seq1				6	8	13	0	1	3	5.04549	-1.58743	0.619649	-2.56182	0.0104127	0.999934	6	7	12	0	0	3	4.57288	-1.55936	0.619697	-2.51632	0.0118588	0.999979	6	2	6	0	7	3	3.47776	-0.048726	0.717712	-0.0678907	0.945873	NA	5	2	5	0	7	4	3.41342	0.161039	0.715433	0.225093
comp201124_c1_seq1	Sb05g023220.1	similar to Harpin binding protein 1	Uncharacterized protein n=1 Tax=Setaria italica RepID=K3ZJH6_SETIT	197	264	361	186	257	191	237.977	-0.396136	0.167308	-2.36771	0.0178987	0.999934	188	273	359	174	249	189	233.902	-0.434343	0.172688	-2.51519	0.0118967	0.999979	133	227	190	57	126	62	121.637	-0.639101	0.331659	-1.92698	0.0539816	0.288926	119	219	186	59	125	65	119.305	-0.554226	0.338498	-1.63731
comp191159_c0_seq1	Sb03g002660.1	similar to Class III HD-Zip protein 5	Uncharacterized protein n=1 Tax=Setaria italica RepID=K3XEG6_SETIT	155	175	186	200	269	234	200.007	0.395281	0.153327	2.57802	0.00993675	0.999934	153	176	184	198	263	231	197.973	0.389382	0.154979	2.51248	0.0119884	0.999979	320	130	306	134	184	132	189.367	-0.140861	0.327318	-0.43035	0.666941	0.8764	313	124	302	133	180	128	185.642	-0.144529	0.334685	-0.431837
comp188735_c0_seq1	Sb01g010900.1	similar to Putative uncharacterized protein	Anthocyanidin 3-O-glucosyltransferase n=3 Tax=Zea mays RepID=B6T427_MAIZE	894	958	1023	736	1006	842	899.138	-0.200364	0.0884422	-2.26548	0.0234831	0.999934	863	985	988	715	964	808	877.603	-0.227101	0.0904558	-2.51063	0.0120516	0.999979	340	325	342	123	47	145	203.478	-0.906143	0.417294	-2.17147	0.0298955	0.212783	352	298	328	124	44	134	197.175	-0.917501	0.422333	-2.17246
comp204772_c0_seq1				18	34	28	48	70	41	39.0002	0.874265	0.337565	2.58992	0.00959981	0.999934	19	32	28	45	67	41	37.8876	0.845487	0.337125	2.50793	0.0121439	0.999979	41	15	30	6	15	15	18.0687	-0.629759	0.489891	-1.28551	0.198615	NA	42	16	27	6	14	14	17.639	-0.690525	0.492907	-1.40092
comp172038_c0_seq1				0	0	0	6	6	1	2.14516	1.45662	0.611502	2.38204	0.0172169	0.999934	0	0	0	6	6	2	2.3149	1.51883	0.606029	2.50621	0.0122035	0.999979	12	7	3	2	2	3	4.35327	-0.709775	0.689686	-1.02913	0.303419	NA	12	6	3	2	3	4	4.55444	-0.455274	0.681131	-0.668408
comp207519_c0_seq1	Sb08g019100.1	similar to Expressed protein	Putative uncharacterized protein Sb08g019100 n=1 Tax=Sorghum bicolor RepID=C5YQC6_SORBI	737	793	869	630	799	666	740.912	-0.237044	0.0923823	-2.5659	0.0102908	0.999934	658	754	782	556	739	602	674.303	-0.244821	0.0978097	-2.50303	0.0123134	0.999979	906	875	843	456	749	701	725.188	0.0770615	0.180926	0.425928	0.670161	0.878124	805	799	748	420	659	646	654.921	0.0833354	0.18773	0.443912
comp164992_c0_seq1				4	1	8	0	0	0	2.10508	-1.45334	0.610637	-2.38003	0.0173112	0.999934	4	2	8	0	0	0	2.28158	-1.51433	0.605277	-2.50188	0.0123536	0.999979	0	0	2	0	4	1	1.06654	0.461905	0.659906	0.699956	0.483955	NA	0	0	2	0	4	2	1.25432	0.571017	0.669199	0.853285
comp204254_c0_seq1	Sb03g034670.1	similar to WRKY transcription factor-like	Putative uncharacterized protein Sb03g034670 n=1 Tax=Sorghum bicolor RepID=C5XK43_SORBI	247	257	275	217	230	208	237.429	-0.284237	0.146451	-1.94084	0.0522773	0.999934	216	229	247	175	186	176	203.539	-0.389128	0.155652	-2.49998	0.0124201	0.999979	201	219	262	163	243	147	201.561	0.248175	0.265317	0.935387	0.349589	0.680402	171	203	235	148	221	139	182.955	0.273959	0.27017	1.01402
comp193570_c1_seq1	Sb05g025380.1	similar to Os12g0514100 protein	Uncharacterized protein n=5 Tax=Oryza RepID=J3N9S1_ORYBR	523	527	646	420	579	463	519.36	-0.255808	0.107741	-2.37429	0.0175826	0.999934	525	590	667	443	593	485	543.7	-0.260696	0.104291	-2.49971	0.0124296	0.999979	192	300	246	153	217	222	217.552	0.21453	0.278536	0.770204	0.441179	0.749491	212	322	275	176	236	262	243.77	0.262973	0.274894	0.956634
comp183714_c0_seq1				317	336	462	215	414	208	318.689	-0.454735	0.179175	-2.53794	0.0111507	0.999934	316	337	444	212	408	202	313.781	-0.451256	0.18098	-2.4934	0.0126526	0.999979	0	0	0	0	2	0	0.308763	0.314439	0.431614	0.72852	0.466295	NA	0	0	0	0	2	0	0.3099	0.297086	0.418974	0.70908
comp202563_c2_seq1	Sb03g037860.1	similar to Cysteine synthase	Uncharacterized protein n=2 Tax=Panicoideae RepID=K3XIV5_SETIT	2175	2320	2570	1904	2446	2120	2229.8	-0.170094	0.0664305	-2.56047	0.0104529	0.999934	2143	2317	2539	1897	2408	2082	2207.12	-0.166513	0.0667885	-2.49314	0.0126621	0.999979	1476	1817	1278	1066	2618	2190	1727.74	0.813548	0.252643	3.22015	0.00128126	0.0306154	1463	1814	1255	1061	2598	2188	1716.8	0.80827	0.253198	3.19224
comp198321_c0_seq1	Sb07g009510.1	similar to Putative uncharacterized protein	Uncharacterized protein n=2 Tax=Pooideae RepID=W4ZVA8_WHEAT	224	169	222	249	317	273	239.332	0.394255	0.155816	2.53026	0.0113979	0.999934	225	176	226	257	313	276	243.087	0.387066	0.1554	2.49077	0.0127468	0.999979	200	102	183	91	135	141	136.387	0.162901	0.284675	0.572233	0.567164	0.823735	207	103	191	93	135	148	140.353	0.142081	0.291035	0.488194
comp200957_c2_seq1				0	0	6	10	8	17	6.62962	1.55661	0.613333	2.53795	0.0111505	0.999934	0	0	6	9	8	18	6.62889	1.51517	0.608462	2.49016	0.0127685	0.999979	21	9	5	5	10	16	10.5429	0.287445	0.594786	0.483275	0.6289	NA	23	8	6	5	11	16	10.9302	0.249317	0.592181	0.421016
comp204502_c0_seq1				2488	2690	3474	2271	2918	2639	2705.99	-0.179689	0.0716581	-2.50759	0.0121558	0.999934	2445	2688	3433	2239	2855	2608	2673.48	-0.180662	0.072583	-2.48904	0.0128089	0.999979	2347	1838	2069	1842	3784	2880	2466.54	0.951747	0.166842	5.70447	1.16705e-08	3.30654e-06	2371	1856	2071	1858	3798	2950	2490.86	0.948087	0.165836	5.71701
comp162940_c0_seq1				0	0	0	5	7	2	2.26992	1.55452	0.617394	2.51787	0.0118068	0.999934	0	0	0	5	7	2	2.27937	1.50623	0.605333	2.48827	0.0128368	0.999979	4	0	1	0	0	0	0.634959	-0.643667	0.585481	-1.09938	0.271601	NA	4	0	1	0	0	0	0.638711	-0.620884	0.573987	-1.0817
comp197509_c0_seq1	Sb04g008710.1	similar to Putative uncharacterized protein	Os02g0245100 protein n=12 Tax=Poaceae RepID=Q6EUD4_ORYSJ	311	334	444	264	338	299	326.802	-0.305455	0.128629	-2.3747	0.0175632	0.999934	314	337	442	260	333	296	325.842	-0.322863	0.129758	-2.4882	0.0128393	0.999979	118	230	147	153	263	253	197.944	0.89566	0.317612	2.81998	0.0048026	0.0744659	120	228	146	154	264	253	197.996	0.894492	0.312357	2.86368
comp188542_c0_seq1				0	1	4	5	6	9	4.01157	1.08969	0.62798	1.73522	0.0827012	0.999934	0	0	2	6	6	9	3.73649	1.54772	0.622397	2.48671	0.0128932	0.999979	2	9	4	1	6	2	3.67169	-0.212049	0.710754	-0.298344	0.76544	NA	2	10	3	1	5	2	3.53838	-0.306577	0.713486	-0.429689
comp171454_c0_seq1	Sb05g008350.1	similar to Non-TIR-NBS-LRR type resistance protein	Putative uncharacterized protein Sb05g008350 n=1 Tax=Sorghum bicolor RepID=C5Y1L1_SORBI	6	12	3	0	2	1	4.05614	-1.46325	0.63011	-2.32221	0.0202214	0.999934	6	12	3	0	2	0	3.86974	-1.54773	0.622473	-2.48642	0.0129036	0.999979	2	2	3	0	0	1	1.12529	-0.740953	0.703501	-1.05324	0.292233	NA	2	3	6	0	0	2	1.85433	-0.789021	0.719414	-1.09676
comp185322_c0_seq1	Sb09g027110.1	similar to Late embryogenesis abundant protein, group 3	Late embryogenesis abundant protein 3 n=5 Tax=Sorghum RepID=J7FIJ2_SORBI	83	63	64	41	55	38	57.2956	-0.669284	0.285218	-2.34657	0.0189473	0.999934	84	67	59	40	52	35	56.3314	-0.733281	0.295395	-2.48237	0.013051	0.999979	152	138	358	27	48	54	111.134	-1.65133	0.385434	-4.28434	1.83285e-05	0.00130122	148	127	348	28	50	51	108.008	-1.60437	0.386974	-4.14592
comp206199_c3_seq1	Sb01g034930.1	similar to Putative uncharacterized protein	Putative uncharacterized protein Sb01g034930 n=2 Tax=Andropogoneae RepID=C5WZN2_SORBI	1888	2045	2333	1637	2176	1847	1962.22	-0.18931	0.0696029	-2.71986	0.00653094	0.999934	1777	1986	2206	1554	2097	1757	1872.49	-0.177531	0.0716875	-2.47645	0.0132696	0.999979	1316	1494	1310	589	520	672	924.414	-0.57482	0.28094	-2.04605	0.040751	0.251066	1290	1481	1313	589	515	660	917.391	-0.585743	0.27962	-2.09478
comp197275_c0_seq1	Sb01g018230.1	similar to Protochlorophyllide reductase B, chloroplast precursor	Protochlorophyllide reductase B, chloroplastic n=8 Tax=Pooideae RepID=PORB_HORVU	4100	4876	6839	3755	5367	4490	4809.67	-0.247216	0.0941768	-2.62502	0.00866439	0.999934	3973	4749	6625	3659	5233	4370	4679.27	-0.234069	0.0946062	-2.47414	0.0133559	0.999979	2893	4577	4761	2443	2182	3450	3313.59	-0.00261071	0.319108	-0.00818126	0.993472	0.998461	2772	4430	4597	2338	2128	3336	3196.02	-0.0146907	0.314963	-0.0466427
comp192529_c0_seq1	Sb03g042860.1	similar to B1065G12.3 protein	Uncharacterized protein n=5 Tax=Setaria italica RepID=K3XGV2_SETIT	432	556	530	370	495	418	461.455	-0.285297	0.116894	-2.44065	0.0146608	0.999934	430	575	540	375	494	424	467.501	-0.289001	0.116871	-2.47283	0.0134048	0.999979	402	511	418	353	643	436	458.311	0.609748	0.232255	2.62534	0.00865621	0.106812	412	525	416	359	653	454	467.87	0.609076	0.231696	2.62878
comp193483_c0_seq1	Sb01g045150.1	similar to Fiddlehead, putative, expressed	Uncharacterized protein n=1 Tax=Zea mays RepID=C0HGC0_MAIZE	715	743	995	646	842	702	762.292	-0.198631	0.0983613	-2.0194	0.0434455	0.999934	586	674	810	519	684	573	632.207	-0.249557	0.100942	-2.47229	0.0134252	0.999979	375	434	297	301	111	280	302.101	0.0185228	0.427487	0.0433295	0.965439	0.992263	329	381	261	237	91	243	256.13	-0.085232	0.423343	-0.201331
comp147823_c0_seq1	Sb10g002560.1	similar to Root cap-specific protein	GDP-mannose 4,6 dehydratase 2 n=6 Tax=Panicoideae RepID=B6TA81_MAIZE	118	109	147	67	109	93	105.563	-0.50846	0.210569	-2.41469	0.0157485	0.999934	119	111	135	63	108	86	102.349	-0.535471	0.216771	-2.47021	0.0135033	0.999979	56	117	95	31	61	53	64.5175	-0.36143	0.367471	-0.983561	0.325332	0.662612	59	115	94	28	61	56	64.259	-0.379377	0.363876	-1.0426
comp171865_c0_seq1	Sb02g010715.1	weakly similar to Putative uncharacterized protein P0681F10.18	Putative uncharacterized protein Sb02g010715 n=1 Tax=Sorghum bicolor RepID=C5X539_SORBI	9	4	12	24	38	16	16.7038	1.32358	0.475811	2.78174	0.00540677	0.999934	10	4	14	24	37	16	17.1001	1.17249	0.474731	2.46979	0.0135193	0.999979	21	9	28	4	4	4	10.092	-1.31968	0.591713	-2.23027	0.0257295	NA	18	8	22	4	4	4	8.80457	-1.09686	0.60072	-1.82591
comp169974_c0_seq1	Sb03g027260.1	similar to Senescence-associated protein-like	Seven-transmembrane-domain protein 1 n=3 Tax=Andropogoneae RepID=B6T9M1_MAIZE	31	18	30	6	14	13	18.5076	-1.12901	0.446332	-2.52953	0.0114215	0.999934	31	17	33	6	14	14	18.9784	-1.10671	0.448245	-2.46899	0.0135493	0.999979	23	35	52	28	65	17	35.7402	0.441876	0.468184	0.943808	0.345268	0.677188	23	36	52	29	69	16	36.6327	0.460075	0.48082	0.956855
comp196222_c0_seq1				22	14	10	4	7	4	10.3326	-1.28848	0.538591	-2.39232	0.0167421	0.999934	22	14	10	4	6	4	10.1862	-1.3314	0.539633	-2.46723	0.0136161	0.999979	10	13	2	8	16	2	8.4713	0.395115	0.665513	0.5937	0.552713	NA	10	13	2	8	16	2	8.48167	0.3855	0.666325	0.578546
comp196934_c0_seq1	Sb04g032430.1	similar to Aquaporin PIP1-3/PIP1-4	Predicted protein n=21 Tax=Poales RepID=F2D616_HORVD	15616	18363	21670	15180	18926	17692	17656.8	-0.138723	0.0595659	-2.3289	0.0198642	0.999934	14872	19125	21110	14616	18254	17338	17312.7	-0.160854	0.0652111	-2.46666	0.0136378	0.999979	13064	11824	13813	9023	17516	11034	12439.4	0.476314	0.181956	2.61774	0.00885152	0.108243	13034	11814	13679	9085	17405	11340	12476.6	0.484128	0.17562	2.75668
comp164021_c0_seq1				20	14	15	4	9	4	11.0125	-1.24569	0.522711	-2.38314	0.0171656	0.999934	20	16	15	4	9	4	11.3524	-1.27772	0.518415	-2.46467	0.0137141	0.999979	10	6	3	0	3	10	4.87455	-0.0467799	0.711268	-0.0657698	0.947561	NA	9	6	3	0	3	9	4.55725	-0.0814362	0.709769	-0.114736
comp204555_c1_seq1	Sb02g027900.1	similar to Photosystem I reaction center subunit V, chloroplast precursor	Uncharacterized protein n=2 Tax=Setaria italica RepID=K3ZXX4_SETIT	2720	3583	4824	2800	3611	2901	3344.92	-0.276801	0.161505	-1.71389	0.0865488	0.999934	2597	3463	4619	2726	3496	2834	3231.46	-0.252608	0.102493	-2.46463	0.0137156	0.999979	1559	3682	2329	1473	1522	1979	2052.02	-0.0399288	0.351705	-0.113529	0.909611	0.974164	1521	3558	2263	1441	1455	1937	1993	-0.0456114	0.349553	-0.130485
comp177880_c0_seq1	Sb09g002660.1	similar to Putative uncharacterized protein	Putative uncharacterized protein Sb09g002660 n=1 Tax=Sorghum bicolor RepID=C5YZH6_SORBI	17	25	20	1	7	15	14.005	-1.18154	0.516802	-2.28624	0.0222399	0.999934	18	25	23	0	6	15	14.2776	-1.30502	0.529648	-2.46393	0.0137422	0.999979	25	3	33	7	6	14	13.3793	-0.414505	0.624674	-0.663553	0.506976	NA	24	3	36	7	6	14	13.658	-0.455473	0.628121	-0.725135
comp168505_c0_seq1				1	0	0	10	7	6	4.00698	1.90086	0.631265	3.01119	0.00260225	0.999934	1	0	0	10	6	2	3.23562	1.52571	0.620021	2.46074	0.0138649	0.999979	5	10	6	3	8	5	5.87907	0.0651139	0.634456	0.102629	0.918257	NA	5	10	6	2	9	5	5.76399	0.0285045	0.646145	0.0441147
comp630627_c0_seq1				3	6	4	0	0	0	2.17554	-1.54396	0.616582	-2.50406	0.0122777	0.999934	3	6	4	0	0	0	2.16376	-1.4856	0.603982	-2.45967	0.0139066	0.999979	7	7	7	10	2	0	5.8775	0.0195272	0.715421	0.0272947	0.978225	NA	7	6	8	10	3	0	6.01912	0.0659618	0.708331	0.0931229
comp193083_c0_seq1	Sb09g023310.1	similar to Chromosome chr8 scaffold_88, whole genome shotgun sequence	Uncharacterized protein n=7 Tax=Poaceae RepID=K3Z5R5_SETIT	927	1101	1305	727	1125	1028	1017.63	-0.254101	0.100185	-2.53633	0.0112022	0.999934	946	1124	1336	743	1149	1053	1040.58	-0.245082	0.0996555	-2.45929	0.0139213	0.999979	980	778	822	915	2322	1548	1245.45	1.35598	0.207941	6.52097	6.98544e-11	3.71694e-08	1022	803	846	954	2409	1613	1292.97	1.3527	0.207923	6.50577
comp190532_c0_seq1	Sb04g021590.1	similar to Copper chaperone homolog CCH	Putative uncharacterized protein Sb04g021590 n=1 Tax=Sorghum bicolor RepID=C5XTE0_SORBI	380	398	504	280	423	384	388.475	-0.280013	0.12399	-2.25835	0.0239239	0.999934	377	419	505	277	421	380	390.365	-0.305533	0.124297	-2.4581	0.0139676	0.999979	326	1275	500	365	1997	1056	900.328	0.927398	0.468456	1.97969	0.0477385	0.270618	324	1301	499	371	2044	1077	916.451	0.810312	0.612636	1.32267
comp187416_c0_seq1				73	68	64	45	45	45	56.6872	-0.615566	0.276237	-2.22839	0.0258542	0.999934	50	57	46	27	35	25	39.8978	-0.795448	0.323868	-2.45609	0.014046	0.999979	139	79	170	89	106	48	101.129	-0.0497713	0.383494	-0.129784	0.896738	0.968764	121	60	146	71	90	44	84.8762	-0.0661642	0.38775	-0.170637
comp197893_c0_seq1	Sb04g022730.1	similar to Putative T-complex protein 11	Putative uncharacterized protein Sb04g022730 n=1 Tax=Sorghum bicolor RepID=C5XUT2_SORBI	96	111	110	122	183	161	128.192	0.493079	0.190784	2.58448	0.00975246	0.999934	93	122	109	127	185	155	129.714	0.474429	0.193384	2.4533	0.0141553	0.999979	314	252	243	129	190	147	200.657	-0.229441	0.229055	-1.00169	0.316494	0.654409	322	243	247	129	186	150	200.999	-0.24416	0.228835	-1.06697
comp200491_c1_seq1	Sb05g026100.1	similar to Magnesium/proton exchanger, putative, expressed	Putative uncharacterized protein Sb05g026100 n=1 Tax=Sorghum bicolor RepID=C5Y7G4_SORBI	184	185	216	127	149	166	169.562	-0.437276	0.167537	-2.61003	0.00905353	0.999934	181	186	214	128	148	167	169.155	-0.415885	0.169612	-2.45198	0.0142071	0.999979	62	137	79	50	69	44	70.879	-0.214239	0.393487	-0.544462	0.586123	0.834124	64	133	79	48	72	42	70.1403	-0.22925	0.387477	-0.591647
comp191750_c0_seq1	Sb09g026670.1	similar to Putative uncharacterized protein	Putative uncharacterized protein Sb09g026670 n=1 Tax=Sorghum bicolor RepID=C5YUH3_SORBI	144	155	156	180	228	217	177.629	0.404836	0.162272	2.4948	0.0126028	0.999934	143	160	157	180	229	217	178.768	0.399544	0.163131	2.44923	0.0143163	0.999979	409	229	387	128	172	124	220.693	-0.657623	0.274822	-2.39291	0.0167154	0.155905	405	228	385	129	170	124	220.114	-0.659166	0.275951	-2.38871
comp186491_c0_seq1	Sb07g023950.1	similar to Superoxide dismutase [Cu-Zn], chloroplast precursor	Superoxide dismutase [Cu-Zn] n=6 Tax=Andropogoneae RepID=C5YN49_SORBI	1840	1797	2533	1594	2134	1737	1909.42	-0.210852	0.0870256	-2.42287	0.0153983	0.999934	1836	1811	2506	1568	2125	1712	1898.87	-0.216809	0.0885668	-2.44797	0.0143664	0.999979	1194	1279	1430	675	807	1147	1050.28	7.10777e-05	0.251356	0.000282778	0.999774	0.999866	1205	1271	1438	684	806	1157	1055.65	-0.00428468	0.248594	-0.0172357
comp121765_c0_seq1				4	9	2	0	0	0	2.57117	-1.66501	0.621665	-2.67831	0.00739945	0.999934	4	7	2	0	0	0	2.21419	-1.47637	0.60314	-2.4478	0.0143731	0.999979	4	2	4	0	2	0	1.62901	-0.788113	0.72468	-1.08753	0.276802	NA	4	2	4	0	2	0	1.63639	-0.772179	0.717488	-1.07623
comp179966_c0_seq1				4	7	3	2	0	1	2.90523	-1.01519	0.631551	-1.60746	0.107953	0.999934	4	7	2	0	0	0	2.21419	-1.47637	0.60314	-2.4478	0.0143731	0.999979	3	0	2	2	1	2	1.71843	0.310338	0.728929	0.425745	0.670293	NA	3	0	2	2	1	2	1.7169	0.29806	0.722446	0.412571
comp196909_c0_seq1				5	9	12	20	19	26	14.8793	1.08426	0.47255	2.29449	0.0217626	0.999934	5	7	12	20	19	26	14.5687	1.17049	0.478654	2.44538	0.0144698	0.999979	14	2	2	0	10	9	5.55418	0.305669	0.718032	0.425704	0.670323	NA	14	2	1	0	10	9	5.42556	0.324616	0.721517	0.449907
comp182574_c0_seq1				10	11	22	8	2	6	9.73318	-1.04324	0.548267	-1.90279	0.0570673	0.999934	10	12	21	6	0	4	8.77244	-1.4036	0.574141	-2.44469	0.0144977	0.999979	10	30	12	12	14	18	16.0662	0.241927	0.541329	0.446913	0.654938	NA	9	33	14	11	6	18	15.1183	-0.0912063	0.593549	-0.153663
comp193253_c0_seq1	Sb04g036060.1	sem anotacao	Uncharacterized protein n=11 Tax=Poaceae RepID=J3LI12_ORYBR	2377	2852	3394	2359	2943	2372	2678.46	-0.201147	0.0796368	-2.52581	0.0115432	0.999934	2363	2849	3390	2345	2935	2365	2671.36	-0.194745	0.0797479	-2.442	0.0146059	0.999979	1396	2262	1698	828	1670	1483	1493.34	0.06389	0.264299	0.241734	0.808986	0.937246	1388	2265	1691	828	1669	1478	1491.07	0.054563	0.263074	0.207406
comp179137_c0_seq1	Sb05g024440.1	similar to Serine-type carboxypeptidase	Serine-type carboxypeptidase n=2 Tax=Sorghum bicolor RepID=Q9XE80_SORBI	8	10	16	6	0	1	6.83441	-1.39149	0.605199	-2.29922	0.0214922	0.999934	8	12	16	6	0	0	7.00854	-1.47947	0.605929	-2.44166	0.0146201	0.999979	7	0	4	3	0	4	2.97973	0.0507301	0.730569	0.0694393	0.94464	NA	7	0	4	4	0	5	3.43682	0.22231	0.72586	0.306271
comp157028_c0_seq1				0	2	0	6	4	3	2.51046	1.05791	0.626536	1.68851	0.0913133	0.999934	0	0	0	6	4	3	2.17789	1.47271	0.603647	2.43968	0.0147002	0.999979	1	2	6	2	5	0	2.52401	0.0701312	0.731717	0.0958447	0.923644	NA	1	2	6	2	6	0	2.68479	0.150299	0.72671	0.206822
comp192850_c0_seq1	Sb01g036540.1	similar to Axi 1 protein, putative, expressed	Uncharacterized protein n=2 Tax=Panicoideae RepID=K4A8X5_SETIT	92	82	100	116	130	160	111.903	0.511103	0.207667	2.46117	0.0138485	0.999934	93	84	99	117	130	160	112.627	0.510047	0.209242	2.4376	0.0147853	0.999979	116	114	112	53	70	76	85.6106	-0.214373	0.273461	-0.783924	0.433085	0.743357	116	113	113	54	70	75	85.7276	-0.222782	0.272592	-0.817271
comp176966_c0_seq1	Sb01g037510.1	similar to CP12, putative, expressed	Putative uncharacterized protein Sb01g037510 n=1 Tax=Sorghum bicolor RepID=C5WMH4_SORBI	823	975	1371	708	1061	890	951.951	-0.285732	0.112973	-2.52921	0.011432	0.999934	825	998	1369	712	1077	896	960.58	-0.275423	0.113074	-2.43579	0.0148595	0.999979	1509	2511	1953	893	1394	1482	1552.47	-0.134729	0.270464	-0.498139	0.618386	0.852576	1580	2671	2062	937	1469	1586	1642.73	-0.143889	0.271091	-0.530778
comp1711830_c0_seq1	Sb10g026470.1	similar to Putative family II extracellular lipase 1	Putative uncharacterized protein Sb10g026470 n=1 Tax=Sorghum bicolor RepID=C5Z7B9_SORBI	28	55	52	21	38	21	35.1549	-0.729576	0.354496	-2.05806	0.0395839	0.999934	28	55	54	18	33	21	34.1146	-0.872294	0.358158	-2.4355	0.0148713	0.999979	23	13	3	10	4	2	8.93744	-0.372375	0.675632	-0.55115	0.581531	NA	20	14	3	10	3	3	8.74721	-0.326068	0.671949	-0.485256
comp198761_c0_seq1				12	33	24	9	11	10	16.3123	-1.03148	0.467257	-2.20752	0.0272774	0.999934	11	33	18	6	9	7	13.8414	-1.21628	0.499424	-2.43537	0.0148767	0.999979	18	8	22	4	7	5	9.43441	-0.826718	0.577928	-1.43049	0.152577	NA	16	5	21	3	5	4	7.85993	-0.937838	0.625814	-1.49859
comp203593_c1_seq1	Sb04g020775.1	Predicted protein	Putative uncharacterized protein Sb04g020775 n=1 Tax=Sorghum bicolor RepID=C5XSN2_SORBI	0	0	0	2	3	4	1.44877	1.15457	0.58723	1.96613	0.0492832	0.999934	0	0	0	4	4	5	2.12977	1.46924	0.603594	2.43415	0.0149269	0.999979	6	7	3	0	2	1	2.67214	-1.06225	0.727579	-1.45998	0.144296	NA	6	6	2	0	2	0	2.21602	-1.05696	0.724934	-1.45801
comp192474_c0_seq1	Sb07g004700.1	similar to Chalcone synthase 8	Chalcone synthase 8 n=1 Tax=Sorghum bicolor RepID=Q8VWQ7_SORBI	125	219	238	121	176	112	162.129	-0.526589	0.206423	-2.55102	0.0107407	0.999934	117	220	233	120	171	107	158.25	-0.522059	0.214709	-2.43147	0.0150376	0.999979	10	12	3	6	2	3	5.9327	-0.349741	0.678272	-0.515635	0.606109	NA	10	12	3	6	2	4	6.12179	-0.280102	0.673098	-0.416139
comp189227_c1_seq1	Sb02g038560.2	sem anotacao	Uncharacterized protein n=1 Tax=Setaria italica RepID=K3Z5Q6_SETIT	19	40	47	16	20	22	26.7735	-0.796754	0.389145	-2.04745	0.0406139	0.999934	22	45	42	16	18	19	26.6034	-0.942233	0.387583	-2.43105	0.0150553	0.999979	50	83	47	32	28	25	42.4238	-0.444013	0.422131	-1.05184	0.292874	0.633046	52	76	44	35	33	25	42.8821	-0.277037	0.413918	-0.669304
comp158420_c0_seq1	Sb07g022190.1	similar to Auxin-induced protein-related-like protein	SAUR33-auxin-responsive SAUR family member n=2 Tax=Zea mays RepID=B6SH19_MAIZE	38	41	54	18	31	29	34.5899	-0.751948	0.33718	-2.23011	0.0257402	0.999934	40	48	52	17	33	28	35.7907	-0.818072	0.336803	-2.42893	0.0151433	0.999979	9	21	9	10	9	16	12.5312	0.326812	0.56262	0.580876	0.561324	NA	9	16	10	9	12	19	12.6621	0.598604	0.534412	1.12012
comp203038_c0_seq1	Sb04g011770.2	similar to OSIGBa0092E01.11 protein	Uncharacterized protein n=2 Tax=Zea mays RepID=C4IYM4_MAIZE	218	194	172	127	187	134	171.238	-0.436063	0.190239	-2.29218	0.0218951	0.999934	214	200	174	126	180	136	170.983	-0.454547	0.187334	-2.42639	0.0152497	0.999979	219	243	262	107	198	172	189.731	-0.0756699	0.224825	-0.336573	0.736439	0.908103	218	236	251	105	198	171	186.504	-0.0591026	0.221035	-0.26739
comp187232_c0_seq1				22	17	20	30	45	34	27.5178	0.751031	0.370092	2.02931	0.0424268	0.999934	20	16	16	30	44	36	26.6032	0.921591	0.37987	2.42607	0.0152632	0.999979	23	14	29	7	18	10	15.3202	-0.346012	0.490258	-0.705775	0.480328	NA	23	14	32	7	17	10	15.5843	-0.43909	0.497159	-0.883199
comp193148_c0_seq1				63	48	36	28	26	28	38.5966	-0.827327	0.346399	-2.38836	0.0169236	0.999934	62	48	36	26	28	26	38.0319	-0.844331	0.348065	-2.42579	0.0152752	0.999979	4	11	14	10	10	8	9.73803	0.423302	0.58948	0.718093	0.4727	NA	3	13	11	7	9	8	8.53267	0.274251	0.61295	0.447429
comp192556_c1_seq1	Sb08g007150.2	weakly similar to GDSL-like Lipase/Acylhydrolase family protein, expressed	GDSL-motif lipase/hydrolase-like protein n=2 Tax=Zea mays RepID=B6TJQ3_MAIZE	1920	2038	2359	1639	2184	1956	1989.76	-0.171496	0.0681369	-2.51693	0.0118382	0.999934	1837	1978	2264	1544	2111	1881	1911.06	-0.171306	0.0706272	-2.4255	0.0152873	0.999979	1649	1536	1843	722	951	1128	1230.86	-0.270519	0.212027	-1.27587	0.202001	0.534098	1619	1478	1794	722	957	1132	1214.47	-0.238543	0.206817	-1.1534
comp200499_c0_seq1	Sb06g016730.1	similar to Ubiquitin carboxyl-terminal hydrolase	Putative uncharacterized protein Sb06g016730 n=1 Tax=Sorghum bicolor RepID=C5YGH1_SORBI	226	169	196	237	276	269	226.895	0.347877	0.163744	2.12452	0.0336263	0.999934	213	169	186	242	278	255	222.344	0.399099	0.164711	2.42302	0.0153922	0.999979	228	128	205	50	147	106	130.631	-0.373862	0.295245	-1.26628	0.205413	0.539071	224	125	199	52	143	108	129.383	-0.345536	0.290558	-1.18922
comp161596_c0_seq1				23	9	15	4	7	6	10.7318	-1.18112	0.531516	-2.22217	0.0262718	0.999934	23	10	18	4	7	6	11.3762	-1.26468	0.522131	-2.42214	0.0154292	0.999979	6	4	1	0	8	0	2.70918	-0.0781997	0.727731	-0.107457	0.914426	NA	6	3	2	0	8	0	2.7045	-0.0736203	0.723421	-0.101767
comp138777_c0_seq1				0	5	2	9	13	6	5.68294	1.20417	0.611486	1.96925	0.0489239	0.999934	0	4	0	10	12	6	5.25233	1.49189	0.616438	2.42018	0.0155128	0.999979	3	3	3	0	0	0	1.2103	-1.27811	0.700736	-1.82395	0.0681596	NA	3	2	4	0	0	0	1.19961	-1.22809	0.690299	-1.77908
comp201940_c3_seq1				3	4	8	18	8	28	11.3841	1.39809	0.540702	2.5857	0.00971813	0.999934	3	4	9	18	8	27	11.4021	1.30307	0.538759	2.41866	0.0155779	0.999979	15	26	21	6	19	10	14.9076	-0.307315	0.505054	-0.60848	0.542869	NA	15	26	21	6	19	10	14.9274	-0.314031	0.508396	-0.617691
comp178116_c0_seq1	Sb06g021480.1	similar to OSIGBa0092E01.11 protein	Uncharacterized protein n=4 Tax=Panicoideae RepID=K3Y8Q0_SETIT	276	382	384	236	344	278	311.99	-0.320229	0.139498	-2.29558	0.0217001	0.999934	259	358	351	216	302	263	287.492	-0.339615	0.14045	-2.41805	0.0156041	0.999979	240	393	360	130	85	135	209.108	-0.812917	0.367983	-2.20912	0.0271666	0.201793	198	366	319	124	84	121	190.236	-0.749396	0.375516	-1.99564
comp204834_c2_seq1	Sb07g002515.1	Predicted protein	Putative uncharacterized protein Sb09g007405 (Fragment) n=1 Tax=Sorghum bicolor RepID=C5YV50_SORBI	3	13	8	2	2	0	4.63378	-1.41614	0.625378	-2.26446	0.0235458	0.999934	4	13	9	2	2	0	4.9418	-1.48388	0.614788	-2.41364	0.0157939	0.999979	5	9	8	4	0	8	5.59641	-0.151621	0.701004	-0.216291	0.828761	NA	5	7	8	4	0	8	5.29558	-0.0650097	0.702111	-0.0925918
comp185664_c0_seq1				28	25	36	39	57	57	39.4828	0.687207	0.318322	2.15884	0.0308625	0.999934	26	27	33	36	62	61	39.8973	0.780754	0.323509	2.4134	0.0158047	0.999979	39	14	35	6	12	23	19.3622	-0.473362	0.516725	-0.916081	0.359625	0.688993	40	13	38	6	12	25	20.124	-0.459814	0.531308	-0.865438
comp203459_c0_seq1				660	849	789	826	1055	927	839.784	0.243072	0.0981463	2.47663	0.0132631	0.999934	641	817	767	817	971	886	807.366	0.231563	0.0960404	2.4111	0.0159043	0.999979	2327	1457	2479	1129	3355	2392	2108.07	0.600057	0.26143	2.29528	0.0217169	0.179361	2191	1397	2358	1094	3195	2311	2016.97	0.606874	0.257464	2.35713
comp184637_c0_seq1	Sb01g001440.1	similar to Putative uncharacterized protein	Uncharacterized protein n=8 Tax=Poaceae RepID=K4ABA2_SETIT	1307	1318	1561	1036	1436	1297	1308.31	-0.196679	0.0795531	-2.4723	0.0134247	0.999934	1294	1305	1542	1017	1411	1284	1292.55	-0.195752	0.0813123	-2.40741	0.016066	0.999979	698	790	735	433	755	556	639.763	0.176822	0.200057	0.883859	0.376772	0.701532	690	778	727	431	757	551	635.004	0.179916	0.198833	0.904856
comp189270_c0_seq1	Sb01g002400.1	similar to Putative hydrolase	Epoxide hydrolase 2 n=3 Tax=Zea mays RepID=B6TXX8_MAIZE	19	18	26	7	11	5	14.1684	-1.22989	0.480192	-2.56124	0.0104298	0.999934	17	17	23	6	10	5	12.8501	-1.18543	0.493224	-2.40344	0.0162418	0.999979	3	6	12	11	8	15	9.89749	1.01885	0.603046	1.68951	0.0911213	NA	2	4	12	10	6	18	9.42917	1.11274	0.642141	1.73285
comp200830_c0_seq1	Sb08g016790.1	similar to OSJNBa0089E12.15 protein	Putative uncharacterized protein Sb08g016790 n=1 Tax=Sorghum bicolor RepID=C5YP92_SORBI	129	171	150	178	204	250	178.067	0.43785	0.178032	2.45939	0.0139172	0.999934	125	167	144	167	200	241	171.796	0.434226	0.180802	2.40167	0.0163206	0.999979	195	75	133	97	107	126	119.771	0.30801	0.342311	0.899796	0.368229	0.696064	171	74	125	93	103	116	111.948	0.334333	0.327397	1.02118
comp177045_c0_seq1	Sb01g007820.1	similar to Cysteine proteinase precursor	Putative uncharacterized protein Sb01g007820 n=1 Tax=Sorghum bicolor RepID=C5X096_SORBI	185	308	324	133	292	190	233.063	-0.450972	0.198696	-2.26966	0.0232284	0.999934	186	317	335	131	292	189	235.759	-0.483068	0.201221	-2.40068	0.0163645	0.999979	42	188	29	22	86	18	59.3673	-0.547846	0.582791	-0.940038	0.347198	0.678528	42	188	26	20	87	18	58.6879	-0.551273	0.590777	-0.933132
comp107841_c1_seq1				0	0	0	3	6	4	2.07558	1.49289	0.614375	2.42993	0.0151019	0.999934	0	0	0	3	6	4	2.08276	1.44521	0.602046	2.4005	0.0163728	0.999979	4	1	0	0	0	0	0.651108	-0.652666	0.588014	-1.10995	0.267021	NA	3	2	0	0	0	0	0.674777	-0.66048	0.58599	-1.12712
comp161143_c0_seq1				2	1	2	12	7	9	5.50654	1.51052	0.608998	2.48033	0.013126	0.999934	1	2	2	11	7	9	5.32503	1.45132	0.604756	2.39985	0.0164018	0.999979	9	0	2	6	2	2	3.72724	0.354663	0.729955	0.48587	0.627059	NA	9	0	2	7	2	2	4.00011	0.427587	0.725642	0.589252
comp157527_c0_seq1	Sb10g026740.1	similar to Putative uncharacterized protein	Putative uncharacterized protein Sb10g026740 n=1 Tax=Sorghum bicolor RepID=C5Z7N9_SORBI	13	13	25	28	38	50	27.0896	1.03441	0.387429	2.66994	0.00758647	0.999934	11	13	25	26	31	50	25.3698	0.976498	0.407003	2.39924	0.0164292	0.999979	21	35	34	9	5	5	16.4056	-1.35908	0.534586	-2.54231	0.0110124	NA	20	33	33	8	5	7	15.9852	-1.2754	0.526206	-2.42376
comp204577_c0_seq1	Sb05g001050.1	similar to Protein kinase	CIPK1 n=3 Tax=Panicoideae RepID=K3ZIG7_SETIT	227	311	516	287	286	269	310.004	-0.320217	0.181251	-1.7667	0.0772782	0.999934	205	270	467	229	238	212	265.007	-0.457905	0.190899	-2.39868	0.0164543	0.999979	360	414	697	207	186	419	361.4	-0.24712	0.369053	-0.669605	0.50311	0.788211	279	272	510	167	164	328	274.414	-0.102501	0.354173	-0.28941
comp206713_c0_seq1	Sb04g008730.1	similar to RiLIM15B protein	Uncharacterized protein n=68 Tax=Poaceae RepID=J3N5Z4_ORYBR	686	781	793	593	723	666	700.09	-0.231092	0.0942126	-2.45288	0.0141718	0.999934	660	768	785	562	718	658	684.416	-0.225562	0.0941273	-2.39636	0.016559	0.999979	451	390	406	308	662	610	468.43	0.835664	0.204357	4.08923	4.32798e-05	0.00255187	424	386	386	307	636	610	457.186	0.860992	0.204527	4.20968
comp193407_c0_seq1	Sb03g007010.1	similar to Putative uncharacterized protein	Delta-7-sterol-C5 n=9 Tax=Andropogoneae RepID=B6T4Q4_MAIZE	2050	2133	2508	1723	2367	2026	2105.81	-0.173906	0.0702872	-2.47423	0.0133524	0.999934	2028	2129	2485	1706	2349	1996	2088.55	-0.171068	0.0714239	-2.39511	0.0166156	0.999979	2022	2438	1980	1363	1935	2219	1960.91	0.314225	0.23087	1.36104	0.173499	0.497511	2010	2413	1975	1354	1911	2211	1946.7	0.302505	0.22708	1.33215
comp198071_c0_seq1	Sb04g003700.1	similar to Putative uncharacterized protein	Uncharacterized protein n=2 Tax=Andropogoneae RepID=K7V769_MAIZE	982	1021	1181	1116	1366	1241	1136.28	0.18433	0.0775857	2.37583	0.0175097	0.999934	974	1027	1175	1111	1358	1233	1132.72	0.187676	0.0783751	2.39459	0.0166392	0.999979	1077	773	936	710	1483	997	982.554	0.706275	0.189633	3.72443	0.000195755	0.00787563	1056	763	922	709	1468	993	973.23	0.711048	0.188358	3.77498
comp185219_c0_seq1	Sb03g037100.1	similar to Putative uncharacterized protein	350D1C5 PREDICTED: uncharacterized protein LOC101787008 n=1 Tax=Setaria italica RepID=UPI000350D1C5	332	291	427	274	286	287	312.972	-0.335806	0.139945	-2.39956	0.0164147	0.999934	332	293	428	272	284	286	313.009	-0.341346	0.142876	-2.38911	0.0168892	0.999979	131	292	146	103	132	139	153.191	-0.0655442	0.367906	-0.178155	0.858601	0.955725	131	293	148	103	131	139	153.452	-0.0853383	0.36664	-0.232758
comp202589_c0_seq1	Sb01g039150.1	similar to Putative uncharacterized protein OJ1316_A04.102-1	Uncharacterized protein n=3 Tax=Triticum aestivum RepID=W5FEN3_WHEAT	3	0	2	6	11	12	5.49241	1.47932	0.612811	2.414	0.0157786	0.999934	3	0	2	6	11	12	5.51276	1.45002	0.607051	2.38863	0.0169111	0.999979	15	25	14	8	24	20	17.0457	0.361037	0.489202	0.738013	0.460507	NA	15	27	15	8	24	19	17.2833	0.255512	0.493763	0.51748
comp186729_c0_seq1				6	11	7	20	15	19	12.9437	0.92669	0.4928	1.88046	0.0600456	0.999934	6	9	4	21	16	19	12.4999	1.20706	0.505436	2.38816	0.0169331	0.999979	17	9	20	12	32	18	17.6909	0.83076	0.472674	1.75757	0.0788201	NA	18	8	18	11	29	18	16.672	0.789119	0.484736	1.62794
comp199270_c0_seq1	Sb02g017220.1	sem anotacao	Uncharacterized protein n=2 Tax=Setaria italica RepID=K3ZXF1_SETIT	540	713	791	498	668	547	616.88	-0.290443	0.109205	-2.65962	0.00782294	0.999934	461	657	721	447	593	498	554.082	-0.28166	0.117955	-2.38786	0.0169467	0.999979	1391	1943	2841	370	675	603	1150.56	-1.32901	0.280644	-4.73558	2.18429e-06	0.000229099	1293	1804	2609	348	595	556	1062.48	-1.35465	0.27753	-4.88107
comp199860_c0_seq1	Sb04g027070.1	Predicted protein	Uncharacterized protein (Fragment) n=2 Tax=Setaria italica RepID=K3Y2R0_SETIT	257	240	295	201	225	214	236.652	-0.341335	0.144762	-2.35791	0.018378	0.999934	255	239	296	196	219	215	234.817	-0.35231	0.147617	-2.38666	0.0170023	0.999979	238	129	214	122	170	175	169.487	0.253983	0.267808	0.948379	0.342936	0.675408	240	129	208	122	168	172	168.102	0.238526	0.26752	0.891618
comp2029793_c0_seq1	Sb03g026950.1	weakly similar to Os01g0598400 protein	Putative uncharacterized protein Sb03g026950 n=1 Tax=Sorghum bicolor RepID=C5XQ71_SORBI	7	6	4	15	11	17	9.99631	0.992189	0.531976	1.8651	0.062167	0.999934	7	5	3	15	15	19	10.6104	1.25809	0.52753	2.38486	0.0170854	0.999979	9	0	3	2	4	4	3.44437	0.181863	0.724422	0.251046	0.801779	NA	10	0	2	2	4	3	3.25593	0.0854378	0.725106	0.117828
comp199956_c0_seq1	Sb10g006970.1	similar to Putative aminoacylase	Aminoacylase-1 n=2 Tax=Zea mays RepID=C0PF66_MAIZE	452	505	613	399	490	478	483.019	-0.234759	0.107496	-2.18388	0.0289713	0.999934	437	491	600	378	464	454	464.664	-0.26389	0.11074	-2.38298	0.0171732	0.999979	388	543	357	257	487	492	413.361	0.428473	0.271191	1.57997	0.114115	0.413749	377	539	346	253	478	478	404.673	0.414614	0.27285	1.51957
comp189768_c0_seq1	Sb01g049910.1	similar to THO complex subunit 1, putative, expressed	Putative uncharacterized protein Sb01g044955 (Fragment) n=1 Tax=Sorghum bicolor RepID=C5WVQ3_SORBI	90	96	139	140	170	153	128.974	0.468451	0.191591	2.44505	0.0144831	0.999934	92	101	136	140	169	153	129.781	0.453582	0.190469	2.3814	0.0172468	0.999979	254	174	226	87	183	106	159.116	-0.263537	0.249016	-1.05831	0.289913	0.631279	260	171	224	87	181	111	160.012	-0.262328	0.2479	-1.0582
comp73372_c0_seq1	Sb08g010830.1	similar to OSJNBa0059D20.8 protein	Putative uncharacterized protein Sb04g018075 (Fragment) n=1 Tax=Sorghum bicolor RepID=C5Y183_SORBI	0	2	0	8	6	5	3.49177	1.45426	0.63192	2.30134	0.0213723	0.999934	0	2	0	8	6	6	3.65807	1.48215	0.62247	2.38107	0.0172622	0.999979	0	1	4	0	0	0	0.669136	-0.662611	0.590752	-1.12164	0.262016	NA	0	1	5	0	0	0	0.803122	-0.717216	0.599665	-1.19603
comp120406_c0_seq1				0	0	2	8	1	3	2.39102	0.988534	0.619861	1.59477	0.110765	0.999934	0	0	0	8	1	4	2.26042	1.42832	0.600035	2.38039	0.0172943	0.999979	8	2	2	2	2	0	2.42111	-0.473398	0.73155	-0.647116	0.517557	NA	8	2	2	2	2	0	2.42828	-0.46761	0.726715	-0.643456
comp192946_c0_seq1				6	4	4	10	16	19	9.61584	1.22391	0.53864	2.27222	0.0230729	0.999934	5	4	3	10	16	17	8.98194	1.30204	0.547091	2.37993	0.017316	0.999979	8	5	9	0	6	2	4.21976	-0.679865	0.699586	-0.97181	0.331145	NA	8	3	6	0	6	2	3.54529	-0.412907	0.713211	-0.578941
comp189329_c1_seq1	Sb06g030670.1	similar to OSJNBa0010D21.13 protein	Uncharacterized protein n=2 Tax=Setaria italica RepID=K3YEH0_SETIT	46	45	39	54	76	77	55.4003	0.581383	0.279404	2.0808	0.0374525	0.999934	30	41	26	49	57	69	44.8559	0.752297	0.316251	2.3788	0.0173693	0.999979	35	40	26	17	49	23	30.2291	0.267864	0.412251	0.64976	0.515847	0.795554	29	36	22	18	43	19	26.9797	0.326219	0.431935	0.75525
comp135810_c0_seq1				0	1	0	3	6	9	3.0452	1.57259	0.630743	2.49323	0.0126586	0.999934	0	1	0	3	5	9	2.90172	1.47199	0.619044	2.37784	0.0174144	0.999979	2	5	2	2	0	2	2.17169	-0.250701	0.731705	-0.342626	0.73188	NA	2	5	2	3	0	3	2.6299	0.0396869	0.726542	0.0546244
comp178909_c0_seq1				121	135	185	116	112	87	124.71	-0.491511	0.207613	-2.36744	0.0179114	0.999934	114	136	180	106	110	91	121.419	-0.487435	0.205128	-2.37625	0.0174897	0.999979	0	8	22	63	0	12	23.5926	0.520911	0.633893	0.821765	0.41121	0.726575	0	7	24	62	0	10	22.99	0.485434	0.623227	0.778905
comp199811_c0_seq1	Sb10g023270.1	similar to Os06g0597800 protein	FAR1-domain family sequence n=2 Tax=Andropogoneae RepID=K7WA82_MAIZE	264	311	349	219	294	250	277.425	-0.313759	0.134296	-2.33632	0.0194746	0.999934	260	312	347	215	290	244	274.355	-0.323903	0.136364	-2.37529	0.0175352	0.999979	262	318	340	141	241	214	240.204	-0.0932752	0.22988	-0.405756	0.684922	0.884786	257	310	339	141	237	213	237.582	-0.0918591	0.229354	-0.400512
comp173811_c0_seq1				10	6	4	0	1	0	3.60672	-1.79297	0.631935	-2.83727	0.00455005	0.999934	9	6	4	0	2	0	3.56872	-1.47749	0.622393	-2.37389	0.0176018	0.999979	4	4	2	0	1	3	2.07039	-0.422862	0.731718	-0.577902	0.56333	NA	2	4	2	0	0	1	1.29052	-0.827605	0.702428	-1.17821
comp198112_c0_seq1			Transposon protein, putative, unclassified n=1 Tax=Oryza sativa subsp. japonica RepID=Q2QSY7_ORYSJ	3	3	0	4	4	12	4.30315	0.903482	0.627039	1.44087	0.149621	0.999934	2	2	0	6	8	12	4.91607	1.45616	0.613478	2.37362	0.0176149	0.999979	18	6	15	7	12	0	8.88293	-0.31714	0.672073	-0.471883	0.63701	NA	15	4	12	6	12	0	7.56576	-0.150765	0.688223	-0.219065
comp185099_c0_seq1				3	3	4	13	13	12	7.88174	1.36245	0.5633	2.41869	0.0155763	0.999934	3	1	4	12	12	10	6.91498	1.37951	0.581246	2.37336	0.0176271	0.999979	12	4	5	2	3	0	3.76514	-0.884557	0.714874	-1.23736	0.215953	NA	11	4	6	2	3	0	3.78284	-0.886449	0.710826	-1.24707
comp196317_c0_seq1	Sb07g002510.1	similar to Putative uncharacterized protein	Putative uncharacterized protein Sb07g002510 n=1 Tax=Sorghum bicolor RepID=C5YMX0_SORBI	48	47	58	66	98	77	64.4113	0.582453	0.255898	2.27612	0.022839	0.999934	48	47	56	67	97	78	64.4056	0.611836	0.257824	2.37307	0.0176407	0.999979	107	30	159	32	36	50	62.391	-0.62941	0.467704	-1.34575	0.178385	0.504211	106	28	157	33	36	50	62.0697	-0.599767	0.474962	-1.26277
comp169204_c0_seq1				0	0	0	1	5	6	1.88124	1.35312	0.604545	2.23825	0.025205	0.999934	0	0	0	2	5	6	2.07018	1.4252	0.600582	2.37303	0.0176428	0.999979	0	0	0	0	0	0	0	NA	NA	NA	NA	NA	0	0	0	0	0	0	0	NA	NA	NA
comp199104_c1_seq1	Sb02g034260.1	similar to GCK-like kinase MIK	GCK-like kinase MIK n=3 Tax=Andropogoneae RepID=Q6Y2W8_MAIZE	614	661	802	727	896	848	746.926	0.211524	0.09031	2.3422	0.0191702	0.999934	616	670	806	734	900	848	752.096	0.215488	0.0909182	2.37013	0.0177817	0.999979	754	574	697	267	481	434	499.387	-0.23495	0.182066	-1.29046	0.19689	0.527295	764	579	704	269	479	434	502.972	-0.259972	0.180225	-1.44248
comp167366_c0_seq1				3	13	8	3	1	1	4.82852	-1.28913	0.621078	-2.07563	0.0379279	0.999934	2	14	8	2	1	0	4.4407	-1.47124	0.620987	-2.3692	0.0178267	0.999979	9	9	9	6	4	3	6.45872	-0.324201	0.626592	-0.517404	0.604874	NA	9	10	9	6	6	2	6.73573	-0.310278	0.628578	-0.49362
comp168327_c0_seq1				0	0	0	3	3	6	1.95122	1.42001	0.60981	2.3286	0.0198801	0.999934	0	0	0	2	4	7	2.08165	1.42204	0.600287	2.36893	0.0178396	0.999979	1	2	0	0	2	1	0.916168	0.108566	0.676968	0.160371	0.872589	NA	1	2	0	0	2	2	1.10303	0.258852	0.684637	0.378087
comp190209_c0_seq1	Sb02g006800.1	similar to Chromosome chr13 scaffold_48, whole genome shotgun sequence	01BF6BA Os07g0229800 n=2 Tax=Oryza RepID=UPI00001BF6BA	110	108	153	90	94	92	106.655	-0.442682	0.207575	-2.13264	0.0329544	0.999934	108	112	154	87	88	90	105.44	-0.501324	0.211674	-2.36837	0.0178664	0.999979	70	98	69	47	79	65	69.5234	0.203027	0.313423	0.647773	0.517132	0.796174	73	97	70	48	71	65	68.9308	0.137959	0.311679	0.442631
comp185337_c0_seq1	Sb09g000710.1	similar to Putative chromosome condensation factor	Uncharacterized protein n=2 Tax=Panicoideae RepID=K3Z3M3_SETIT	161	133	117	89	103	109	118.736	-0.492425	0.217471	-2.26433	0.0235539	0.999934	162	136	120	90	101	108	119.665	-0.515785	0.217794	-2.36822	0.0178739	0.999979	150	138	99	90	124	134	121.108	0.387243	0.281339	1.37643	0.16869	0.491866	159	142	98	91	121	134	122.476	0.328951	0.290037	1.13417
comp153416_c0_seq1				3	1	1	4	7	7	3.75667	0.964776	0.627011	1.53869	0.12388	0.999934	0	0	0	2	6	5	2.0587	1.4217	0.600363	2.36808	0.0178809	0.999979	6	0	7	2	5	3	3.55504	0.101208	0.7204	0.140489	0.888274	NA	7	0	6	2	4	2	3.21409	-0.0747845	0.722537	-0.103503
comp203997_c0_seq1	Sb07g022110.1	similar to 1-phosphatidylinositol-3-phosphate 5-kinase-like	Putative uncharacterized protein Sb07g022110 n=3 Tax=Andropogoneae RepID=C5YLR8_SORBI	809	882	1014	946	1073	1181	971.708	0.20432	0.0898455	2.27413	0.0229584	0.999934	804	879	1002	936	1067	1179	966.353	0.214135	0.0905008	2.36611	0.0179759	0.999979	1199	1109	1153	540	1045	732	911.531	-0.0539357	0.174481	-0.30912	0.75723	0.916242	1190	1108	1153	538	1034	734	909.094	-0.0662478	0.172637	-0.38374
comp171385_c0_seq1				0	5	2	10	3	10	5.02535	0.993931	0.622376	1.59699	0.110267	0.999934	0	2	2	12	4	9	4.87893	1.45735	0.61603	2.36571	0.0179953	0.999979	17	20	6	9	10	4	10.6274	-0.255794	0.599022	-0.42702	0.669365	NA	16	18	5	9	9	2	9.56067	-0.272719	0.637202	-0.427995
comp170888_c0_seq1			Putative uncharacterized protein n=1 Tax=Curvibacter putative symbiont of Hydra magnipapillata RepID=C9YEF0_9BURK	98	48	36	33	55	27	50.0584	-0.690559	0.367039	-1.88143	0.0599134	0.999934	64	32	26	18	25	18	31.012	-0.952079	0.402721	-2.36412	0.0180731	0.999979	0	4	0	3	1	1	1.7526	0.351989	0.707642	0.497411	0.618899	NA	0	3	0	0	0	0	0.441225	-0.35097	0.463516	-0.757192
comp187876_c2_seq1	Sb02g042320.1	similar to Putative uncharacterized protein	Uncharacterized protein n=2 Tax=Panicoideae RepID=K3ZT31_SETIT	23	28	26	46	44	46	35.1774	0.726655	0.333753	2.17722	0.029464	0.999934	25	28	27	52	47	47	37.4522	0.77964	0.329905	2.36322	0.0181167	0.999979	102	136	100	39	105	82	88.1943	-0.0987148	0.312439	-0.315949	0.752041	0.914046	103	140	103	41	106	83	90.2496	-0.113391	0.309803	-0.366012
comp179977_c0_seq1				0	2	3	14	5	8	5.37111	1.44395	0.617903	2.33686	0.0194463	0.999934	0	2	3	16	4	8	5.60599	1.44693	0.612305	2.36309	0.0181231	0.999979	19	2	11	0	8	0	5.36083	-0.88467	0.72893	-1.21366	0.224879	NA	20	2	12	0	8	0	5.64577	-0.921264	0.724715	-1.27121
comp184979_c0_seq1	Sb05g027750.1	similar to GRAS family transcription factor, putative	Uncharacterized protein n=1 Tax=Brachypodium distachyon RepID=I1HSE9_BRADI	7	18	12	2	6	3	7.89286	-1.27922	0.571652	-2.23777	0.0252363	0.999934	6	18	12	1	4	4	7.35506	-1.37121	0.580482	-2.36219	0.0181675	0.999979	12	56	23	3	4	5	15.1146	-1.8626	0.609343	-3.05674	0.00223758	NA	12	53	20	2	4	4	13.8525	-1.96725	0.620689	-3.16946
comp207725_c0_seq1	Sb03g002890.1	similar to Putative uncharacterized protein	Prenylated rab acceptor family protein n=3 Tax=Panicoideae RepID=B6T3J9_MAIZE	265	248	322	210	236	250	252.563	-0.29569	0.142748	-2.07142	0.0383198	0.999934	269	265	328	210	237	249	257.279	-0.334094	0.141597	-2.35948	0.0183007	0.999979	216	179	224	85	136	127	150.936	-0.275749	0.22346	-1.234	0.217204	0.553306	217	184	223	89	140	132	154.438	-0.245668	0.220623	-1.11352
comp199039_c0_seq1	Sb03g043250.1	similar to P0497A05.15 protein	Uncharacterized protein n=4 Tax=Panicoideae RepID=K3XJJ7_SETIT	113	147	136	96	98	105	115.083	-0.430457	0.202384	-2.12693	0.0334256	0.999934	110	146	133	84	99	99	110.861	-0.482775	0.204652	-2.35901	0.0183238	0.999979	298	496	240	185	373	290	304.534	0.192237	0.320926	0.599009	0.549167	0.814817	290	463	240	183	351	284	293.638	0.197675	0.306818	0.644276
comp158218_c1_seq1	Sb03g041360.1	similar to Putative uncharacterized protein	Uncharacterized protein n=1 Tax=Setaria italica RepID=K3ZP43_SETIT	0	1	2	2	13	4	3.39941	1.22107	0.631942	1.93225	0.0533282	0.999934	0	1	0	2	12	4	2.95731	1.45659	0.618031	2.35683	0.0184318	0.999979	6	8	0	0	2	0	2.23927	-0.891532	0.71337	-1.24975	0.211392	NA	6	8	0	1	2	0	2.52116	-0.723661	0.720556	-1.00431
comp180131_c1_seq1				0	0	0	2	7	4	2.04059	1.45908	0.612122	2.38364	0.0171423	0.999934	0	0	0	2	7	4	2.04723	1.41158	0.599623	2.35412	0.0185668	0.999979	3	2	2	2	4	0	2.09942	0.157225	0.731709	0.214874	0.829866	NA	3	2	2	2	4	0	2.1038	0.150349	0.726656	0.206905
comp200558_c0_seq1				2	3	5	0	0	0	1.62979	-1.26434	0.597054	-2.11763	0.0342066	0.999934	3	5	4	0	0	0	1.9961	-1.41061	0.599353	-2.35355	0.018595	0.999979	0	0	0	0	5	0	0.771908	0.639493	0.564579	1.13269	0.257344	NA	0	0	0	0	5	0	0.774751	0.606803	0.551002	1.10127
comp178162_c0_seq1	Sb01g015300.1	similar to Putative cytochrome P450	Putative uncharacterized protein Sb01g015300 n=1 Tax=Sorghum bicolor RepID=C5WTB2_SORBI	38	70	45	23	34	34	40.3509	-0.742219	0.334316	-2.22011	0.0264113	0.999934	41	76	46	24	32	37	42.3434	-0.784289	0.333585	-2.35109	0.0187186	0.999979	27	26	22	11	22	22	20.6406	0.0668037	0.424525	0.157361	0.87496	0.961328	26	25	26	11	25	22	21.3613	0.085115	0.418008	0.203621
comp205559_c2_seq1	Sb09g002470.1	similar to Os07g0462000 protein	Glutamate--cysteine ligase A, chloroplastic n=3 Tax=Oryza sativa subsp. japonica RepID=GSH1A_ORYSJ	1465	1619	1712	1800	2009	1803	1716.75	0.188054	0.0773733	2.43048	0.0150788	0.999934	1439	1628	1675	1768	1947	1785	1691.48	0.183932	0.0782491	2.3506	0.0187432	0.999979	1356	1469	1250	593	1380	1242	1158.88	0.14551	0.224896	0.647008	0.517627	0.796371	1359	1462	1249	595	1371	1242	1157.51	0.134973	0.22098	0.610791
comp200425_c0_seq1	Sb02g006340.1	similar to Expressed protein	Uncharacterized protein n=18 Tax=Poaceae RepID=I1H2P3_BRADI	214	185	230	220	328	260	235.678	0.305416	0.152434	2.00359	0.0451138	0.999934	203	184	221	225	322	258	232.18	0.357251	0.152031	2.34986	0.0187805	0.999979	254	181	232	138	200	174	190.321	0.180352	0.222889	0.809159	0.418424	0.732226	247	179	221	136	197	169	185.812	0.18391	0.222085	0.828108
comp176185_c0_seq1			Uncharacterized protein n=1 Tax=Setaria italica RepID=K3XE59_SETIT	8	5	5	0	0	2	3.39091	-1.44783	0.631936	-2.2911	0.0219579	0.999934	8	5	6	0	0	2	3.54124	-1.46263	0.622448	-2.34979	0.0187838	0.999979	4	9	2	5	12	12	7.56507	1.07171	0.629584	1.70225	0.0887077	NA	4	9	2	6	11	12	7.67105	1.0761	0.627807	1.71406
comp160808_c0_seq1	Sb07g022330.1	similar to Os09g0441900 protein	Putative uncharacterized protein Sb07g022330 n=1 Tax=Sorghum bicolor RepID=C5YLU2_SORBI	55	27	60	77	83	74	61.8915	0.648626	0.289057	2.24394	0.0248365	0.999934	46	28	53	73	72	69	56.3502	0.686055	0.292062	2.349	0.0188238	0.999979	133	40	111	40	60	65	69.5864	-0.184259	0.391727	-0.470376	0.638087	0.862987	142	37	104	36	57	64	67.6857	-0.257485	0.411574	-0.625611
comp155389_c0_seq1	Sb10g022040.1	Predicted protein	Putative uncharacterized protein Sb06g016600 n=1 Tax=Sorghum bicolor RepID=C5YGF3_SORBI	6	2	4	0	0	0	2.04209	-1.45817	0.611497	-2.38459	0.0170981	0.999934	6	2	4	0	0	0	2.04711	-1.4064	0.5988	-2.34871	0.0188388	0.999979	2	3	2	1	2	2	1.91249	0.014036	0.730148	0.0192235	0.984663	NA	2	4	2	1	2	2	2.05987	-0.0996642	0.725122	-0.137445
comp177299_c0_seq1	Sb08g010830.1	similar to OSJNBa0059D20.8 protein	Putative uncharacterized protein Sb08g010830 n=1 Tax=Sorghum bicolor RepID=C5YNE8_SORBI	0	0	2	5	8	13	4.4754	1.80863	0.628822	2.87622	0.00402463	0.999934	0	0	2	2	8	11	3.6173	1.46007	0.622215	2.34657	0.0189473	0.999979	9	9	8	2	10	11	7.65912	0.228264	0.60212	0.379101	0.704613	NA	9	9	8	4	9	8	7.49179	0.15477	0.5847	0.2647
comp206158_c0_seq1	Sb06g021740.1	similar to H0311C03.11 protein	Putative uncharacterized protein Sb06g021740 n=1 Tax=Sorghum bicolor RepID=C5YBJ8_SORBI	999	997	1092	1079	1353	1197	1106.21	0.18677	0.0821484	2.27357	0.0229921	0.999934	988	997	1087	1075	1340	1192	1101.14	0.193691	0.0825505	2.34634	0.0189589	0.999979	1474	1218	1354	660	1076	952	1067.49	-0.0416324	0.163617	-0.25445	0.799148	0.93301	1460	1213	1342	654	1069	947	1060.36	-0.0519148	0.160687	-0.32308
comp184392_c1_seq1			P735 Putative membrane protein n=16 Tax=Proteobacteria RepID=A0A060P735_9BURK	250	301	213	166	166	75	196.142	-0.853549	0.38195	-2.23471	0.0254361	0.999934	191	304	204	138	142	59	172.95	-0.940616	0.401612	-2.3421	0.0191755	0.999979	1	5	4	3	4	26	7.70655	1.44626	0.692475	2.08854	0.0367493	NA	2	3	0	2	4	24	6.32677	1.72899	0.714204	2.42086
comp199729_c0_seq1	Sb04g003470.1	similar to Putative stress resistance-related protein	Putative uncharacterized protein Sb04g003470 n=1 Tax=Sorghum bicolor RepID=C5XUM9_SORBI	211	227	323	185	211	184	220.41	-0.412723	0.157076	-2.62753	0.00860071	0.999934	197	222	309	173	214	180	212.645	-0.376562	0.160779	-2.3421	0.0191755	0.999979	120	264	129	125	105	144	148.284	0.119151	0.397178	0.299992	0.764183	0.919159	116	249	125	113	93	137	138.534	0.0547006	0.396229	0.138053
comp179251_c0_seq1				10	6	8	2	1	1	4.73285	-1.4968	0.619101	-2.4177	0.0156188	0.999934	10	6	8	2	2	0	4.72521	-1.43923	0.614906	-2.34057	0.0192545	0.999979	8	3	9	6	2	2	4.95557	-0.179901	0.687138	-0.261812	0.793466	NA	8	3	12	7	2	2	5.62655	-0.208398	0.686906	-0.303387
comp195985_c0_seq1	Sb10g000660.1	similar to Putative uncharacterized protein	Putative uncharacterized protein Sb10g000660 n=1 Tax=Sorghum bicolor RepID=C5Z263_SORBI	3007	3304	4066	2882	3509	3124	3271.61	-0.159635	0.0659136	-2.42188	0.0154404	0.999934	2935	3251	3995	2815	3417	3065	3205.74	-0.157368	0.0672454	-2.3402	0.0192732	0.999979	1894	2547	1996	1220	1884	1795	1836.1	0.137306	0.230275	0.596269	0.550995	0.815071	1898	2528	1963	1204	1860	1806	1823.57	0.128432	0.227392	0.564805
comp203461_c0_seq1	Sb01g002180.1	similar to Ferredoxin-3, chloroplast precursor	Uncharacterized protein (Fragment) n=2 Tax=Setaria italica RepID=K4AJQ6_SETIT	4554	5161	6251	4377	5344	5010	5046.78	-0.150673	0.0622813	-2.41922	0.0155536	0.999934	4417	5081	6054	4249	5212	4872	4916.48	-0.144752	0.0619518	-2.33653	0.0194636	0.999979	7396	8663	7204	3880	11101	7098	7256.55	0.376003	0.24483	1.53577	0.124594	0.429746	7327	8595	7110	3817	10986	7058	7185.62	0.365711	0.245344	1.49061
comp201746_c2_seq1				837	936	876	967	1055	1149	961.417	0.214802	0.0992469	2.16432	0.0304396	0.999934	827	925	858	963	1042	1140	951.595	0.232789	0.0996409	2.33628	0.0194766	0.999979	1079	661	801	325	601	346	584.632	-0.439394	0.24002	-1.83065	0.0671521	0.321055	1064	661	791	322	597	343	580.354	-0.447266	0.239542	-1.86717
comp147110_c0_seq1	Sb03g004010.1	similar to Pleiotropic drug resistance protein 6	Uncharacterized protein n=1 Tax=Zea mays RepID=C0PKY7_MAIZE	1175	1246	1753	1051	1461	1126	1279.76	-0.232088	0.0992715	-2.33791	0.019392	0.999934	1190	1274	1775	1062	1470	1142	1297.65	-0.232787	0.0996704	-2.33557	0.0195136	0.999979	522	445	302	296	275	349	359.81	0.139754	0.307588	0.454355	0.649574	0.868221	523	441	300	298	280	354	361.3	0.150407	0.304534	0.493892
comp199123_c0_seq1	Sb04g001740.1	similar to Peptidyl-prolyl cis-trans isomerase	Peptidyl-prolyl cis-trans isomerase n=2 Tax=Setaria italica RepID=K3YYJ7_SETIT	8349	8266	11212	7542	9303	8915	8806.33	-0.145859	0.067588	-2.15806	0.0309229	0.999934	7042	7371	9500	6367	7840	7714	7539.89	-0.153214	0.0657984	-2.32854	0.0198835	0.999979	11404	9059	12484	7382	12378	13204	10814.8	0.535408	0.194049	2.75914	0.00579537	0.0840638	9654	7761	10522	6338	10620	11497	9264.29	0.548439	0.191404	2.86534
comp187447_c1_seq1	Sb05g025040.1	similar to Putative beta-ketoacyl-CoA synthase	3-ketoacyl-CoA synthase n=1 Tax=Setaria italica RepID=K3ZHZ6_SETIT	184	214	315	159	256	143	207.39	-0.380213	0.190587	-1.99496	0.0460477	0.999934	159	203	259	127	207	133	177.873	-0.432803	0.18598	-2.32716	0.019957	0.999979	46	196	72	67	60	65	83.8262	-0.127178	0.485972	-0.261698	0.793554	0.930596	36	181	61	55	54	63	74.3174	-0.138182	0.503488	-0.274449
comp1052591_c0_seq1				3	8	9	2	3	0	4.0776	-1.09677	0.62741	-1.74808	0.0804495	0.999934	2	8	10	0	2	0	3.51709	-1.44592	0.622076	-2.32435	0.0201067	0.999979	23	21	12	14	12	15	16.0614	0.127003	0.497999	0.255026	0.798703	NA	20	20	10	13	13	16	15.3365	0.270245	0.505847	0.534244
comp168470_c0_seq1	Sb06g019900.1	weakly similar to OSIGBa0106G07.4 protein	Uncharacterized protein n=2 Tax=Setaria italica RepID=K3Y9B1_SETIT	1	4	8	0	0	0	2.06768	-1.44221	0.609946	-2.36449	0.0180547	0.999934	1	4	8	0	0	0	2.06291	-1.38722	0.596927	-2.32394	0.0201286	0.999979	1	0	6	1	4	6	2.92861	0.601079	0.73119	0.822056	0.411045	NA	1	0	6	1	4	5	2.73758	0.505053	0.726715	0.694981
comp201468_c0_seq1	Sb05g000940.1	similar to Hypoxia induced protein conserved region containing protein, expressed	Uncharacterized protein n=2 Tax=Andropogoneae RepID=B6SIU5_MAIZE	852	991	1148	804	1016	799	922.892	-0.227552	0.0933919	-2.43653	0.0148289	0.999934	717	894	965	690	865	684	792.778	-0.229788	0.0989158	-2.32307	0.0201754	0.999979	1697	2933	1480	1359	3008	2206	2089.39	0.552719	0.309263	1.78721	0.073903	0.336169	1570	2763	1358	1244	2774	2037	1932.67	0.525365	0.312942	1.6788
comp199124_c0_seq1				0	0	0	6	2	4	2.0326	1.43552	0.610645	2.35083	0.0187315	0.999934	0	0	0	6	2	4	2.04088	1.38931	0.598109	2.32284	0.020188	0.999979	2	3	0	0	0	3	1.25589	-0.0778822	0.670296	-0.116191	0.907501	NA	3	3	0	0	0	4	1.56605	-0.03541	0.674833	-0.0524723
comp197930_c0_seq1				3	2	0	7	8	11	5.1132	1.34561	0.616732	2.18184	0.0291216	0.999934	2	2	0	7	8	10	4.78018	1.42567	0.613875	2.3224	0.0202113	0.999979	1	4	7	1	2	3	2.77396	-0.277653	0.724112	-0.38344	0.701394	NA	1	4	7	1	2	3	2.77509	-0.279774	0.720988	-0.388042
comp193594_c0_seq1	Sb01g032690.1	similar to Os03g0411300 protein	Uncharacterized protein n=3 Tax=Triticeae RepID=W5F7I3_WHEAT	74	74	85	40	50	62	63.589	-0.631081	0.260878	-2.41907	0.0155603	0.999934	53	52	64	28	29	44	44.6629	-0.721079	0.310935	-2.31907	0.0203913	0.999979	117	189	141	88	112	96	120.377	-0.0370971	0.312297	-0.118788	0.905443	0.972487	92	147	122	63	66	76	90.8909	-0.239889	0.333447	-0.719421
comp138433_c0_seq1				0	0	1	7	8	3	3.09364	1.6072	0.630878	2.54756	0.0108481	0.999934	0	0	1	5	8	3	2.73876	1.43065	0.617639	2.31631	0.0205412	0.999979	11	3	4	0	6	5	4.21503	-0.169747	0.708529	-0.239576	0.810659	NA	9	3	4	0	5	5	3.81294	-0.148909	0.7094	-0.209909
comp143197_c0_seq1	Sb02g014490.1	similar to Os09g0266600 protein	Putative uncharacterized protein Sb02g014490 n=1 Tax=Sorghum bicolor RepID=C5X7E1_SORBI	56	56	51	60	88	103	67.941	0.538903	0.262641	2.05186	0.0401834	0.999934	57	56	50	64	90	109	70.038	0.609651	0.263254	2.31582	0.0205679	0.999979	40	138	25	92	260	157	123.438	1.50806	0.49525	3.04505	0.00232643	0.0457813	44	148	26	92	271	165	128.604	1.44836	0.496515	2.91705
comp141021_c0_seq1				0	1	1	8	4	13	4.45315	1.79038	0.628516	2.84858	0.00439143	0.999934	0	2	2	7	4	14	4.75863	1.42783	0.616925	2.31443	0.0206439	0.999979	5	3	6	0	2	2	2.53868	-0.740917	0.726217	-1.02024	0.307614	NA	4	3	6	0	2	2	2.41798	-0.668011	0.72427	-0.922323
comp190276_c0_seq1	Sb02g039230.1	similar to Beta-ketoacyl-ACP synthase	Uncharacterized protein n=3 Tax=Zea mays RepID=B4FF28_MAIZE	2288	2191	2830	2003	2514	2116	2295.04	-0.178512	0.0750453	-2.37873	0.0173726	0.999934	2301	2245	2883	2029	2539	2144	2329.81	-0.177062	0.0765118	-2.31419	0.0206575	0.999979	914	598	764	512	394	855	664.721	0.242	0.332493	0.727836	0.466714	0.766336	931	602	772	520	398	873	674.214	0.23498	0.331596	0.708634
comp193118_c0_seq1	Sb01g007130.1	sem anotacao	DNA binding protein n=3 Tax=Andropogoneae RepID=B6TAS1_MAIZE	350	464	503	341	404	330	393.824	-0.323062	0.126673	-2.55037	0.0107608	0.999934	332	453	481	333	388	323	380.42	-0.29863	0.129155	-2.31218	0.0207675	0.999979	309	790	655	299	740	761	579.675	0.465279	0.363308	1.28067	0.200309	0.531785	300	766	648	289	699	737	560.188	0.431519	0.361875	1.19245
comp183925_c0_seq1	Sb01g043840.1	similar to TPR Domain containing protein, expressed	Uncharacterized protein n=5 Tax=Panicoideae RepID=C0HDX4_MAIZE	98	100	77	131	146	132	113.264	0.505424	0.214342	2.35803	0.0183723	0.999934	100	101	79	131	147	133	114.532	0.494897	0.214068	2.31187	0.020785	0.999979	179	82	131	74	97	107	107.094	0.0872922	0.311128	0.280567	0.779043	0.924993	184	82	130	73	100	105	107.451	0.058401	0.311965	0.187204
comp159361_c1_seq1	Sb01g014830.1	weakly similar to Putative uncharacterized protein	Putative uncharacterized protein Sb01g014830 n=1 Tax=Sorghum bicolor RepID=C5WT57_SORBI	1	6	6	13	17	10	8.60021	1.16375	0.560583	2.07597	0.0378966	0.999934	2	6	4	14	19	9	8.81608	1.28191	0.55495	2.30995	0.0208911	0.999979	4	4	4	0	0	4	2.36503	-0.502796	0.731053	-0.68777	0.491597	NA	2	4	4	0	0	2	1.73899	-0.732115	0.718012	-1.01964
comp192108_c0_seq1	Sb01g002540.1	similar to Expressed protein	Putative uncharacterized protein Sb01g002540 n=1 Tax=Sorghum bicolor RepID=C5WU19_SORBI	24	14	19	37	24	56	28.9099	0.887699	0.399561	2.22168	0.0263047	0.999934	24	14	19	38	25	57	29.4694	0.921066	0.398859	2.30925	0.0209295	0.999979	77	34	57	59	201	94	87.0222	1.45197	0.363949	3.9895	6.62141e-05	0.00351466	81	35	58	61	220	94	91.2899	1.4566	0.377639	3.85712
comp186289_c0_seq1				15	27	24	10	8	11	15.736	-1.01635	0.462317	-2.19839	0.0279215	0.999934	14	28	26	8	8	12	15.784	-1.07612	0.466366	-2.30746	0.0210291	0.999979	22	16	24	12	10	17	16.2867	-0.0601886	0.483489	-0.124488	0.900929	NA	23	16	28	12	14	18	17.7442	-0.0365096	0.463003	-0.0788538
comp204253_c0_seq1	Sb10g030240.1	similar to Heat shock protein 90	Endoplasmin n=7 Tax=Andropogoneae RepID=B6U0V6_MAIZE	10032	11308	14630	9609	12190	11054	11294.7	-0.163359	0.0677932	-2.40967	0.0159671	0.999934	9838	11202	14359	9440	11975	10885	11118.7	-0.157153	0.0681229	-2.3069	0.0210606	0.999979	11341	11512	11696	6661	9624	9645	9772.36	0.139144	0.182582	0.76209	0.446007	0.752892	11146	11388	11510	6588	9466	9531	9640.43	0.130195	0.180039	0.723151
comp189148_c0_seq1	Sb01g043470.1	similar to Putative uncharacterized protein OSJNBa0014O06.3	Putative uncharacterized protein Sb01g043470 n=1 Tax=Sorghum bicolor RepID=C5WTR1_SORBI	108	166	152	103	111	113	124.296	-0.404664	0.201481	-2.00845	0.0445951	0.999934	116	173	156	103	111	113	127.485	-0.457946	0.198513	-2.30688	0.0210615	0.999979	335	469	324	147	166	214	259.546	-0.511001	0.296632	-1.72267	0.0849477	0.360245	353	483	338	157	168	216	269.315	-0.533393	0.294161	-1.81327
comp186439_c0_seq1	Sb07g002060.1	similar to Os08g0119800 protein	Photosystem II core complex protein psbY n=2 Tax=Zea mays RepID=K7UBV2_MAIZE	611	786	1154	564	821	722	759.529	-0.301114	0.130073	-2.31496	0.020615	0.999934	559	732	1091	524	752	661	704.456	-0.313404	0.135945	-2.30536	0.0211461	0.999979	579	1347	1011	531	734	748	802.258	-0.010879	0.329032	-0.0330637	0.973624	0.99472	536	1220	922	487	686	696	737.345	0.00183989	0.322919	0.00569768
comp95107_c0_seq1	Sb04g025790.1	Predicted protein	Putative uncharacterized protein Sb04g025790 n=1 Tax=Sorghum bicolor RepID=C5XXC0_SORBI	2	2	6	0	0	0	1.60906	-1.24007	0.594613	-2.0855	0.0370235	0.999934	2	4	6	0	0	0	1.94567	-1.37508	0.596667	-2.30459	0.0211894	0.999979	3	3	0	0	2	0	1.12727	-0.368422	0.668826	-0.550848	0.581738	NA	2	2	0	0	2	0	0.857802	-0.174874	0.628908	-0.27806
comp762854_c0_seq1				0	0	3	5	6	6	3.21134	1.1736	0.631869	1.85734	0.0632627	0.999934	0	0	0	3	5	4	1.93428	1.3756	0.597466	2.3024	0.0213127	0.999979	0	0	1	1	0	0	0.405068	0.117423	0.490837	0.239229	0.810928	NA	0	0	2	2	0	0	0.809222	0.170707	0.561894	0.303806
comp872223_c0_seq1				0	0	0	4	2	4	1.66671	1.26577	0.597994	2.11669	0.0342861	0.999934	0	0	0	4	2	6	1.99276	1.3748	0.597118	2.30239	0.021313	0.999979	0	0	0	2	5	0	1.32085	1.20503	0.675629	1.78357	0.0744937	NA	0	0	0	2	5	0	1.32156	1.1583	0.665003	1.74179
comp198186_c1_seq1				8	6	8	0	2	2	4.30803	-1.39936	0.624418	-2.24106	0.0250223	0.999934	8	7	8	0	2	2	4.47542	-1.41707	0.615858	-2.30097	0.0213936	0.999979	2	7	3	0	14	1	4.02036	0.303649	0.729902	0.416014	0.6774	NA	2	7	4	0	14	1	4.16347	0.241797	0.725093	0.33347
comp204089_c0_seq1	Sb01g042430.1	similar to Putative Nuclear pore complex protein Nup155	Os06g0305200 protein n=5 Tax=Oryza RepID=Q5Z4E0_ORYSJ	857	940	955	965	1103	1202	992.829	0.205162	0.0918771	2.23301	0.0255485	0.999934	856	943	960	964	1101	1205	994.706	0.209953	0.0912595	2.30062	0.0214133	0.999979	1413	551	1265	405	548	595	731.745	-0.443873	0.307154	-1.44512	0.148425	0.464035	1414	554	1272	412	548	598	736.592	-0.449435	0.306035	-1.46857
comp191529_c0_seq1				2	3	4	10	17	9	7.26214	1.36162	0.576477	2.36196	0.0181786	0.999934	2	3	4	10	16	9	7.13159	1.31685	0.574515	2.29211	0.0218993	0.999979	6	2	2	2	3	0	2.32331	-0.211441	0.731386	-0.289096	0.772508	NA	6	2	2	2	2	0	2.17453	-0.337455	0.726629	-0.464412
comp186751_c0_seq1	Sb02g031170.1	similar to S-like RNase	Q1H2 Ribonuclease T2 family protein n=2 Tax=Andropogoneae RepID=A0A059Q1H2_9POAL	8891	11126	14851	8054	11080	7409	10056.6	-0.413987	0.182793	-2.26478	0.023526	0.999934	8843	11381	14722	8018	11040	7386	10059.5	-0.414709	0.181641	-2.28313	0.0224228	0.999979	72	303	987	1067	13	1129	689.361	0.660522	0.728701	0.906437	0.364704	0.692884	75	309	995	1104	12	1157	704.47	0.655378	0.722825	0.90669
comp694540_c0_seq1	Sb07g022650.1	similar to Cyt-P450 monooxygenase	Putative uncharacterized protein Sb07g022650 n=1 Tax=Sorghum bicolor RepID=C5YM67_SORBI	2	0	0	4	7	2	2.45361	1.00176	0.62495	1.60294	0.108947	0.999934	0	0	0	4	6	2	1.94687	1.36038	0.596111	2.28209	0.0224841	0.999979	5	0	0	3	4	4	2.82268	0.857351	0.731706	1.17172	0.241311	NA	2	0	0	3	2	4	2.12806	1.18794	0.723606	1.6417
comp2336225_c0_seq1				1	1	2	5	6	2	2.77638	0.808042	0.631909	1.27873	0.200991	0.999934	0	0	0	4	6	2	1.94687	1.36038	0.596111	2.28209	0.0224841	0.999979	1	1	3	0	6	0	1.59092	0.21249	0.708197	0.300044	0.764144	NA	0	0	2	0	4	0	0.88222	0.248313	0.577227	0.430182
comp181544_c0_seq1				36	41	73	26	29	32	38.7225	-0.742222	0.33299	-2.22896	0.0258164	0.999934	35	43	76	25	30	32	39.3183	-0.767453	0.336482	-2.28082	0.0225593	0.999979	33	26	25	8	26	12	19.7049	-0.341766	0.451711	-0.756604	0.449287	0.754495	33	26	26	6	26	12	19.324	-0.435866	0.469613	-0.92814
comp172608_c0_seq1				6	5	8	1	0	2	3.65758	-1.3438	0.6303	-2.13199	0.0330075	0.999934	6	5	8	2	0	0	3.52192	-1.41866	0.622452	-2.27915	0.0226584	0.999979	2	0	3	1	3	0	1.38159	0.0738935	0.707153	0.104494	0.916777	NA	2	0	4	2	3	0	1.79024	0.136416	0.712071	0.191576
comp190218_c0_seq1				4	5	2	16	8	18	8.8741	1.36513	0.562678	2.42613	0.0152607	0.999934	4	6	2	16	8	18	9.05783	1.27252	0.558342	2.2791	0.0226611	0.999979	25	14	21	3	4	13	11.8319	-0.832793	0.572985	-1.45343	0.146105	NA	25	14	20	4	4	13	11.9872	-0.755989	0.567046	-1.33321
comp193980_c2_seq1				4	4	2	8	9	13	6.58887	1.04227	0.583764	1.78543	0.0741919	0.999934	2	2	2	5	10	14	5.65083	1.36635	0.599793	2.27804	0.022724	0.999979	17	11	14	2	5	4	7.65825	-1.10505	0.597808	-1.8485	0.0645304	NA	19	9	15	2	6	4	7.92315	-1.03465	0.602229	-1.71804
comp197057_c0_seq1	Sb01g047480.1	similar to Putative uncharacterized protein	Q372 Uncharacterized protein n=1 Tax=Saccharum hybrid cultivar R570 RepID=A0A059Q372_9POAL	10	21	17	2	5	7	10.197	-1.38109	0.539418	-2.56033	0.0104574	0.999934	9	21	14	2	5	7	9.52631	-1.24543	0.546855	-2.27743	0.0227605	0.999979	8	15	25	4	31	18	15.7394	0.450407	0.565546	0.79641	0.425794	NA	8	15	26	6	36	18	17.2001	0.578222	0.552107	1.0473
comp206998_c1_seq1	Sb02g041160.1	similar to Putative uncharacterized protein	Uncharacterized protein n=3 Tax=Panicoideae RepID=K3ZPV6_SETIT	2437	2630	2931	2680	3097	3499	2843.57	0.173447	0.0770654	2.25064	0.0244082	0.999934	2439	2638	2928	2666	3087	3491	2842.02	0.174845	0.0767744	2.27739	0.0227632	0.999979	7151	3804	6486	1933	3436	2588	3854.04	-0.561916	0.230131	-2.44172	0.0146176	0.144698	7142	3805	6491	1934	3437	2597	3861.94	-0.570557	0.229295	-2.48831
comp195649_c1_seq1	Sb08g021650.1	similar to Origin recognition complex subunit 3	Origin recognition complex subunit 3 n=2 Tax=Andropogoneae RepID=Q945C6_MAIZE	126	125	117	151	171	191	145.457	0.421773	0.185833	2.26964	0.0232297	0.999934	123	129	116	151	172	188	145.249	0.424193	0.186413	2.27556	0.0228725	0.999979	213	123	248	107	130	119	149.084	-0.109985	0.297904	-0.369198	0.71198	0.897129	216	124	253	110	137	119	152.281	-0.105299	0.298158	-0.353165
comp181026_c1_seq1				6	6	4	17	24	11	11.1438	1.27288	0.523208	2.43284	0.0149809	0.999934	6	6	4	16	22	11	10.6881	1.19474	0.525442	2.27378	0.022979	0.999979	7	6	10	6	7	4	6.54787	0.113581	0.614916	0.184709	0.853457	NA	8	7	10	7	6	6	7.31643	0.154606	0.598641	0.258262
comp207744_c0_seq1				32	26	29	47	43	58	38.888	0.673905	0.326865	2.06172	0.0392342	0.999934	30	25	21	49	39	54	36.3466	0.792035	0.348392	2.2734	0.023002	0.999979	65	42	30	15	26	26	31.2915	-0.448059	0.408566	-1.09666	0.272788	0.612951	60	40	31	6	26	25	27.8834	-0.655426	0.454541	-1.44195
comp178167_c0_seq1				5	5	2	11	18	15	9.14298	1.32988	0.549491	2.42021	0.0155117	0.999934	6	5	2	11	17	16	9.35586	1.2396	0.545377	2.27293	0.0230304	0.999979	4	4	3	2	15	4	5.09909	0.922246	0.676118	1.36403	0.172558	NA	3	4	3	2	15	3	4.79176	0.911613	0.687815	1.32537
comp192914_c0_seq1				49	75	69	36	46	35	51.138	-0.718838	0.28955	-2.4826	0.0130427	0.999934	40	67	56	25	44	28	42.6855	-0.732696	0.322465	-2.27217	0.023076	0.999979	53	62	114	89	76	47	75.6577	0.490272	0.422807	1.15956	0.246227	0.586646	47	56	117	79	69	38	68.911	0.357903	0.449085	0.79696
comp138751_c0_seq1				0	0	1	2	4	6	2.06635	1.17512	0.617667	1.90252	0.0571036	0.999934	0	0	0	2	4	6	1.92169	1.35261	0.595546	2.2712	0.0231347	0.999979	0	0	0	0	0	0	0	NA	NA	NA	NA	NA	0	0	0	0	0	0	0	NA	NA	NA
comp195164_c0_seq1	Sb03g041350.1	similar to Os01g0874100 protein	Uncharacterized protein n=2 Tax=Andropogoneae RepID=B8A2S6_MAIZE	176	189	255	239	290	265	231.801	0.319211	0.147264	2.16761	0.0301883	0.999934	173	185	251	235	288	265	229.248	0.340581	0.150184	2.26776	0.023344	0.999979	395	538	499	184	351	294	353.833	-0.268896	0.237413	-1.13261	0.257379	0.59774	393	535	498	184	354	294	353.746	-0.268987	0.235765	-1.14091
comp202356_c1_seq1				46	44	58	38	31	24	40.0297	-0.641819	0.326131	-1.96798	0.0490707	0.999934	34	45	52	29	23	20	33.6234	-0.795327	0.350801	-2.26717	0.0233798	0.999979	49	23	43	14	22	20	26.1647	-0.432153	0.414754	-1.04195	0.297434	0.63791	41	23	39	12	16	23	23.741	-0.412701	0.432868	-0.953411
comp195162_c0_seq1	Sb03g045320.1	similar to Photosystem II reaction center PSB28 protein, chloroplast precursor	Uncharacterized protein n=1 Tax=Zea mays RepID=K7W1M6_MAIZE	765	921	1199	755	961	781	882.662	-0.237544	0.103427	-2.29674	0.0216338	0.999934	729	908	1161	724	924	756	853.461	-0.239686	0.105754	-2.26644	0.0234245	0.999979	460	740	581	264	412	542	480.336	-0.0258619	0.294178	-0.0879124	0.929946	0.980467	442	722	566	255	401	520	465.13	-0.0464126	0.292042	-0.158925
comp175902_c0_seq1				25	14	39	9	9	13	17.8845	-1.13875	0.457931	-2.48672	0.0128927	0.999934	17	14	31	6	6	12	14.0805	-1.11278	0.491141	-2.26571	0.023469	0.999979	36	49	31	10	27	17	25.8843	-0.561972	0.426428	-1.31786	0.187551	0.516716	30	40	29	8	28	18	23.3691	-0.375631	0.441918	-0.850002
comp185940_c0_seq1				5619	5346	7447	5106	6136	5602	5798.29	-0.161405	0.0728495	-2.2156	0.0267189	0.999934	4660	4617	6239	4218	5177	4721	4876.43	-0.163439	0.0722357	-2.26258	0.0236615	0.999979	9687	4784	12747	5178	7443	10363	8104.88	0.314974	0.322457	0.976794	0.328671	0.665456	8162	4147	10950	4462	6405	8928	6955.65	0.31289	0.318785	0.981509
comp189745_c0_seq1	Sb01g044660.1	similar to Os03g0188100 protein	Uncharacterized protein n=1 Tax=Zea mays RepID=B4FHY5_MAIZE	11	11	12	8	2	2	7.77629	-1.04345	0.57603	-1.81145	0.0700713	0.999934	11	11	12	5	2	2	7.22394	-1.30307	0.575967	-2.26241	0.0236719	0.999979	9	12	5	7	3	5	6.8723	-0.112138	0.641106	-0.174912	0.861148	NA	6	14	5	8	4	5	7.21361	0.0442386	0.646379	0.0684406
comp205808_c1_seq1	Sb04g036580.1	Predicted protein	Putative uncharacterized protein Sb07g028675 (Fragment) n=1 Tax=Sorghum bicolor RepID=C5YJB9_SORBI	112	100	130	161	152	165	135.435	0.441309	0.191066	2.30972	0.0209039	0.999934	113	100	129	161	149	166	135.409	0.441657	0.195262	2.26187	0.0237055	0.999979	287	215	200	80	206	101	166.588	-0.348314	0.282041	-1.23497	0.21684	0.552898	283	213	201	78	204	102	165.518	-0.359829	0.280894	-1.28102
comp206914_c3_seq1	Sb04g032560.1	similar to Putative uncharacterized protein	Putative uncharacterized protein Sb04g032560 n=1 Tax=Sorghum bicolor RepID=C5Y1F4_SORBI	13	12	18	30	35	26	21.9559	0.92737	0.40477	2.2911	0.0219574	0.999934	14	12	18	29	35	28	22.3264	0.911651	0.403059	2.26183	0.0237078	0.999979	35	15	31	7	30	16	20.2208	-0.115516	0.480653	-0.240332	0.810073	0.937722	35	15	33	6	29	16	20.0874	-0.208262	0.493235	-0.422236
comp201384_c0_seq1	Sb04g035370.1	similar to Os02g0787300 protein	Putative MAP kinase family protein n=1 Tax=Zea mays RepID=K7V635_MAIZE	303	319	397	238	304	322	309.605	-0.274537	0.131567	-2.08667	0.0369181	0.999934	256	289	329	194	253	268	261.524	-0.319311	0.141178	-2.26175	0.0237126	0.999979	219	244	169	131	186	198	187.35	0.242799	0.266283	0.911808	0.36187	0.691113	196	221	148	117	153	173	164.672	0.184861	0.280129	0.659913
comp189328_c0_seq1				98	98	123	126	181	142	125.689	0.438206	0.191065	2.29349	0.0218199	0.999934	98	97	122	124	181	140	124.863	0.440102	0.194761	2.2597	0.0238399	0.999979	64	44	64	16	34	21	36.4696	-0.699129	0.358023	-1.95275	0.0508497	0.279924	63	44	62	16	34	22	36.3353	-0.666177	0.35784	-1.86166
comp201342_c0_seq1	Sb09g029610.1	similar to Glucose-1-phosphate adenylyltransferase large subunit 1, chloroplast precursor	Glucose-1-phosphate adenylyltransferase n=1 Tax=Oryza sativa subsp. japonica RepID=Q9XHV4_ORYSJ	3633	3679	4540	3209	4090	3800	3775.37	-0.134904	0.0617169	-2.18586	0.028826	0.999934	3623	3750	4512	3186	4087	3771	3775.17	-0.139177	0.0615954	-2.25955	0.0238495	0.999979	3948	2552	4125	1236	1312	1990	2326.58	-0.601816	0.274498	-2.19243	0.0283488	0.206635	3920	2556	4108	1224	1292	1990	2317.36	-0.619044	0.272713	-2.26995
comp191668_c1_seq1	Sb02g028720.1	similar to Protein Iojap	Protein Iojap, chloroplast n=3 Tax=Panicoideae RepID=IOJAP_MAIZE	306	288	380	253	300	252	293.276	-0.308072	0.1352	-2.27864	0.0226885	0.999934	304	288	372	251	294	245	289.609	-0.312799	0.138564	-2.25744	0.0239809	0.999979	234	307	241	99	179	198	198.026	-0.194764	0.270108	-0.721061	0.470872	0.76873	233	305	230	100	171	194	194.528	-0.207876	0.27127	-0.766306
comp82478_c0_seq1				8	1	14	0	2	0	4.03499	-1.58186	0.631938	-2.50319	0.012308	0.999934	7	1	12	0	2	0	3.56868	-1.40169	0.621083	-2.25684	0.0240179	0.999979	1	4	3	6	2	3	3.62392	0.686454	0.713948	0.961489	0.336306	NA	2	4	3	4	0	2	2.70139	0.0789095	0.726431	0.108626
comp195797_c0_seq1	Sb09g017990.1	similar to Putative uncharacterized protein	Putative uncharacterized protein Sb09g017990 n=1 Tax=Sorghum bicolor RepID=C5YWU4_SORBI	1330	1314	1399	1022	1408	1268	1276.19	-0.17947	0.0850459	-2.11028	0.0348347	0.999934	1013	1050	1099	778	1055	999	988.613	-0.19989	0.0886596	-2.25458	0.0241596	0.999979	537	551	686	340	417	393	469.669	-0.0431164	0.231555	-0.186203	0.852285	0.953608	445	487	524	279	419	365	405.95	0.0837873	0.203411	0.411912
comp204722_c0_seq1	Sb3247s002010.1	sem anotacao	Uncharacterized protein n=2 Tax=Andropogoneae RepID=K7V2X3_MAIZE	190	184	258	160	222	197	198.587	-0.163358	0.158785	-1.0288	0.303573	0.999934	128	144	203	99	143	113	135.949	-0.436914	0.193872	-2.25362	0.0242199	0.999979	292	241	221	165	280	172	221.866	0.248708	0.24103	1.03186	0.30214	0.642791	193	206	168	123	214	112	164.453	0.181185	0.279105	0.649164
comp157079_c0_seq1	Sb07g026890.1	similar to Os01g0205200 protein	Putative uncharacterized protein Sb07g026890 n=1 Tax=Sorghum bicolor RepID=C5YI98_SORBI	8	10	13	2	5	7	7.35055	-0.854458	0.568887	-1.50198	0.133102	0.999934	8	8	17	2	1	5	6.70105	-1.3273	0.589113	-2.25305	0.0242558	0.999979	1	5	16	6	5	5	6.30722	0.10657	0.686725	0.155185	0.876675	NA	2	6	14	6	6	5	6.47349	0.148889	0.660788	0.22532
comp140564_c0_seq1	Sb02g034210.1	weakly similar to Os08g0202400 protein	NBS-LRR type protein n=11 Tax=Oryza sativa RepID=F7J0M6_ORYSJ	3	1	0	6	6	8	3.98424	1.18038	0.628365	1.87849	0.0603145	0.999934	2	0	0	7	6	6	3.50806	1.4023	0.622443	2.2529	0.0242657	0.999979	4	9	7	2	7	11	6.43492	0.34691	0.642351	0.540063	0.589154	NA	4	7	8	2	4	11	5.79985	0.237147	0.660878	0.358837
comp198292_c0_seq1	Sb01g047630.1	similar to Cytochrome P450 family protein, expressed	Putative uncharacterized protein Sb01g047630 n=1 Tax=Sorghum bicolor RepID=C5WYX1_SORBI	884	1139	1371	809	1158	998	1041.24	-0.231244	0.100183	-2.3082	0.0209878	0.999934	871	1144	1341	796	1143	991	1029.78	-0.224459	0.0997526	-2.25016	0.024439	0.999979	1199	2241	1214	624	610	708	1037.01	-0.642843	0.339135	-1.89554	0.0580212	0.299738	1202	2256	1225	644	627	715	1051.29	-0.629974	0.337116	-1.86872
comp120608_c0_seq1	Sb06g029130.1	weakly similar to OSJNBb0060E08.3 protein	Putative uncharacterized protein Sb06g029130 n=1 Tax=Sorghum bicolor RepID=C5YG79_SORBI	5	6	11	2	2	0	4.25482	-1.34075	0.625707	-2.14277	0.0321315	0.999934	6	4	8	0	2	0	3.2832	-1.39914	0.622023	-2.24934	0.0244912	0.999979	11	4	10	2	7	8	6.41215	-0.0320956	0.63145	-0.0508283	0.959462	NA	9	4	6	1	4	9	5.08508	0.0389442	0.674701	0.0577207
comp191785_c0_seq1	Sb08g003380.1	similar to Putative uncharacterized protein	Putative uncharacterized protein Sb08g003400 n=4 Tax=Andropogoneae RepID=C5YS37_SORBI	1092	1357	1563	987	1403	1276	1258.66	-0.17034	0.0899432	-1.89386	0.0582441	0.999934	725	1024	1098	649	972	835	868.624	-0.244324	0.108671	-2.24829	0.0245579	0.999979	82	1734	317	266	154	423	482.429	-0.469743	0.719685	-0.652705	0.513946	0.794632	54	1158	235	189	142	301	337.675	-0.410603	0.711135	-0.577391
comp193016_c0_seq1	Sb09g022620.1	similar to \'GTP cyclohydrolase II/3,4-dihydroxy-2-butanone-4-phosphate synthase\'	Uncharacterized protein n=1 Tax=Zea mays RepID=K7VW96_MAIZE	221	368	446	239	322	220	296.851	-0.423142	0.174681	-2.42236	0.0154199	0.999934	215	361	437	237	319	218	292.042	-0.395677	0.176194	-2.24569	0.0247239	0.999979	108	180	107	79	130	75	109.845	0.044912	0.340246	0.131999	0.894985	0.967751	105	178	106	79	130	74	108.919	0.051795	0.34364	0.150725
comp199962_c0_seq1	Sb03g043280.1	similar to Proline transport protein-like	Uncharacterized protein n=2 Tax=Setaria italica RepID=K3Z2C4_SETIT	573	635	730	503	662	553	601.431	-0.21385	0.0989261	-2.16171	0.0306405	0.999934	562	637	723	481	651	550	592.868	-0.225184	0.100281	-2.24552	0.0247346	0.999979	305	426	284	136	547	300	316.183	0.351844	0.334533	1.05175	0.292915	0.633052	287	415	265	135	526	293	305.145	0.369857	0.335947	1.10094
comp199758_c0_seq1	Sb09g004440.1	weakly similar to Os01g0337600 protein	Putative uncharacterized protein Sb09g004440 n=1 Tax=Sorghum bicolor RepID=C5Z0L1_SORBI	18	36	32	47	47	55	38.593	0.708566	0.332229	2.13277	0.0329439	0.999934	20	35	33	48	49	57	39.7686	0.730001	0.325336	2.24384	0.0248429	0.999979	52	22	27	10	18	16	21.84	-0.574762	0.455403	-1.2621	0.206914	0.541056	55	22	28	9	17	13	21.4011	-0.782475	0.469158	-1.66783
comp190625_c0_seq1				2	2	8	0	0	0	1.9093	-1.38096	0.605955	-2.27899	0.0226679	0.999934	2	2	8	0	0	0	1.91225	-1.32997	0.592864	-2.24329	0.024878	0.999979	2	3	5	2	0	2	2.26999	-0.32195	0.731503	-0.440121	0.65985	NA	3	3	5	2	0	2	2.3968	-0.401238	0.726132	-0.552568
comp185778_c0_seq1				2	2	7	0	0	0	1.75918	-1.31292	0.600847	-2.18512	0.0288799	0.999934	2	2	8	0	0	0	1.91225	-1.32997	0.592864	-2.24329	0.024878	0.999979	1	2	2	0	8	0	1.91583	0.375524	0.716527	0.524088	0.600217	NA	0	1	2	0	8	0	1.6491	0.499121	0.672204	0.742514
comp196709_c0_seq1				6	2	4	12	11	10	7.46248	1.00532	0.570546	1.76203	0.0780641	0.999934	4	2	4	14	12	10	7.63534	1.27324	0.567592	2.24323	0.0248821	0.999979	4	2	6	0	8	3	3.37996	0.152863	0.720653	0.212117	0.832016	NA	4	2	5	0	8	1	2.88335	0.02679	0.725798	0.0369111
comp190368_c0_seq1	Sb10g028920.1	similar to Cation-transporting ATPase	Putative uncharacterized protein Sb10g028920 n=1 Tax=Sorghum bicolor RepID=C5Z8W8_SORBI	193	207	231	244	248	349	242.51	0.371675	0.163337	2.27551	0.0228755	0.999934	197	210	228	241	248	355	243.96	0.372993	0.1663	2.2429	0.0249036	0.999979	326	422	278	178	504	331	328.172	0.425176	0.285599	1.48872	0.136561	0.446996	333	432	284	185	506	337	334.732	0.409581	0.281416	1.45543
comp204998_c1_seq1	Sb08g001160.1	similar to Os11g0142500 protein	2-isopropylmalate synthase B n=3 Tax=Andropogoneae RepID=C0P8I4_MAIZE	1276	1250	1564	1091	1461	1276	1301.87	-0.137927	0.0798312	-1.72773	0.0840368	0.999934	951	980	1162	778	1061	936	965.751	-0.192294	0.0857583	-2.24228	0.0249435	0.999979	1053	829	971	527	1009	891	849.003	0.291595	0.173286	1.68274	0.0924254	0.375026	754	668	736	412	785	669	649.225	0.301459	0.168636	1.78763
comp187962_c0_seq1	Sb01g008530.1	similar to Os03g0741600 protein	Prenylated Rab receptor 2 n=3 Tax=Andropogoneae RepID=B6TZG0_MAIZE	215	167	272	141	174	189	190.511	-0.404786	0.175941	-2.30069	0.021409	0.999934	216	169	274	143	177	188	192.25	-0.398203	0.177844	-2.23906	0.0251517	0.999979	106	202	98	121	234	200	162.708	0.886932	0.342062	2.5929	0.00951709	0.112962	105	200	100	118	238	203	162.766	0.886332	0.339163	2.61329
comp195712_c0_seq1	Sb08g018350.1	similar to Expressed protein	Uncharacterized protein n=1 Tax=Setaria italica RepID=K3Z971_SETIT	4617	5082	6687	4016	6020	4966	5137.23	-0.167779	0.0818628	-2.04951	0.0404118	0.999934	4120	4748	6014	3593	5367	4456	4635.52	-0.18229	0.0814372	-2.23841	0.0251941	0.999979	1323	9878	2277	1400	1093	1523	2752.79	-0.822028	0.675544	-1.21684	0.223665	0.559815	1222	9134	2080	1279	975	1409	2534.24	-0.834352	0.673529	-1.23878
comp207389_c0_seq1	Sb02g031610.1	Predicted protein	Uncharacterized protein n=1 Tax=Setaria italica RepID=K3ZQK3_SETIT	223	221	258	274	274	342	262.671	0.302512	0.148977	2.03059	0.0422962	0.999934	224	220	252	272	285	339	262.884	0.329095	0.147039	2.23815	0.0252112	0.999979	256	133	254	105	133	163	164.935	-0.0887043	0.297015	-0.298653	0.765205	0.919587	259	133	257	106	133	167	166.802	-0.0953224	0.299619	-0.318145
comp206857_c0_seq1				143	174	165	165	221	213	177.624	0.26166	0.165123	1.58464	0.113049	0.999934	108	137	125	141	189	177	144.104	0.406947	0.182041	2.23547	0.0253864	0.999979	306	187	190	74	130	82	146.621	-0.6798	0.277799	-2.44709	0.0144014	0.143988	238	162	154	65	109	74	122.657	-0.597271	0.272974	-2.18801
comp176994_c0_seq1	Sb01g022050.1	weakly similar to Putative uncharacterized protein	LRR receptor-like serine/threonine-protein kinase GSO1 n=1 Tax=Aegilops tauschii RepID=R7WBM6_AEGTA	3	2	3	0	0	0	1.34202	-1.09816	0.580001	-1.89337	0.0583082	0.999934	5	2	4	0	0	0	1.86245	-1.32548	0.592971	-2.23532	0.0253963	0.999979	7	1	7	0	1	4	2.84924	-0.549488	0.730887	-0.751811	0.452165	NA	6	0	7	0	0	5	2.60997	-0.30936	0.703394	-0.43981
comp160692_c0_seq1				9	11	8	6	2	3	6.60303	-0.928674	0.585709	-1.58556	0.11284	0.999934	5	7	8	0	2	1	3.76147	-1.38869	0.621286	-2.23518	0.0254053	0.999979	26	50	25	15	30	11	24.6951	-0.311135	0.482684	-0.644594	0.51919	0.797365	14	36	22	13	20	9	18.2852	-0.223305	0.519152	-0.430134
comp177033_c0_seq1				0	1	2	8	8	3	3.59756	1.31481	0.631192	2.08306	0.0372459	0.999934	0	0	2	8	9	2	3.43028	1.38918	0.621654	2.23466	0.0254398	0.999979	5	5	6	0	7	2	3.60408	-0.282434	0.712362	-0.396475	0.691754	NA	7	3	7	0	9	2	4.01447	-0.160171	0.712507	-0.224799
comp199507_c1_seq1				11	11	5	22	25	19	15.4055	1.0186	0.472433	2.15607	0.0310785	0.999934	9	10	4	22	22	17	13.9766	1.09573	0.490412	2.2343	0.0254634	0.999979	3	1	7	5	7	8	5.39481	1.01161	0.666947	1.51678	0.129323	NA	2	1	6	5	8	7	5.09704	1.16231	0.673781	1.72505
comp205194_c2_seq1	Sb03g006120.1	similar to Os01g0148000 protein	Putative uncharacterized protein Sb03g006120 n=1 Tax=Sorghum bicolor RepID=C5XQ06_SORBI	414	395	427	418	483	699	467.082	0.320072	0.149042	2.14752	0.0317517	0.999934	411	394	425	418	484	696	466.223	0.332275	0.14889	2.23168	0.0256364	0.999979	1857	1507	1515	710	1662	941	1281.35	-0.0540934	0.215079	-0.251505	0.801423	0.934266	1860	1510	1523	713	1661	938	1284.73	-0.0674206	0.2157	-0.312566
comp206639_c0_seq1				35	34	30	51	75	43	44.0249	0.665613	0.316164	2.10528	0.0352671	0.999934	33	32	28	50	73	42	42.4438	0.720845	0.323471	2.22847	0.0258492	0.999979	26	24	40	9	30	10	21.0041	-0.350893	0.474531	-0.739452	0.459632	0.761262	23	24	40	8	28	9	19.8966	-0.42334	0.493663	-0.857548
comp197049_c0_seq1	Sb08g002620.1	similar to Chalcone-flavanone isomerase family protein, expressed	Uncharacterized protein n=2 Tax=Setaria italica RepID=K3Y9Z7_SETIT	5089	5363	5939	4117	6047	5200	5219.33	-0.143992	0.0693108	-2.07749	0.0377564	0.999934	4801	5305	5663	3882	5766	4924	4988.97	-0.156749	0.0703661	-2.22762	0.025906	0.999979	3353	4147	3905	2264	4380	3905	3572.36	0.390244	0.20628	1.89181	0.0585157	0.300757	3233	3907	3687	2168	4158	3795	3411.66	0.396358	0.20062	1.97567
comp192097_c0_seq1	Sb03g014480.1	similar to Putative uncharacterized protein P0503E05.9	Uncharacterized protein n=2 Tax=Oryza brachyantha RepID=J3KZV1_ORYBR	18	23	46	11	18	12	20.7275	-0.955718	0.430523	-2.2199	0.0264254	0.999934	18	24	44	10	18	12	20.4219	-0.963688	0.432638	-2.22747	0.0259158	0.999979	5	22	19	17	20	12	16.3477	0.536273	0.555773	0.964912	0.334589	NA	5	23	19	15	20	12	15.9427	0.434894	0.558737	0.778351
comp172784_c0_seq1				6	3	2	0	0	0	1.9127	-1.38452	0.606516	-2.28274	0.0224455	0.999934	7	2	2	0	0	0	1.92988	-1.31819	0.591964	-2.22681	0.0259602	0.999979	7	0	0	2	2	2	2.11598	0.184152	0.720967	0.255424	0.798396	NA	5	0	0	2	2	2	1.86318	0.36229	0.711794	0.508982
comp187930_c0_seq1				6	3	2	0	0	1	2.07246	-1.15199	0.616337	-1.8691	0.0616094	0.999934	7	2	2	0	0	0	1.92988	-1.31819	0.591964	-2.22681	0.0259602	0.999979	2	0	0	0	4	0	0.869707	0.267621	0.589968	0.45362	0.650102	NA	2	0	0	0	4	0	0.873552	0.254841	0.57661	0.441965
comp184216_c0_seq1				1	4	6	15	12	9	7.72487	1.20861	0.57428	2.10457	0.0353283	0.999934	1	4	6	16	12	10	8.0866	1.2639	0.567686	2.22641	0.0259865	0.999979	7	6	11	8	0	4	6.14673	-0.12667	0.702049	-0.180429	0.856816	NA	8	6	10	6	0	3	5.40811	-0.403709	0.700837	-0.576038
comp178160_c0_seq1				0	2	2	0	8	20	5.02064	1.35506	0.631289	2.1465	0.031833	0.999934	0	0	2	0	8	15	3.88909	1.37855	0.619207	2.22632	0.0259925	0.999979	2	3	4	0	6	2	2.51674	0.105255	0.729304	0.144323	0.885245	NA	2	2	4	0	6	2	2.37454	0.187844	0.726383	0.258601
comp196071_c1_seq1				8	15	8	1	6	2	6.62045	-1.24247	0.593767	-2.09253	0.0363915	0.999934	8	16	8	1	6	1	6.60237	-1.32356	0.594797	-2.22522	0.0260662	0.999979	2	0	8	0	6	0	2.22325	-0.150071	0.700979	-0.214087	0.830479	NA	2	0	8	0	6	0	2.23313	-0.147437	0.691239	-0.213294
comp164593_c0_seq1	Sb03g031870.1	similar to Putative lectin-like receptor kinase	Putative uncharacterized protein Sb03g031870 n=1 Tax=Sorghum bicolor RepID=C5XHG4_SORBI	2	0	0	6	5	9	3.64187	1.48499	0.631756	2.35057	0.0187448	0.999934	2	0	0	6	4	9	3.50695	1.38466	0.622331	2.22495	0.0260845	0.999979	0	3	8	0	8	8	4.22265	0.47853	0.731137	0.654501	0.512789	NA	0	2	8	0	8	8	4.07182	0.522174	0.726696	0.718559
comp206112_c0_seq1	Sb06g025880.1	similar to OSIGBa0127A14.6 protein	Uncharacterized protein n=1 Tax=Zea mays RepID=C4JBX7_MAIZE	137	145	177	114	141	101	134.312	-0.394594	0.189012	-2.08767	0.036828	0.999934	137	163	177	115	146	99	138.022	-0.425934	0.191644	-2.22252	0.026248	0.999979	133	123	106	38	101	61	86.1427	-0.348883	0.290369	-1.20152	0.229551	0.567079	129	120	108	43	96	60	85.981	-0.329837	0.277347	-1.18926
comp204265_c0_seq1	Sb01g049490.1	similar to F-box family protein, putative, expressed	Putative uncharacterized protein Sb01g049490 n=1 Tax=Sorghum bicolor RepID=C5X108_SORBI	425	408	465	381	378	337	396.89	-0.275878	0.128742	-2.14287	0.0321233	0.999934	406	411	464	369	365	334	389.446	-0.284795	0.128206	-2.22138	0.0263254	0.999979	210	204	216	142	292	263	218.076	0.646414	0.215897	2.99408	0.00275269	0.0513271	211	207	212	142	292	269	219.148	0.646407	0.217433	2.9729
comp196406_c1_seq1	Sb01g040770.1	similar to Os03g0254900 protein	3512085 PREDICTED: probable E3 ubiquitin-protein ligase LUL1-like isoform X2 n=1 Tax=Setaria italica RepID=UPI0003512085	11	4	12	19	29	21	15.6228	1.08644	0.471602	2.30371	0.0212387	0.999934	12	4	12	18	30	22	15.9838	1.04857	0.472142	2.22087	0.0263599	0.999979	10	17	21	12	10	13	13.7773	0.11653	0.524061	0.222359	0.824035	NA	11	18	22	16	11	15	15.7992	0.277189	0.518365	0.534737
comp1508963_c0_seq1	Sb08g004223.1	Predicted protein	Uncharacterized protein n=1 Tax=Zea mays RepID=K7UC70_MAIZE	4	2	5	0	0	0	1.82558	-1.36471	0.605242	-2.25481	0.0241452	0.999934	4	2	5	0	0	0	1.82873	-1.31438	0.592107	-2.21983	0.02643	0.999979	0	4	0	0	4	0	1.20451	0.0357625	0.615096	0.0581413	0.953636	NA	0	4	0	0	4	0	1.2081	0.0336484	0.60209	0.055886
comp200208_c2_seq1				2	2	4	0	0	0	1.30882	-1.07687	0.577316	-1.86531	0.0621383	0.999934	4	2	5	0	0	0	1.82873	-1.31438	0.592107	-2.21983	0.02643	0.999979	0	0	0	0	2	4	1.06006	1.07028	0.657651	1.62743	0.103646	NA	0	0	0	0	2	4	1.0541	1.02395	0.645888	1.58533
comp203250_c0_seq1	Sb04g013160.1	similar to Putative guanylate binding protein	Uncharacterized protein n=3 Tax=Panicoideae RepID=K3YPH3_SETIT	889	1028	974	1003	1199	1224	1041.25	0.198601	0.0913063	2.17511	0.0296222	0.999934	893	1035	973	998	1201	1223	1042.91	0.200118	0.0901565	2.21968	0.0264405	0.999979	1609	1223	1553	552	1264	913	1103.3	-0.171169	0.189688	-0.902372	0.366859	0.6948	1615	1225	1567	556	1266	919	1109.83	-0.181635	0.189119	-0.960427
comp203159_c0_seq1	Sb03g003300.1	similar to Putative uncharacterized protein	Uncharacterized protein n=2 Tax=Panicoideae RepID=K3XDT1_SETIT	985	1164	1239	1177	1379	1331	1197.43	0.159321	0.0798289	1.99578	0.0459577	0.999934	967	1157	1222	1171	1369	1321	1187.07	0.176242	0.0795198	2.21633	0.0266689	0.999979	1402	1401	1310	550	1588	929	1124.06	0.0445155	0.237962	0.18707	0.851606	0.953526	1380	1385	1295	549	1571	920	1113.39	0.0419671	0.236981	0.17709
comp194959_c0_seq1	Sb02g005940.1	similar to Putative uncharacterized protein	Uncharacterized protein n=1 Tax=Setaria italica RepID=K3ZSU7_SETIT	149	185	253	127	215	154	176.549	-0.276476	0.184207	-1.5009	0.133381	0.999934	146	212	226	138	177	134	169.73	-0.39616	0.178814	-2.21549	0.0267262	0.999979	105	200	139	63	89	160	121.825	0.00943881	0.378718	0.024923	0.980116	0.995741	95	211	132	70	103	138	121.178	0.00981046	0.368066	0.0266541
comp184954_c1_seq1	Sb06g020260.1	similar to H0510A06.1 protein	Uncharacterized protein n=3 Tax=Andropogoneae RepID=B4FFD2_MAIZE	30	55	75	78	100	74	67.0424	0.603376	0.277399	2.17512	0.0296211	0.999934	29	54	75	77	102	73	66.7214	0.626448	0.282852	2.21475	0.026777	0.999979	54	62	55	27	33	37	42.5447	-0.243382	0.344919	-0.70562	0.480424	0.774129	55	57	55	27	31	40	42.2052	-0.201074	0.348724	-0.576599
comp151877_c0_seq1				0	0	0	3	3	4	1.63172	1.26159	0.597774	2.11048	0.0348171	0.999934	0	0	0	4	3	4	1.82133	1.31213	0.59268	2.2139	0.0268357	0.999979	2	6	7	1	2	2	3.00572	-0.639362	0.716779	-0.891993	0.372397	NA	1	6	6	2	2	2	3.02539	-0.329854	0.717183	-0.45993
comp201028_c0_seq1				33	20	30	38	65	40	36.9293	0.666674	0.342043	1.94909	0.0512843	0.999934	33	22	30	41	66	46	39.0134	0.734468	0.331796	2.21361	0.0268554	0.999979	25	16	21	7	21	16	16.4112	0.00789975	0.465215	0.0169809	0.986452	NA	27	19	23	9	22	17	18.2702	-0.0163978	0.443638	-0.036962
comp172200_c0_seq1				2	5	4	0	0	0	1.82137	-1.36341	0.605143	-2.25304	0.0242569	0.999934	2	5	4	0	0	0	1.81144	-1.30872	0.591654	-2.21197	0.0269688	0.999979	0	2	4	0	2	4	1.87594	0.1809	0.722253	0.250466	0.802227	NA	0	2	4	0	2	4	1.87309	0.170142	0.714407	0.238158
comp204747_c0_seq1	Sb06g025250.1	similar to OSJNBa0084K11.14 protein	Putative uncharacterized protein Sb06g025250 n=1 Tax=Sorghum bicolor RepID=C5YDY2_SORBI	117	152	100	178	201	163	150.773	0.490612	0.2037	2.4085	0.0160182	0.999934	122	155	99	177	197	162	151.195	0.456669	0.206531	2.21114	0.0270262	0.999979	169	123	57	200	193	186	166.428	1.25008	0.382729	3.26623	0.00108989	0.027377	176	124	63	212	192	203	174.313	1.25901	0.376487	3.3441
comp207097_c0_seq1	Sb01g009090.1	similar to Os05g0239200 protein	Uncharacterized protein n=2 Tax=Zea mays RepID=B4FJ99_MAIZE	256	291	272	330	341	355	305.017	0.28185	0.137338	2.05223	0.040147	0.999934	247	279	259	324	328	346	295.154	0.311469	0.140873	2.21099	0.0270366	0.999979	467	198	411	191	228	283	282.392	-0.0113962	0.312338	-0.0364867	0.970894	0.993948	455	188	388	188	218	270	271.7	-0.0123009	0.315548	-0.0389828
comp132408_c0_seq1				7	6	10	2	0	4	4.81444	-1.13573	0.619518	-1.83324	0.0667667	0.999934	7	6	10	2	0	2	4.49606	-1.36255	0.616302	-2.21085	0.0270459	0.999979	4	14	14	3	7	1	6.47907	-0.738024	0.669723	-1.10198	0.270469	NA	4	10	12	0	7	0	4.63742	-0.873579	0.722567	-1.20899
comp193133_c0_seq1				4	3	8	12	24	10	9.79059	1.18476	0.543256	2.18084	0.0291949	0.999934	4	3	8	12	25	10	9.96905	1.19625	0.541474	2.20924	0.0271578	0.999979	3	10	9	13	8	5	8.76338	0.667003	0.633047	1.05364	0.292048	NA	4	12	7	13	6	4	8.41899	0.48417	0.648655	0.746421
comp189955_c0_seq1	Sb10g025440.1	sem anotacao	Uncharacterized protein n=4 Tax=Pooideae RepID=I1GVI2_BRADI	764	969	986	721	922	777	846.075	-0.207874	0.0947869	-2.19306	0.0283029	0.999934	705	932	928	671	859	724	793.359	-0.216595	0.0980727	-2.20852	0.0272083	0.999979	718	1209	916	413	739	663	739.547	-0.133516	0.269713	-0.495031	0.620578	0.853347	676	1166	858	389	690	636	701.431	-0.151002	0.2738	-0.551504
comp167236_c0_seq1				42	72	77	24	47	47	50.4129	-0.692648	0.307311	-2.2539	0.0242024	0.999934	42	74	73	24	50	43	49.9008	-0.683017	0.309315	-2.20816	0.0272333	0.999979	83	100	75	43	66	60	68.1957	-0.0695036	0.302727	-0.229591	0.818409	0.940397	83	102	81	45	69	60	70.3179	-0.0808522	0.297894	-0.271413
comp193170_c0_seq1				10	4	12	0	2	5	5.4127	-1.1714	0.616129	-1.90123	0.0572722	0.999934	12	4	12	0	2	4	5.63481	-1.34404	0.608885	-2.20738	0.0272873	0.999979	2	0	7	0	0	0	1.16636	-0.97495	0.656444	-1.4852	0.137491	NA	2	0	8	0	0	0	1.30343	-1.00088	0.654824	-1.52847
comp189747_c0_seq1	Sb01g008220.1	similar to Putative uncharacterized protein	Uncharacterized protein n=2 Tax=Zea mays RepID=B4FI72_MAIZE	465	445	601	388	501	399	460.344	-0.266328	0.116833	-2.27956	0.0226339	0.999934	462	456	605	393	505	397	463.898	-0.261953	0.118767	-2.20561	0.0274112	0.999979	504	451	477	243	427	352	390.758	0.048722	0.17884	0.272433	0.785289	0.927451	517	450	470	246	437	355	394.464	0.0546567	0.178118	0.306857
comp65898_c0_seq1				0	0	0	6	3	2	1.86105	1.34925	0.604605	2.23162	0.0256401	0.999934	0	0	0	6	3	2	1.86945	1.30485	0.591743	2.20509	0.0274476	0.999979	3	0	3	0	0	5	1.70918	0.10002	0.690383	0.144876	0.884809	NA	3	0	3	0	0	4	1.51845	-0.0128885	0.674047	-0.019121
comp180083_c0_seq1	Sb09g028720.1	similar to Chlorophyll A-B binding protein (CAB), putative	Uncharacterized protein n=1 Tax=Zea mays RepID=B4FGG4_MAIZE	3073	3785	5046	2771	4367	3433	3669.01	-0.206207	0.159029	-1.29667	0.194746	0.999934	2928	3848	4851	2608	4191	3360	3557.77	-0.224753	0.101941	-2.20472	0.0274734	0.999979	3811	8303	7022	3545	2548	4819	4887.5	-0.189344	0.376967	-0.502283	0.615468	0.850783	3735	8197	6921	3564	2485	4919	4862.19	-0.172473	0.378947	-0.455137
comp200909_c0_seq1	Sb03g008020.1	similar to HGA6	Putative uncharacterized protein Sb03g008020 n=1 Tax=Sorghum bicolor RepID=C5XE98_SORBI	221	374	364	222	292	253	283.29	-0.351868	0.158998	-2.21303	0.0268955	0.999934	220	370	354	214	286	253	278.411	-0.347401	0.157579	-2.20461	0.0274812	0.999979	73	302	109	99	131	110	135.814	0.0054729	0.457495	0.0119628	0.990455	0.998188	72	293	107	94	122	105	130.406	-0.042277	0.45587	-0.0927393
comp192555_c0_seq1	Sb07g003170.1	similar to Putative uncharacterized protein	DNA binding protein n=1 Tax=Zea mays RepID=B4FLJ6_MAIZE	236	309	364	236	300	199	270.052	-0.333276	0.157979	-2.10962	0.0348909	0.999934	221	299	342	217	277	190	254.019	-0.351651	0.159561	-2.20387	0.0275338	0.999979	399	320	392	190	397	256	309.984	0.120933	0.205267	0.589148	0.555762	0.817511	379	317	384	176	387	239	297.643	0.0732746	0.2138	0.342724
comp178119_c0_seq1	Sb03g032120.1	Predicted protein	Putative uncharacterized protein Sb03g032120 n=1 Tax=Sorghum bicolor RepID=C5XHJ4_SORBI	0	0	4	7	6	10	4.36636	1.34581	0.628746	2.14047	0.0323169	0.999934	0	0	4	8	6	10	4.56637	1.36588	0.619875	2.20347	0.0275616	0.999979	12	4	8	2	5	0	4.4657	-0.785955	0.704266	-1.11599	0.264426	NA	9	4	8	2	5	0	4.10141	-0.656257	0.706118	-0.929387
comp190769_c0_seq1	Sb04g004680.1	similar to Putative uncharacterized protein	60S ribosomal protein L27a-3 n=1 Tax=Zea mays RepID=B4G0Z5_MAIZE	4666	4183	6079	3993	5548	4406	4737.84	-0.137913	0.0864156	-1.59592	0.110506	0.999934	4726	4566	6112	3964	5568	4446	4828.22	-0.174767	0.0793971	-2.20117	0.0277237	0.999979	1816	1635	2318	1173	1886	2245	1806.41	0.412926	0.226543	1.82273	0.0683447	0.324203	1918	1750	2471	1246	2006	2488	1939.33	0.422667	0.230944	1.83017
comp903443_c0_seq1				0	0	0	6	4	2	2.009	1.42822	0.610192	2.34061	0.0192523	0.999934	0	0	0	5	4	2	1.83392	1.30187	0.591645	2.20042	0.0277768	0.999979	0	0	0	0	0	0	0	NA	NA	NA	NA	NA	0	0	0	0	0	0	0	NA	NA	NA
comp193474_c0_seq1				64	74	83	48	56	47	61.4106	-0.560298	0.259153	-2.16204	0.0306154	0.999934	65	79	83	49	56	48	62.787	-0.57034	0.259369	-2.19896	0.027881	0.999979	135	163	155	108	263	119	153.78	0.576785	0.29459	1.95793	0.0502385	0.277965	135	161	154	112	264	130	156.728	0.628181	0.282446	2.22407
comp160386_c0_seq1				0	0	2	3	4	9	2.87868	1.25356	0.629947	1.98995	0.0465962	0.999934	0	0	2	5	4	9	3.2555	1.36473	0.621749	2.19498	0.0281651	0.999979	3	2	4	2	0	1	1.93092	-0.398527	0.731274	-0.544977	0.585769	NA	3	2	4	2	0	1	1.93247	-0.39437	0.72559	-0.543516
comp1359478_c0_seq1				0	0	0	7	2	2	1.89604	1.3407	0.603649	2.22099	0.0263518	0.999934	0	0	0	7	2	2	1.90498	1.29657	0.590765	2.19473	0.0281828	0.999979	14	5	3	1	5	2	4.31281	-0.630993	0.698463	-0.903401	0.366313	NA	14	6	4	1	6	2	4.75875	-0.635592	0.686301	-0.926113
comp200726_c0_seq1	Sb04g003870.1	similar to Putative uncharacterized protein	Uncharacterized protein n=2 Tax=Andropogoneae RepID=K7V733_MAIZE	26	23	22	12	6	14	17.3181	-0.999094	0.455993	-2.19103	0.0284496	0.999934	27	23	22	12	6	14	17.5015	-1.00274	0.456986	-2.19424	0.0282185	0.999979	22	10	24	4	8	2	10.0844	-1.15035	0.59025	-1.94893	0.0513043	NA	22	10	25	4	9	2	10.4025	-1.09885	0.593106	-1.8527
comp540610_c0_seq1			35107EB PREDICTED: uncharacterized protein LOC101764768 n=1 Tax=Setaria italica RepID=UPI00035107EB	4	2	2	7	12	12	6.34833	1.25331	0.590583	2.12216	0.033824	0.999934	4	2	2	8	12	12	6.54926	1.28036	0.583923	2.19269	0.0283301	0.999979	8	6	6	0	8	2	4.28348	-0.4027	0.702929	-0.572889	0.56672	NA	8	7	7	0	10	2	4.8846	-0.340868	0.698829	-0.48777
comp158559_c0_seq1				8	3	6	2	0	1	3.40547	-1.20624	0.631729	-1.90942	0.0562077	0.999934	7	4	6	1	0	1	3.21297	-1.36455	0.62234	-2.19261	0.0283353	0.999979	0	2	0	2	2	0	1.15119	0.434812	0.66545	0.65341	0.513492	NA	0	2	0	2	2	0	1.15085	0.417579	0.653893	0.638605
comp195638_c0_seq1	Sb04g033420.1	similar to Fatty aldehyde dehydrogenase 1	Aldehyde dehydrogenase n=4 Tax=Panicoideae RepID=C5XS38_SORBI	2057	2265	2547	1807	2460	2076	2172.62	-0.158789	0.0696315	-2.28042	0.022583	0.999934	2026	2257	2529	1791	2432	2060	2154.48	-0.152023	0.069338	-2.19249	0.0283444	0.999979	939	3034	1022	661	1078	966	1226.38	-0.362757	0.411575	-0.881387	0.378108	0.702385	925	3016	1016	642	1071	968	1215.82	-0.376361	0.410367	-0.917133
comp168751_c0_seq1				11	2	9	2	4	0	4.667	-1.07591	0.625991	-1.71873	0.0856628	0.999934	10	2	9	2	1	0	4.05703	-1.36347	0.621902	-2.19242	0.028349	0.999979	4	4	4	2	2	0	2.47144	-0.530273	0.728428	-0.72797	0.466632	NA	2	3	4	1	2	0	1.80312	-0.493646	0.725373	-0.680542
comp198780_c0_seq1				3	9	10	2	0	5	4.75347	-0.941651	0.623162	-1.51109	0.130766	0.999934	5	8	10	2	0	2	4.46206	-1.35153	0.616719	-2.19148	0.0284168	0.999979	11	9	2	0	2	0	3.27766	-1.47435	0.730822	-2.01739	0.043655	NA	10	9	0	0	2	0	2.90233	-1.08187	0.715162	-1.51276
comp200759_c1_seq1	Sb05g026710.1	similar to O-methyltransferase family protein	Putative uncharacterized protein Sb05g026710 n=2 Tax=Sorghum bicolor RepID=C5Y7Z2_SORBI	13	10	18	8	2	3	9.03255	-1.19204	0.559129	-2.13197	0.0330095	0.999934	14	10	17	8	2	2	8.91707	-1.23394	0.563064	-2.19148	0.0284172	0.999979	0	16	22	6	25	15	13.5448	0.482069	0.671282	0.718132	0.472676	NA	0	16	22	6	25	16	13.7308	0.493094	0.670918	0.734954
comp200145_c1_seq1	Sb01g033100.1	similar to High light protein	Putative uncharacterized protein Sb01g033100 n=1 Tax=Sorghum bicolor RepID=C5WXJ5_SORBI	3208	3205	3494	2484	3682	3028	3143.12	-0.161217	0.0777828	-2.07266	0.0382044	0.999934	2598	2688	2673	1951	2873	2427	2507.74	-0.18229	0.083239	-2.18996	0.028527	0.999979	2067	1271	2245	564	199	614	1041.18	-1.17972	0.425683	-2.77136	0.0055823	0.0822306	1383	854	1525	340	123	357	679.6	-1.35545	0.4207	-3.22189
comp170887_c0_seq1				24	33	31	15	14	18	22.3826	-0.831522	0.400784	-2.07474	0.0380106	0.999934	27	37	33	15	16	20	24.5058	-0.852318	0.389233	-2.18974	0.0285432	0.999979	17	4	9	6	9	14	9.57168	0.418479	0.591094	0.707974	0.478961	NA	19	4	10	9	9	16	11.143	0.512423	0.584618	0.87651
comp190210_c0_seq1	Sb01g016110.1	similar to Os03g0571900 protein	Q3A0 Transparent testa 12 protein n=1 Tax=Saccharum hybrid cultivar R570 RepID=A0A059Q3A0_9POAL	3085	3243	3107	2407	3330	2895	2981.56	-0.182799	0.0809233	-2.25891	0.023889	0.999934	3064	3231	3078	2396	3301	2874	2962.91	-0.175092	0.0799947	-2.18879	0.0286122	0.999979	1514	1542	1857	529	908	969	1127.08	-0.486853	0.2063	-2.35993	0.0182786	0.163787	1483	1514	1827	515	871	945	1102.13	-0.51566	0.20519	-2.51308
comp193518_c2_seq1	Sb05g004590.1	similar to Fructose-bisphosphate aldolase, chloroplast precursor	Fructose-bisphosphate aldolase, chloroplastic n=11 Tax=Poaceae RepID=ALFC_ORYSJ	1939	2416	3138	1950	2549	2128	2313.14	-0.206404	0.0913841	-2.25864	0.0239055	0.999934	1789	2479	2933	1835	2440	2063	2218.69	-0.206326	0.0942707	-2.18866	0.0286218	0.999979	1596	2716	1782	883	1313	1515	1562.14	-0.182557	0.289209	-0.63123	0.52789	0.802542	1565	2729	1770	868	1227	1512	1540.91	-0.221594	0.295396	-0.750159
comp197850_c1_seq1				45	63	56	64	101	102	70.3665	0.623237	0.255829	2.43615	0.0148447	0.999934	46	66	57	63	99	100	70.4527	0.563147	0.257323	2.18849	0.0286342	0.999979	88	41	70	43	59	57	57.871	0.242692	0.336922	0.720319	0.471328	0.76913	87	40	68	41	54	57	56.025	0.200149	0.345351	0.579553
comp206652_c0_seq1	Sb08g014920.1	similar to Partial_Kinase	Uncharacterized protein n=2 Tax=Setaria italica RepID=K3Y467_SETIT	15	11	12	18	28	31	18.8187	0.82739	0.431511	1.91743	0.0551838	0.999934	9	6	7	13	20	25	13.0853	1.07835	0.492804	2.18819	0.0286559	0.999979	38	59	37	24	33	21	33.9077	-0.215738	0.406206	-0.531105	0.595346	0.840516	29	45	33	15	19	18	25.0216	-0.455732	0.427526	-1.06597
comp179282_c0_seq1				8	4	2	0	3	0	2.89406	-1.01482	0.628962	-1.61349	0.106638	0.999934	8	4	2	0	1	0	2.59835	-1.34143	0.613847	-2.18528	0.0288682	0.999979	0	0	6	1	1	4	1.96373	0.226415	0.713047	0.317532	0.75084	NA	0	0	4	1	1	4	1.69739	0.423374	0.702224	0.602905
comp177249_c0_seq1				2	3	6	0	0	0	1.77991	-1.34016	0.603278	-2.22146	0.0263199	0.999934	2	3	6	0	0	0	1.77801	-1.28858	0.58989	-2.18445	0.0289293	0.999979	10	9	20	2	31	22	14.6604	0.711187	0.593975	1.19734	0.231176	NA	9	7	17	1	30	19	12.8588	0.730863	0.628765	1.16238
comp126935_c0_seq1				0	0	0	6	5	2	2.15696	1.5004	0.614558	2.44142	0.0146295	0.999934	0	0	0	4	5	2	1.79839	1.29007	0.590694	2.184	0.0289624	0.999979	0	2	3	0	4	0	1.30281	-0.0171675	0.674564	-0.0254498	0.979696	NA	0	2	3	0	4	0	1.30758	-0.0182418	0.663384	-0.0274981
comp202063_c3_seq1				0	0	0	4	4	3	1.80286	1.35315	0.60526	2.23565	0.0253748	0.999934	0	0	0	4	5	2	1.79839	1.29007	0.590694	2.184	0.0289624	0.999979	5	1	3	0	0	0	1.16899	-1.19856	0.691574	-1.73308	0.0830806	NA	6	0	5	0	0	0	1.4173	-1.09922	0.669456	-1.64195
comp181096_c0_seq1				7	5	7	18	12	26	12.4104	1.21485	0.508758	2.38788	0.0169458	0.999934	7	4	8	18	12	22	11.784	1.12072	0.513506	2.18248	0.0290738	0.999979	9	0	5	2	15	10	6.5307	0.931355	0.694297	1.34144	0.179779	NA	9	0	4	2	16	9	6.36717	0.960786	0.697723	1.37703
comp198233_c0_seq1	Sb02g010910.1	similar to Cytochrome P450	Cinnamic acid 4-hydroxylase n=8 Tax=Panicoideae RepID=Q94IP1_SORBI	3794	4181	4654	3103	4749	3819	3988.91	-0.163907	0.0763655	-2.14635	0.0318454	0.999934	3774	4190	4601	3059	4691	3786	3958.97	-0.165726	0.075945	-2.18218	0.0290964	0.999979	1965	2310	2417	1339	2377	1908	1995.25	0.271467	0.193461	1.40321	0.160555	0.48041	1984	2310	2409	1345	2353	1896	1992.62	0.253405	0.189118	1.33993
comp201246_c0_seq1	Sb02g036420.1	similar to Elongation factor 1-alpha	Uncharacterized protein n=7 Tax=Mesangiospermae RepID=W5B0W8_WHEAT	455	588	661	380	585	499	518.889	-0.260481	0.118657	-2.19525	0.0281459	0.999934	465	610	662	381	600	505	528.048	-0.259894	0.119111	-2.18195	0.0291132	0.999979	336	599	471	251	528	463	429.146	0.29719	0.288056	1.03171	0.302208	0.642791	345	622	492	257	537	485	443.514	0.276619	0.288597	0.958495
comp179623_c0_seq1				6	5	4	0	0	1	2.7144	-1.47208	0.628853	-2.3409	0.0192374	0.999934	4	6	4	0	0	1	2.50838	-1.34213	0.615257	-2.18142	0.0291527	0.999979	3	1	4	2	3	5	2.99861	0.542563	0.712924	0.761039	0.446634	NA	2	0	2	0	2	3	1.38422	0.295277	0.703282	0.419855
comp200638_c1_seq1				26	36	25	36	61	53	38.7481	0.670312	0.329618	2.0336	0.0419919	0.999934	20	31	20	29	56	49	33.3991	0.781139	0.358259	2.18038	0.0292294	0.999979	300	142	243	76	77	87	139.488	-0.848303	0.320039	-2.65062	0.00803445	0.101552	278	126	223	72	69	81	128.509	-0.83371	0.333604	-2.4991
comp176615_c0_seq1	Sb01g005780.1	Sb02g025790, Sb04g033420, Sb05g005470, Sb06g023975, Sb08g004840,	Uncharacterized protein n=2 Tax=Panicoideae RepID=K4A787_SETIT	9	7	9	17	31	17	14.6094	1.09228	0.474832	2.30036	0.021428	0.999934	6	8	10	15	30	16	13.7328	1.05715	0.485556	2.1772	0.029466	0.999979	16	9	20	8	12	12	12.2523	0.0607496	0.516295	0.117665	0.906333	NA	15	9	19	7	12	12	11.7256	0.0564576	0.52387	0.10777
comp205706_c0_seq1	Sb01g002430.3	sem anotacao	Uncharacterized protein n=1 Tax=Setaria italica RepID=K4A9Z9_SETIT	514	527	713	458	583	507	542.342	-0.214251	0.107813	-1.98725	0.0468952	0.999934	499	540	702	439	572	494	533.385	-0.23722	0.108957	-2.17719	0.0294664	0.999979	709	571	519	321	527	533	510.544	0.158204	0.210141	0.752849	0.451541	0.755594	748	624	556	361	548	579	550.964	0.161963	0.210389	0.769826
comp192708_c0_seq1	Sb07g026560.2	sem anotacao	Peptidyl-prolyl isomerase n=1 Tax=Zea mays RepID=B6TI78_MAIZE	9233	9846	12079	8551	10852	9914	9941.85	-0.125977	0.0557942	-2.25788	0.0239529	0.999934	8918	9666	11715	8264	10531	9619	9658.82	-0.123236	0.0566035	-2.17718	0.0294674	0.999979	15857	12009	12592	6471	12878	10527	11147.6	0.0856489	0.172987	0.495118	0.620517	0.853347	15554	11771	12363	6379	12588	10358	10948.4	0.0767148	0.170735	0.449322
comp177346_c0_seq1	Sb04g028210.1	similar to Chromosome chr18 scaffold_1, whole genome shotgun sequence	Putative uncharacterized protein Sb04g028210 n=1 Tax=Sorghum bicolor RepID=C5XYV8_SORBI	114	107	146	149	197	140	139.868	0.357467	0.188658	1.89479	0.0581205	0.999934	107	108	144	153	200	140	139.848	0.417226	0.191839	2.17488	0.0296395	0.999979	116	16	98	32	21	43	49.8744	-0.488924	0.531824	-0.919334	0.357921	0.687576	130	20	105	36	22	47	55.208	-0.514965	0.521893	-0.986724
comp181163_c0_seq1				13	3	9	2	4	1	5.36424	-1.15977	0.61369	-1.88983	0.0587812	0.999934	13	6	8	2	4	0	5.57617	-1.32208	0.608125	-2.17403	0.0297032	0.999979	2	2	2	2	2	0	1.66457	0.0116532	0.729666	0.0159705	0.987258	NA	2	2	2	2	2	0	1.66702	0.00827363	0.723398	0.0114372
comp190236_c1_seq1				86	71	85	38	74	54	67.1833	-0.578914	0.264	-2.19286	0.0283177	0.999934	80	62	71	29	63	48	58.2544	-0.631173	0.290423	-2.17329	0.0297584	0.999979	22	28	30	8	36	31	24.3768	0.321788	0.451788	0.712255	0.476307	0.771642	17	24	34	4	30	25	20.5412	0.057935	0.521583	0.111075
comp1122897_c0_seq1				4	9	8	2	0	2	4.15729	-1.28327	0.626796	-2.04735	0.0406237	0.999934	4	10	9	2	0	2	4.46176	-1.3403	0.617436	-2.17076	0.0299496	0.999979	4	3	4	6	2	2	3.79822	0.367368	0.703506	0.522196	0.601534	NA	4	5	3	6	1	3	3.99002	0.275649	0.705124	0.390923
comp186144_c0_seq1	Sb02g024470.1	similar to Putative uncharacterized protein	Putative uncharacterized protein Sb02g024470 n=1 Tax=Sorghum bicolor RepID=C5XC83_SORBI	355	503	687	393	476	384	457.818	-0.318278	0.144985	-2.19525	0.0281453	0.999934	346	493	660	375	468	370	443.857	-0.315143	0.14521	-2.17025	0.0299879	0.999979	116	319	256	162	133	190	195.555	0.0758416	0.402918	0.188231	0.850695	0.952989	115	313	250	164	132	187	193.51	0.0880114	0.40159	0.219158
comp194661_c0_seq1				0	7	3	5	7	9	5.03451	0.623173	0.617762	1.00876	0.313091	0.999934	0	2	0	5	5	8	3.27746	1.34978	0.621999	2.17006	0.030002	0.999979	3	4	1	1	1	0	1.5247	-0.587712	0.724622	-0.811061	0.417331	NA	0	3	1	0	0	0	0.572435	-0.568819	0.558088	-1.01923
comp193048_c0_seq1	Sb10g027380.1	Predicted protein	Putative uncharacterized protein Sb10g027380 n=1 Tax=Sorghum bicolor RepID=C5Z853_SORBI	98	77	114	126	125	125	109.749	0.338059	0.210755	1.60403	0.108707	0.999934	93	75	112	127	136	132	111.333	0.455765	0.210034	2.16996	0.0300099	0.999979	212	78	109	91	104	153	122.182	0.380113	0.366869	1.0361	0.300155	0.640596	211	80	118	99	105	161	127.31	0.405685	0.362536	1.11902
comp160436_c0_seq1	Sb01g014120.1	similar to Auxin-responsive protein IAA12	Auxin-responsive protein n=1 Tax=Sorghum bicolor RepID=C5WS52_SORBI	67	61	79	80	104	125	84.5559	0.514886	0.234278	2.19776	0.0279663	0.999934	67	61	82	79	106	127	85.5685	0.513929	0.237181	2.16683	0.0302482	0.999979	68	124	65	118	120	98	104.579	0.901698	0.377054	2.39143	0.016783	0.156038	66	129	62	119	124	96	105.091	0.893354	0.389448	2.2939
comp205499_c0_seq1	Sb05g018810.2	sem anotacao	Uncharacterized protein n=2 Tax=Panicoideae RepID=K3ZIK7_SETIT	54	54	81	42	45	43	52.496	-0.536731	0.281926	-1.9038	0.056936	0.999934	53	60	85	41	45	42	53.6221	-0.612266	0.282646	-2.1662	0.0302963	0.999979	65	74	91	30	106	82	70.9395	0.363998	0.341424	1.06612	0.286371	0.627297	67	76	97	32	101	85	72.6187	0.307403	0.333962	0.920474
comp195313_c0_seq1	Sb04g025470.1	similar to Putative uncharacterized protein	3509B15 PREDICTED: uncharacterized protein LOC101784236 n=1 Tax=Setaria italica RepID=UPI0003509B15	56	30	34	25	23	21	31.8269	-0.770028	0.374811	-2.05444	0.0399332	0.999934	56	32	32	23	23	20	31.3834	-0.82178	0.379463	-2.16564	0.0303387	0.999979	16	22	19	11	23	12	16.551	0.177226	0.4694	0.377558	0.705759	NA	18	22	20	12	26	15	18.2439	0.286438	0.450499	0.635825
comp191589_c0_seq1	Sb10g026270.1	similar to Putative uncharacterized protein	Uncharacterized protein (Fragment) n=2 Tax=Triticum aestivum RepID=W5HZD3_WHEAT	33	40	54	63	68	73	54.2385	0.623331	0.278362	2.23929	0.0251373	0.999934	29	38	52	59	60	73	51.0184	0.635593	0.293642	2.16452	0.0304248	0.999979	125	162	104	57	201	128	123.833	0.400126	0.334406	1.19653	0.231491	0.569713	120	152	89	51	200	117	115.959	0.419041	0.357898	1.17084
comp205686_c0_seq1				66	89	96	107	121	119	98.2047	0.421277	0.212971	1.97809	0.0479183	0.999934	56	83	92	104	117	111	92.4096	0.486014	0.224592	2.16398	0.0304655	0.999979	193	135	127	43	89	86	102.427	-0.516229	0.281601	-1.8332	0.0667735	0.320629	187	132	121	36	82	81	96.6344	-0.612964	0.296072	-2.07032
comp174356_c0_seq1				0	0	4	6	2	17	4.70987	1.34481	0.631043	2.13109	0.0330818	0.999934	0	0	4	6	2	18	4.88405	1.34593	0.62206	2.16366	0.0304903	0.999979	10	10	6	4	6	2	5.91176	-0.420677	0.64067	-0.65662	0.511425	NA	10	10	6	4	6	2	5.92217	-0.42274	0.642279	-0.658187
comp979827_c0_seq1				0	0	0	6	3	2	1.86105	1.34925	0.604605	2.23162	0.0256401	0.999934	0	0	0	6	4	1	1.85798	1.27359	0.588752	2.16321	0.0305253	0.999979	0	0	0	0	0	0	0	NA	NA	NA	NA	NA	0	0	0	0	0	0	0	NA	NA	NA
comp193220_c7_seq1	Sb06g031980.1	similar to Os09g0503400 protein	Putative uncharacterized protein Sb06g031980 n=2 Tax=Sorghum bicolor RepID=C5Y9Z7_SORBI	17	31	30	34	57	43	34.4394	0.676429	0.34473	1.9622	0.049739	0.999934	17	31	29	38	58	42	35.0371	0.742159	0.343538	2.16034	0.0307465	0.999979	57	22	35	19	29	20	28.4349	-0.153848	0.425194	-0.36183	0.717479	0.899518	50	21	40	17	26	22	27.4504	-0.193191	0.418051	-0.462122
comp187343_c0_seq1	Sb10g029270.1	sem anotacao	3513E53 PREDICTED: delta-aminolevulinic acid dehydratase, chloroplastic-like isoform X1 n=1 Tax=Setaria italica RepID=UPI0003513E53	2270	2472	3474	2087	2892	2335	2542.71	-0.200853	0.090041	-2.23069	0.0257018	0.999934	2235	2447	3429	2077	2817	2313	2511.05	-0.195218	0.0903766	-2.16005	0.0307687	0.999979	2125	2756	2497	1453	1876	2143	2089.41	0.123973	0.23809	0.520698	0.602577	0.844088	2094	2710	2475	1419	1871	2118	2060.92	0.112847	0.231866	0.486692
comp200202_c0_seq1	Sb05g002050.1	similar to Major facilitator superfamily antiporter	Uncharacterized protein n=2 Tax=Setaria italica RepID=K3ZIA0_SETIT	165	195	213	127	196	132	168.86	-0.372067	0.175798	-2.11644	0.0343072	0.999934	166	208	202	122	199	127	168.332	-0.39675	0.183722	-2.15951	0.0308103	0.999979	115	269	168	61	85	84	121.558	-0.686375	0.365691	-1.87692	0.0605284	0.305509	119	267	167	58	84	90	121.897	-0.693288	0.360145	-1.92503
comp93255_c0_seq1				8	6	8	1	3	1	4.47918	-1.27887	0.619609	-2.064	0.0390177	0.999934	8	6	7	1	2	1	4.18087	-1.33078	0.616499	-2.1586	0.0308809	0.999979	3	5	2	0	5	1	2.33293	-0.206896	0.731436	-0.282863	0.777282	NA	2	5	2	0	4	1	2.0574	-0.249683	0.72619	-0.343826
comp205804_c2_seq1				27	36	19	33	48	67	37.795	0.71547	0.355446	2.01288	0.0441271	0.999934	24	38	16	32	51	67	37.3964	0.795077	0.36863	2.15684	0.0310179	0.999979	135	39	80	26	38	29	51.6427	-0.781791	0.415225	-1.88281	0.0597256	0.303723	132	40	77	28	40	30	52.1684	-0.695884	0.411445	-1.69132
comp162001_c0_seq1				45	50	33	24	21	31	34.1959	-0.733585	0.355399	-2.06412	0.0390066	0.999934	46	50	34	22	22	31	34.2835	-0.764634	0.354624	-2.15619	0.0310692	0.999979	35	82	47	8	20	20	31.6242	-1.15402	0.462178	-2.49692	0.0125276	0.132908	36	82	46	8	19	19	31.3295	-1.211	0.462345	-2.61925
comp1729409_c0_seq1				0	0	0	3	6	2	1.75607	1.31397	0.601912	2.18299	0.0290366	0.999934	0	0	0	3	6	2	1.76285	1.26962	0.588857	2.15607	0.0310782	0.999979	0	2	0	0	0	0	0.293491	-0.266443	0.418266	-0.637018	0.524113	NA	0	2	0	0	0	0	0.29415	-0.253061	0.405907	-0.623445
comp203489_c0_seq1	Sb09g026990.1	weakly similar to Putative uncharacterized protein	Putative uncharacterized protein Sb09g026990 n=1 Tax=Sorghum bicolor RepID=C5YUU8_SORBI	98	105	125	72	90	94	96.1744	-0.385987	0.211944	-1.82118	0.0685799	0.999934	90	105	116	62	83	81	88.4239	-0.478529	0.222027	-2.15528	0.0311401	0.999979	210	258	223	85	131	116	158.804	-0.503133	0.249398	-2.01739	0.0436546	0.259765	216	244	217	85	130	124	158.217	-0.454635	0.239557	-1.89782
comp85915_c0_seq1				1	4	4	0	1	0	1.61516	-0.940031	0.600026	-1.56665	0.117196	0.999934	1	6	4	0	0	0	1.79443	-1.26638	0.587589	-2.15522	0.0311448	0.999979	0	0	2	0	0	0	0.261195	-0.243238	0.402452	-0.604392	0.545583	NA	0	0	2	0	0	0	0.262419	-0.231231	0.390586	-0.592011
comp189671_c2_seq1	Sb10g023020.1	similar to Coatomer subunit beta\'-2	Uncharacterized protein n=1 Tax=Triticum aestivum RepID=W5HDE8_WHEAT	75	99	72	97	130	122	97.9415	0.435749	0.224032	1.94503	0.0517717	0.999934	73	99	68	98	135	120	97.6169	0.4924	0.228589	2.15408	0.0312337	0.999979	188	171	104	55	130	91	114.638	-0.237178	0.310286	-0.764387	0.444637	0.751837	185	170	104	58	137	95	116.881	-0.16729	0.308375	-0.54249
comp138227_c0_seq1				11	15	16	32	27	31	21.7826	0.948947	0.40789	2.32648	0.0199932	0.999934	11	14	17	30	25	31	21.1359	0.891956	0.414082	2.15406	0.0312357	0.999979	25	26	32	12	12	10	18.1712	-0.62384	0.461281	-1.35241	0.176245	NA	30	24	32	12	9	10	18.0706	-0.763183	0.475065	-1.60648
comp193886_c0_seq1	Sb07g004120.1	similar to Putative TPA: Cgi67 serine protease	Uncharacterized protein n=2 Tax=Pooideae RepID=I1I1D1_BRADI	73	65	100	100	153	113	98.4834	0.560028	0.221063	2.53334	0.011298	0.999934	67	61	95	93	133	100	89.7973	0.497484	0.231065	2.15301	0.0313181	0.999979	129	42	145	74	82	47	83.1634	0.00354657	0.427759	0.00829105	0.993385	0.998461	116	44	132	70	72	45	77.1753	-0.00675722	0.41624	-0.016234
comp193743_c0_seq1				8	19	15	6	4	15	11.0503	-0.595403	0.532089	-1.11899	0.263144	0.999934	8	23	12	2	4	8	9.38654	-1.19683	0.555919	-2.15288	0.0313279	0.999979	15	23	26	10	13	17	16.6067	-0.114498	0.480283	-0.238396	0.811574	NA	13	17	20	10	11	19	14.7473	0.19557	0.503292	0.388581
comp143651_c0_seq1	Sb09g000790.1	similar to Nodulin, putative, expressed	Putative uncharacterized protein Sb09g000790 n=1 Tax=Sorghum bicolor RepID=C5YY34_SORBI	2	2	7	0	0	0	1.75918	-1.31292	0.600847	-2.18512	0.0288799	0.999934	2	2	7	0	0	0	1.7613	-1.26331	0.587455	-2.15048	0.031517	0.999979	0	2	0	0	0	0	0.293491	-0.266443	0.418266	-0.637018	0.524113	NA	0	2	0	0	0	0	0.29415	-0.253061	0.405907	-0.623445
comp170217_c0_seq1				13	9	13	2	5	3	7.45728	-1.31839	0.571945	-2.3051	0.0211607	0.999934	12	12	11	2	6	3	7.62716	-1.21752	0.566161	-2.15048	0.0315175	0.999979	11	7	13	2	10	12	8.45862	0.0910426	0.595945	0.15277	0.87858	NA	10	8	12	3	9	11	8.28117	0.0875276	0.583084	0.150112
comp1757142_c0_seq1				2	0	0	8	5	4	3.20899	1.31427	0.631594	2.08088	0.0374446	0.999934	2	0	0	8	6	4	3.37217	1.33681	0.622064	2.14899	0.0316348	0.999979	3	3	0	2	7	0	2.44812	0.455506	0.728042	0.625659	0.531539	NA	3	3	0	2	8	0	2.60826	0.505566	0.722202	0.700035
comp203749_c0_seq1	Sb04g030240.1	Predicted protein	Uncharacterized protein n=1 Tax=Zea mays RepID=K7U7Q6_MAIZE	2116	2258	2458	2217	2798	2714	2395.82	0.133309	0.0663063	2.01051	0.0443772	0.999934	2115	2260	2455	2218	2801	2708	2397.27	0.141262	0.0657375	2.14888	0.0316438	0.999979	3522	2372	2937	1274	2944	1944	2345.04	-0.00728969	0.202704	-0.0359622	0.971312	0.994003	3509	2376	2923	1276	2933	1944	2343.19	-0.0154306	0.201719	-0.0764956
comp180028_c0_seq1				1	6	10	15	9	22	10.3	1.07846	0.551788	1.95448	0.0506449	0.999934	1	8	8	18	9	23	11.0611	1.16878	0.543927	2.14879	0.0316514	0.999979	7	4	5	0	4	2	3.11578	-0.592417	0.716373	-0.826966	0.408256	NA	7	6	5	0	4	2	3.41853	-0.714006	0.708913	-1.00719
comp195120_c0_seq1	Sb09g029040.1	similar to Putative uncharacterized protein	Uncharacterized protein n=2 Tax=Panicoideae RepID=K3Z5I8_SETIT	189	236	337	150	245	200	221.2	-0.385506	0.171964	-2.24179	0.0249751	0.999934	188	234	338	152	244	199	221.002	-0.372991	0.173663	-2.14778	0.0317313	0.999979	141	222	176	133	124	217	169.747	0.368897	0.343644	1.07349	0.283053	0.623858	138	222	176	129	126	214	167.859	0.345613	0.339059	1.01933
comp184955_c0_seq1				41	27	42	13	21	25	27.9132	-0.857194	0.378661	-2.26375	0.0235897	0.999934	37	27	38	13	18	24	25.9994	-0.83313	0.388029	-2.14709	0.0317865	0.999979	4	12	18	17	7	7	11.6775	0.433537	0.625806	0.692766	0.488457	NA	4	12	19	13	8	8	11.0476	0.280805	0.610006	0.460332
comp202101_c0_seq1	Sb09g001680.1	similar to Legumin-like protein	Putative uncharacterized protein Sb09g001680 n=1 Tax=Sorghum bicolor RepID=C5YYX1_SORBI	1065	1228	1404	950	1253	1191	1165.26	-0.163663	0.0812712	-2.01379	0.044032	0.999934	1061	1209	1371	916	1229	1158	1141.86	-0.174193	0.081151	-2.14653	0.0318304	0.999979	1031	1761	1143	1229	2749	2272	1726.14	1.09984	0.284502	3.86583	0.000110711	0.00516083	1036	1772	1151	1237	2748	2261	1727.74	1.08181	0.281839	3.8384
comp132190_c0_seq1			Uncharacterized protein n=3 Tax=Oryza RepID=I1PXS4_ORYGL	8	18	18	5	8	2	9.6619	-1.18139	0.547333	-2.15846	0.0308924	0.999934	9	18	17	5	8	2	9.67389	-1.16666	0.543667	-2.14592	0.0318797	0.999979	12	13	19	8	13	9	11.7953	-0.00771945	0.515757	-0.0149672	0.988058	NA	14	15	19	7	13	9	12.078	-0.1772	0.51034	-0.34722
comp203974_c0_seq1	Sb07g028940.1	similar to Putative uncharacterized protein	Uncharacterized protein n=3 Tax=Panicoideae RepID=K7V364_MAIZE	1944	2096	2565	1817	2314	1991	2092.38	-0.147173	0.0703269	-2.0927	0.0363758	0.999934	1879	2003	2458	1711	2210	1895	1999.96	-0.155267	0.0723583	-2.14581	0.0318882	0.999979	1804	1462	1816	788	1191	1329	1328.94	-0.0631541	0.194578	-0.32457	0.745507	0.911393	1682	1373	1732	756	1118	1266	1258.06	-0.06161	0.194627	-0.316554
comp194162_c2_seq1	Sb01g039050.1	similar to UDP-glucuronic acid decarboxylase	Uncharacterized protein n=3 Tax=Panicoideae RepID=K4AAC8_SETIT	51	61	66	70	111	91	73.4458	0.541312	0.243121	2.22651	0.0259801	0.999934	51	59	66	69	112	85	72.196	0.531705	0.248098	2.14313	0.032103	0.999979	46	47	43	28	39	24	36.5267	-0.0198203	0.362939	-0.0546104	0.956449	0.98997	44	44	40	30	37	25	35.8887	0.079689	0.370768	0.21493
comp24837_c0_seq1	Sb09g018280.1	weakly similar to Os05g0368000 protein	Putative uncharacterized protein Sb09g018280 n=1 Tax=Sorghum bicolor RepID=C5YX51_SORBI	32	38	64	30	26	19	34.3367	-0.768817	0.356391	-2.15723	0.0309879	0.999934	31	38	63	29	25	19	33.6932	-0.772652	0.360946	-2.14063	0.0323042	0.999979	33	152	93	51	11	64	66.3287	-0.394755	0.572683	-0.689308	0.490629	0.780996	31	148	89	49	11	66	64.7583	-0.368302	0.573905	-0.641747
comp177053_c0_seq1				0	0	3	8	3	10	3.95532	1.38588	0.631492	2.1946	0.028192	0.999934	0	0	3	9	2	10	4.0055	1.33227	0.622473	2.14029	0.0323313	0.999979	5	4	2	2	3	0	2.49071	-0.308831	0.729632	-0.423269	0.672099	NA	4	4	2	2	3	0	2.36988	-0.234372	0.726183	-0.322746
comp196753_c1_seq1				2	4	4	8	6	15	6.39811	1.01883	0.590008	1.72681	0.0842012	0.999934	0	3	4	8	6	16	6.02909	1.29054	0.603003	2.14018	0.03234	0.999979	5	4	3	0	6	5	3.47463	0.174684	0.713137	0.244951	0.806494	NA	4	4	2	0	6	5	3.21817	0.30271	0.717935	0.42164
comp183191_c0_seq1				14	10	2	2	5	0	5.68087	-1.16576	0.621482	-1.87577	0.060687	0.999934	14	12	2	2	4	0	5.86111	-1.3134	0.613726	-2.14004	0.0323512	0.999979	1	2	6	0	2	0	1.51193	-0.67013	0.713725	-0.938919	0.347772	NA	0	2	6	0	2	0	1.39131	-0.493513	0.671144	-0.735331
comp158540_c0_seq1	Sb08g016060.1	similar to Ureide permease 4, putative, expressed	Putative uncharacterized protein Sb08g016060 n=1 Tax=Sorghum bicolor RepID=C5YNZ3_SORBI	154	225	417	204	163	185	220.265	-0.466494	0.350397	-1.33133	0.183081	0.999934	152	231	401	202	162	186	218.307	-0.475841	0.222356	-2.13999	0.0323554	0.999979	179	247	386	257	314	547	330.981	0.959317	0.349454	2.74519	0.00604764	0.0860074	176	254	389	257	316	557	333.586	0.946066	0.351342	2.69272
comp184695_c0_seq1				5	4	6	1	0	0	2.68366	-1.44269	0.628815	-2.2943	0.0217732	0.999934	4	4	6	1	0	0	2.49902	-1.31669	0.615319	-2.13986	0.0323663	0.999979	2	0	2	0	2	0	0.822139	-0.160234	0.638033	-0.251138	0.801707	NA	2	0	2	0	2	0	0.82607	-0.156571	0.626186	-0.250039
comp202236_c1_seq1				11	4	10	2	4	1	5.31857	-1.17033	0.610682	-1.91643	0.0553101	0.999934	10	5	12	2	4	0	5.45832	-1.30204	0.608558	-2.13955	0.0323911	0.999979	9	10	8	3	6	3	5.96022	-0.492532	0.626489	-0.786177	0.431764	NA	11	10	8	3	6	3	6.22411	-0.572966	0.623445	-0.919033
comp198613_c1_seq1	Sb07g002630.1	similar to Putative uncharacterized protein	Putative uncharacterized protein Sb07g002630 n=1 Tax=Sorghum bicolor RepID=C5YMY3_SORBI	133	143	162	172	211	191	166.331	0.343619	0.164587	2.08776	0.0368191	0.999934	136	144	166	171	220	195	169.639	0.3532	0.165101	2.1393	0.0324117	0.999979	195	113	160	77	128	103	122.306	-0.0455842	0.259403	-0.175727	0.860508	0.956509	195	116	160	77	130	105	123.526	-0.0499189	0.255706	-0.19522
comp207680_c1_seq1	Sb09g005960.1	similar to Putative uncharacterized protein	Uncharacterized protein n=3 Tax=Zea mays RepID=K7UIC1_MAIZE	1480	1667	2494	1190	1833	1389	1641.32	-0.380762	0.178344	-2.13499	0.0327618	0.999934	1476	1730	2518	1166	1850	1383	1653.18	-0.398695	0.186406	-2.13885	0.0324475	0.999979	554	889	683	207	63	292	410.895	-1.11444	0.464165	-2.40096	0.016352	0.154172	577	914	694	200	55	281	414.176	-1.2098	0.47149	-2.5659
comp176819_c1_seq1	Sb04g032210.1	similar to Putative uncharacterized protein	Putative uncharacterized protein Sb04g032210 n=1 Tax=Sorghum bicolor RepID=C5Y1B6_SORBI	116	125	171	141	214	200	157.7	0.380418	0.179309	2.12157	0.0338736	0.999934	118	127	172	141	215	206	159.868	0.387078	0.180981	2.13878	0.0324534	0.999979	93	34	108	53	66	90	72.4605	0.393571	0.395639	0.994772	0.319847	0.657327	95	35	108	53	66	91	73.0189	0.370468	0.393589	0.941257
comp183783_c0_seq1				6	14	9	1	4	1	5.77742	-1.45484	0.607274	-2.39569	0.0165891	0.999934	6	14	11	0	4	4	6.34945	-1.27509	0.596401	-2.13798	0.0325183	0.999979	14	15	17	9	18	7	12.7505	0.0744215	0.51351	0.144927	0.884768	NA	12	14	17	10	18	7	12.6376	0.192372	0.524197	0.366984
comp198119_c0_seq1	Sb03g008900.1	similar to Putative uncharacterized protein P0436E04.12-1	Uncharacterized protein n=4 Tax=Panicoideae RepID=K3XG65_SETIT	940	925	1109	992	1244	1175	1050.09	0.154911	0.0814967	1.90083	0.0573244	0.999934	916	910	1099	977	1243	1173	1039.59	0.178527	0.0835099	2.13779	0.0325335	0.999979	1198	812	1129	577	704	830	840.605	0.0159498	0.229795	0.0694089	0.944664	0.985925	1194	803	1125	573	696	828	835.755	0.00282032	0.229027	0.0123143
comp169010_c0_seq1	Sb01g011590.1	Predicted protein	Putative uncharacterized protein Sb01g011590 n=1 Tax=Sorghum bicolor RepID=C5WPI7_SORBI	23	22	22	37	37	43	30.3904	0.697421	0.353932	1.97049	0.0487818	0.999934	22	21	23	38	38	44	30.7283	0.757725	0.35449	2.13751	0.0325567	0.999979	207	121	160	72	179	84	127.926	-0.0304315	0.300286	-0.101342	0.919279	0.976768	217	126	163	75	181	85	131.816	-0.0616289	0.301767	-0.204227
comp196982_c1_seq1				0	0	1	4	1	10	2.62739	1.34792	0.623538	2.16173	0.030639	0.999934	0	0	1	4	1	10	2.63505	1.3074	0.611789	2.13701	0.0325968	0.999979	2	0	2	0	0	0	0.513376	-0.566669	0.562622	-1.00719	0.313843	NA	2	0	2	0	0	0	0.51617	-0.545949	0.550913	-0.990989
comp186205_c0_seq1	Sb03g002080.1	similar to Putative uncharacterized protein	Putative uncharacterized protein Sb03g002080 n=1 Tax=Sorghum bicolor RepID=C5XL39_SORBI	1382	1501	1970	1247	1723	1389	1510.49	-0.191781	0.0871209	-2.20132	0.0277133	0.999934	1315	1487	1911	1186	1669	1361	1464.37	-0.19035	0.0890797	-2.13685	0.0326101	0.999979	708	1362	1281	512	541	667	805.762	-0.367201	0.321784	-1.14114	0.25381	0.594303	716	1362	1283	514	537	663	806.588	-0.385402	0.31825	-1.211
comp193617_c0_seq1	Sb03g035960.1	weakly similar to Putative dsRNA-binding protein ODB1	Putative uncharacterized protein Sb03g035960 n=1 Tax=Sorghum bicolor RepID=C5XLJ9_SORBI	389	424	452	501	537	481	459.555	0.22561	0.114402	1.97209	0.0485998	0.999934	380	422	444	491	538	479	454.801	0.244231	0.114306	2.13664	0.0326274	0.999979	507	237	424	207	304	260	306.661	-0.0165805	0.272089	-0.060938	0.951409	0.988729	503	234	420	203	300	259	303.514	-0.0318803	0.27218	-0.11713
comp198047_c0_seq1	Sb05g005970.1	similar to Lipase, putative	Uncharacterized protein n=4 Tax=Andropogoneae RepID=K7U932_MAIZE	241	217	323	233	192	194	231.769	-0.345997	0.172677	-2.00372	0.0450996	0.999934	243	219	319	224	190	194	230.207	-0.36705	0.171841	-2.13598	0.0326811	0.999979	162	371	301	134	235	235	231.376	0.0370155	0.337568	0.109654	0.912684	0.974888	161	355	297	138	229	234	228.356	0.062561	0.330484	0.189302
comp189288_c0_seq1	Sb04g001130.1	similar to Catalase isozyme 3	Catalase isozyme 3 n=13 Tax=Panicoideae RepID=CATA3_MAIZE	2630	3755	4493	2796	3739	2937	3332.08	-0.228235	0.101379	-2.25129	0.0243671	0.999934	2620	3859	4503	2811	3790	2974	3366.28	-0.217813	0.101983	-2.13577	0.0326979	0.999979	1492	6415	3012	2741	2652	2685	3188.91	0.116775	0.436116	0.267762	0.788882	0.928352	1502	6455	3093	2751	2680	2729	3220.89	0.104463	0.43248	0.241544
comp180061_c0_seq1				180	249	279	258	363	294	265.298	0.32688	0.147323	2.21881	0.0265	0.999934	170	240	262	246	345	271	251.023	0.32436	0.151938	2.13481	0.0327762	0.999979	406	746	322	267	622	461	458.613	0.318131	0.343257	0.926803	0.354029	0.684697	397	701	297	257	584	445	435.986	0.321657	0.340791	0.943853
comp1418009_c0_seq1				0	0	0	0	5	8	2.0178	1.29684	0.598427	2.16709	0.0302281	0.999934	0	0	0	0	5	8	2.02206	1.24854	0.584919	2.13456	0.0327973	0.999979	0	2	4	0	0	0	0.815881	-0.779408	0.620295	-1.25651	0.20893	NA	0	1	4	0	0	0	0.671912	-0.638801	0.57916	-1.10298
comp195167_c0_seq1				22	21	25	12	13	8	16.7707	-0.920769	0.446626	-2.06161	0.0392446	0.999934	22	21	26	12	12	8	16.7778	-0.958042	0.448832	-2.13452	0.0328002	0.999979	33	12	37	8	9	13	16.7809	-0.72973	0.517164	-1.41102	0.158238	NA	32	13	37	8	10	12	16.796	-0.751122	0.508136	-1.47819
comp194288_c0_seq1	Sb08g019870.1	similar to Expressed protein	Expressed protein n=5 Tax=Poaceae RepID=Q2QMU3_ORYSJ	345	321	405	396	492	433	393.3	0.259252	0.117677	2.20307	0.0275895	0.999934	346	321	402	390	487	433	391.733	0.256279	0.120076	2.1343	0.032818	0.999979	277	140	229	170	225	214	206.968	0.486731	0.2716	1.79209	0.0731193	0.334533	276	143	221	171	224	211	205.764	0.482214	0.267817	1.80054
comp179070_c0_seq1				1	2	1	8	3	3	3.06183	0.887205	0.631882	1.40407	0.160298	0.999934	0	0	2	7	4	6	3.14367	1.32591	0.621385	2.1338	0.0328594	0.999979	3	3	5	3	2	3	3.16714	0.0970001	0.704777	0.137632	0.890531	NA	5	0	4	3	4	3	3.15737	0.429889	0.719213	0.597722
comp28049_c0_seq1				0	0	0	9	0	2	1.96602	1.21067	0.590138	2.0515	0.0402185	0.999934	0	0	0	9	0	3	2.136	1.24673	0.584434	2.13323	0.032906	0.999979	2	0	0	0	0	0	0.252181	-0.23651	0.397655	-0.59476	0.552004	NA	2	0	0	0	0	0	0.253751	-0.225049	0.386054	-0.582947
comp204016_c0_seq1				4	6	7	7	9	7	6.53971	0.287018	0.57312	0.5008	0.616512	0.999934	0	0	4	8	7	8	4.39494	1.3232	0.620404	2.1328	0.0329415	0.999979	23	10	12	7	3	7	9.6339	-0.585605	0.597274	-0.980463	0.326858	NA	19	9	10	6	1	6	7.95806	-0.628647	0.644711	-0.975084
comp69781_c0_seq1			350EB34 PREDICTED: uncharacterized protein LOC101782707 n=1 Tax=Setaria italica RepID=UPI000350EB34	1	0	0	2	6	6	2.39546	1.28918	0.624298	2.06501	0.0389223	0.999934	1	0	0	2	7	6	2.55181	1.31132	0.614864	2.1327	0.0329493	0.999979	0	1	2	0	1	0	0.562322	-0.247413	0.591368	-0.418374	0.675673	NA	0	0	0	0	1	0	0.15495	0.160657	0.319901	0.502208
comp171936_c0_seq1				4	0	6	0	0	0	1.63399	-1.12927	0.581499	-1.942	0.0521369	0.999934	6	0	6	0	0	0	2.01369	-1.24586	0.584207	-2.13256	0.0329609	0.999979	2	0	0	0	0	0	0.252181	-0.23651	0.397655	-0.59476	0.552004	NA	2	0	0	0	0	0	0.253751	-0.225049	0.386054	-0.582947
comp189065_c0_seq1	Sb07g026360.1	similar to Proteasome subunit beta type-1	Proteasome subunit beta type n=1 Tax=Zea mays RepID=B6SMN8_MAIZE	477	468	645	411	497	484	490.273	-0.224869	0.111959	-2.00849	0.0445909	0.999934	474	479	641	405	489	480	488.513	-0.240132	0.112639	-2.13188	0.0330167	0.999979	324	251	268	156	301	279	254.375	0.325389	0.20955	1.5528	0.120472	0.423551	327	251	259	161	301	281	255.325	0.340936	0.210018	1.62336
comp198384_c0_seq1	Sb09g010000.1	similar to Os05g0291700 protein	Uncharacterized protein n=2 Tax=Zea mays RepID=C0PE12_MAIZE	1406	1695	2275	1354	1832	1550	1655.24	-0.213446	0.0953607	-2.2383	0.0252014	0.999934	1390	1691	2243	1337	1817	1546	1641.89	-0.203153	0.0953262	-2.13113	0.0330781	0.999979	637	1500	1112	543	630	825	846.914	-0.142815	0.345573	-0.413271	0.679408	0.881982	648	1488	1118	542	623	818	844.661	-0.164213	0.339611	-0.483535
comp172919_c0_seq1				2	8	1	0	0	0	1.88356	-1.31478	0.600382	-2.1899	0.0285316	0.999934	1	8	2	0	0	0	1.82786	-1.24681	0.585403	-2.12983	0.0331853	0.999979	0	0	5	1	2	0	1.23622	-0.0503663	0.66054	-0.0762503	0.93922	NA	0	0	5	1	2	0	1.23935	-0.0505104	0.649139	-0.0778114
comp1234303_c0_seq1				1	7	1	0	0	0	1.52939	-1.12571	0.581954	-1.93436	0.0530693	0.999934	1	8	2	0	0	0	1.82786	-1.24681	0.585403	-2.12983	0.0331853	0.999979	0	1	7	0	1	0	1.21531	-0.671517	0.66563	-1.00884	0.313049	NA	0	1	7	0	1	0	1.22049	-0.65167	0.655069	-0.99481
comp185336_c5_seq1				2	0	4	8	11	11	5.81548	1.43019	0.607151	2.35557	0.0184943	0.999934	2	0	5	7	12	11	5.95349	1.28096	0.601454	2.12977	0.0331908	0.999979	4	2	4	2	4	0	2.48671	-0.103968	0.729461	-0.142528	0.886663	NA	4	2	4	2	4	0	2.49309	-0.105737	0.725526	-0.145738
comp57391_c0_seq1				4	4	2	0	0	0	1.71692	-1.30093	0.600239	-2.16735	0.0302079	0.999934	4	4	2	0	0	0	1.71121	-1.24919	0.586582	-2.12961	0.0332038	0.999979	0	3	2	0	4	0	1.31896	-0.0257564	0.674983	-0.0381585	0.969561	NA	0	4	2	0	3	0	1.31557	-0.225867	0.664865	-0.339718
comp175620_c0_seq1				4	4	2	1	1	0	2.04782	-0.90192	0.621677	-1.45078	0.14684	0.999934	4	4	2	0	0	0	1.71121	-1.24919	0.586582	-2.12961	0.0332038	0.999979	2	4	1	0	0	3	1.53323	-0.280326	0.711636	-0.393917	0.693642	NA	2	4	0	0	0	2	1.21415	-0.317756	0.658817	-0.482313
comp126817_c0_seq1	Sb01g034800.1	weakly similar to Os02g0566300 protein	Putative uncharacterized protein Sb01g044485 (Fragment) n=2 Tax=Sorghum bicolor RepID=C5WUT0_SORBI	10	4	22	2	4	4	7.41595	-1.2639	0.586502	-2.15498	0.0311634	0.999934	10	4	22	2	4	4	7.43997	-1.24123	0.58312	-2.1286	0.033287	0.999979	4	2	12	2	12	5	5.70566	0.366274	0.677353	0.540743	0.588684	NA	4	2	12	2	12	5	5.71262	0.354959	0.677795	0.523697
comp201749_c0_seq1	Sb04g021290.1	similar to Putative uncharacterized protein	Inositol hexaphosphate kinase n=2 Tax=Andropogoneae RepID=B6SIS9_MAIZE	151	201	219	149	142	139	165.373	-0.426116	0.178053	-2.3932	0.016702	0.999934	152	196	216	151	144	142	165.417	-0.377669	0.177458	-2.12821	0.0333193	0.999979	119	135	121	65	172	131	119.617	0.440809	0.272369	1.61843	0.10557	0.398051	117	135	119	65	166	130	117.993	0.421832	0.271791	1.55204
comp136697_c0_seq1	Sb04g036230.1	similar to Pyrophosphate-energized vacuolar membrane proton pump (EC 3.6.1.1) (Pyrophosphate-energized inorganic pyrophosphatase) (H(+)-PPase)	Putative uncharacterized protein n=1 Tax=Oryza sativa subsp. japonica RepID=A3ACD7_ORYSJ	32	35	17	47	43	51	37.5059	0.631821	0.352433	1.79274	0.0730138	0.999934	27	32	16	46	42	50	35.4651	0.760719	0.357478	2.12802	0.0333355	0.999979	40	56	30	7	55	28	32.8506	-0.0882006	0.487586	-0.180892	0.856452	0.955144	42	55	30	7	53	28	32.6897	-0.128522	0.484607	-0.26521
comp174821_c1_seq1				0	1	0	4	4	6	2.45297	1.34126	0.626026	2.1425	0.0321532	0.999934	0	1	0	4	4	6	2.45739	1.30492	0.614521	2.12348	0.0337141	0.999979	2	2	0	2	0	0	1.09461	-0.0343815	0.6563	-0.0523869	0.95822	NA	2	2	0	1	0	0	0.821303	-0.268719	0.622288	-0.431824
comp200950_c0_seq1	Sb01g032400.1	weakly similar to Expressed protein	Uncharacterized protein n=1 Tax=Zea mays RepID=B8A2A8_MAIZE	633	705	1000	811	980	990	838.131	0.220195	0.105506	2.08704	0.0368845	0.999934	635	710	998	814	979	990	840.459	0.225284	0.106098	2.12336	0.0337236	0.999979	1090	611	716	641	1351	988	890.682	0.808785	0.233612	3.46208	0.00053602	0.016923	1088	612	715	637	1358	995	891.564	0.80211	0.233662	3.43277
comp200468_c0_seq1				42	38	49	68	61	59	52.4386	0.487619	0.284549	1.71366	0.086592	0.999934	37	38	43	70	63	56	50.8876	0.620671	0.292407	2.12262	0.0337853	0.999979	89	28	45	32	19	34	39.3101	-0.222543	0.473525	-0.469972	0.638375	0.862987	93	30	44	31	15	32	38.7382	-0.361873	0.492656	-0.734536
comp207204_c0_seq1	Sb01g050460.1	similar to Transcriptional regulator, putative, expressed	Uncharacterized protein n=1 Tax=Zea mays RepID=B4FY48_MAIZE	743	749	810	904	925	891	830.352	0.202769	0.0987677	2.05299	0.0400736	0.999934	735	741	792	892	912	882	820.157	0.213442	0.100617	2.12133	0.0338943	0.999979	847	517	733	308	532	418	523.572	-0.18048	0.209968	-0.859558	0.390033	0.711636	837	521	734	304	531	413	521.36	-0.201211	0.206649	-0.973685
comp184529_c0_seq1	Sb04g025120.1	similar to Glyceraldehyde-3-phosphate dehydrogenase, cytosolic 3	Uncharacterized protein n=3 Tax=Mesangiospermae RepID=K3YS38_SETIT	4714	4636	6004	4243	5371	4647	4870.83	-0.144567	0.0660437	-2.18895	0.0286002	0.999934	4349	4352	5592	3938	4971	4289	4525.69	-0.145232	0.0684674	-2.12119	0.0339059	0.999979	3682	2544	3104	3531	5241	5830	4116.24	1.18542	0.20127	5.88969	3.86924e-09	1.29863e-06	3473	2361	2876	3469	5143	5775	3985.02	1.24976	0.201551	6.20073
comp193967_c0_seq1				7	3	11	16	6	24	11.096	0.855568	0.543351	1.57461	0.115346	0.999934	6	4	8	15	7	30	11.5845	1.1388	0.536961	2.12083	0.0339359	0.999979	2	9	5	1	9	7	5.20455	0.32495	0.684761	0.474545	0.635111	NA	4	10	3	1	11	7	5.65208	0.358836	0.67858	0.528804
comp186589_c0_seq1				155	144	134	98	121	140	131.33	-0.316777	0.20019	-1.58238	0.113563	0.999934	155	158	138	86	117	139	131.376	-0.436372	0.205788	-2.1205	0.0339641	0.999979	131	119	94	155	202	241	165.25	1.31352	0.268509	4.8919	9.98691e-07	0.00011777	129	119	99	158	196	230	163.218	1.26484	0.262476	4.81889
comp185238_c0_seq1				1790	1761	2402	1539	2080	1826	1870.61	-0.167088	0.0811016	-2.06023	0.0393762	0.999934	1604	1652	2162	1369	1888	1656	1696.67	-0.173459	0.081863	-2.1189	0.0340992	0.999979	1546	1593	1353	1157	2789	1943	1718.47	0.860598	0.212031	4.05883	4.93188e-05	0.00281659	1373	1458	1227	1023	2502	1771	1546.5	0.840596	0.215581	3.89921
comp181123_c1_seq1	Sb03g006290.1	similar to Putative acyltransferase	Putative uncharacterized protein n=1 Tax=Oryza sativa subsp. japonica RepID=B9F0T1_ORYSJ	164	218	244	131	190	178	184.452	-0.361329	0.167154	-2.16165	0.0306452	0.999934	173	221	252	136	194	187	190.783	-0.347502	0.164029	-2.11853	0.0341299	0.999979	186	119	192	64	17	66	98.5772	-0.911599	0.472753	-1.92828	0.0538206	0.288503	190	121	200	67	19	67	101.872	-0.911318	0.464992	-1.95986
comp555901_c0_seq1	Sb05g025250.1	similar to Putative uncharacterized protein OJ1333_C12.8	DNA replication licensing factor mcm2 n=1 Tax=Aegilops tauschii RepID=N1QWX7_AEGTA	6	2	2	0	0	0	1.74185	-1.28768	0.598796	-2.15044	0.0315201	0.999934	6	2	2	0	0	0	1.74521	-1.23943	0.58537	-2.11734	0.0342307	0.999979	4	3	0	2	3	2	2.33233	0.284971	0.731091	0.389788	0.696693	NA	5	3	0	2	2	2	2.30441	0.0822948	0.726714	0.113242
comp3133768_c0_seq1				2	3	4	0	0	0	1.47967	-1.18231	0.589268	-2.00641	0.0448125	0.999934	3	3	4	0	0	0	1.66078	-1.23988	0.585887	-2.11625	0.0343235	0.999979	1	0	0	0	0	0	0.12609	-0.127286	0.302079	-0.421366	0.673488	NA	2	0	0	0	0	0	0.253751	-0.225049	0.386054	-0.582947
comp165480_c0_seq1				2	1	3	0	0	0	0.987848	-0.85998	0.545043	-1.57782	0.114607	0.999934	3	3	4	0	0	0	1.66078	-1.23988	0.585887	-2.11625	0.0343235	0.999979	2	0	2	0	0	0	0.513376	-0.566669	0.562622	-1.00719	0.313843	NA	1	0	2	0	0	0	0.389294	-0.433666	0.507522	-0.854478
comp201098_c0_seq1	Sb04g031590.1	similar to Putative late elongated hypocoty	Putative uncharacterized protein Sb04g031590 n=1 Tax=Sorghum bicolor RepID=C5Y0W4_SORBI	93	73	100	45	75	69	74.8849	-0.524895	0.248793	-2.10977	0.0348783	0.999934	88	75	99	48	72	65	73.6897	-0.522044	0.246716	-2.11597	0.0343475	0.999979	120	58	87	26	43	30	54.4134	-0.807674	0.345142	-2.34012	0.0192775	0.169368	117	55	84	24	38	27	51.4282	-0.905503	0.357045	-2.5361
comp196812_c3_seq1				26	26	15	35	20	54	29.4491	0.577568	0.408039	1.41547	0.15693	0.999934	16	22	4	30	22	46	23.392	0.974393	0.460683	2.11511	0.0344207	0.999979	43	29	37	4	35	20	24.7673	-0.401581	0.481633	-0.83379	0.404399	0.723146	35	27	30	6	31	19	22.3268	-0.239857	0.455081	-0.527065
comp194216_c1_seq1	Sb08g018960.1	similar to Putative non-LTR retroelement reverse transcriptase	Putative reverse transcriptase n=1 Tax=Sorghum bicolor RepID=Q8LJX1_SORBI	3	5	2	0	0	0	1.70445	-1.29151	0.599379	-2.15475	0.0311813	0.999934	3	5	2	0	0	0	1.6942	-1.23837	0.585533	-2.11495	0.034434	0.999979	0	0	0	0	2	0	0.308763	0.314439	0.431614	0.72852	0.466295	NA	0	0	0	0	2	0	0.3099	0.297086	0.418974	0.70908
comp207755_c1_seq1	Sb01g007890.1	similar to Chromosome chr19 scaffold_4, whole genome shotgun sequence	Uncharacterized protein n=4 Tax=Setaria italica RepID=K4A4V1_SETIT	355	325	383	272	370	258	323.822	-0.28421	0.13954	-2.03677	0.0416734	0.999934	349	337	384	269	367	260	324.496	-0.292017	0.138167	-2.11351	0.0345571	0.999979	363	324	375	128	331	253	276.042	-0.0809787	0.225576	-0.358986	0.719606	0.900426	374	338	385	136	332	266	285.794	-0.0887024	0.217289	-0.408224
comp553099_c0_seq1	Sb03g004210.1	similar to Putative uncharacterized protein	Uncharacterized protein n=4 Tax=Panicoideae RepID=K3XTA5_SETIT	8	4	6	11	20	16	10.5782	1.02601	0.522139	1.965	0.0494137	0.999934	9	3	5	12	20	17	10.8168	1.1123	0.526327	2.11333	0.0345723	0.999979	2	18	6	4	15	4	7.84208	0.148813	0.67257	0.221261	0.824889	NA	3	18	7	4	13	5	7.98465	0.0463274	0.651128	0.0711494
comp178672_c0_seq1				11	5	9	2	2	4	5.52265	-1.0838	0.603374	-1.79623	0.0724577	0.999934	11	9	9	2	2	4	6.20363	-1.24292	0.588143	-2.1133	0.0345753	0.999979	9	3	5	0	11	8	5.42882	0.375958	0.694951	0.540985	0.588518	NA	10	2	6	0	10	10	5.76016	0.365125	0.699687	0.52184
comp192527_c0_seq1				4	2	4	2	0	2	2.36085	-0.576685	0.628434	-0.917654	0.3588	0.999934	4	2	4	0	0	0	1.67778	-1.23735	0.585524	-2.11324	0.03458	0.999979	0	0	2	0	1	0	0.415576	-0.0873961	0.4975	-0.17567	0.860553	NA	0	0	2	0	0	0	0.262419	-0.231231	0.390586	-0.592011
comp175027_c0_seq1				0	1	0	10	0	2	2.31982	1.0673	0.606043	1.7611	0.0782213	0.999934	0	0	0	10	0	2	2.16006	1.23109	0.582691	2.11277	0.0346207	0.999979	2	2	0	2	2	2	1.77902	0.543755	0.730731	0.744125	0.456801	NA	0	2	0	2	1	1	1.18195	0.502886	0.683291	0.735975
comp205930_c0_seq1	Sb01g042680.1	similar to DnaK protein, expressed	Uncharacterized protein n=2 Tax=Setaria italica RepID=K4A651_SETIT	446	483	495	510	568	667	522.487	0.249203	0.11574	2.15313	0.0313081	0.999934	438	474	486	490	552	665	512.217	0.251179	0.119057	2.10973	0.034882	0.999979	1648	595	1615	337	621	520	792.061	-0.781979	0.319035	-2.45107	0.0142431	0.143193	1615	588	1573	332	601	509	776.37	-0.795766	0.316321	-2.51569
comp202901_c1_seq1				0	2	2	4	8	3	3.03663	0.909976	0.63194	1.43997	0.149876	0.999934	0	2	0	4	10	4	3.19604	1.30861	0.621399	2.10591	0.0352123	0.999979	13	4	0	2	10	3	4.88238	0.163303	0.720517	0.226647	0.820698	NA	14	4	0	1	10	3	4.74561	0.0245629	0.722938	0.0339764
comp206863_c0_seq1	Sb04g038360.1	similar to Putative uncharacterized protein	PZP2 Uncharacterized protein n=2 Tax=Andropogoneae RepID=A0A059PZP2_9POAL	611	606	723	648	797	844	695.381	0.195481	0.0981984	1.99067	0.046517	0.999934	599	610	709	636	800	836	689.454	0.207527	0.0985464	2.10589	0.0352143	0.999979	1469	897	1294	579	944	847	949.591	-0.0666076	0.205023	-0.324879	0.745273	0.911353	1454	907	1298	578	939	851	950.036	-0.0791804	0.200387	-0.395138
comp197732_c1_seq1				168	200	200	220	243	251	211.291	0.287031	0.152344	1.8841	0.0595513	0.999934	145	188	167	192	224	238	190.166	0.347165	0.164858	2.10584	0.0352183	0.999979	179	149	204	56	137	102	126.756	-0.332683	0.253214	-1.31384	0.1889	0.518566	161	137	185	44	122	89	112.342	-0.420904	0.272769	-1.54308
comp195883_c1_seq1				25	38	37	22	22	12	25.8266	-0.769827	0.390937	-1.96918	0.0489321	0.999934	25	38	38	20	21	13	25.6017	-0.819773	0.389288	-2.10583	0.0352193	0.999979	27	40	26	22	22	22	26.2366	0.0729758	0.430228	0.169621	0.865308	0.957773	26	40	28	22	22	22	26.3725	0.0492282	0.430641	0.114314
comp168655_c0_seq1	Sb09g002740.1	similar to Putative uncharacterized protein	Uncharacterized protein n=4 Tax=Andropogoneae RepID=B4F8D7_MAIZE	617	713	761	493	767	621	652.046	-0.201459	0.106185	-1.89724	0.0577969	0.999934	620	740	781	492	763	631	661.213	-0.222415	0.10563	-2.1056	0.0352394	0.999979	295	844	394	263	247	298	378.795	-0.326009	0.402765	-0.809428	0.418269	0.732105	309	888	428	269	254	305	395.612	-0.381083	0.398611	-0.956028
comp185939_c0_seq1				0	0	0	9	11	4	3.91303	2.17666	0.631909	3.44458	0.000571943	0.999934	2	0	2	8	12	3	4.40501	1.30341	0.619094	2.10536	0.0352604	0.999979	4	11	3	0	3	0	2.9735	-1.10017	0.731621	-1.50374	0.132648	NA	2	8	4	0	3	0	2.42004	-0.856496	0.724894	-1.18155
comp180140_c0_seq1				2	6	2	8	10	10	6.23263	0.96076	0.59097	1.62573	0.104007	0.999934	2	3	2	8	10	10	5.73072	1.24956	0.593704	2.10469	0.0353185	0.999979	6	10	3	0	6	4	4.29337	-0.348912	0.706524	-0.493843	0.621417	NA	5	10	3	0	6	4	4.17266	-0.302309	0.708197	-0.426871
comp207915_c0_seq1	Sb03g033290.1	similar to P-glycoprotein homologue	MDR-like ABC transporter n=12 Tax=Poaceae RepID=Q8GU81_ORYSJ	114	109	133	141	161	180	137.859	0.389004	0.184006	2.11409	0.0345078	0.999934	117	125	142	149	178	184	147.278	0.372015	0.176811	2.10403	0.0353761	0.999979	198	208	194	73	99	51	125.724	-0.819157	0.306335	-2.67405	0.00749405	0.0974316	201	213	195	81	98	57	130.35	-0.757085	0.306723	-2.4683
comp605413_c0_seq1				0	0	0	0	9	4	1.97061	1.27309	0.5963	2.13498	0.0327629	0.999934	0	0	0	0	9	4	1.97617	1.22572	0.582732	2.1034	0.0354308	0.999979	9	3	10	0	6	2	4.18296	-0.653847	0.707964	-0.92356	0.355716	NA	7	3	10	0	6	2	3.94325	-0.561256	0.709869	-0.790648
comp190617_c0_seq1				0	0	0	4	0	8	2.00981	1.27166	0.596181	2.133	0.0329245	0.999934	0	0	0	4	0	8	2.0157	1.22477	0.582652	2.10207	0.0355472	0.999979	0	4	0	0	0	2	0.962629	-0.123142	0.593191	-0.207593	0.835547	NA	0	2	0	0	0	2	0.666249	0.0645005	0.541652	0.119081
comp184760_c1_seq1	Sb09g029110.1	similar to NADP-specific isocitrate dehydrogenase	Isocitrate dehydrogenase [NADP] n=10 Tax=commelinids RepID=K3Z6K9_SETIT	1637	1752	1912	1467	1801	1653	1685.37	-0.149252	0.0696977	-2.14141	0.0322406	0.999934	1516	1635	1772	1355	1645	1543	1561.97	-0.149383	0.0711218	-2.10039	0.0356948	0.999979	798	1208	818	686	1563	1418	1080.64	0.824928	0.274529	3.00488	0.00265683	0.0503521	731	1107	744	631	1439	1322	994.625	0.830216	0.274385	3.02574
comp201127_c0_seq1	Sb03g011680.1	similar to Auxin-responsive protein IAA4	D2P2 AUX/IAA transcription factor (Fragment) n=1 Tax=Zea mays RepID=A0A060D2P2_MAIZE	45	76	63	35	43	43	50.3261	-0.607746	0.294192	-2.06582	0.0388459	0.999934	47	78	64	36	46	41	51.4306	-0.6132	0.292011	-2.09992	0.0357359	0.999979	45	98	47	46	152	80	77.3107	0.893288	0.407844	2.19027	0.0285049	0.207219	46	98	46	40	158	90	78.4479	0.9093	0.419345	2.16838
comp192397_c0_seq1	Sb06g032460.1	similar to OSJNBb0004A17.1 protein	Lysine-specific histone demethylase 1 n=6 Tax=Panicoideae RepID=B6SV76_MAIZE	1207	1170	1226	1018	1079	1134	1132.25	-0.198316	0.0938696	-2.11267	0.0346287	0.999934	1179	1148	1205	999	1045	1100	1107.04	-0.200245	0.0954122	-2.09874	0.0358401	0.999979	452	1052	397	402	971	743	663.011	0.560977	0.377237	1.48707	0.136998	0.447586	438	1028	393	383	943	722	643.489	0.535828	0.376144	1.42453
comp203984_c2_seq1				4	0	4	2	6	19	5.62268	0.980214	0.6218	1.57641	0.114931	0.999934	2	0	0	2	5	12	3.39924	1.30348	0.62118	2.09839	0.035871	0.999979	2	4	8	0	3	0	2.34709	-0.856556	0.730838	-1.17202	0.24119	NA	2	6	6	0	2	0	2.23336	-1.06136	0.724941	-1.46407
comp191135_c0_seq1	Sb01g029660.1	similar to Proline dehydrogenase family protein, expressed	Proline oxidase n=2 Tax=Andropogoneae RepID=B6SSZ0_MAIZE	471	554	727	363	627	507	530.304	-0.268595	0.130198	-2.06298	0.0391141	0.999934	483	583	766	387	639	529	553.278	-0.267734	0.127625	-2.09782	0.0359215	0.999979	27	131	36	61	409	74	121.113	1.21988	0.678423	1.79811	0.0721593	0.331835	28	138	38	67	413	80	126.031	1.44644	0.55488	2.60676
comp198978_c0_seq1	Sb10g003740.1	similar to Putative uncharacterized protein P0529C07.39	3EABBAE PREDICTED: uncharacterized protein LOC102699695 n=1 Tax=Oryza brachyantha RepID=UPI0003EABBAE	75	91	142	83	73	68	87.4618	-0.449745	0.246131	-1.82726	0.0676608	0.999934	70	94	140	77	67	62	83.8544	-0.535692	0.255407	-2.09741	0.0359575	0.999979	72	141	81	55	56	45	72.5413	-0.310035	0.393199	-0.788493	0.430408	0.741683	62	128	76	53	54	49	68.6378	-0.190331	0.39355	-0.483624
comp202641_c0_seq1	Sb05g022250.1	similar to Transcription factor jumonji, putative, expressed	Transferase isoform 1 n=2 Tax=Zea mays RepID=K7U8E9_MAIZE	28	31	34	41	57	68	42.3308	0.737522	0.312217	2.36221	0.0181666	0.999934	28	31	34	37	55	66	41.0326	0.671583	0.320249	2.09707	0.0359876	0.999979	44	25	41	11	61	28	32.2666	0.273458	0.44518	0.614263	0.539042	0.809437	47	26	39	10	60	31	32.7028	0.250393	0.450945	0.555263
comp167428_c1_seq1	Sb08g014350.1	similar to Protein kinase, putative, expressed	Uncharacterized protein n=2 Tax=Panicoideae RepID=K3Z3Z5_SETIT	98	173	200	177	237	194	175.985	0.332155	0.191615	1.73345	0.0830155	0.999934	98	180	200	185	245	213	182.958	0.398998	0.190281	2.09689	0.0360036	0.999979	163	146	113	78	94	80	107.682	-0.158911	0.290308	-0.547389	0.584112	0.833963	181	154	125	80	104	88	116.375	-0.191371	0.275407	-0.694867
comp167042_c0_seq1				2	7	4	0	0	1	2.32282	-1.28039	0.622454	-2.057	0.0396862	0.999934	2	4	4	0	0	0	1.64378	-1.22523	0.584406	-2.09654	0.0360345	0.999979	0	0	2	0	0	0	0.261195	-0.243238	0.402452	-0.604392	0.545583	NA	0	0	2	0	0	0	0.262419	-0.231231	0.390586	-0.592011
comp174268_c0_seq1				1	4	4	0	0	0	1.4672	-1.15242	0.585726	-1.9675	0.049125	0.999934	2	4	4	0	0	0	1.64378	-1.22523	0.584406	-2.09654	0.0360345	0.999979	6	0	0	0	2	0	1.06531	-0.259603	0.606586	-0.427974	0.66867	NA	6	0	0	0	2	0	1.07115	-0.25085	0.593789	-0.422457
comp144160_c0_seq1				1	4	2	0	0	0	1.16696	-0.968282	0.562392	-1.72172	0.0851201	0.999934	2	4	4	0	0	0	1.64378	-1.22523	0.584406	-2.09654	0.0360345	0.999979	0	1	1	2	0	0	0.826283	0.201384	0.623022	0.323237	0.746516	NA	0	0	2	2	0	0	0.809222	0.170707	0.561894	0.303806
comp171310_c0_seq1				2	3	4	0	1	0	1.62762	-0.965057	0.603265	-1.59972	0.10966	0.999934	2	4	4	0	0	0	1.64378	-1.22523	0.584406	-2.09654	0.0360345	0.999979	5	3	0	0	5	0	1.8426	-0.13606	0.697108	-0.195178	0.845254	NA	3	3	0	0	5	0	1.5966	-0.00145921	0.677593	-0.00215352
comp206337_c0_seq1	Sb02g042550.1	similar to Stress-related protein-like protein	Q297 Uncharacterized protein n=1 Tax=Saccharum hybrid cultivar R570 RepID=A0A059Q297_9POAL	1625	1804	2149	1363	2024	1786	1762.85	-0.153575	0.0817577	-1.87842	0.0603238	0.999934	1475	1745	1917	1214	1804	1650	1609.5	-0.176209	0.0840671	-2.09605	0.0360779	0.999979	2060	3330	2161	1272	3118	1971	2231.32	0.212239	0.283324	0.749104	0.453795	0.757186	1923	3066	2018	1183	2846	1900	2077.61	0.212436	0.276404	0.768573
comp203179_c0_seq1	Sb03g005300.1	similar to ESTs AU057825	Putative uncharacterized protein Sb03g005300 n=1 Tax=Sorghum bicolor RepID=C5XP81_SORBI	247	222	246	165	203	200	212.31	-0.374147	0.154803	-2.41693	0.0156519	0.999934	243	219	240	163	210	200	210.986	-0.330013	0.15745	-2.09598	0.0360837	0.999979	288	187	245	108	160	136	175.64	-0.260308	0.234597	-1.1096	0.267173	0.60835	287	190	252	105	163	135	176.503	-0.297982	0.22973	-1.2971
comp203148_c4_seq1			3EAB445 PREDICTED: uncharacterized protein LOC102720356 n=1 Tax=Oryza brachyantha RepID=UPI0003EAB445	4	5	2	0	1	0	2.03572	-1.16157	0.616369	-1.88454	0.0594923	0.999934	4	5	1	0	0	0	1.72792	-1.22348	0.583743	-2.09592	0.0360889	0.999979	1	14	2	0	13	3	5.01215	0.0737228	0.730041	0.100984	0.919563	NA	1	10	2	0	9	3	3.81275	0.0756139	0.725926	0.104162
comp175777_c0_seq1			Retrotransposon protein, putative, unclassified, expressed n=3 Tax=Oryza sativa subsp. japonica RepID=Q10RT2_ORYSJ	6	12	10	0	4	3	5.7224	-1.297	0.60785	-2.13375	0.0328633	0.999934	6	13	9	0	4	3	5.71994	-1.26432	0.603364	-2.09546	0.0361302	0.999979	7	4	7	2	6	1	4.04685	-0.332378	0.689613	-0.481977	0.629822	NA	6	4	8	2	6	2	4.24783	-0.241456	0.677297	-0.3565
comp169364_c0_seq1	Sb03g026970.1	similar to Nucleoid DNA-binding protein cnd41-like	Uncharacterized protein n=1 Tax=Hordeum vulgare var. distichum RepID=M0V6Q2_HORVD	424	408	577	359	468	402	433.195	-0.231846	0.119219	-1.94471	0.05181	0.999934	419	418	589	346	466	405	434.011	-0.256105	0.12222	-2.09544	0.0361318	0.999979	368	154	293	172	106	179	204.459	-0.138576	0.383839	-0.361025	0.71808	0.899523	352	155	299	173	105	178	203.374	-0.138464	0.38127	-0.363166
comp190883_c0_seq1				1	0	0	4	5	4	2.29389	1.25911	0.623745	2.01862	0.0435265	0.999934	1	0	0	4	6	4	2.45144	1.28734	0.61457	2.09469	0.0361983	0.999979	3	5	7	0	2	1	2.52277	-0.996794	0.728768	-1.36778	0.171381	NA	2	3	6	0	2	0	1.79213	-0.84402	0.719213	-1.17353
comp204361_c2_seq1				22	31	15	41	35	36	30.0115	0.607402	0.377437	1.60928	0.107555	0.999934	19	26	11	41	33	36	27.7312	0.830431	0.396583	2.09396	0.0362633	0.999979	64	28	22	6	40	31	28.6964	-0.101572	0.510829	-0.198837	0.84239	0.950333	60	33	19	7	43	28	28.745	-0.0806549	0.506512	-0.159236
comp206900_c0_seq1	Sb04g036630.1	similar to Putative uncharacterized protein P0617H07.8	Putative uncharacterized protein Sb04g036630 n=1 Tax=Sorghum bicolor RepID=C5XV72_SORBI	362	443	511	483	541	554	475.669	0.22762	0.112432	2.02452	0.0429169	0.999934	348	431	489	464	523	537	459.276	0.238511	0.11394	2.09331	0.0363219	0.999979	603	484	485	325	527	439	463.413	0.260301	0.188353	1.38198	0.166977	0.489034	572	479	467	292	502	434	442.66	0.218668	0.184718	1.18379
comp166459_c0_seq1				168	176	194	121	178	142	161.148	-0.329242	0.170764	-1.92806	0.0538483	0.999934	169	190	205	124	185	141	166.85	-0.358313	0.171178	-2.09321	0.03633	0.999979	65	117	62	49	196	110	97.8305	0.881095	0.391238	2.25207	0.024318	0.189947	68	124	64	50	201	114	101.287	0.842368	0.39416	2.13712
comp195270_c1_seq1				14	10	3	0	2	6	5.97975	-1.12298	0.616943	-1.82023	0.0687243	0.999934	14	8	4	0	2	4	5.46719	-1.28062	0.612023	-2.09244	0.0363988	0.999979	8	6	9	2	2	6	5.04922	-0.451664	0.662445	-0.681813	0.495357	NA	6	6	8	2	2	4	4.29428	-0.523945	0.674997	-0.776218
comp206584_c0_seq1	Sb01g004330.1	sem anotacao	Photosystem I reaction center subunit II n=4 Tax=Zea mays RepID=B6SKI1_MAIZE	4769	6246	8199	4884	6566	5567	5926.54	-0.202953	0.0936453	-2.16725	0.0302158	0.999934	4580	6133	7893	4680	6382	5406	5739.01	-0.196526	0.0939239	-2.0924	0.0364028	0.999979	3044	6317	5029	2834	2880	3731	3890.82	-0.0312899	0.329909	-0.094844	0.924439	0.978737	2968	6192	4922	2783	2793	3659	3807.48	-0.0422204	0.328901	-0.128368
comp204716_c0_seq1	Sb02g024140.1	similar to Putative trehalose-6-phosphate synthase/phosphatase	Putative uncharacterized protein Sb02g024140 n=1 Tax=Sorghum bicolor RepID=C5XC45_SORBI	458	589	761	515	551	437	544.385	-0.283627	0.132032	-2.14816	0.0317007	0.999934	448	597	755	511	547	430	540.824	-0.282526	0.135029	-2.09234	0.0364081	0.999979	916	811	1121	1056	2008	1197	1205.57	1.08965	0.215143	5.06476	4.08923e-07	5.75552e-05	925	815	1117	1051	2012	1200	1206.15	1.07515	0.213498	5.03588
comp179200_c0_seq1				13	7	21	0	6	8	8.89737	-1.13076	0.576087	-1.96283	0.0496664	0.999934	14	8	20	0	4	9	8.97912	-1.2017	0.574373	-2.0922	0.0364204	0.999979	9	14	11	4	3	6	7.31379	-0.627856	0.612734	-1.02468	0.305514	NA	9	16	11	4	3	5	7.42709	-0.778931	0.617325	-1.26178
comp202257_c0_seq1				31	41	41	56	55	66	47.7689	0.579709	0.294213	1.97037	0.0487955	0.999934	30	41	42	57	56	68	48.4348	0.618315	0.295551	2.09208	0.0364314	0.999979	60	48	56	15	26	34	36.4396	-0.551784	0.363119	-1.51957	0.12862	0.435166	60	46	54	16	26	33	36.0061	-0.523411	0.362234	-1.44495
comp198603_c0_seq1	Sb05g002760.1	similar to OSIGBa0096F13.7 protein	Ribose-5-phosphate isomerase n=2 Tax=Andropogoneae RepID=B6U823_MAIZE	387	337	503	290	419	364	377.229	-0.233018	0.132488	-1.75879	0.078614	0.999934	359	323	456	255	369	333	344.262	-0.2835	0.135522	-2.09191	0.0364468	0.999979	205	115	243	87	112	170	147.559	-0.0281085	0.327893	-0.0857245	0.931685	0.9811	186	114	217	77	108	158	136.02	-0.0353253	0.313361	-0.11273
comp181213_c0_seq1				1	1	8	0	0	1	1.71488	-0.9362	0.598196	-1.56504	0.117574	0.999934	2	1	8	0	0	0	1.74459	-1.21919	0.582893	-2.09162	0.0364726	0.999979	2	0	0	0	0	0	0.252181	-0.23651	0.397655	-0.59476	0.552004	NA	2	0	0	0	0	0	0.253751	-0.225049	0.386054	-0.582947
comp160844_c0_seq1				0	8	4	0	0	0	1.96729	-1.27441	0.59579	-2.13903	0.0324333	0.999934	0	8	4	0	0	0	1.94509	-1.21518	0.581238	-2.09068	0.0365572	0.999979	0	0	0	0	2	0	0.308763	0.314439	0.431614	0.72852	0.466295	NA	0	0	0	0	2	0	0.3099	0.297086	0.418974	0.70908
comp133316_c0_seq1	Sb04g011150.1	similar to Putative uncharacterized protein	Putative uncharacterized protein Sb04g011150 n=1 Tax=Sorghum bicolor RepID=C5Y063_SORBI	0	0	0	4	2	4	1.66671	1.26577	0.597994	2.11669	0.0342861	0.999934	0	0	0	4	2	4	1.67285	1.22248	0.584755	2.09058	0.0365657	0.999979	9	4	0	0	3	0	2.18494	-0.645483	0.709417	-0.909879	0.362887	NA	9	4	0	0	4	0	2.34998	-0.501226	0.701275	-0.714736
comp194443_c0_seq1				0	0	0	4	2	4	1.66671	1.26577	0.597994	2.11669	0.0342861	0.999934	0	0	0	4	2	4	1.67285	1.22248	0.584755	2.09058	0.0365657	0.999979	6	2	0	0	2	0	1.3588	-0.497215	0.680855	-0.730281	0.465219	NA	6	2	0	0	2	0	1.3653	-0.48335	0.670306	-0.721088
comp151621_c0_seq1	Sb02g005590.1	similar to Putative translation elongation factor EF-1 alpha	Uncharacterized protein n=1 Tax=Setaria italica RepID=K3ZQ61_SETIT	0	0	0	4	2	4	1.66671	1.26577	0.597994	2.11669	0.0342861	0.999934	0	0	0	4	2	4	1.67285	1.22248	0.584755	2.09058	0.0365657	0.999979	2	0	4	1	0	2	1.42469	-0.11415	0.70642	-0.16159	0.871629	NA	2	0	2	1	0	2	1.16167	0.0877636	0.685143	0.128095
comp138590_c0_seq1				4	2	5	0	0	0	1.82558	-1.36471	0.605242	-2.25481	0.0241452	0.999934	3	2	5	0	0	0	1.64407	-1.22035	0.583878	-2.09008	0.036611	0.999979	2	0	2	0	0	0	0.513376	-0.566669	0.562622	-1.00719	0.313843	NA	1	0	2	0	0	0	0.389294	-0.433666	0.507522	-0.854478
comp198923_c0_seq1	Sb03g030270.1	similar to 50S ribosomal protein L12, chloroplast precursor	50S ribosomal protein L12-1 n=5 Tax=Panicoideae RepID=B6SR22_MAIZE	613	807	1133	646	813	732	775.747	-0.241837	0.122373	-1.97622	0.0481298	0.999934	602	814	1123	623	808	710	765.345	-0.260018	0.124507	-2.08839	0.0367625	0.999979	123	447	307	219	124	252	247.782	0.053567	0.460176	0.116405	0.907331	0.973088	122	431	305	217	115	249	242.361	0.0460944	0.461472	0.0998855
comp177580_c0_seq1	Sb09g001050.1	similar to Substilin /chymotrypsin-like inhibitor	Putative uncharacterized protein Sb09g001050 n=1 Tax=Sorghum bicolor RepID=C5YYF3_SORBI	157	117	298	124	196	113	163.243	-0.409123	0.240291	-1.70261	0.0886407	0.999934	151	119	270	110	175	98	150.494	-0.49838	0.238832	-2.08674	0.0369114	0.999979	11	9	20	9	5	9	10.2522	-0.126513	0.578742	-0.2186	0.826961	NA	11	12	16	9	5	10	10.3557	-0.0715125	0.567119	-0.126098
comp184228_c0_seq1				7	5	8	17	15	18	11.5434	1.03174	0.50563	2.04051	0.0412997	0.999934	8	4	7	18	14	18	11.4748	1.06969	0.512659	2.08656	0.0369278	0.999979	21	18	10	5	20	3	11.6187	-0.287331	0.594144	-0.483604	0.628667	NA	21	17	9	6	20	2	11.4571	-0.22543	0.61485	-0.366643
comp157299_c0_seq1				0	0	0	6	2	2	1.71309	1.26088	0.597214	2.11126	0.0347497	0.999934	0	0	0	6	2	2	1.72097	1.21827	0.584017	2.08602	0.0369769	0.999979	2	0	0	0	0	0	0.252181	-0.23651	0.397655	-0.59476	0.552004	NA	2	0	0	0	0	0	0.253751	-0.225049	0.386054	-0.582947
comp179590_c0_seq1				2	6	1	0	0	0	1.54186	-1.16243	0.586475	-1.98207	0.0474717	0.999934	2	6	2	0	0	0	1.6772	-1.21617	0.583222	-2.08527	0.0370452	0.999979	0	0	1	0	0	0	0.130597	-0.131288	0.306432	-0.428441	0.66833	NA	0	0	2	0	0	0	0.262419	-0.231231	0.390586	-0.592011
comp191012_c1_seq1				2	6	2	0	1	0	1.83994	-1.05256	0.608968	-1.72843	0.0839115	0.999934	2	6	2	0	0	0	1.6772	-1.21617	0.583222	-2.08527	0.0370452	0.999979	0	5	2	4	0	1	2.28063	0.119024	0.718473	0.165663	0.868422	NA	0	4	2	1	0	1	1.31017	-0.317347	0.688858	-0.460685
comp207065_c0_seq1	Sb03g034050.1	similar to Putative enthoprotin	Putative uncharacterized protein Sb03g034050 n=1 Tax=Sorghum bicolor RepID=C5XJ71_SORBI	15	19	23	25	35	44	26.2299	0.74389	0.380105	1.95706	0.0503399	0.999934	15	18	24	28	34	45	26.8095	0.790915	0.379345	2.08495	0.0370738	0.999979	23	32	43	16	52	45	34.083	0.619418	0.412612	1.50121	0.133301	0.442161	24	33	37	16	56	47	34.5492	0.725599	0.408345	1.77693
comp186648_c0_seq1	Sb03g011310.1	similar to Ribosomal protein, chloroplast-like	50S ribosomal protein L40 n=2 Tax=Zea mays RepID=B4FIS3_MAIZE	544	622	866	486	697	575	619.893	-0.241838	0.116286	-2.07968	0.0375544	0.999934	502	600	819	459	644	540	583.388	-0.249006	0.119444	-2.0847	0.0370965	0.999979	228	553	419	270	243	379	347.426	0.139167	0.375857	0.370265	0.711185	0.897018	209	520	397	257	235	364	329.486	0.155874	0.376157	0.414384
comp185633_c0_seq1	Sb07g024140.2	sem anotacao	Uncharacterized protein n=9 Tax=Poaceae RepID=I1I9H0_BRADI	543	549	680	421	612	516	545.422	-0.237613	0.10669	-2.22714	0.0259378	0.999934	556	575	702	442	640	529	566.026	-0.222041	0.10651	-2.0847	0.037097	0.999979	656	747	648	327	691	561	578.76	0.123368	0.210861	0.585067	0.558503	0.819092	667	773	674	338	716	578	597.641	0.116207	0.210233	0.552753
comp200587_c1_seq1				26	24	23	10	8	14	17.5691	-1.05206	0.445728	-2.36031	0.0182597	0.999934	25	22	25	12	10	13	17.8513	-0.913764	0.438348	-2.08456	0.037109	0.999979	9	17	1	6	14	5	8.50737	0.248149	0.665805	0.372706	0.709367	NA	10	14	0	4	11	6	7.24216	0.163012	0.694043	0.234873
comp193744_c0_seq1				30	75	132	53	49	50	63.0628	-0.576269	0.334933	-1.72055	0.085333	0.999934	32	80	113	44	48	43	58.4815	-0.675032	0.323826	-2.08455	0.0371099	0.999979	0	16	23	6	11	14	11.3262	0.113183	0.680752	0.166262	0.867951	NA	0	14	23	8	10	14	11.4183	0.217398	0.67852	0.3204
comp192950_c0_seq1	Sb04g028610.1	similar to Putative dehydrogenase	Uncharacterized protein n=3 Tax=Panicoideae RepID=K3YSR2_SETIT	1224	1335	1586	1129	1427	1221	1303.29	-0.172265	0.0773453	-2.22722	0.0259328	0.999934	1217	1337	1588	1133	1423	1219	1303.37	-0.163538	0.0784525	-2.08455	0.0371102	0.999979	784	781	771	746	1236	981	893.979	0.87086	0.176399	4.93688	7.93843e-07	9.9382e-05	785	780	775	747	1234	980	893.771	0.857602	0.174095	4.92606
comp181312_c1_seq1				0	0	0	3	3	5	1.79147	1.344	0.604496	2.22334	0.0261926	0.999934	0	0	0	3	3	4	1.63732	1.21819	0.584498	2.08416	0.0371453	0.999979	0	0	2	0	1	0	0.415576	-0.0873961	0.4975	-0.17567	0.860553	NA	0	0	2	0	1	0	0.417369	-0.084377	0.48459	-0.17412
comp172954_c0_seq1	Sb06g002210.1	similar to H0512B01.12 protein	Putative D-mannose binding lectin family receptor-like protein kinase n=2 Tax=Andropogoneae RepID=K7U294_MAIZE	4	4	5	0	2	2	2.78269	-0.846092	0.631811	-1.33915	0.180521	0.999934	4	4	5	0	1	0	2.31254	-1.27525	0.612258	-2.08287	0.0372633	0.999979	4	0	5	0	3	5	2.55961	0.147875	0.730731	0.202366	0.83963	NA	4	0	6	0	2	2	1.97676	-0.362086	0.717906	-0.504365
comp185979_c0_seq1	Sb10g022420.2	similar to Protein kinase domain containing protein, expressed	Putative uncharacterized protein Sb04g003073 (Fragment) n=1 Tax=Sorghum bicolor RepID=C5XUI2_SORBI	15	27	34	5	17	17	18.6126	-0.856976	0.453572	-1.88939	0.0588393	0.999934	16	28	35	6	17	15	18.96	-0.927653	0.445424	-2.08263	0.0372851	0.999979	15	16	14	6	12	6	10.694	-0.325551	0.532426	-0.611448	0.540903	NA	14	16	14	6	12	6	10.5825	-0.305136	0.538312	-0.566839
comp199879_c0_seq1	Sb04g001010.1	similar to SNF2 domain/helicase domain-containing protein-like	Uncharacterized protein n=2 Tax=Panicoideae RepID=K3ZPW1_SETIT	2608	2704	3016	2827	3148	3520	2938.12	0.149245	0.0757319	1.9707	0.0487579	0.999934	2611	2731	3018	2837	3164	3530	2952.1	0.156784	0.0753522	2.08068	0.0374629	0.999979	7001	4321	6179	2401	3935	3108	4174.06	-0.322865	0.198246	-1.62861	0.103396	0.394625	7024	4327	6184	2420	3952	3144	4197.9	-0.325398	0.197436	-1.64812
comp204982_c0_seq1	Sb01g042990.1	similar to Expressed protein	Uncharacterized protein n=1 Tax=Setaria italica RepID=K4A4S6_SETIT	1153	1393	1417	1276	1595	1722	1406.6	0.168835	0.0881893	1.91446	0.0555611	0.999934	1144	1390	1407	1269	1590	1720	1401.42	0.180868	0.0869383	2.08042	0.037487	0.999979	1779	1433	1641	928	1665	1156	1377.79	0.165024	0.173011	0.953836	0.340167	0.673664	1777	1430	1642	928	1659	1162	1378.19	0.156241	0.171734	0.909782
comp198104_c0_seq1				279	336	301	341	348	423	335.186	0.236192	0.141987	1.66347	0.0962174	0.999934	224	299	262	312	305	383	295.007	0.317182	0.15254	2.07934	0.0375863	0.999979	367	247	309	108	201	156	212.85	-0.439361	0.217652	-2.01864	0.0435246	0.259529	300	209	282	94	163	131	181.132	-0.480153	0.221607	-2.16669
comp198641_c0_seq1				40	64	66	31	41	34	45.3442	-0.672251	0.303934	-2.21183	0.0269785	0.999934	30	53	59	23	35	27	37.0801	-0.703298	0.338248	-2.07924	0.0375952	0.999979	78	63	58	32	55	33	50.1269	-0.17813	0.325083	-0.547951	0.583725	0.833934	60	47	51	26	48	27	40.7861	-0.111783	0.344348	-0.324622
comp199677_c2_seq1			Uncharacterized protein n=1 Tax=Zea mays RepID=K7UQG4_MAIZE	0	0	0	4	3	2	1.49516	1.17272	0.589127	1.9906	0.0465244	0.999934	0	0	0	4	4	2	1.6499	1.21423	0.583992	2.0792	0.0375994	0.999979	2	2	4	0	2	0	1.37683	-0.618206	0.715631	-0.86386	0.387665	NA	2	2	4	0	2	0	1.38264	-0.605243	0.707483	-0.855488
comp182984_c0_seq1	Sb05g027740.1	similar to GRAS family transcription factor, putative	Uncharacterized protein n=1 Tax=Setaria italica RepID=K3ZHD3_SETIT	0	0	0	3	4	2	1.46016	1.15897	0.587698	1.97204	0.0486047	0.999934	0	0	0	4	4	2	1.6499	1.21423	0.583992	2.0792	0.0375994	0.999979	1	2	8	2	6	0	2.93959	0.0117388	0.73152	0.0160472	0.987197	NA	2	3	8	2	8	0	3.53106	0.0325577	0.723368	0.0450085
comp176931_c1_seq1				0	0	0	3	4	2	1.46016	1.15897	0.587698	1.97204	0.0486047	0.999934	0	0	0	4	4	2	1.6499	1.21423	0.583992	2.0792	0.0375994	0.999979	3	0	0	0	4	2	1.37144	0.450492	0.683415	0.659178	0.509781	NA	3	0	0	0	2	1	0.876576	0.106114	0.625238	0.169718
comp923684_c0_seq1				0	0	0	3	2	3	1.32401	1.07639	0.57833	1.86121	0.0627143	0.999934	0	0	0	4	4	2	1.6499	1.21423	0.583992	2.0792	0.0375994	0.999979	3	0	3	0	0	2	1.14571	-0.294812	0.669218	-0.440532	0.659552	NA	1	0	2	0	0	2	0.761393	-0.0102657	0.610722	-0.0168092
comp1762502_c0_seq1	Sb07g009560.1	weakly similar to RIX4	Putative uncharacterized protein Sb07g009560 n=1 Tax=Sorghum bicolor RepID=C5YJX0_SORBI	0	1	0	5	4	2	1.99691	1.10723	0.615371	1.79929	0.0719727	0.999934	0	0	0	4	4	2	1.6499	1.21423	0.583992	2.0792	0.0375994	0.999979	8	0	0	0	4	2	2.0019	0.00568949	0.695224	0.00818368	0.99347	NA	8	0	0	0	2	2	1.697	-0.167018	0.67375	-0.247893
comp152280_c0_seq1	Sb08g006355.1	similar to Os12g0202900 protein	Putative uncharacterized protein Sb08g006355 (Fragment) n=1 Tax=Sorghum bicolor RepID=C5YTK2_SORBI	1	0	0	4	4	2	1.82643	1.01214	0.610448	1.65803	0.097312	0.999934	0	0	0	4	4	2	1.6499	1.21423	0.583992	2.0792	0.0375994	0.999979	0	2	2	0	4	0	1.17221	0.0743431	0.665708	0.111675	0.911081	NA	0	2	2	0	3	0	1.02142	-0.042295	0.643525	-0.065724
comp190456_c0_seq1	Sb02g018650.1	similar to Putative uncharacterized protein	Putative uncharacterized protein Sb02g018650 n=1 Tax=Sorghum bicolor RepID=C5X861_SORBI	472	561	753	400	627	494	540.278	-0.26804	0.124937	-2.1454	0.0319212	0.999934	445	540	707	364	599	470	510.536	-0.270412	0.130137	-2.07789	0.0377192	0.999979	150	301	238	168	177	285	221.132	0.403445	0.353442	1.14148	0.253672	0.594298	148	293	221	158	168	271	210.516	0.371486	0.350773	1.05905
comp192710_c0_seq1				6	0	2	1	0	0	1.5831	-0.775354	0.581485	-1.3334	0.182399	0.999934	7	1	2	0	0	0	1.76221	-1.20932	0.582007	-2.07785	0.0377236	0.999979	4	0	5	0	2	1	1.65394	-0.450064	0.71779	-0.627013	0.530651	NA	4	0	6	0	1	2	1.82181	-0.488042	0.712467	-0.685003
comp104702_c0_seq1				6	5	7	1	3	0	3.63182	-1.15432	0.630133	-1.83187	0.0669714	0.999934	6	3	7	1	1	0	3.00012	-1.29171	0.621664	-2.07783	0.0377252	0.999979	6	1	2	2	4	2	2.7066	0.227879	0.72195	0.315643	0.752273	NA	8	0	2	2	4	3	3.00218	0.224343	0.725028	0.309426
comp128123_c0_seq1				4	8	6	2	0	0	3.36669	-1.3985	0.631926	-2.21307	0.0268926	0.999934	4	8	5	2	0	0	3.20273	-1.29133	0.621569	-2.07753	0.0377531	0.999979	12	2	12	3	2	2	4.88157	-0.809571	0.691851	-1.17015	0.241939	NA	12	2	11	2	2	2	4.48876	-0.923329	0.695562	-1.32746
comp199189_c0_seq1	Sb02g013070.1	similar to Putative tyrosine specific protein phosphatase protein	Tyrosine specific protein phosphatase family protein n=2 Tax=Zea mays RepID=B6TFU8_MAIZE	81	116	90	65	77	75	83.4438	-0.432535	0.237117	-1.82414	0.0681311	0.999934	84	119	88	55	75	78	82.4807	-0.506517	0.243831	-2.07732	0.0377718	0.999979	65	44	57	51	135	67	69.5204	1.05204	0.320132	3.28628	0.00101519	0.026179	63	45	50	51	136	76	70.3285	1.163	0.31286	3.71733
comp193391_c0_seq1				239	322	350	190	299	250	270.306	-0.341486	0.148393	-2.30123	0.0213787	0.999934	222	309	331	176	286	243	256.489	-0.321501	0.154803	-2.07684	0.037816	0.999979	236	365	212	123	262	240	230.292	0.102571	0.304102	0.337291	0.735898	0.907845	235	366	216	123	266	239	231.297	0.0909409	0.301424	0.301704
comp202493_c0_seq1	Sb01g008430.1	similar to Os03g0744300 protein	Uncharacterized protein n=4 Tax=Setaria italica RepID=K4A5C0_SETIT	1083	1186	1317	1230	1406	1433	1260.85	0.143484	0.0783246	1.83191	0.0669649	0.999934	1051	1185	1293	1210	1405	1419	1246.19	0.161819	0.0779234	2.07665	0.0378342	0.999979	1530	958	1453	607	1167	846	1028.92	-0.0483622	0.206125	-0.234626	0.814499	0.939568	1526	957	1444	606	1160	850	1027.4	-0.0557726	0.204724	-0.272428
comp203189_c1_seq1	Sb07g001420.1	weakly similar to Putative uncharacterized protein	Uncharacterized protein (Fragment) n=2 Tax=Triticum aestivum RepID=W5DF10_WHEAT	11	18	7	24	27	25	18.522	0.871395	0.445481	1.95608	0.0504561	0.999934	6	16	6	17	24	26	15.547	0.992774	0.478261	2.0758	0.0379125	0.999979	24	34	36	10	15	13	20.2192	-0.688489	0.445213	-1.54643	0.122002	0.425866	18	27	26	10	6	12	15.5625	-0.636927	0.519856	-1.2252
comp204361_c3_seq1	Sb04g005900.1	similar to Chromosome chr17 scaffold_16, whole genome shotgun sequence	Uncharacterized protein n=4 Tax=Panicoideae RepID=K3YPU2_SETIT	788	785	1010	684	888	710	800.138	-0.216719	0.0960052	-2.25737	0.0239849	0.999934	769	782	1005	679	883	702	793.168	-0.204853	0.0987486	-2.07449	0.0380337	0.999979	779	678	756	337	447	475	547.171	-0.239772	0.201277	-1.19125	0.233554	0.571917	784	683	754	343	448	479	551.167	-0.242323	0.200141	-1.21076
comp204905_c0_seq1	Sb06g025690.1	similar to OSIGBa0139P06.1 protein	Uncharacterized protein n=2 Tax=Panicoideae RepID=K3Y5N5_SETIT	138	151	192	195	236	192	181.184	0.33304	0.163712	2.03431	0.0419207	0.999934	132	150	193	194	234	190	179.494	0.348431	0.168019	2.07376	0.0381019	0.999979	287	196	199	221	160	283	229.452	0.568242	0.335822	1.69209	0.0906286	0.371855	289	195	195	221	160	280	228.24	0.556088	0.335153	1.65921
comp167444_c0_seq1				11	9	8	0	1	6	5.86159	-1.26491	0.612852	-2.06398	0.03902	0.999934	11	8	7	0	1	5	5.37751	-1.26709	0.611317	-2.07271	0.0381988	0.999979	4	0	4	5	4	2	3.39227	0.657599	0.722536	0.910126	0.362756	NA	4	0	4	3	4	2	2.84444	0.42447	0.72322	0.586916
comp192656_c0_seq1	Sb01g000990.1	similar to Ankyrin repeat domain protein 2, putative, expressed	Ankyrin repeat domain-containing protein 2 n=2 Tax=Andropogoneae RepID=B4FRE3_MAIZE	2673	3257	4332	2626	3576	3075	3197.54	-0.176683	0.0891014	-1.98294	0.0473742	0.999934	2593	3311	4258	2547	3471	3054	3149.28	-0.186749	0.0901055	-2.07256	0.0382131	0.999979	3068	3893	3782	1626	1709	2466	2625.34	-0.296999	0.27099	-1.09598	0.27309	0.613187	3076	3926	3849	1612	1694	2516	2644.02	-0.318832	0.270865	-1.17709
comp173905_c0_seq1				13	2	8	2	4	0	4.88351	-1.12385	0.625424	-1.79694	0.0723457	0.999934	12	2	8	2	2	0	4.4239	-1.28521	0.620468	-2.07135	0.038326	0.999979	3	3	2	3	2	0	2.21188	-0.00805207	0.731621	-0.0110058	0.991219	NA	4	4	2	2	2	0	2.21493	-0.364681	0.726661	-0.501858
comp207852_c0_seq1	Sb05g026480.1	similar to NBS-LRR-like protein B	Putative uncharacterized protein Sb05g026480 n=1 Tax=Sorghum bicolor RepID=C5Y7W2_SORBI	1542	1885	1770	1716	2151	2261	1863.83	0.19032	0.0870993	2.18509	0.0288823	0.999934	1289	1670	1509	1466	1814	1960	1598.44	0.192397	0.0929191	2.07059	0.0383971	0.999979	1756	1923	1941	1115	1707	1284	1567.82	0.0963364	0.197542	0.487676	0.625779	0.856354	1580	1751	1753	1006	1523	1151	1413.18	0.0738064	0.198931	0.371015
comp164976_c1_seq1				2	9	9	4	0	0	3.98716	-1.08366	0.631828	-1.71511	0.086325	0.999934	3	9	9	3	0	0	3.97354	-1.28836	0.622373	-2.07008	0.0384446	0.999979	0	9	1	0	0	0	1.45131	-1.03123	0.663004	-1.55539	0.119853	NA	0	11	1	1	0	0	2.02244	-0.796967	0.68175	-1.169
comp194695_c0_seq1	Sb10g026450.1	similar to RISBZ5	Putative uncharacterized protein Sb10g026450 n=1 Tax=Sorghum bicolor RepID=C5Z7B6_SORBI	521	464	569	426	509	443	484.217	-0.213966	0.113084	-1.8921	0.0584773	0.999934	541	488	579	430	511	458	497.383	-0.234889	0.113491	-2.06967	0.0384832	0.999979	219	330	266	192	923	298	361.943	1.09717	0.381943	2.8726	0.00407107	0.0671312	229	334	273	199	957	302	372.879	1.09772	0.382161	2.8724
comp119660_c0_seq1	Sb01g012380.1	similar to Putative uncharacterized protein	Os03g0669300 protein n=1 Tax=Oryza sativa subsp. japonica RepID=Q0DPR0_ORYSJ	175	185	254	162	206	175	189.891	-0.207959	0.161275	-1.28947	0.197235	0.999934	189	226	268	161	212	183	203.624	-0.321314	0.155262	-2.0695	0.0384995	0.999979	226	110	195	105	110	146	143.328	0.0522475	0.317127	0.164753	0.869139	0.95905	268	129	218	118	130	181	167.659	0.068315	0.311601	0.219239
comp197797_c0_seq1	Sb02g040350.1	similar to Putative uncharacterized protein	Arginine/serine-rich splicing factor SCL25B transcript I n=6 Tax=Panicoideae RepID=B6U7F9_MAIZE	477	630	724	476	618	566	572.705	-0.175514	0.110411	-1.58964	0.111916	0.999934	454	618	699	440	569	521	541.757	-0.2353	0.113765	-2.0683	0.0386119	0.999979	1761	1323	1639	695	1349	993	1215.76	-0.104377	0.171517	-0.608555	0.542819	0.811718	1686	1282	1598	639	1275	967	1164.31	-0.146005	0.170742	-0.855122
comp207775_c2_seq1	Sb01g028683.1	similar to Putative uncharacterized protein	350B26C PREDICTED: uncharacterized protein LOC101761353 n=1 Tax=Setaria italica RepID=UPI000350B26C	1267	1492	1498	1484	1661	1754	1509.51	0.162539	0.0825595	1.96875	0.0489813	0.999934	1234	1470	1459	1445	1629	1708	1475.56	0.168163	0.0813053	2.06829	0.0386129	0.999979	3838	2100	3362	985	2176	1356	2092.15	-0.501682	0.238016	-2.10777	0.035051	0.232071	3800	2096	3341	973	2163	1327	2076.83	-0.519818	0.23884	-2.17643
comp205435_c0_seq1	Sb03g046040.1	similar to Response regulator 5	Putative uncharacterized protein Sb03g046040 n=1 Tax=Sorghum bicolor RepID=C5XHX8_SORBI	475	404	531	356	451	434	437.003	-0.226035	0.119426	-1.89267	0.0584013	0.999934	423	350	436	287	377	363	369.463	-0.27439	0.132701	-2.06773	0.0386656	0.999979	130	182	140	166	409	278	222.302	1.34606	0.271254	4.96235	6.96465e-07	8.99059e-05	119	147	116	149	364	230	191.869	1.38638	0.264228	5.24688
comp202957_c0_seq1	Sb02g024630.1	similar to Putative uncharacterized protein	Uncharacterized protein n=3 Tax=Andropogoneae RepID=B4FG35_MAIZE	283	295	361	239	253	289	283.799	-0.296079	0.13766	-2.1508	0.031492	0.999934	279	296	358	236	251	289	282.113	-0.288454	0.139679	-2.06512	0.0389115	0.999979	247	265	232	148	215	282	227.11	0.326548	0.259083	1.2604	0.207525	0.541615	250	268	234	146	213	284	227.597	0.294557	0.259072	1.13697
comp151499_c0_seq1				153	177	190	105	176	129	152.669	-0.385937	0.181645	-2.12467	0.0336138	0.999934	130	179	196	99	168	124	146.601	-0.396323	0.191941	-2.06481	0.0389407	0.999979	127	854	344	200	78	177	286.44	-0.629494	0.668584	-0.941532	0.346432	0.678313	121	726	326	188	83	172	261.164	-0.564276	0.648476	-0.870157
comp191364_c0_seq1				224	177	255	141	215	160	192.751	-0.387619	0.172742	-2.24392	0.0248375	0.999934	206	180	239	133	213	153	184.871	-0.361154	0.174943	-2.06441	0.0389788	0.999979	162	143	175	128	159	186	158.88	0.535838	0.249321	2.14919	0.0316196	0.219406	162	142	170	125	155	184	156.17	0.514523	0.248279	2.07236
comp184970_c0_seq1				4	4	12	2	2	0	3.87992	-1.20084	0.629515	-1.90756	0.0564478	0.999934	4	4	12	0	3	0	3.66615	-1.28496	0.622437	-2.0644	0.0389798	0.999979	13	14	6	2	3	9	7.17969	-0.527466	0.641663	-0.822029	0.41106	NA	12	14	8	2	2	8	6.97633	-0.711239	0.643991	-1.10442
comp106719_c0_seq1				6	1	5	0	2	0	2.31727	-1.00033	0.620835	-1.61126	0.107123	0.999934	6	2	5	0	1	0	2.34654	-1.26121	0.610986	-2.06423	0.0389961	0.999979	0	0	0	0	2	0	0.308763	0.314439	0.431614	0.72852	0.466295	NA	0	0	0	0	2	0	0.3099	0.297086	0.418974	0.70908
comp203062_c1_seq1				59	98	108	115	143	126	106.097	0.489652	0.217211	2.25426	0.0241796	0.999934	41	80	92	103	117	93	86.0735	0.522127	0.252981	2.0639	0.0390272	0.999979	118	75	85	33	58	49	64.2004	-0.425087	0.298397	-1.42457	0.154282	0.472198	102	59	74	22	40	35	50.0528	-0.701562	0.331999	-2.11314
comp195939_c1_seq1	Sb02g038690.1	similar to Putative uncharacterized protein OSJNBb0039M16.34	Uncharacterized protein n=1 Tax=Zea mays RepID=C0HF05_MAIZE	2	10	4	14	17	13	9.8289	1.06341	0.544715	1.95224	0.0509101	0.999934	2	10	4	14	18	14	10.138	1.11354	0.539689	2.0633	0.0390841	0.999979	17	3	32	5	15	8	11.9536	-0.285281	0.619265	-0.460676	0.645031	NA	17	2	28	5	14	8	11.1496	-0.208315	0.633227	-0.328974
comp199932_c0_seq1	Sb04g037820.1	similar to Putative O-diphenol-O-methyl transferase	Caffeic acid 3-O-methyltransferase n=2 Tax=Andropogoneae RepID=C0HEH4_MAIZE	998	1009	1263	933	1137	979	1040.25	-0.137874	0.0844871	-1.63189	0.102702	0.999934	889	952	1150	824	1000	871	936.806	-0.178729	0.0866237	-2.06328	0.0390864	0.999979	934	1204	895	470	868	806	825.725	0.0112029	0.234542	0.0477652	0.961903	0.991509	849	1085	804	452	793	742	757.288	0.0441302	0.230487	0.191465
comp185836_c0_seq1				3	7	4	0	2	0	2.6423	-1.17761	0.628282	-1.87433	0.0608845	0.999934	3	7	3	0	1	0	2.32896	-1.25942	0.610994	-2.06127	0.0392778	0.999979	0	2	0	0	0	3	0.856961	0.193339	0.584053	0.331029	0.740622	NA	0	2	0	0	0	3	0.852299	0.181229	0.569867	0.31802
comp175402_c0_seq1	Sb06g026780.1	similar to OSJNBb0016D16.7 protein	Putative uncharacterized protein Sb06g026780 n=1 Tax=Sorghum bicolor RepID=C5YEN9_SORBI	0	1	0	2	6	6	2.38299	1.29762	0.624114	2.07914	0.0376043	0.999934	0	1	0	2	6	6	2.38632	1.26144	0.612326	2.06008	0.0393905	0.999979	3	23	26	12	4	0	11.0601	-0.570425	0.709125	-0.804406	0.421163	NA	4	23	27	11	6	0	11.37	-0.615996	0.695743	-0.885378
comp178449_c0_seq1				0	1	0	2	5	5	2.07528	1.15863	0.618219	1.87413	0.060912	0.999934	0	1	0	2	6	6	2.38632	1.26144	0.612326	2.06008	0.0393905	0.999979	5	4	2	0	0	2	1.85428	-0.812397	0.727242	-1.11709	0.263954	NA	4	3	2	0	0	3	1.76929	-0.441029	0.716645	-0.615408
comp125314_c0_seq1				3	0	9	0	0	0	1.90104	-1.23936	0.592471	-2.09184	0.0364527	0.999934	3	0	9	0	0	0	1.91254	-1.19166	0.578787	-2.0589	0.0395039	0.999979	2	9	4	2	2	0	2.95298	-0.713162	0.729076	-0.978173	0.327989	NA	2	7	4	2	2	0	2.66482	-0.585514	0.725752	-0.806769
comp179937_c0_seq1				0	2	0	4	5	6	2.77178	1.18786	0.629947	1.88565	0.0593419	0.999934	0	2	0	4	5	8	3.09344	1.27884	0.621174	2.05875	0.0395185	0.999979	5	1	1	1	6	4	2.85985	0.64782	0.723736	0.895105	0.370731	NA	6	1	1	1	6	5	3.17289	0.607048	0.718858	0.844462
comp190739_c0_seq1	Sb09g007920.1	similar to Hydrolase, alpha/beta fold family protein, putative, expressed	Catalytic/ hydrolase n=3 Tax=Zea mays RepID=B4FMK4_MAIZE	298	333	461	265	362	278	327.179	-0.301235	0.138434	-2.17601	0.0295542	0.999934	290	338	452	261	362	275	324.218	-0.289422	0.140586	-2.05868	0.0395248	0.999979	258	254	310	146	205	232	225.586	0.0597846	0.233661	0.25586	0.798059	0.932586	262	253	315	146	204	233	226.658	0.035781	0.232097	0.154164
comp201975_c2_seq1	Sb09g001310.1	similar to Putative amino acid selective channel protein	Amino acid selective channel protein n=5 Tax=Andropogoneae RepID=B6TFZ9_MAIZE	296	338	426	280	345	307	327.275	-0.217582	0.127441	-1.70732	0.0877634	0.999934	291	356	435	275	337	300	327.718	-0.268422	0.130543	-2.0562	0.0397636	0.999979	270	332	350	135	250	290	258.591	0.0201444	0.260189	0.0774219	0.938288	0.983235	259	318	356	130	236	287	251.848	-0.00693342	0.267146	-0.0259537
comp197266_c2_seq1				43	46	43	22	36	34	36.9798	-0.536833	0.326728	-1.64306	0.100371	0.999934	46	52	51	20	38	36	39.9925	-0.663316	0.322698	-2.05553	0.0398276	0.999979	22	24	21	34	133	55	49.2334	1.98877	0.402708	4.93848	7.87335e-07	9.92861e-05	22	24	23	36	142	62	52.7193	2.04785	0.397476	5.15215
comp180295_c1_seq1	Sb10g022860.1	similar to Putative uncharacterized protein B1047H05.14	Putative uncharacterized protein Sb10g022860 n=1 Tax=Sorghum bicolor RepID=C5Z564_SORBI	2	14	10	0	2	4	5.19467	-1.23485	0.622475	-1.98377	0.0472818	0.999934	2	12	10	0	0	4	4.53059	-1.27844	0.621957	-2.05551	0.0398295	0.999979	2	7	0	2	0	0	1.82834	-0.430935	0.690776	-0.623842	0.532731	NA	2	7	0	2	0	0	1.83008	-0.419018	0.68058	-0.615678
comp177724_c0_seq1				0	0	0	2	6	4	1.89263	1.39141	0.60778	2.28933	0.0220603	0.999934	0	0	0	2	4	4	1.60178	1.19692	0.582337	2.05537	0.0398433	0.999979	0	3	0	0	1	1	0.782442	-0.0635158	0.619988	-0.102447	0.918402	NA	0	3	0	0	0	0	0.441225	-0.35097	0.463516	-0.757192
comp182409_c0_seq1	Sb03g004860.1	similar to S-receptor kinase-like	Serine/threonine-protein kinase n=4 Tax=Panicoideae RepID=C5XNJ6_SORBI	0	0	0	2	4	4	1.59672	1.24016	0.595724	2.08178	0.0373629	0.999934	0	0	0	2	4	4	1.60178	1.19692	0.582337	2.05537	0.0398433	0.999979	4	0	1	0	0	0	0.634959	-0.643667	0.585481	-1.09938	0.271601	NA	4	0	0	0	0	0	0.507502	-0.394407	0.484658	-0.813784
comp2328125_c0_seq1				0	0	0	2	4	2	1.27722	1.04944	0.574848	1.8256	0.0679105	0.999934	0	0	0	2	4	4	1.60178	1.19692	0.582337	2.05537	0.0398433	0.999979	0	0	0	1	0	0	0.27447	0.273339	0.406403	0.672581	0.501214	NA	0	0	0	2	0	0	0.546804	0.450286	0.49471	0.910202
comp171098_c0_seq1				0	0	0	1	4	3	1.25403	1.0243	0.571291	1.79295	0.0729812	0.999934	0	0	0	2	4	4	1.60178	1.19692	0.582337	2.05537	0.0398433	0.999979	2	7	4	0	0	0	1.80179	-1.57164	0.719519	-2.18429	0.0289411	NA	2	7	4	0	0	0	1.80811	-1.53737	0.712423	-2.15795
comp187203_c0_seq1				0	0	2	4	5	4	2.41081	1.07831	0.626274	1.72179	0.0851078	0.999934	0	0	0	3	5	2	1.61437	1.19668	0.582239	2.05531	0.0398487	0.999979	2	0	1	0	0	0	0.382778	-0.447303	0.517718	-0.86399	0.387594	NA	2	0	2	0	0	0	0.51617	-0.545949	0.550913	-0.990989
comp207498_c0_seq1	Sb04g008780.1	similar to Inwardly rectifying potassium channel	Putative uncharacterized protein Sb04g008780 n=1 Tax=Sorghum bicolor RepID=C5XZ04_SORBI	59	76	98	109	118	102	92.2068	0.457372	0.224396	2.03824	0.0415261	0.999934	55	73	95	104	112	101	88.6592	0.474365	0.230956	2.05392	0.0399833	0.999979	164	113	122	96	219	46	121.993	0.339477	0.409612	0.828776	0.407231	0.725	166	106	119	97	215	43	120.1	0.340882	0.421617	0.80851
comp188952_c0_seq1	Sb01g019380.1	similar to Putative uncharacterized protein OSJNBb0044B19.7	Uncharacterized protein n=2 Tax=Panicoideae RepID=K4AF23_SETIT	178	185	239	227	282	247	222.828	0.28787	0.147234	1.95519	0.0505609	0.999934	178	186	235	230	283	245	223.062	0.305767	0.148889	2.05365	0.0400097	0.999979	227	414	314	111	555	235	290.669	0.280127	0.384782	0.728014	0.466605	0.76631	227	420	309	110	556	239	291.808	0.275276	0.38719	0.710958
comp171587_c0_seq1				0	5	0	10	6	10	5.16898	1.29284	0.625032	2.06844	0.0385984	0.999934	0	5	0	11	5	10	5.20444	1.26932	0.618378	2.05265	0.0401061	0.999979	11	12	6	4	9	3	6.98231	-0.271426	0.619824	-0.437908	0.661453	NA	12	11	4	4	9	3	6.71148	-0.190711	0.638436	-0.298716
comp192217_c0_seq1			Uncharacterized protein n=2 Tax=Zea mays RepID=K7V4W6_MAIZE	61	54	119	120	123	102	94.7195	0.528388	0.251277	2.10281	0.0354822	0.999934	61	59	120	117	128	103	96.2815	0.507785	0.247433	2.05222	0.0401487	0.999979	121	35	129	42	44	29	61.0075	-0.594845	0.447127	-1.33037	0.183396	0.510068	125	35	129	45	47	31	63.2863	-0.532872	0.448506	-1.18811
comp200486_c0_seq1	Sb01g009520.1	similar to Expressed protein	Uncharacterized protein n=1 Tax=Setaria italica RepID=K4AB29_SETIT	3298	4064	4345	3236	3895	3783	3723.84	-0.138348	0.0675194	-2.04901	0.0404608	0.999934	3278	4129	4295	3195	3880	3782	3714.93	-0.13744	0.0669776	-2.05203	0.040167	0.999979	2681	2676	2351	1428	4762	2544	2642.7	0.608096	0.266178	2.28455	0.0223394	0.182189	2612	2623	2337	1431	4731	2565	2625.34	0.62417	0.263425	2.36944
comp176600_c0_seq1	Sb06g021690.1	similar to H0311C03.5 protein	Putative uncharacterized protein n=1 Tax=Oryza sativa subsp. japonica RepID=A3AVB1_ORYSJ	90	102	154	48	111	89	96.4664	-0.507771	0.246715	-2.05813	0.0395781	0.999934	90	101	154	49	108	89	96.0888	-0.506144	0.246685	-2.05178	0.040191	0.999979	43	112	29	73	78	100	76.5051	0.875665	0.465312	1.88189	0.0598512	0.303937	43	112	29	74	77	98	76.1289	0.857079	0.465988	1.83927
comp202536_c0_seq1	Sb06g022370.1	similar to OSJNBa0004N05.20 protein	OSJNBa0004N05.20 protein n=2 Tax=Oryza sativa subsp. japonica RepID=Q7XPY8_ORYSJ	27	28	26	36	60	46	36.4485	0.694886	0.330685	2.10136	0.0356096	0.999934	28	28	26	36	60	46	36.6813	0.682331	0.332589	2.05157	0.0402112	0.999979	42	44	48	17	16	18	28.5382	-0.742785	0.400574	-1.8543	0.0636956	0.312838	43	45	48	17	16	18	28.848	-0.771438	0.401335	-1.92218
comp206974_c0_seq1	Sb03g009160.1	similar to P0402A09.8 protein	Putative uncharacterized protein Sb03g009160 n=1 Tax=Sorghum bicolor RepID=C5XFN0_SORBI	34	40	39	50	80	53	48.3722	0.605512	0.294948	2.05294	0.0400782	0.999934	33	41	37	47	80	54	47.7181	0.616781	0.300647	2.05151	0.0402172	0.999979	90	95	81	21	34	40	54.3931	-0.902072	0.325339	-2.77272	0.00555903	0.0821041	84	98	75	21	34	42	53.7354	-0.836352	0.340166	-2.45866
comp170828_c0_seq1				0	2	0	2	10	5	2.98591	1.24237	0.630162	1.9715	0.0486662	0.999934	0	2	0	2	10	6	3.14792	1.27305	0.620575	2.05141	0.0402271	0.999979	4	7	6	1	6	2	3.89157	-0.321543	0.692397	-0.464391	0.642368	NA	4	7	6	2	6	2	4.17289	-0.202006	0.6804	-0.296892
comp197593_c1_seq1				0	1	0	8	2	2	2.24984	1.17778	0.617844	1.90627	0.0566149	0.999934	0	0	0	7	2	1	1.74503	1.19139	0.580867	2.05105	0.0402621	0.999979	1	2	2	5	1	5	3.14662	1.02318	0.723288	1.41462	0.15718	NA	1	2	2	5	0	5	2.9807	0.847267	0.726626	1.16603
comp189389_c0_seq1	Sb04g025690.1	similar to Putative uncharacterized protein	Tab2 protein n=2 Tax=Andropogoneae RepID=B4FTR7_MAIZE	280	334	470	257	332	291	321.576	-0.325834	0.140903	-2.31247	0.0207519	0.999934	280	334	453	260	335	293	320.538	-0.284496	0.138731	-2.0507	0.0402957	0.999979	157	347	268	154	134	200	206.237	-0.070718	0.372132	-0.190035	0.849282	0.952461	161	356	269	153	137	201	208.536	-0.101206	0.367595	-0.27532
comp204002_c0_seq1				26	23	33	40	53	34	34.2409	0.545476	0.339946	1.6046	0.108583	0.999934	21	14	26	40	40	32	28.5684	0.769138	0.375105	2.05046	0.0403195	0.999979	49	7	28	8	23	17	19.8019	-0.227479	0.549798	-0.413751	0.679057	0.881909	41	6	24	7	21	13	16.8198	-0.224214	0.564668	-0.397073
comp183995_c0_seq1				4	0	0	5	10	2	3.44706	0.894346	0.631421	1.4164	0.156658	0.999934	2	0	0	6	10	2	3.27816	1.27191	0.620931	2.04839	0.040522	0.999979	0	2	0	0	2	0	0.602254	0.0302252	0.544177	0.0555429	0.955706	NA	0	0	0	0	2	0	0.3099	0.297086	0.418974	0.70908
comp186348_c0_seq1	Sb02g000550.1	similar to PsbQ domain protein family, putative-like protein	Oxygen evolving enhancer protein 3 containing protein n=1 Tax=Zea mays RepID=B6SP64_MAIZE	282	350	524	278	371	275	339.839	-0.342736	0.154882	-2.21288	0.0269059	0.999934	273	356	525	275	379	272	339.737	-0.329191	0.160765	-2.04765	0.0405946	0.999979	89	174	137	114	63	139	121.771	0.264229	0.419868	0.629314	0.529143	0.803342	91	176	142	113	60	145	123.231	0.231034	0.423926	0.544986
comp180464_c0_seq1	Sb03g037880.1	similar to Pentatricopeptide (PPR) repeat-containing protein-like	Os01g0815100 protein n=4 Tax=Oryza RepID=Q5N757_ORYSJ	30	42	39	9	20	34	28.5672	-0.778497	0.396517	-1.96334	0.0496069	0.999934	27	42	42	10	20	31	28.1361	-0.803315	0.392348	-2.04745	0.0406137	0.999979	30	34	42	19	59	33	34.7788	0.504177	0.383181	1.31577	0.188252	0.517502	31	36	41	18	60	35	35.3374	0.485652	0.386462	1.25666
comp1827280_c0_seq1				21	20	30	15	7	14	17.7867	-0.838736	0.449236	-1.86703	0.0618979	0.999934	22	21	32	14	8	14	18.4174	-0.904648	0.442109	-2.04621	0.0407358	0.999979	24	16	22	10	14	8	14.6559	-0.337731	0.485446	-0.695714	0.486608	NA	26	18	22	9	15	8	15.106	-0.440949	0.482489	-0.913904
comp196629_c2_seq1				31	12	24	6	16	10	16.3984	-0.948142	0.476253	-1.99084	0.0464988	0.999934	30	11	26	4	15	11	16.0317	-1.00088	0.489169	-2.04608	0.0407487	0.999979	4	5	2	3	5	9	4.78501	0.800022	0.671494	1.19141	0.233494	NA	4	3	1	3	6	9	4.50429	1.11538	0.683466	1.63195
comp181882_c0_seq1				12	13	13	2	8	4	8.56099	-1.11695	0.554097	-2.0158	0.043821	0.999934	12	14	13	2	8	4	8.7213	-1.12683	0.550811	-2.04576	0.0407803	0.999979	0	29	6	6	10	6	9.35678	-0.135076	0.708928	-0.190536	0.848889	NA	0	31	8	7	10	6	10.1886	-0.182034	0.703366	-0.258805
comp321008_c0_seq1	Sb02g004190.2	sem anotacao	Uncharacterized protein n=1 Tax=Setaria italica RepID=K4AJD1_SETIT	111	108	126	77	111	71	99.5677	-0.446956	0.218162	-2.04874	0.0404879	0.999934	114	106	127	76	111	71	99.8181	-0.453304	0.221644	-2.04519	0.0408365	0.999979	56	50	36	26	63	57	46.668	0.508994	0.34815	1.462	0.143742	0.457941	56	49	35	25	63	60	46.6639	0.530334	0.357677	1.48272
comp167520_c0_seq1				4	13	11	0	6	0	5.49338	-1.30217	0.624116	-2.08642	0.0369403	0.999934	4	12	12	0	6	0	5.45289	-1.26215	0.617151	-2.04513	0.0408423	0.999979	10	6	2	2	5	4	4.47471	-0.133842	0.682604	-0.196076	0.844551	NA	10	5	2	2	6	4	4.48725	-0.0058934	0.682823	-0.00863094
comp189271_c0_seq1	Sb01g027790.2	sem anotacao	Uncharacterized protein n=3 Tax=Panicoideae RepID=C4J240_MAIZE	1648	1769	2091	1459	2017	1584	1736.64	-0.165053	0.0788857	-2.09231	0.0364111	0.999934	1640	1779	2079	1447	2007	1581	1732.11	-0.161982	0.0792085	-2.045	0.0408546	0.999979	1677	1453	1663	827	1471	1517	1380.87	0.200373	0.184247	1.08752	0.276806	0.617392	1667	1460	1681	832	1471	1540	1388.71	0.195098	0.183294	1.0644
comp192240_c0_seq1	Sb10g004420.2	sem anotacao	Uncharacterized protein n=1 Tax=Setaria italica RepID=K3XYA2_SETIT	1991	2450	2896	1875	2506	2349	2307.38	-0.161445	0.07903	-2.04283	0.0410693	0.999934	2001	2491	2917	1888	2518	2359	2326.12	-0.159697	0.0781235	-2.04416	0.0409377	0.999979	2343	5615	2796	1554	1685	1749	2499.72	-0.512913	0.360916	-1.42114	0.155275	0.473734	2368	5676	2840	1575	1710	1772	2533.13	-0.520693	0.357968	-1.45458
comp178259_c0_seq1				4	9	14	15	21	28	14.6969	1.00669	0.482159	2.08788	0.0368089	0.999934	4	12	13	17	23	26	15.4151	0.965363	0.472255	2.04416	0.0409381	0.999979	17	13	7	7	6	7	9.12776	-0.233137	0.581708	-0.400781	0.688582	NA	18	13	7	6	7	7	9.14161	-0.292654	0.579905	-0.504658
comp1510598_c0_seq1				8	4	2	0	1	0	2.59815	-1.38754	0.625499	-2.21829	0.0265352	0.999934	8	4	1	0	1	0	2.4474	-1.24392	0.608769	-2.04333	0.0410197	0.999979	8	2	7	3	3	1	3.69078	-0.41064	0.70484	-0.5826	0.560163	NA	7	3	7	2	2	1	3.29057	-0.711851	0.706508	-1.00756
comp193786_c1_seq1			OSIGBa0153E02-OSIGBa0093I20.3 protein n=1 Tax=Oryza sativa RepID=Q01HS2_ORYSA	1	2	0	3	3	11	3.27501	1.12701	0.631912	1.78349	0.0745064	0.999934	0	2	0	2	4	12	3.21675	1.26637	0.620016	2.04248	0.0411037	0.999979	6	4	4	1	7	2	3.5967	-0.0301006	0.69884	-0.0430722	0.965644	NA	5	3	2	0	6	2	2.63982	0.0250816	0.724746	0.0346074
comp193916_c1_seq1	Sb10g020018.1	similar to OSJNBa0059D20.8 protein	OSIGBa0096P03.5 protein n=1 Tax=Oryza sativa RepID=Q01LE0_ORYSA	0	0	0	0	6	5	1.6865	1.15474	0.585075	1.97366	0.0484204	0.999934	0	0	0	0	6	6	1.85063	1.18164	0.578648	2.04207	0.0411442	0.999979	4	3	6	0	7	2	3.1845	-0.0910999	0.721264	-0.126306	0.89949	NA	4	5	7	0	7	2	3.61809	-0.283547	0.712499	-0.397961
comp185299_c1_seq1			Uncharacterized protein n=1 Tax=Setaria italica RepID=K3YLV0_SETIT	0	1	4	6	12	10	5.242	1.45533	0.616931	2.35898	0.0183254	0.999934	0	3	5	6	14	11	6.20009	1.2205	0.597923	2.04124	0.0412271	0.999979	6	16	6	2	4	0	5.05452	-1.08898	0.703113	-1.5488	0.121431	NA	5	17	6	1	5	0	4.97006	-1.08879	0.710957	-1.53144
comp198121_c3_seq1	Sb03g036370.1	similar to Putative lectin-like receptor kinase 1	350D951 PREDICTED: L-type lectin-domain containing receptor kinase IX.2-like isoform X1 n=2 Tax=Setaria italica RepID=UPI000350D951	198	268	310	206	209	209	230.62	-0.334276	0.156861	-2.13103	0.0330863	0.999934	197	272	312	206	212	212	232.375	-0.321261	0.157422	-2.04076	0.0412752	0.999979	221	256	434	598	763	435	485.741	1.48881	0.328953	4.5259	6.01386e-06	0.000533326	222	257	445	614	779	450	496.65	1.49421	0.330249	4.52449
comp182294_c0_seq1	Sb06g005640.1	similar to OSIGBa0131F24.1 protein	CASP-like protein 6 n=6 Tax=Panicoideae RepID=CSPL6_MAIZE	1016	1063	1396	829	1281	1020	1081.57	-0.193933	0.0981504	-1.97588	0.0481686	0.999934	1019	1092	1412	826	1286	1026	1091.46	-0.202715	0.0993507	-2.04039	0.0413111	0.999979	716	1082	798	466	323	588	641.485	-0.277634	0.349901	-0.793463	0.427508	0.739085	729	1098	807	470	325	593	649.052	-0.298124	0.34717	-0.858726
comp199448_c1_seq1	Sb05g009750.1	Predicted protein	Uncharacterized protein n=1 Tax=Zea mays RepID=K7UCB4_MAIZE	0	0	0	2	2	6	1.62032	1.22816	0.594269	2.06667	0.0387656	0.999934	0	0	0	2	2	6	1.62473	1.18492	0.580818	2.0401	0.0413408	0.999979	4	8	12	2	12	8	7.1496	0.235605	0.631145	0.373298	0.708927	NA	4	6	11	2	10	8	6.41796	0.279287	0.639937	0.43643
comp172022_c0_seq1				0	0	0	2	2	6	1.62032	1.22816	0.594269	2.06667	0.0387656	0.999934	0	0	0	2	2	6	1.62473	1.18492	0.580818	2.0401	0.0413408	0.999979	0	0	0	2	0	0	0.54894	0.476498	0.508608	0.936867	0.348827	NA	0	0	0	2	0	0	0.546804	0.450286	0.49471	0.910202
comp177878_c0_seq1				0	0	0	2	2	6	1.62032	1.22816	0.594269	2.06667	0.0387656	0.999934	0	0	0	2	2	6	1.62473	1.18492	0.580818	2.0401	0.0413408	0.999979	4	3	5	1	1	0	2.02644	-0.940394	0.731732	-1.28516	0.198736	NA	5	4	5	1	0	0	2.15213	-1.26295	0.725673	-1.74039
comp157647_c1_seq1	Sb05g025250.1	similar to Putative uncharacterized protein OJ1333_C12.8	3513F21 PREDICTED: uncharacterized protein LOC101774152 n=1 Tax=Setaria italica RepID=UPI0003513F21	0	0	0	2	2	5	1.46057	1.14739	0.586252	1.95716	0.0503283	0.999934	0	0	0	2	2	6	1.62473	1.18492	0.580818	2.0401	0.0413408	0.999979	0	0	0	0	1	2	0.530028	0.647979	0.567582	1.14165	0.253601	NA	1	0	0	0	3	2	0.963825	0.679925	0.650563	1.04513
comp177300_c0_seq1				0	0	0	2	1	5	1.31261	1.03927	0.573067	1.81353	0.0697508	0.999934	0	0	0	2	2	6	1.62473	1.18492	0.580818	2.0401	0.0413408	0.999979	2	0	2	4	4	0	2.22878	0.730024	0.727172	1.00392	0.315417	NA	2	0	2	4	4	0	2.22958	0.707299	0.720106	0.982214
comp1721005_c0_seq1				0	0	0	2	1	5	1.31261	1.03927	0.573067	1.81353	0.0697508	0.999934	0	0	0	2	2	6	1.62473	1.18492	0.580818	2.0401	0.0413408	0.999979	0	7	0	0	0	0	1.02722	-0.666264	0.585367	-1.1382	0.255038	NA	0	8	0	0	0	0	1.1766	-0.692067	0.587155	-1.17868
comp172092_c0_seq1				1	0	0	3	2	6	1.98658	1.08416	0.614569	1.7641	0.0777147	0.999934	0	0	0	2	2	6	1.62473	1.18492	0.580818	2.0401	0.0413408	0.999979	3	1	0	1	0	1	0.98731	-0.0848425	0.67634	-0.125443	0.900172	NA	2	0	0	0	0	1	0.439801	-0.056424	0.490809	-0.114961
comp186062_c0_seq1	Sb01g040620.1	similar to Expressed protein	Putative uncharacterized protein Sb01g040620 n=1 Tax=Sorghum bicolor RepID=C5WQT6_SORBI	80	80	112	59	67	79	78.4743	-0.424497	0.237769	-1.78533	0.0742079	0.999934	78	84	111	59	64	72	77.1194	-0.489212	0.239873	-2.03946	0.041404	0.999979	64	112	54	56	242	83	99.8775	1.01953	0.424787	2.4001	0.0163906	0.154256	59	108	53	55	239	78	96.9059	1.03184	0.432265	2.38706
comp201228_c2_seq1	Sb01g041290.1	similar to Thaumatin family protein, expressed	Putative uncharacterized protein Sb01g041290 n=1 Tax=Sorghum bicolor RepID=C5WR02_SORBI	878	1045	1417	796	1144	1016	1029.41	-0.209742	0.104957	-1.99835	0.0456789	0.999934	865	1053	1388	785	1129	991	1016.41	-0.21286	0.104393	-2.03903	0.0414469	0.999979	517	1645	443	779	1030	857	898.23	0.496624	0.435357	1.14073	0.253983	0.594405	502	1604	440	779	1015	851	885.915	0.509428	0.432565	1.17769
comp181839_c0_seq1	Sb04g032190.1	similar to Os02g0670100 protein	Putative uncharacterized protein Sb04g032190 n=1 Tax=Sorghum bicolor RepID=C5Y1B4_SORBI	2	0	2	4	6	10	3.88392	1.19837	0.628732	1.90601	0.0566484	0.999934	2	0	2	4	6	12	4.21765	1.26224	0.619445	2.03769	0.0415809	0.999979	3	2	8	2	3	5	3.66774	0.115958	0.7006	0.165512	0.868541	NA	5	2	8	2	4	5	4.07505	0.0579227	0.685614	0.084483
comp175695_c0_seq1	Sb08g002810.1	similar to Heavy metal-associated domain containing protein, expressed	Putative uncharacterized protein Sb08g002810 n=1 Tax=Sorghum bicolor RepID=C5YRN0_SORBI	485	488	562	564	624	661	557.754	0.228404	0.104411	2.18754	0.028703	0.999934	467	474	550	544	599	628	538.23	0.216684	0.106405	2.03641	0.0417088	0.999979	639	396	579	226	447	401	420.655	-0.0523334	0.219541	-0.238376	0.811589	0.938243	644	388	583	219	442	400	418.051	-0.0829213	0.225935	-0.367014
comp204772_c2_seq1	Sb02g028920.1	similar to Os09g0498600 protein	Uncharacterized protein n=3 Tax=Zea mays RepID=B7ZYR3_MAIZE	163	159	184	210	223	205	188.83	0.292797	0.160534	1.8239	0.068167	0.999934	153	159	177	211	219	201	185.126	0.334554	0.164316	2.03605	0.0417457	0.999979	186	130	157	81	177	152	141.14	0.305119	0.241614	1.26284	0.206648	0.540749	189	129	157	81	176	151	141.062	0.28249	0.243272	1.16121
comp162085_c0_seq1	Sb01g042820.1	similar to Expressed protein	Uncharacterized protein n=1 Tax=Setaria italica RepID=K4A8P8_SETIT	9	14	20	35	27	23	21.1164	0.854307	0.423736	2.01613	0.0437865	0.999934	7	18	20	38	29	23	22.3071	0.872973	0.428781	2.03594	0.0417562	0.999979	64	186	78	57	677	238	210.414	1.58436	0.519672	3.04877	0.00229783	0.0455723	62	187	90	65	725	263	226.219	1.64917	0.510926	3.2278
comp184118_c0_seq1				2	6	5	0	4	0	2.73416	-0.780585	0.628294	-1.24239	0.214094	0.999934	2	6	5	0	1	0	2.27853	-1.24228	0.610196	-2.03586	0.0417642	0.999979	0	1	1	4	2	0	1.68399	0.827981	0.712042	1.16283	0.2449	NA	0	0	2	4	2	0	1.66593	0.718447	0.682917	1.05203
comp161679_c0_seq1	Sb05g009983.1	Predicted protein	Putative uncharacterized protein Sb05g009983 (Fragment) n=1 Tax=Sorghum bicolor RepID=C5Y207_SORBI	3	0	1	4	7	2	2.78705	0.735183	0.630912	1.16527	0.24391	0.999934	1	0	0	4	8	2	2.4285	1.24589	0.612138	2.03531	0.0418196	0.999979	4	0	2	1	5	1	1.99976	0.335231	0.730562	0.458867	0.646329	NA	2	0	1	1	8	0	1.89796	0.74239	0.707643	1.0491
comp196828_c2_seq1				10	9	12	2	2	6	6.7926	-1.14563	0.583443	-1.96357	0.0495801	0.999934	8	10	8	2	2	3	5.50639	-1.21449	0.596909	-2.03463	0.0418882	0.999979	25	14	14	6	11	8	11.8827	-0.458818	0.522333	-0.878402	0.379726	NA	19	12	13	3	9	8	9.58441	-0.524052	0.558726	-0.93794
comp756534_c0_seq1				0	0	0	3	1	6	1.65531	1.22312	0.593501	2.06086	0.0393162	0.999934	0	0	0	3	1	6	1.66026	1.18005	0.580041	2.03443	0.041908	0.999979	0	0	0	0	2	0	0.308763	0.314439	0.431614	0.72852	0.466295	NA	0	0	0	0	2	0	0.3099	0.297086	0.418974	0.70908
comp150445_c0_seq1				0	0	0	4	5	1	1.63131	1.22185	0.59352	2.05865	0.0395279	0.999934	0	0	0	4	5	1	1.63843	1.17955	0.580126	2.03327	0.0420249	0.999979	4	1	1	0	5	0	1.55361	0.026524	0.708097	0.0374582	0.97012	NA	4	0	2	0	6	0	1.69962	0.107244	0.679753	0.157769
comp179850_c0_seq1				0	0	2	6	4	6	2.94826	1.29619	0.630923	2.05444	0.039933	0.999934	0	0	2	6	4	6	2.95965	1.26111	0.620456	2.03255	0.0420977	0.999979	0	0	0	0	2	0	0.308763	0.314439	0.431614	0.72852	0.466295	NA	0	0	0	0	2	0	0.3099	0.297086	0.418974	0.70908
comp192790_c0_seq1	Sb09g022030.1	similar to Putative uncharacterized protein B1122D01.3	Putative uncharacterized protein Sb09g022030 n=1 Tax=Sorghum bicolor RepID=C5YYV1_SORBI	111	157	171	95	144	104	128.142	-0.386887	0.199174	-1.94246	0.0520818	0.999934	113	162	171	93	144	105	129.131	-0.405657	0.199786	-2.03045	0.0423105	0.999979	49	74	73	99	153	137	103.096	1.46415	0.291415	5.02429	5.05288e-07	6.80455e-05	50	77	74	103	155	139	105.417	1.44792	0.292882	4.94369
comp200667_c0_seq1	Sb04g029000.1	similar to Putative uncharacterized protein		3	5	10	10	17	15	9.6464	0.914589	0.535959	1.70645	0.0879237	0.999934	2	4	7	9	16	14	8.36786	1.12774	0.555479	2.03021	0.0423353	0.999979	11	8	13	3	4	3	6.26313	-0.843315	0.624181	-1.35107	0.176672	NA	9	8	12	4	3	2	5.82355	-0.785412	0.645656	-1.21646
comp44213_c0_seq1				1	1	0	4	3	3	2.00908	0.856798	0.621515	1.37856	0.168029	0.999934	0	1	0	5	4	4	2.32149	1.24238	0.612064	2.02983	0.0423743	0.999979	5	1	1	1	2	0	1.49103	-0.272072	0.721614	-0.377033	0.706149	NA	4	0	0	1	2	0	1.0908	0.0468275	0.641132	0.0730388
comp140740_c0_seq1				0	0	2	5	2	10	3.10841	1.31009	0.630451	2.07802	0.0377076	0.999934	0	0	2	4	2	11	3.09443	1.25674	0.61926	2.02942	0.0424159	0.999979	3	0	3	0	2	2	1.45447	-0.0454049	0.714947	-0.0635081	0.949362	NA	4	0	3	0	2	2	1.58313	-0.136773	0.710149	-0.192598
comp167583_c0_seq1				2	1	0	8	7	3	3.516	1.22298	0.631513	1.93659	0.0527958	0.999934	2	0	0	7	7	3	3.17668	1.26054	0.621186	2.02925	0.0424329	0.999979	1	4	2	1	10	4	3.54385	0.886685	0.714772	1.24052	0.214785	NA	1	4	2	1	9	4	3.38975	0.810005	0.713657	1.13501
comp152219_c0_seq1				7	4	5	10	16	13	8.99076	0.92243	0.541005	1.70503	0.0881889	0.999934	6	4	4	10	17	14	8.98617	1.10143	0.542826	2.02906	0.0424525	0.999979	9	7	9	5	2	2	5.39417	-0.56681	0.662565	-0.855478	0.392286	NA	9	6	8	5	4	2	5.43291	-0.321681	0.652306	-0.493144
comp7397_c0_seq1	Sb04g000450.1	similar to Putative MtN21	Putative uncharacterized protein Sb04g000450 n=1 Tax=Sorghum bicolor RepID=C5XRI3_SORBI	6	7	9	39	15	14	15.2377	1.31698	0.50481	2.60885	0.0090846	0.999934	9	10	8	36	13	15	15.5003	1.00726	0.496579	2.0284	0.0425189	0.999979	5	10	13	8	11	4	8.44093	0.214089	0.605522	0.35356	0.723668	NA	6	9	13	8	12	7	9.13961	0.392908	0.573245	0.68541
comp207163_c2_seq1	Sb01g042706.1	Predicted protein	Putative uncharacterized protein Sb01g042706 (Fragment) n=1 Tax=Sorghum bicolor RepID=C5WSR0_SORBI	51	41	62	51	85	86	61.3068	0.454115	0.272382	1.6672	0.0954746	0.999934	47	37	53	50	82	83	57.5357	0.571054	0.281756	2.02676	0.0426866	0.999979	208	134	205	59	121	78	122.187	-0.532823	0.263037	-2.02566	0.0427997	0.256826	192	121	193	53	121	73	114.3	-0.502612	0.279314	-1.79945
comp183006_c0_seq1				16	10	3	4	4	3	6.89483	-0.990846	0.593424	-1.66971	0.0949765	0.999934	11	9	4	1	3	2	5.09344	-1.23352	0.608657	-2.02663	0.0427004	0.999979	5	4	3	4	11	1	4.59313	0.597813	0.691938	0.863969	0.387605	NA	4	3	3	2	14	0	4.05846	0.587282	0.721686	0.813763
comp197860_c0_seq1	Sb08g007130.2	sem anotacao	Diacylglycerol kinase n=1 Tax=Zea mays RepID=C0PCE8_MAIZE	164	199	243	157	187	147	180.417	-0.329276	0.167738	-1.96304	0.0496415	0.999934	165	196	243	152	182	149	178.84	-0.340184	0.167859	-2.0266	0.0427031	0.999979	527	724	554	167	349	206	383.452	-0.794949	0.262276	-3.03096	0.00243774	0.0474837	523	720	549	167	346	204	381.509	-0.802244	0.262578	-3.05526
comp206671_c0_seq1				5	0	6	7	10	3	5.05675	0.496029	0.619255	0.801008	0.423127	0.999934	0	0	2	3	10	4	2.9786	1.2563	0.619912	2.02658	0.0427056	0.999979	6	4	4	3	4	12	5.56073	0.70711	0.660158	1.07112	0.284114	NA	4	4	0	4	0	12	4.422	0.775848	0.726659	1.06769
comp207182_c0_seq1	Sb03g026160.1	similar to Putative uncharacterized protein	Uncharacterized protein n=2 Tax=Setaria italica RepID=K3XDN4_SETIT	652	739	735	725	876	892	760.865	0.184489	0.0951669	1.93859	0.0525517	0.999934	644	742	733	722	872	888	758.352	0.191598	0.0945616	2.02618	0.0427468	0.999979	901	531	831	291	477	425	533.392	-0.35556	0.220932	-1.60937	0.107536	0.401693	899	518	826	288	476	422	529.634	-0.36244	0.223931	-1.61854
comp189001_c0_seq1	Sb01g038010.1	similar to Aspartate aminotransferase, putative, expressed	Uncharacterized protein n=3 Tax=Panicoideae RepID=K3ZT32_SETIT	1384	1399	1670	1217	1547	1350	1410.63	-0.155345	0.0747629	-2.07783	0.0377246	0.999934	1382	1415	1656	1207	1549	1343	1409.35	-0.15375	0.075906	-2.02554	0.0428123	0.999979	763	683	811	435	746	688	666.134	0.262964	0.174811	1.50427	0.132511	0.441353	757	675	813	437	751	692	666.584	0.267873	0.172822	1.55
comp190484_c0_seq1	Sb02g031190.1	similar to Transcription factor MYB31	Uncharacterized protein n=4 Tax=Panicoideae RepID=K3ZWG1_SETIT	143	184	240	154	151	139	166.4	-0.364239	0.182838	-1.99214	0.0463558	0.999934	143	188	238	150	148	144	166.465	-0.36859	0.182213	-2.02285	0.043089	0.999979	127	270	85	228	597	383	293.417	1.62517	0.397808	4.08531	4.40177e-05	0.00258143	119	268	80	224	578	379	286.327	1.6193	0.405948	3.98893
comp206853_c2_seq1	Sb01g029120.1	weakly similar to Agenet domain containing protein, expressed	Putative uncharacterized protein Sb01g029120 n=1 Tax=Sorghum bicolor RepID=C5WSD1_SORBI	1627	1610	1788	1740	1924	2109	1781.65	0.158597	0.0818581	1.93746	0.0526891	0.999934	1610	1609	1777	1732	1914	2091	1772.69	0.165716	0.0819333	2.02257	0.0431179	0.999979	3733	2199	3099	1103	2232	1437	2115.33	-0.376593	0.217825	-1.72888	0.0838309	0.357651	3699	2185	3083	1097	2221	1436	2106.42	-0.382288	0.217394	-1.7585
comp207088_c0_seq1	Sb02g036110.1	similar to Os07g0555200 protein	Uncharacterized protein n=2 Tax=Setaria italica RepID=K3ZPW8_SETIT	3210	3303	3916	3512	3974	4284	3655.5	0.136945	0.0693968	1.97337	0.0484535	0.999934	3192	3287	3890	3481	3945	4262	3635.8	0.142533	0.0705089	2.02149	0.0432286	0.999979	3549	2705	3108	1657	3127	2557	2668.15	0.179261	0.161206	1.112	0.26614	0.607041	3510	2693	3087	1649	3103	2542	2651.04	0.170399	0.158739	1.07345
comp207109_c0_seq1				168	158	118	177	216	200	171.796	0.348128	0.192729	1.80631	0.0708705	0.999934	156	154	116	172	199	210	166.927	0.389217	0.192613	2.02072	0.043309	0.999979	259	143	197	122	119	96	149.258	-0.185739	0.319692	-0.580992	0.561246	0.820319	246	145	195	116	121	95	146.261	-0.199646	0.305097	-0.654367
comp194226_c0_seq1	Sb02g026650.1	similar to Putative uncharacterized protein B1045B05.19-1	Putative uncharacterized protein Sb02g026650 n=1 Tax=Sorghum bicolor RepID=C5X2B7_SORBI	110	120	182	90	100	122	118.739	-0.414344	0.209263	-1.98001	0.0477022	0.999934	102	120	179	80	99	118	114.271	-0.438915	0.217373	-2.01918	0.0434683	0.999979	53	100	70	43	70	54	63.2506	0.0974424	0.353968	0.275286	0.783097	0.926738	56	97	68	41	72	53	62.5201	0.0865978	0.345158	0.250893
comp179035_c0_seq1				2	4	4	7	12	10	6.30413	1.01818	0.585371	1.73937	0.08197	0.999934	2	4	3	8	12	11	6.50625	1.17248	0.580762	2.01886	0.0435015	0.999979	10	4	8	2	2	8	5.25296	-0.208182	0.672249	-0.309681	0.756804	NA	10	4	8	2	2	8	5.25183	-0.215731	0.672593	-0.320746
comp188123_c0_seq1	Sb01g037100.1	similar to 30S ribosomal protein S1, chloroplast, putative, expressed	Uncharacterized protein n=14 Tax=Poaceae RepID=K4A9U2_SETIT	1381	1704	2277	1403	1823	1533	1657.41	-0.200046	0.0970857	-2.06051	0.0393495	0.999934	1376	1709	2270	1397	1816	1524	1653.77	-0.196939	0.0975642	-2.01856	0.0435329	0.999979	640	1303	967	631	499	900	817.463	0.0686798	0.364539	0.188402	0.850561	0.952989	631	1296	964	631	502	907	816.202	0.0715237	0.362233	0.197452
comp187780_c0_seq1	Sb04g028730.1	similar to Putative calcium binding protein	Caleosin related protein n=2 Tax=Zea mays RepID=B6T641_MAIZE	271	305	361	268	288	248	287.241	-0.249298	0.137135	-1.8179	0.069079	0.999934	272	309	358	258	287	241	284.716	-0.278269	0.137887	-2.01809	0.0435823	0.999979	196	433	204	204	678	301	332.094	0.852356	0.386061	2.20783	0.0272562	0.202321	195	449	205	203	685	310	336.992	0.830209	0.391411	2.12107
comp163661_c1_seq1				0	0	0	2	5	2	1.42517	1.13311	0.584705	1.93792	0.0526328	0.999934	0	0	0	2	6	2	1.57884	1.16806	0.579131	2.01691	0.0437044	0.999979	2	0	2	0	0	0	0.513376	-0.566669	0.562622	-1.00719	0.313843	NA	1	0	2	0	0	0	0.389294	-0.433666	0.507522	-0.854478
comp163743_c0_seq1				0	0	0	2	5	2	1.42517	1.13311	0.584705	1.93792	0.0526328	0.999934	0	0	0	2	6	2	1.57884	1.16806	0.579131	2.01691	0.0437044	0.999979	6	7	0	2	0	1	2.52053	-0.583275	0.726109	-0.803289	0.421808	NA	6	9	0	2	0	0	2.63173	-0.733315	0.705965	-1.03874
comp194561_c0_seq1	Sb03g028800.1	similar to Os01g0631700 protein	Uncharacterized protein n=8 Tax=Poaceae RepID=C0PH68_MAIZE	501	611	656	640	746	694	633.04	0.196651	0.0987585	1.99123	0.0464551	0.999934	503	608	655	637	737	693	631.195	0.197798	0.0981078	2.01613	0.0437861	0.999979	492	205	377	277	395	382	350.112	0.537436	0.288247	1.8645	0.0622521	0.309824	493	206	378	282	398	379	351.727	0.530071	0.287294	1.84505
comp195330_c1_seq1	Sb01g003330.1	similar to Chalcone--flavonone isomerase	Putative uncharacterized protein Sb01g003330 n=1 Tax=Sorghum bicolor RepID=C5WV22_SORBI	3531	4015	4620	2782	4349	3975	3814.25	-0.180004	0.0833005	-2.1609	0.0307031	0.999934	3158	3784	4147	2489	3946	3668	3474.24	-0.175632	0.0871165	-2.01605	0.0437943	0.999979	4020	4383	5107	2720	4344	4951	4164.14	0.361137	0.215464	1.67609	0.0937214	0.377934	3869	4174	4850	2614	4155	4818	3996.02	0.364903	0.212469	1.71745
comp200174_c0_seq1	Sb08g004790.1	similar to Putative uncharacterized protein	Uncharacterized protein n=5 Tax=Zea mays RepID=K7UCW0_MAIZE	675	778	775	812	951	839	796.295	0.181544	0.0938894	1.93359	0.0531632	0.999934	672	784	780	811	969	830	799.161	0.189044	0.0938102	2.01518	0.043886	0.999979	618	540	684	340	602	467	520.466	0.149761	0.180612	0.829187	0.406999	0.724942	619	541	689	342	601	473	523.137	0.1416	0.179613	0.788358
comp172139_c0_seq1				0	0	3	5	9	5	3.49545	1.2729	0.631874	2.01449	0.0439579	0.999934	0	0	3	6	8	5	3.54458	1.25397	0.622473	2.0145	0.0439571	0.999979	0	0	4	5	2	0	2.2035	0.560381	0.700653	0.799799	0.423827	NA	0	0	4	4	2	0	1.92835	0.44071	0.68432	0.644011
comp187895_c0_seq1	Sb10g029440.1	similar to Os06g0708300 protein	RER1A protein n=1 Tax=Zea mays RepID=B6U157_MAIZE	27	48	57	59	72	53	51.6208	0.428515	0.29655	1.445	0.148458	0.999934	24	39	39	52	71	44	44.0069	0.636454	0.316	2.01409	0.0439998	0.999979	77	71	82	28	67	28	54.1247	-0.374102	0.34158	-1.09521	0.273424	0.613432	69	57	72	27	63	21	47.6355	-0.30781	0.380963	-0.807979
comp178409_c1_seq1	Sb10g029125.1	similar to GHMP kinase-like	Putative uncharacterized protein Sb10g029125 (Fragment) n=1 Tax=Sorghum bicolor RepID=C5Z980_SORBI	120	90	138	51	109	96	98.885	-0.483884	0.241028	-2.00758	0.0446878	0.999934	120	90	135	48	107	95	97.5437	-0.500055	0.248312	-2.01382	0.0440287	0.999979	94	71	78	45	67	72	68.676	0.147026	0.285581	0.514833	0.60667	0.845694	93	69	78	43	67	72	67.7154	0.134149	0.287015	0.467395
comp184498_c0_seq1	Sb10g009070.1	similar to TF-like protein	Putative uncharacterized protein Sb04g038100 n=1 Tax=Sorghum bicolor RepID=C5XWN6_SORBI	2	8	7	12	10	23	10.1335	1.04342	0.543498	1.91982	0.0548805	0.999934	2	7	6	11	10	22	9.47667	1.10415	0.548495	2.01306	0.044108	0.999979	20	13	20	3	11	17	12.7561	-0.228408	0.541265	-0.421989	0.673033	NA	20	16	22	3	10	17	13.3099	-0.386521	0.538575	-0.717673
comp192269_c1_seq1	Sb10g001610.1	similar to Os06g0127000 protein	Peroxisomal membrane protein PEX11-1 isoform 1 n=6 Tax=Poaceae RepID=B4FCB9_MAIZE	1748	1921	2087	1581	2017	1745	1828.38	-0.150033	0.069891	-2.14668	0.031819	0.999934	1712	1892	2054	1565	1979	1710	1798.77	-0.14072	0.0699066	-2.01297	0.0441173	0.999979	1733	1708	1758	1158	2120	1615	1647.21	0.435281	0.16592	2.62343	0.00870488	0.106989	1717	1683	1755	1143	2111	1612	1635.16	0.428271	0.163334	2.62206
comp200933_c1_seq1	Sb01g050480.1	similar to Putative uncharacterized protein	350C2A6 PREDICTED: callose synthase 10-like isoform X1 n=1 Tax=Setaria italica RepID=UPI000350C2A6	2735	2873	3116	2960	3379	3455	3053.41	0.125822	0.0671227	1.8745	0.060861	0.999934	2722	2878	3103	2951	3372	3456	3050.1	0.134954	0.0670562	2.01255	0.0441619	0.999979	5107	3320	4442	1817	3819	2748	3315.69	-0.0911354	0.193149	-0.47184	0.637041	0.862703	5104	3305	4436	1809	3803	2748	3310.82	-0.103018	0.193606	-0.532099
comp150201_c0_seq1	Sb10g031290.1	Predicted protein	Phosphatidylinositol-4-phosphate 5-kinase 9 n=1 Tax=Zea mays RepID=B6SXI7_MAIZE	0	3	2	6	10	11	5.1473	1.41766	0.615712	2.30247	0.0213085	0.999934	0	4	2	6	9	11	5.17249	1.22632	0.609453	2.01216	0.044203	0.999979	23	14	27	7	12	14	14.884	-0.354558	0.48848	-0.725841	0.467936	NA	20	14	31	7	12	13	14.8559	-0.418622	0.501102	-0.835402
comp183931_c0_seq1				6	10	3	16	14	23	11.9316	1.11475	0.518685	2.14919	0.0316195	0.999934	4	9	3	12	13	20	10.038	1.08257	0.538215	2.01141	0.044282	0.999979	68	51	52	18	25	18	35.0301	-0.863705	0.365169	-2.36522	0.0180194	0.162577	63	50	48	18	25	16	33.4167	-0.831502	0.378213	-2.1985
comp194194_c1_seq1				8	3	5	17	12	10	9.21278	0.93303	0.548431	1.70127	0.0888924	0.999934	5	2	4	15	12	8	7.68411	1.1451	0.569335	2.01129	0.0442949	0.999979	12	10	24	6	8	11	11.0628	-0.261105	0.553355	-0.471859	0.637028	NA	10	10	26	6	9	12	11.4185	-0.184938	0.564421	-0.327659
comp118418_c0_seq1				3	0	0	7	8	5	3.81298	1.28452	0.63133	2.03463	0.0418882	0.999934	3	0	0	7	8	5	3.82974	1.25083	0.622363	2.00981	0.0444515	0.999979	6	1	0	2	4	3	2.63322	0.480963	0.731139	0.657827	0.510649	NA	6	1	0	2	2	2	2.13713	0.184944	0.724871	0.25514
comp194300_c0_seq1				0	1	0	7	4	2	2.3628	1.2613	0.622459	2.02632	0.0427319	0.999934	0	1	0	7	4	2	2.36961	1.227	0.610523	2.00975	0.0444576	0.999979	2	7	12	4	9	2	5.70953	0.0103541	0.677941	0.0152729	0.987814	NA	3	8	10	4	10	2	5.88453	0.0594483	0.664862	0.0894145
comp201028_c1_seq1	Sb03g035520.1	similar to Os01g0764900 protein	Uncharacterized protein n=9 Tax=Poaceae RepID=J3L4E3_ORYBR	84	117	133	79	94	96	99.0511	-0.334067	0.21508	-1.55322	0.12037	0.999934	78	99	124	62	81	77	85.4727	-0.461124	0.229746	-2.0071	0.0447386	0.999979	104	333	210	90	219	130	172.334	-0.0963179	0.400286	-0.240623	0.809847	0.937722	97	275	188	74	202	121	151.464	-0.0544908	0.389235	-0.139995
comp160164_c0_seq1	Sb01g031150.1	similar to Putative membrane protein	Putative uncharacterized protein n=1 Tax=Oryza sativa subsp. indica RepID=B8B3V5_ORYSI	3	3	2	0	0	0	1.36275	-1.10695	0.58103	-1.90515	0.0567603	0.999934	4	3	2	0	0	0	1.54354	-1.15979	0.577879	-2.00698	0.044752	0.999979	10	5	6	3	1	0	3.75601	-0.968314	0.717447	-1.34967	0.177123	NA	10	4	6	2	1	0	3.34607	-1.13169	0.718803	-1.57441
comp694816_c0_seq1				4	3	1	1	0	0	1.57889	-0.860197	0.596535	-1.44199	0.149305	0.999934	4	3	2	0	0	0	1.54354	-1.15979	0.577879	-2.00698	0.044752	0.999979	6	4	2	2	2	0	2.46242	-0.509998	0.73024	-0.698397	0.484929	NA	6	4	2	2	2	0	2.46868	-0.50362	0.72603	-0.693662
comp203278_c3_seq1				4	2	2	4	22	5	6.16078	1.14786	0.60749	1.88951	0.058823	0.999934	4	2	2	4	23	6	6.48679	1.20211	0.599034	2.00674	0.044777	0.999979	11	0	12	0	1	4	3.85984	-0.801387	0.731648	-1.09532	0.273377	NA	10	0	13	0	2	5	4.21462	-0.607312	0.726714	-0.835696
comp157990_c0_seq1	Sb10g005680.1	similar to Ubiquitin carboxyl-terminal hydrolase	Ubiquitin carboxyl-terminal hydrolase n=2 Tax=Zea mays RepID=K7VA26_MAIZE	35	28	31	49	54	50	40.7953	0.613748	0.314152	1.95366	0.050741	0.999934	34	27	31	48	53	51	40.345	0.638345	0.318108	2.00669	0.0447823	0.999979	165	94	187	82	91	53	105.531	-0.33451	0.355198	-0.941758	0.346317	0.678164	167	95	184	78	92	53	104.744	-0.37262	0.347292	-1.07293
comp183936_c0_seq1				0	0	0	0	2	11	2.05319	1.26008	0.594594	2.11923	0.0340708	0.999934	0	0	0	0	2	10	1.89652	1.15398	0.575182	2.00628	0.0448261	0.999979	2	0	2	1	4	0	1.40537	0.301438	0.707514	0.426053	0.67007	NA	2	0	2	2	4	0	1.68277	0.450408	0.710515	0.633918
comp201462_c0_seq1	Sb08g020180.1	similar to Expressed protein	Putative uncharacterized protein Sb08g020180 n=1 Tax=Sorghum bicolor RepID=C5YR06_SORBI	201	140	187	227	264	224	205.212	0.383993	0.173153	2.21765	0.0265787	0.999934	200	142	170	217	246	218	197.731	0.361082	0.179985	2.00618	0.0448372	0.999979	243	106	151	67	134	82	120.393	-0.262005	0.316462	-0.827921	0.407715	0.725105	242	100	146	64	132	88	118.891	-0.236024	0.322708	-0.731386
comp181066_c0_seq1				3	5	3	10	12	10	7.05702	1.0532	0.57291	1.83834	0.0660127	0.999934	2	3	0	6	10	8	4.74088	1.23069	0.613632	2.00559	0.0449005	0.999979	8	17	11	5	11	5	8.94963	-0.228819	0.584365	-0.391568	0.695377	NA	6	12	10	1	10	1	5.8472	-0.575593	0.682975	-0.842772
comp197829_c1_seq1	Sb04g007670.1	Predicted protein	Putative polyprotein n=1 Tax=Zea mays RepID=Q8SA93_MAIZE	6	4	6	14	11	14	9.10933	0.951909	0.539573	1.76419	0.0777003	0.999934	6	4	4	16	10	14	9.05088	1.0952	0.546187	2.00518	0.0449442	0.999979	14	9	10	4	9	7	8.19403	-0.160394	0.570082	-0.281353	0.77844	NA	14	9	10	4	10	6	8.17143	-0.174121	0.576075	-0.302254
comp194498_c0_seq1	Sb06g018770.1	similar to OSIGBa0097P08.1 protein	Uncharacterized protein n=3 Tax=Panicoideae RepID=C0HEN4_MAIZE	927	954	1245	1014	1384	1217	1104.52	0.168691	0.0864632	1.95101	0.0510553	0.999934	922	954	1238	1012	1376	1213	1101.65	0.175984	0.0877706	2.00505	0.0449581	0.999979	1382	1224	1296	736	1523	1164	1178.89	0.322589	0.168938	1.90951	0.0561964	0.294919	1372	1217	1288	739	1515	1158	1174.3	0.31786	0.166878	1.90474
comp185714_c1_seq1	Sb10g020018.1	similar to OSJNBa0059D20.8 protein	Putative uncharacterized protein Sb06g029685 (Fragment) n=1 Tax=Sorghum bicolor RepID=C5YGN3_SORBI	6	10	13	6	4	2	6.76898	-0.876638	0.581929	-1.50643	0.131956	0.999934	8	10	14	4	4	2	6.91713	-1.15311	0.575408	-2.00399	0.0450714	0.999979	3	5	5	3	3	6	4.17848	0.304039	0.678514	0.448096	0.654084	NA	3	3	4	3	3	8	4.12014	0.689771	0.685025	1.00693
comp188064_c0_seq1				4	0	2	5	5	17	5.40382	1.21984	0.619904	1.96779	0.0490925	0.999934	4	0	2	5	5	18	5.58224	1.2278	0.612733	2.00381	0.0450901	0.999979	2	0	2	2	3	2	1.90111	0.682502	0.731674	0.932795	0.350926	NA	2	0	2	2	3	2	1.89992	0.662801	0.726301	0.912571
comp123592_c0_seq1	Sb03g000950.1	similar to Putative uncharacterized protein	Glyoxylate reductase n=1 Tax=Zea mays RepID=B6SRY1_MAIZE	1	0	1	9	14	2	4.37083	1.71341	0.630307	2.71837	0.00656048	0.999934	2	0	2	9	11	2	4.28059	1.24324	0.620685	2.00301	0.0451759	0.999979	0	6	0	1	0	8	2.65753	0.356719	0.697487	0.511434	0.609047	NA	0	7	0	2	0	10	3.43682	0.45021	0.701282	0.641981
comp165337_c0_seq1				2	3	1	6	12	7	5.02072	1.20647	0.612051	1.9712	0.0487014	0.999934	2	2	2	7	12	6	5.03619	1.21148	0.604841	2.00298	0.0451797	0.999979	10	0	0	3	3	0	2.54746	-0.00402085	0.701491	-0.00573187	0.995427	NA	10	0	0	4	3	0	2.82721	0.0897773	0.695809	0.129026
comp207194_c0_seq1	Sb09g028350.1	similar to Putative uncharacterized protein	6b-interacting protein 1 n=3 Tax=Andropogoneae RepID=B4FRR8_MAIZE	498	548	665	561	742	716	611.547	0.197267	0.100049	1.97171	0.0486425	0.999934	485	546	654	557	723	703	602.125	0.202047	0.100896	2.00252	0.0452289	0.999979	501	525	640	260	674	399	474.152	0.160237	0.238419	0.672082	0.501531	0.787183	499	524	632	262	652	404	471.125	0.149205	0.230356	0.647717
comp205901_c0_seq1				17	32	41	40	47	37	34.9212	0.407336	0.34609	1.17696	0.23921	0.999934	10	26	32	40	46	36	30.9855	0.754315	0.376796	2.00192	0.0452935	0.999979	90	37	72	7	52	23	40.4498	-0.746942	0.469494	-1.59095	0.11162	0.409744	78	30	67	6	40	18	34.2869	-0.886818	0.480496	-1.84563
comp202886_c0_seq1	Sb04g009590.2	sem anotacao	Uncharacterized protein n=2 Tax=Setaria italica RepID=K3ZQN2_SETIT	641	616	742	659	927	784	717.102	0.197181	0.097204	2.02853	0.0425062	0.999934	640	614	742	657	920	779	715.242	0.198251	0.0990322	2.00189	0.0452969	0.999979	608	447	594	227	478	390	429.183	-0.0671058	0.197516	-0.339749	0.734046	0.906911	605	451	594	224	482	389	429.33	-0.0815043	0.197564	-0.412547
comp204541_c1_seq1				0	1	4	4	7	12	4.45584	1.21564	0.625823	1.94247	0.0520801	0.999934	0	1	4	4	8	12	4.61485	1.2358	0.617319	2.00187	0.0452983	0.999979	8	6	6	2	14	6	6.51	0.431306	0.630849	0.683691	0.49417	NA	8	6	6	2	16	6	6.82701	0.502394	0.634287	0.792061
comp154598_c1_seq1				6	11	6	4	2	0	4.90768	-1.13202	0.620222	-1.82519	0.0679731	0.999934	6	11	6	3	2	0	4.70698	-1.23124	0.615054	-2.00184	0.0453014	0.999979	11	5	10	8	7	7	8.01789	0.30066	0.59015	0.509463	0.610428	NA	11	5	11	8	6	8	8.17962	0.253232	0.594922	0.425655
comp186522_c0_seq1				8	4	4	2	0	1	3.27608	-1.15701	0.631901	-1.831	0.067101	0.999934	8	4	4	2	0	0	3.11979	-1.24233	0.620779	-2.00125	0.0453654	0.999979	4	2	5	4	4	1	3.35407	0.208794	0.708819	0.294566	0.768326	NA	4	2	4	4	3	0	2.88495	0.0852523	0.724206	0.117718
comp928902_c0_seq1	Sb01g048580.1	similar to Putative uncharacterized protein	Putative uncharacterized protein n=1 Tax=Oryza sativa subsp. japonica RepID=B9FYK3_ORYSJ	0	0	0	2	2	4	1.30081	1.05973	0.576143	1.83935	0.0658643	0.999934	0	0	0	2	1	7	1.6362	1.15479	0.577183	2.00073	0.0454211	0.999979	0	0	2	0	0	0	0.261195	-0.243238	0.402452	-0.604392	0.545583	NA	0	0	2	0	0	0	0.262419	-0.231231	0.390586	-0.592011
comp189663_c0_seq1	Sb02g041050.1	similar to Putative esterase	Gibberellin receptor GID1L2 n=2 Tax=Andropogoneae RepID=B6TKK2_MAIZE	108	190	225	97	183	126	150.987	-0.392477	0.218399	-1.79707	0.0723251	0.999934	112	196	226	94	183	122	151.643	-0.438668	0.219267	-2.00061	0.0454343	0.999979	27	44	23	16	9	16	21.6511	-0.502514	0.503979	-0.997092	0.31872	0.656502	27	43	21	16	9	16	21.251	-0.468013	0.510314	-0.917106
comp196774_c0_seq1	Sb01g014050.1	similar to Nodulin, putative, expressed	Putative uncharacterized protein Sb01g014050 n=1 Tax=Sorghum bicolor RepID=C5WS45_SORBI	14	12	11	23	19	26	17.4405	0.717201	0.442079	1.62234	0.104731	0.999934	4	13	8	24	14	21	13.98	0.993439	0.496709	2.00004	0.0454959	0.999979	39	81	35	10	79	34	42.7017	0.0174387	0.505188	0.0345192	0.972463	0.994161	32	61	24	6	57	29	32.0486	-0.000347642	0.531944	-0.000653532
comp181790_c0_seq1	Sb03g007910.1	similar to Os01g0119100 protein	Uncharacterized protein n=3 Tax=Zea mays RepID=B4F8Y8_MAIZE	465	594	662	392	576	542	529.631	-0.229744	0.115695	-1.98578	0.0470578	0.999934	459	588	649	391	560	530	521.189	-0.227479	0.113757	-1.99968	0.0455346	0.999979	404	343	323	163	154	181	245.967	-0.475262	0.274959	-1.72848	0.0839021	0.357851	400	343	329	167	152	178	246.692	-0.486132	0.277824	-1.74979
comp141215_c0_seq1				5	1	2	0	0	0	1.38768	-1.08324	0.577638	-1.87529	0.0607527	0.999934	5	2	2	0	0	0	1.56055	-1.1539	0.577062	-1.99962	0.0455413	0.999979	11	3	7	5	5	2	5.26132	-0.123804	0.667668	-0.185428	0.852894	NA	11	3	8	6	6	2	5.82874	-0.0168251	0.661968	-0.0254168
comp193543_c0_seq1				9	7	2	8	19	21	10.7756	0.9893	0.540347	1.83086	0.0671213	0.999934	7	7	3	8	20	20	10.56	1.06579	0.533129	1.99912	0.045595	0.999979	6	6	10	0	15	14	7.88824	0.553775	0.671012	0.825283	0.409211	NA	4	4	10	0	14	13	6.99584	0.638277	0.688916	0.926494
comp163896_c0_seq1				4	4	2	0	0	0	1.71692	-1.30093	0.600239	-2.16735	0.0302079	0.999934	3	4	2	0	0	0	1.52654	-1.15342	0.577209	-1.99827	0.0456878	0.999979	4	2	0	0	5	0	1.56976	0.0101513	0.686098	0.0147957	0.988195	NA	4	2	0	0	3	0	1.2665	-0.20333	0.663222	-0.306579
comp77669_c1_seq1				3	4	2	0	0	0	1.5336	-1.20346	0.591382	-2.03499	0.0418516	0.999934	3	4	2	0	0	0	1.52654	-1.15342	0.577209	-1.99827	0.0456878	0.999979	4	2	6	0	0	0	1.58144	-1.48895	0.715575	-2.08078	0.0374544	NA	2	2	5	0	0	0	1.20395	-1.20871	0.687818	-1.75732
comp136913_c0_seq1				3	3	2	0	0	0	1.36275	-1.10695	0.58103	-1.90515	0.0567603	0.999934	3	4	2	0	0	0	1.52654	-1.15342	0.577209	-1.99827	0.0456878	0.999979	4	2	0	0	2	1	1.29444	-0.215441	0.703848	-0.30609	0.759536	NA	4	2	0	0	2	0	1.11155	-0.345134	0.654567	-0.527271
comp131640_c0_seq1				4	1	3	0	0	0	1.35448	-1.08042	0.577483	-1.87091	0.0613571	0.999934	4	2	3	0	0	0	1.52683	-1.15342	0.577214	-1.99826	0.0456885	0.999979	4	4	0	2	4	1	2.44563	0.161636	0.731544	0.220953	0.825129	NA	4	4	0	2	4	0	2.26241	0.0378969	0.720013	0.0526337
comp148154_c0_seq1				4	1	3	0	0	0	1.35448	-1.08042	0.577483	-1.87091	0.0613571	0.999934	4	2	3	0	0	0	1.52683	-1.15342	0.577214	-1.99826	0.0456885	0.999979	0	0	0	0	0	0	0	NA	NA	NA	NA	NA	0	0	0	0	0	0	0	NA	NA	NA
comp206218_c0_seq1				209	214	190	251	286	238	229.654	0.285833	0.159049	1.79714	0.0723137	0.999934	196	201	175	237	282	224	217.624	0.32979	0.165076	1.99781	0.0457375	0.999979	308	254	271	92	201	170	199.713	-0.32463	0.218393	-1.48645	0.137161	0.447882	289	257	263	91	194	165	194.611	-0.334044	0.216515	-1.54282
comp201568_c7_seq1	Sb01g004250.1	similar to Chromosome chr8 scaffold_34, whole genome shotgun sequence	Uncharacterized protein n=23 Tax=Poaceae RepID=K3ZVW2_SETIT	4131	3743	5100	3511	4538	3965	4109.56	-0.150716	0.0747813	-2.01542	0.0438606	0.999934	3540	3348	4365	3055	3932	3417	3566.51	-0.146272	0.0732262	-1.99753	0.0457675	0.999979	1774	1334	2127	1059	1438	1953	1576.71	0.32452	0.251078	1.29251	0.196181	0.526626	1469	1112	1722	845	1207	1662	1303.13	0.326364	0.248296	1.31442
comp690771_c0_seq1	Sb01g005560.1	similar to Leucine-rich repeat transmembrane protein kinase, putative, expressed	Uncharacterized protein n=1 Tax=Setaria italica RepID=K4A615_SETIT	70	71	57	72	102	115	80.1547	0.464817	0.248261	1.87229	0.0611664	0.999934	73	74	58	75	106	124	84.0174	0.497294	0.248983	1.9973	0.0457929	0.999979	147	30	112	56	43	67	72.1575	-0.115303	0.465911	-0.247478	0.804538	0.93548	156	29	119	59	46	70	75.9536	-0.122233	0.473213	-0.258305
comp161030_c0_seq1	Sb04g034300.1	similar to Putative uncharacterized protein OJ1767_D02.6	Uncharacterized protein n=2 Tax=Panicoideae RepID=K3YWM8_SETIT	81	69	97	67	67	58	72.6352	-0.378744	0.247838	-1.52819	0.126465	0.999934	83	74	101	58	68	59	73.1871	-0.489451	0.245076	-1.99714	0.0458099	0.999979	62	42	55	29	39	49	44.3476	0.11584	0.339255	0.341454	0.732762	0.906698	69	46	63	28	37	54	47.2211	-0.0258497	0.349094	-0.074048
comp197760_c4_seq1	Sb06g001330.1	Predicted protein	Putative uncharacterized protein Sb06g001330 n=1 Tax=Sorghum bicolor RepID=C5YC41_SORBI	0	4	1	4	12	8	4.61879	1.21939	0.624555	1.95242	0.0508888	0.999934	0	2	2	4	9	8	3.98927	1.23752	0.619728	1.99688	0.0458384	0.999979	8	6	9	2	14	0	5.77486	-0.0852491	0.70403	-0.121087	0.903622	NA	8	7	9	2	14	0	5.94152	-0.12995	0.701397	-0.185274
comp194616_c0_seq1	Sb01g046350.1	similar to Putative uncharacterized protein	Putative uncharacterized protein Sb01g046350 n=1 Tax=Sorghum bicolor RepID=C5WWX9_SORBI	18	56	65	26	22	27	34.9501	-0.797235	0.382935	-2.0819	0.0373513	0.999934	16	53	65	23	22	27	33.4702	-0.78509	0.39319	-1.99672	0.0458558	0.999979	18	26	24	20	57	28	28.7676	1.00486	0.415488	2.4185	0.0155848	0.150309	16	22	21	20	55	25	26.6626	1.1129	0.429722	2.58982
comp98857_c0_seq1				55	94	95	47	74	55	68.7374	-0.488157	0.263351	-1.85364	0.0637914	0.999934	56	98	97	45	76	53	69.4572	-0.534199	0.267543	-1.99669	0.0458592	0.999979	43	32	39	19	24	22	28.2633	-0.222625	0.380405	-0.58523	0.558393	0.819061	43	34	41	18	21	26	28.8483	-0.277009	0.386138	-0.717383
comp180424_c1_seq1				7	13	18	29	18	28	18.6482	0.840197	0.446573	1.88143	0.059913	0.999934	8	14	16	30	17	31	19.2431	0.886989	0.44439	1.99597	0.0459372	0.999979	33	18	22	15	19	4	17.4771	-0.284072	0.536747	-0.529247	0.596634	NA	35	17	21	16	19	4	17.759	-0.244231	0.548733	-0.445082
comp199509_c0_seq1				5	13	4	2	2	0	4.39993	-1.34092	0.627164	-2.13807	0.0325111	0.999934	4	13	4	2	2	0	4.18706	-1.23863	0.620685	-1.99559	0.0459791	0.999979	15	2	7	2	0	0	3.64797	-1.31613	0.730911	-1.80067	0.0717556	NA	16	2	6	2	0	0	3.65822	-1.27515	0.726609	-1.75493
comp196390_c0_seq1	Sb05g002350.1	similar to Os02g0461600 protein	Putative uncharacterized protein Sb05g002350 n=2 Tax=Sorghum bicolor RepID=C5Y454_SORBI	173	128	180	104	157	115	141.232	-0.397027	0.196572	-2.01975	0.043409	0.999934	176	134	177	106	156	119	143.389	-0.390254	0.195567	-1.9955	0.0459887	0.999979	106	76	117	46	106	89	85.5045	0.198513	0.281084	0.706241	0.480038	0.773964	107	80	123	47	109	91	88.1504	0.170299	0.280564	0.606989
comp203449_c0_seq1	Sb02g043320.1	similar to Transfactor, putative, expressed	Putative uncharacterized protein Sb02g043320 n=1 Tax=Sorghum bicolor RepID=C5X5Q3_SORBI	131	130	180	148	202	235	167.752	0.359699	0.18073	1.99026	0.0465623	0.999934	128	130	176	145	201	229	165.157	0.363731	0.182296	1.99527	0.046013	0.999979	281	306	299	186	822	328	358.943	0.952148	0.336166	2.83238	0.00462035	0.0730417	271	297	295	184	792	317	348.776	0.938488	0.334279	2.8075
comp140900_c0_seq1	Sb10g020018.1	similar to OSJNBa0059D20.8 protein	Uncharacterized protein n=1 Tax=Triticum urartu RepID=T1LIH7_TRIUA	6	3	8	1	1	2	3.46383	-1.09996	0.629899	-1.74624	0.0807688	0.999934	6	4	8	1	0	2	3.49016	-1.24153	0.622298	-1.99507	0.0460355	0.999979	5	4	6	6	2	0	3.9566	-0.0775984	0.721038	-0.10762	0.914297	NA	5	4	8	6	2	0	4.22266	-0.18405	0.717022	-0.256686
comp204888_c1_seq1				1	3	4	13	10	5	5.95297	1.16814	0.601594	1.94174	0.0521692	0.999934	1	5	1	12	11	5	5.81519	1.20418	0.603714	1.99461	0.0460851	0.999979	3	5	2	5	32	1	7.87358	1.45524	0.698711	2.08275	0.0372741	NA	4	4	3	3	28	1	6.83429	1.18014	0.700039	1.68582
comp203493_c0_seq1				25	30	35	9	20	22	23.0829	-0.772277	0.403128	-1.91571	0.0554019	0.999934	25	32	35	8	20	22	23.2258	-0.814469	0.408408	-1.99426	0.0461241	0.999979	2	48	14	11	49	34	26.0942	0.682784	0.634058	1.07685	0.281548	0.622251	2	48	15	12	50	35	26.8216	0.699108	0.629816	1.11002
comp198364_c0_seq1	Sb09g019580.1	similar to Putative uncharacterized protein OSJNBb0092G21.13	Uncharacterized protein n=1 Tax=Zea mays RepID=K7V470_MAIZE	175	169	209	150	153	146	165.733	-0.327912	0.170376	-1.92464	0.0542746	0.999934	168	170	206	144	151	139	161.775	-0.34501	0.173067	-1.99351	0.0462058	0.999979	269	273	297	104	143	161	193.628	-0.471062	0.235341	-2.00161	0.0453262	0.264465	267	270	287	101	142	155	189.697	-0.494629	0.229417	-2.15603
comp198167_c0_seq1				15	14	7	3	7	5	8.57582	-0.99303	0.55697	-1.78291	0.0746005	0.999934	13	12	5	1	6	2	6.56216	-1.18373	0.593959	-1.99295	0.0462673	0.999979	9	16	8	4	9	2	7.39048	-0.48952	0.629221	-0.777977	0.436583	NA	4	13	4	4	8	1	5.46357	-0.144125	0.689099	-0.209151
comp204245_c0_seq1				27	43	35	48	66	49	43.9247	0.551458	0.308583	1.78706	0.073927	0.999934	26	42	34	49	64	52	43.8127	0.6166	0.309458	1.99251	0.0463146	0.999979	43	46	54	19	29	25	33.612	-0.397448	0.359617	-1.1052	0.269075	0.609624	43	42	55	19	26	20	31.7936	-0.517527	0.375832	-1.37702
comp204047_c0_seq1	Sb02g028700.1	similar to Dihydro-flavanoid reductase-like protein	Dihydroflavonol-4-reductase n=6 Tax=Panicoideae RepID=B6T8C4_MAIZE	94	86	119	70	77	78	86.4489	-0.429837	0.224964	-1.91069	0.0560441	0.999934	92	89	120	70	74	77	86.2104	-0.454272	0.228	-1.99242	0.0463246	0.999979	135	95	101	40	90	46	77.6664	-0.3753	0.30281	-1.23939	0.2152	0.55064	135	96	101	40	89	44	77.4124	-0.410603	0.308678	-1.3302
comp204259_c2_seq1	Sb01g034070.3	sem anotacao	Uncharacterized protein n=5 Tax=Panicoideae RepID=K7VH64_MAIZE	1423	1412	1660	1496	1842	1734	1574.53	0.13177	0.0722252	1.82444	0.0680859	0.999934	1418	1441	1638	1504	1852	1738	1580.46	0.14438	0.0724738	1.99217	0.0463526	0.999979	1479	843	1223	623	1021	798	948.416	0.0246337	0.217995	0.113001	0.91003	0.974192	1476	851	1233	618	1028	812	953.534	0.0143441	0.214019	0.0670226
comp194197_c0_seq1	Sb02g005880.1	Predicted protein	Putative uncharacterized protein Sb02g005880 n=1 Tax=Sorghum bicolor RepID=C5XCL6_SORBI	29	43	69	65	90	69	59.2515	0.610564	0.28576	2.13663	0.032628	0.999934	31	47	68	62	89	72	60.01	0.55971	0.280962	1.99212	0.0463581	0.999979	68	59	78	26	57	34	49.7407	-0.275228	0.3202	-0.859552	0.390036	0.711636	65	67	83	28	54	36	51.7117	-0.331478	0.31748	-1.04409
comp181884_c1_seq1				4	3	2	6	6	22	7.04604	1.22179	0.594069	2.05665	0.0397199	0.999934	4	2	2	6	5	20	6.42149	1.18977	0.59769	1.99062	0.046523	0.999979	7	10	6	4	13	3	6.80198	0.194156	0.630889	0.30775	0.758272	NA	7	9	6	4	12	3	6.51022	0.188131	0.632815	0.297292
comp187619_c1_seq1	Sb06g033210.2	similar to Putative uncharacterized protein	Uncharacterized protein n=9 Tax=Poaceae RepID=I1PW82_ORYGL	321	229	334	391	405	338	333.56	0.318714	0.155236	2.05309	0.040064	0.999934	321	229	329	394	401	330	332.163	0.321234	0.161438	1.98984	0.0466091	0.999979	351	303	317	142	247	158	236.904	-0.280517	0.217988	-1.28685	0.198147	0.528909	362	306	307	154	245	151	239.375	-0.274872	0.235852	-1.16544
comp193663_c0_seq1	Sb01g016120.1	similar to Os03g0571900 protein	MATE efflux family protein n=2 Tax=Andropogoneae RepID=C5WUC6_SORBI	37	33	55	19	27	33	33.4201	-0.640597	0.347632	-1.84275	0.0653661	0.999934	40	34	55	18	27	33	33.9892	-0.695063	0.349325	-1.98973	0.0466206	0.999979	36	71	39	34	89	64	55.1441	0.758819	0.386884	1.96136	0.0498371	0.277059	37	73	42	35	93	70	57.9446	0.771614	0.383516	2.01195
comp957402_c0_seq1				0	0	0	2	11	0	1.9934	1.24181	0.592975	2.09421	0.0362417	0.999934	0	0	0	2	10	0	1.85286	1.14002	0.573721	1.98707	0.0469146	0.999979	4	0	4	0	3	1	1.67772	-0.234224	0.718491	-0.325994	0.744429	NA	3	0	4	0	4	2	1.89736	0.0800835	0.717549	0.111607
comp178065_c0_seq1	Sb01g008920.1	similar to Putative macronuclear development protein	Uncharacterized protein n=1 Tax=Setaria italica RepID=K4ACW1_SETIT	501	482	585	525	709	627	563.125	0.200646	0.102646	1.95473	0.0506147	0.999934	502	488	582	525	708	631	565.039	0.206201	0.10378	1.98691	0.0469328	0.999979	693	454	683	363	643	510	537.891	0.270843	0.203534	1.3307	0.183288	0.510068	706	462	688	365	647	517	544.027	0.251861	0.201662	1.24893
comp199581_c0_seq1	Sb01g037690.1	similar to Yellow seed1	Yellow seed1 n=2 Tax=Sorghum bicolor RepID=Q4G2I2_SORBI	445	446	447	368	438	402	421.229	-0.192472	0.118086	-1.62993	0.103117	0.999934	443	451	441	348	433	380	413.104	-0.239873	0.120777	-1.98608	0.0470245	0.999979	274	130	300	73	15	63	126.99	-1.25502	0.504011	-2.49007	0.0127719	0.134151	267	133	291	68	14	59	123.356	-1.33243	0.500285	-2.66334
comp197895_c1_seq1				5	4	2	0	0	0	1.90024	-1.38956	0.606999	-2.28922	0.0220664	0.999934	5	3	1	0	0	0	1.57726	-1.14317	0.575639	-1.98592	0.0470422	0.999979	2	2	4	0	2	2	1.75247	-0.268197	0.73139	-0.366696	0.713846	NA	2	2	3	0	2	2	1.62353	-0.175365	0.724703	-0.241982
comp165073_c0_seq1				825	775	968	627	958	784	810.658	-0.165388	0.101422	-1.63069	0.102956	0.999934	777	796	951	581	906	771	785.26	-0.201651	0.101566	-1.98541	0.047099	0.999979	370	246	361	289	372	425	346.475	0.714424	0.237483	3.00832	0.00262695	0.0500678	359	254	346	267	357	417	334.202	0.662515	0.22769	2.90973
comp188580_c0_seq1	Sb02g028300.3	similar to Os09g0487900 protein	Helix-loop-helix DNA-binding domain containing protein n=1 Tax=Zea mays RepID=B6TY97_MAIZE	56	91	87	44	63	62	66.1492	-0.487442	0.262202	-1.85904	0.063022	0.999934	56	83	81	39	60	54	61.2072	-0.532154	0.268291	-1.9835	0.0473117	0.999979	36	38	42	22	58	23	34.9131	0.295208	0.390996	0.755016	0.450239	0.755154	35	36	44	18	50	21	32.0843	0.101209	0.400222	0.252882
comp197095_c1_seq1	Sb06g033430.2	sem anotacao	Uncharacterized protein n=4 Tax=Panicoideae RepID=E7DDV2_MAIZE	595	594	743	659	822	767	686.81	0.177949	0.0937575	1.89797	0.0577003	0.999934	587	588	731	653	815	757	679.589	0.189791	0.0957185	1.9828	0.0473896	0.999979	1254	429	1063	542	728	700	752.525	0.118003	0.323814	0.364416	0.715548	0.89873	1246	426	1055	538	723	700	748.521	0.109293	0.322858	0.338518
comp194027_c1_seq1				4	3	4	16	8	10	7.55462	1.14195	0.572689	1.99402	0.0461498	0.999934	4	3	4	16	8	10	7.5771	1.12998	0.569915	1.98271	0.0473993	0.999979	13	4	5	3	4	9	6.01049	0.0826816	0.653871	0.126449	0.899376	NA	13	4	5	3	4	9	6.00818	0.0719923	0.654867	0.109934
comp193309_c0_seq1				3	2	1	6	7	12	5.09217	1.21048	0.612063	1.97771	0.0479619	0.999934	2	2	0	6	6	9	4.13924	1.22694	0.618919	1.98239	0.0474355	0.999979	21	11	26	10	30	7	16.3485	0.162672	0.532602	0.305429	0.760039	NA	21	11	24	10	31	7	16.2711	0.218596	0.536657	0.40733
comp205703_c1_seq1	Sb10g003930.1	similar to UCW116, putative lipase	Uncharacterized protein n=2 Tax=Zea mays RepID=C0HHC3_MAIZE	5069	5997	7445	5211	6470	5385	5842.35	-0.148468	0.0745488	-1.99156	0.0464192	0.999934	5030	6115	7428	5178	6476	5375	5849.54	-0.148562	0.0749596	-1.98189	0.0474913	0.999979	1128	3249	1077	1799	2549	2435	2104.3	0.755965	0.402529	1.87804	0.0603759	0.305509	1155	3361	1098	1838	2605	2503	2156.77	0.738151	0.402511	1.83387
comp782762_c0_seq1			Putative uncharacterized protein Sb06g016046 (Fragment) n=1 Tax=Sorghum bicolor RepID=C5YFZ2_SORBI	2	4	3	0	0	0	1.5004	-1.19053	0.590099	-2.01752	0.0436415	0.999934	2	4	3	0	0	0	1.49283	-1.14048	0.575829	-1.98059	0.0476372	0.999979	2	0	0	0	0	0	0.252181	-0.23651	0.397655	-0.59476	0.552004	NA	2	0	0	0	0	0	0.253751	-0.225049	0.386054	-0.582947
comp182256_c0_seq1				2	4	3	0	1	0	1.64835	-0.972891	0.603869	-1.61109	0.107159	0.999934	2	4	3	0	0	0	1.49283	-1.14048	0.575829	-1.98059	0.0476372	0.999979	0	0	0	0	0	0	0	NA	NA	NA	NA	NA	0	0	0	0	0	0	0	NA	NA	NA
comp162114_c0_seq1				3	2	4	0	0	0	1.49214	-1.18721	0.589768	-2.01301	0.0441134	0.999934	3	2	4	0	0	0	1.49312	-1.14049	0.575834	-1.98059	0.0476378	0.999979	1	1	2	0	2	0	0.842794	-0.196063	0.672279	-0.291639	0.770563	NA	2	2	2	0	2	0	1.12022	-0.422382	0.693503	-0.609055
comp201984_c6_seq1				3	2	4	0	0	0	1.49214	-1.18721	0.589768	-2.01301	0.0441134	0.999934	3	2	4	0	0	0	1.49312	-1.14049	0.575834	-1.98059	0.0476378	0.999979	0	2	0	0	0	0	0.293491	-0.266443	0.418266	-0.637018	0.524113	NA	0	2	0	0	0	0	0.29415	-0.253061	0.405907	-0.623445
comp1737814_c0_seq1	Sb02g043500.1	similar to Beta subunit 1 of SnRK1	Putative uncharacterized protein Sb02g043500 n=2 Tax=Panicoideae RepID=C5X6A6_SORBI	3	1	4	0	0	0	1.32129	-1.06648	0.575766	-1.85227	0.0639866	0.999934	3	2	4	0	0	0	1.49312	-1.14049	0.575834	-1.98059	0.0476378	0.999979	0	2	0	2	4	0	1.45996	0.628668	0.687101	0.914958	0.360214	NA	0	2	0	2	4	0	1.46075	0.604862	0.676327	0.894333
comp202901_c0_seq1				3	2	4	0	1	2	1.9596	-0.650639	0.621265	-1.04728	0.29497	0.999934	3	2	4	0	0	0	1.49312	-1.14049	0.575834	-1.98059	0.0476378	0.999979	0	3	6	2	3	1	2.42373	-0.0208026	0.731732	-0.0284292	0.97732	NA	0	3	6	2	3	2	2.61223	0.0857614	0.726293	0.118081
comp171505_c0_seq1				31	28	36	16	28	19	25.9762	-0.581447	0.376335	-1.54502	0.122341	0.999934	27	25	31	10	19	16	21.0775	-0.814611	0.411626	-1.97901	0.047815	0.999979	14	25	13	10	26	27	18.9615	0.658569	0.484789	1.35847	0.174316	0.498675	14	25	17	8	18	21	16.5671	0.19859	0.493294	0.402579
comp192139_c0_seq1	Sb07g027350.1	similar to Putative uncharacterized protein	PDE191 n=2 Tax=Andropogoneae RepID=B6TBV3_MAIZE	242	301	439	246	313	235	290.548	-0.325629	0.15825	-2.05769	0.0396201	0.999934	240	301	438	245	313	233	289.73	-0.318566	0.161008	-1.97858	0.0478632	0.999979	125	153	177	113	80	120	127.234	0.087814	0.349887	0.250978	0.801831	0.934441	126	150	176	114	79	119	126.689	0.0843522	0.350303	0.240798
comp203488_c1_seq1	Sb05g010050.1	similar to Expressed protein	Putative uncharacterized protein Sb05g010050 n=1 Tax=Sorghum bicolor RepID=C5Y216_SORBI	278	367	391	264	313	319	317.931	-0.242569	0.132271	-1.83387	0.0666733	0.999934	268	344	370	242	297	294	298.675	-0.263274	0.133073	-1.97842	0.0478817	0.999979	223	340	286	176	452	286	287.167	0.556765	0.279499	1.99201	0.0463697	0.266773	179	316	235	170	429	271	263.392	0.679327	0.303102	2.24125
comp198920_c3_seq1	Sb09g028630.1	sem anotacao	Uncharacterized protein n=1 Tax=Brachypodium distachyon RepID=I1HGD3_BRADI	689	840	1042	741	828	681	793.108	-0.21736	0.107956	-2.01341	0.0440716	0.999934	687	837	1039	733	823	681	790.048	-0.213238	0.107844	-1.97728	0.0480095	0.999979	499	833	877	341	390	545	555.859	-0.216678	0.31012	-0.69869	0.484746	0.777302	500	839	879	342	389	545	557.343	-0.233296	0.308062	-0.757305
comp159814_c0_seq1	Sb10g022040.1	Predicted protein	Putative uncharacterized protein Sb01g042855 (Fragment) n=1 Tax=Sorghum bicolor RepID=C5WSS8_SORBI	5	5	4	1	2	0	2.85018	-1.05427	0.631699	-1.66895	0.0951277	0.999934	5	6	4	0	2	0	2.83006	-1.22488	0.619519	-1.97715	0.0480245	0.999979	5	0	1	0	0	1	0.948873	-0.480643	0.645911	-0.744132	0.456797	NA	5	0	1	0	0	1	0.951636	-0.468279	0.634607	-0.737903
comp136443_c0_seq1	Sb07g023250.1	similar to Putative uncharacterized protein	Putative uncharacterized protein Sb07g023250 n=1 Tax=Sorghum bicolor RepID=C5YMM7_SORBI	18	47	28	11	23	18	23.824	-0.784113	0.419654	-1.86848	0.0616956	0.999934	19	48	27	11	21	18	23.6535	-0.830649	0.420138	-1.97709	0.0480316	0.999979	23	13	14	10	5	14	12.7823	-0.122953	0.553116	-0.222291	0.824087	NA	30	14	15	10	6	15	14.2879	-0.25805	0.54554	-0.473018
comp192563_c1_seq1	Sb02g025740.1	similar to Putative chlorophyll a/b-binding protein type II	Uncharacterized protein n=1 Tax=Zea mays RepID=B4FVG9_MAIZE	353	491	704	393	491	398	462.409	-0.287955	0.147333	-1.95445	0.0506484	0.999934	352	498	714	380	495	408	464.962	-0.294698	0.149061	-1.97703	0.0480383	0.999979	68	248	222	86	103	125	136.943	-0.211078	0.427919	-0.493267	0.621824	0.854139	69	260	216	87	106	126	138.988	-0.220776	0.427795	-0.516078
comp190651_c0_seq1	Sb10g029840.1	similar to Zinc finger protein	D7M0 Orphans transcription factor (Fragment) n=1 Tax=Zea mays RepID=A0A060D7M0_MAIZE	327	418	477	293	393	375	374.625	-0.23982	0.124759	-1.92227	0.0545718	0.999934	326	447	500	303	404	381	387.307	-0.25189	0.127485	-1.97584	0.0481731	0.999979	277	417	293	180	197	237	258.717	-0.110135	0.300595	-0.366391	0.714073	0.898258	286	438	298	177	200	240	263.84	-0.167522	0.299475	-0.559385
comp200980_c1_seq1	Sb07g028940.1	similar to Putative uncharacterized protein	Uncharacterized protein n=1 Tax=Setaria italica RepID=K3ZQY6_SETIT	797	861	1170	787	901	806	874.895	-0.208487	0.0986222	-2.11399	0.0345159	0.999934	797	881	1176	792	917	818	885.147	-0.195665	0.0990322	-1.97578	0.0481801	0.999979	852	729	824	238	651	520	585.513	-0.278655	0.226805	-1.22861	0.219218	0.555438	870	737	838	241	662	531	595.989	-0.287615	0.226996	-1.26705
comp186911_c0_seq1	Sb03g003540.1	similar to Putative uncharacterized protein	Uncharacterized protein n=1 Tax=Zea mays RepID=B4F862_MAIZE	64	47	40	79	107	63	66.1155	0.619989	0.287211	2.15866	0.0308768	0.999934	62	49	42	76	102	62	65.0522	0.56173	0.284329	1.97563	0.0481966	0.999979	55	42	46	19	40	44	38.7602	0.0469079	0.350439	0.133855	0.893517	0.967351	55	41	43	18	39	42	37.4286	0.0188522	0.358115	0.0526428
comp175508_c1_seq1				6	3	0	1	0	0	1.79541	-0.879465	0.592884	-1.48337	0.137977	0.999934	6	4	0	0	0	0	1.77864	-1.13121	0.572714	-1.97517	0.048249	0.999979	0	0	2	0	0	0	0.261195	-0.243238	0.402452	-0.604392	0.545583	NA	0	0	2	0	0	0	0.262419	-0.231231	0.390586	-0.592011
comp69962_c0_seq1	Sb01g011350.1	Predicted protein	Putative uncharacterized protein Sb01g011350 n=1 Tax=Sorghum bicolor RepID=C5WNY2_SORBI	7	8	5	16	13	10	9.84872	0.713272	0.530023	1.34574	0.178388	0.999934	3	5	6	15	14	10	8.73654	1.08042	0.547178	1.97453	0.0483219	0.999979	7	12	14	8	13	17	11.8677	0.616985	0.532888	1.15781	0.246941	NA	8	14	17	7	12	15	11.8686	0.263766	0.536808	0.491359
comp174908_c0_seq1				2	0	0	2	12	4	3.147	1.26021	0.630487	1.99879	0.045631	0.999934	2	0	0	2	12	4	3.15898	1.22393	0.619863	1.97452	0.0483225	0.999979	3	1	2	2	0	2	1.7108	0.0620394	0.728511	0.0851593	0.932135	NA	3	1	2	2	0	2	1.70902	0.0553039	0.721953	0.0766032
comp181354_c0_seq1				121	109	171	170	187	196	156.555	0.425265	0.181169	2.34734	0.0189078	0.999934	106	97	149	143	150	179	135.548	0.390869	0.198012	1.97397	0.048385	0.999979	120	333	49	125	112	125	145.474	0.0782898	0.510318	0.153414	0.878072	0.962887	95	269	36	102	93	95	116.312	0.0747166	0.522155	0.143093
comp176754_c0_seq1				2	4	2	0	2	0	1.64619	-0.695625	0.60298	-1.15365	0.248646	0.999934	2	5	2	0	0	0	1.50954	-1.13492	0.575027	-1.97368	0.048418	0.999979	5	3	6	2	1	0	2.5576	-0.805166	0.729344	-1.10396	0.269611	NA	6	2	6	2	1	0	2.54441	-0.767127	0.726193	-1.05637
comp189674_c0_seq1				9684	9643	11150	7879	10774	10853	9865.91	-0.0952106	0.0700211	-1.35974	0.173911	0.999934	6745	7212	7936	5310	7493	7577	6954.36	-0.144864	0.0734106	-1.97334	0.048457	0.999979	11867	14201	10220	8556	18598	12927	12562.5	0.62192	0.228747	2.71882	0.00655162	0.0904049	8240	10255	7277	6170	13466	9498	9049.07	0.642022	0.232127	2.76582
comp199095_c5_seq1				0	0	0	4	2	3	1.50695	1.17734	0.589597	1.99686	0.0458399	0.999934	0	0	0	4	2	3	1.51289	1.13611	0.576037	1.97229	0.0485768	0.999979	0	0	6	0	1	0	0.937966	-0.417154	0.596191	-0.699699	0.484115	NA	0	0	6	0	1	0	0.942206	-0.401474	0.583502	-0.688041
comp177949_c0_seq1				4	4	9	7	10	9	6.96571	0.423027	0.569279	0.743092	0.457426	0.999934	0	0	0	4	2	3	1.51289	1.13611	0.576037	1.97229	0.0485768	0.999979	13	0	5	1	4	9	4.87457	0.105174	0.723073	0.145454	0.884352	NA	3	0	0	0	0	0	0.380627	-0.309269	0.44045	-0.702164
comp204040_c0_seq1				30	22	9	26	34	53	28.8633	0.700276	0.4167	1.68053	0.0928543	0.999934	26	22	9	27	33	55	28.5143	0.818363	0.414936	1.97227	0.0485793	0.999979	12	27	16	7	20	17	15.7667	0.123256	0.511875	0.240793	0.809716	NA	11	24	14	7	20	12	14.0078	0.106115	0.527168	0.201293
comp178894_c3_seq1				2	1	2	4	9	10	4.49864	1.24047	0.619493	2.00239	0.0452432	0.999934	2	2	1	4	9	10	4.52756	1.20882	0.612913	1.97225	0.0485811	0.999979	6	2	6	2	0	0	2.38256	-0.882795	0.730985	-1.20768	0.227171	NA	5	2	6	2	0	0	2.26259	-0.804371	0.724105	-1.11085
comp202882_c0_seq1	Sb04g004560.1	similar to 4-Hydroxyphenylpyruvate Dioxygenase	4-hydroxyphenylpyruvate dioxygenase n=1 Tax=Setaria italica RepID=K3YSH3_SETIT	538	617	733	461	677	530	583.251	-0.220215	0.108061	-2.03788	0.0415622	0.999934	536	638	728	466	684	527	587.45	-0.215293	0.109167	-1.97215	0.048593	0.999979	413	426	467	181	284	271	320.002	-0.277591	0.203485	-1.36419	0.172509	0.496497	418	410	449	182	281	277	317.084	-0.246854	0.198316	-1.24476
comp189707_c1_seq1	Sb10g001120.1	similar to RuBisCO large subunit-binding protein subunit beta, chloroplast precursor	Uncharacterized protein n=4 Tax=Panicoideae RepID=K3XW27_SETIT	5571	5951	8223	5449	6936	5592	6188.87	-0.165798	0.0809058	-2.04927	0.0404361	0.999934	5429	5900	7990	5303	6803	5479	6060.19	-0.159505	0.0808854	-1.97199	0.0486105	0.999979	5583	5473	6186	2911	3716	4687	4567.97	-0.0384691	0.219408	-0.175331	0.860819	0.956509	5523	5441	6136	2897	3676	4637	4530.42	-0.0510959	0.215731	-0.236849
comp199423_c0_seq1	Sb02g027430.1	similar to TA1 protein-like	Uncharacterized protein n=3 Tax=Panicoideae RepID=K3ZTF2_SETIT	122	131	160	157	233	160	157.522	0.361312	0.179746	2.01012	0.0444183	0.999934	117	130	157	149	231	157	153.932	0.364478	0.184838	1.97188	0.0486239	0.999979	161	379	224	219	490	339	304.599	0.871326	0.344095	2.53222	0.0113342	0.125389	154	373	225	222	489	337	303.084	0.884296	0.345682	2.55812
comp195990_c1_seq1				454	421	576	410	518	398	456.854	-0.166097	0.121101	-1.37156	0.170201	0.999934	426	409	548	362	467	362	423.82	-0.244341	0.123937	-1.97148	0.0486685	0.999979	433	564	439	241	548	339	409.114	0.137485	0.250803	0.548178	0.58357	0.833791	390	515	386	215	487	316	368.906	0.132862	0.25324	0.524649
comp179206_c0_seq1	Sb01g011510.1	similar to Os03g0691500 protein	Putative uncharacterized protein Sb01g011510 n=1 Tax=Sorghum bicolor RepID=C5WPH9_SORBI	58	43	62	79	84	73	65.8294	0.475284	0.25998	1.82816	0.0675259	0.999934	61	46	59	81	86	79	68.1943	0.509322	0.258469	1.97053	0.0487776	0.999979	59	3	56	8	9	32	24.7886	-0.494133	0.638537	-0.773853	0.439018	0.747849	61	3	59	11	9	34	26.6496	-0.42614	0.635426	-0.670637
comp191843_c0_seq1	Sb02g041590.1	similar to Putative uncharacterized protein	Putative uncharacterized protein Sb02g041590 n=1 Tax=Sorghum bicolor RepID=C5X453_SORBI	408	401	507	340	427	387	406.619	-0.227402	0.114427	-1.9873	0.0468888	0.999934	413	401	505	337	429	383	406.704	-0.230525	0.117007	-1.97019	0.0488171	0.999979	231	210	269	132	133	141	178.32	-0.194738	0.272076	-0.715749	0.474146	0.771215	234	205	270	130	130	141	177.185	-0.219851	0.271929	-0.808488
comp191822_c2_seq1	Sb03g038470.1	similar to Os01g0825800 protein	Uncharacterized protein n=1 Tax=Setaria italica RepID=K3XHJ3_SETIT	198	210	240	186	184	161	195.176	-0.3135	0.162943	-1.92399	0.0543558	0.999934	196	210	237	181	178	161	192.668	-0.324116	0.164525	-1.97001	0.0488376	0.999979	132	151	141	125	170	257	166.041	0.889124	0.292001	3.04494	0.00232728	0.0457813	130	156	142	127	173	257	167.412	0.875483	0.289994	3.01897
comp132354_c0_seq1				6	3	10	2	0	0	3.47956	-1.42286	0.631932	-2.25159	0.0243479	0.999934	6	3	7	2	0	0	3.03565	-1.22241	0.620528	-1.96995	0.0488444	0.999979	0	0	0	0	2	2	0.684409	0.799313	0.607201	1.31639	0.188043	NA	0	0	1	0	2	1	0.627159	0.397459	0.596225	0.666625
comp204250_c1_seq1	Sb03g000470.1	similar to Phosphoglycerate mutase-like	Putative uncharacterized protein Sb03g000470 n=1 Tax=Sorghum bicolor RepID=C5XJJ1_SORBI	41	44	59	23	43	24	38.2945	-0.671893	0.330189	-2.03488	0.0418634	0.999934	40	47	57	28	39	24	38.653	-0.641079	0.325545	-1.96925	0.0489244	0.999979	51	69	48	28	45	35	44.0309	-0.100472	0.351085	-0.286176	0.774743	0.92351	48	70	45	29	47	36	44.1988	-0.0230618	0.362479	-0.0636226
comp159181_c0_seq1	Sb02g021250.1	similar to Putative uncharacterized protein	Uncharacterized protein n=1 Tax=Setaria italica RepID=K3Z3B7_SETIT	0	0	0	6	2	2	1.71309	1.26088	0.597214	2.11126	0.0347497	0.999934	0	0	0	5	2	2	1.53695	1.13324	0.57552	1.96908	0.0489444	0.999979	3	2	9	0	0	2	2.22279	-0.971563	0.729437	-1.33194	0.182881	NA	3	2	9	0	0	2	2.22776	-0.955481	0.723122	-1.32133
comp93788_c0_seq1				0	0	0	5	2	2	1.53015	1.17409	0.589052	1.99318	0.0462417	0.999934	0	0	0	5	2	2	1.53695	1.13324	0.57552	1.96908	0.0489444	0.999979	0	0	0	0	0	2	0.375646	0.365808	0.459046	0.796887	0.425516	NA	0	0	0	0	0	2	0.372099	0.342745	0.444376	0.771296
comp187475_c3_seq1			Uncharacterized protein n=19 Tax=Mesangiospermae RepID=K3Z2M6_SETIT	13	2	2	16	22	12	11.1243	1.0663	0.555354	1.92004	0.0548528	0.999934	12	2	2	16	22	11	10.8236	1.09256	0.555398	1.96717	0.0491633	0.999979	0	0	1	8	0	4	3.07765	1.53895	0.723743	2.12637	0.0334721	NA	0	0	1	7	0	4	2.78922	1.4183	0.71382	1.98692
comp205617_c0_seq1				0	0	0	4	4	2	1.64311	1.25714	0.597246	2.10489	0.0353005	0.999934	0	0	0	4	3	2	1.50142	1.1317	0.575562	1.96625	0.0492695	0.999979	0	2	4	4	0	1	2.10158	0.226351	0.717315	0.315553	0.752342	NA	0	2	4	4	0	2	2.28469	0.317518	0.716136	0.443376
comp198548_c0_seq1	Sb01g029020.1	similar to ZmMybst1	MYB-related transcription factor n=7 Tax=Panicoideae RepID=C0PDV3_MAIZE	356	422	428	419	564	478	438.075	0.229462	0.113593	2.02004	0.0433794	0.999934	352	426	405	403	552	473	429.34	0.230157	0.117077	1.96586	0.0493147	0.999979	522	455	661	240	511	311	422.088	-0.103744	0.227307	-0.456402	0.648101	0.867794	512	454	661	235	499	310	417.707	-0.12822	0.22754	-0.563505
comp164885_c1_seq1				5	4	8	0	4	0	3.39278	-1.04357	0.631935	-1.65138	0.0986605	0.999934	6	4	8	0	3	0	3.43168	-1.22312	0.622334	-1.96537	0.0493718	0.999979	2	3	1	0	2	1	1.3196	-0.25406	0.721883	-0.351941	0.724883	NA	2	3	1	0	2	0	1.13609	-0.420852	0.689783	-0.610122
comp203460_c0_seq1	Sb06g029200.2	sem anotacao	Uncharacterized protein n=1 Tax=Zea mays RepID=B4FJB1_MAIZE	147	174	179	106	161	126	146.889	-0.387909	0.179995	-2.15511	0.0311529	0.999934	138	174	177	106	159	124	144.324	-0.360052	0.183241	-1.96491	0.0494251	0.999979	120	180	142	68	160	90	120.359	0.010323	0.304675	0.033882	0.972971	0.994394	124	184	143	69	157	91	121.68	-0.0268608	0.30133	-0.0891407
comp203663_c2_seq1				12	10	5	4	9	3	7.20157	-0.596984	0.577882	-1.03305	0.301578	0.999934	6	8	2	2	0	0	3.11921	-1.21806	0.61994	-1.96481	0.0494362	0.999979	3	3	3	1	3	8	3.4505	0.573034	0.708293	0.809035	0.418495	NA	3	1	1	0	2	2	1.34091	0.0492755	0.714858	0.0689305
comp175577_c0_seq1	Sb04g021990.1	sem anotacao	2-cys peroxiredoxin BAS1 n=5 Tax=Panicoideae RepID=B6T9B3_MAIZE	2905	3294	4296	2979	3677	2791	3275.14	-0.180843	0.0889344	-2.03344	0.0420083	0.999934	2858	3274	4237	2934	3621	2763	3235.78	-0.175375	0.0892746	-1.96445	0.0494781	0.999979	1300	1643	1743	1035	1021	1611	1376.94	0.224378	0.288001	0.779089	0.435928	0.745605	1289	1633	1730	1026	1018	1592	1365.15	0.210378	0.283306	0.74258
comp194426_c0_seq1				5	2	0	8	7	10	5.35508	1.04994	0.615221	1.7066	0.0878965	0.999934	4	2	0	8	8	10	5.33352	1.19551	0.608586	1.9644	0.0494838	0.999979	11	2	4	4	4	0	3.91828	-0.243121	0.722023	-0.336722	0.736326	NA	11	1	4	4	4	0	3.78095	-0.175905	0.724174	-0.242904
comp182168_c0_seq1				4	1	6	6	8	11	5.84345	0.760986	0.597598	1.27341	0.202874	0.999934	1	0	4	6	7	10	4.53149	1.21158	0.616801	1.96429	0.0494963	0.999979	6	2	5	3	3	4	3.74087	0.148392	0.689685	0.215159	0.829644	NA	6	2	5	3	2	4	3.58575	0.0537706	0.697087	0.077136
comp189570_c0_seq1	Sb03g002090.1	similar to Putative uncharacterized protein	Heme-binding protein 2 n=4 Tax=Andropogoneae RepID=B6T0C0_MAIZE	1531	1659	2149	1110	2016	1623	1647.34	-0.218634	0.110135	-1.98516	0.0471271	0.999934	1491	1630	2083	1065	1977	1557	1601.63	-0.22178	0.112934	-1.9638	0.0495537	0.999979	1761	1882	1909	852	1263	1438	1446.45	-0.0952383	0.207645	-0.458659	0.646479	0.867059	1707	1856	1892	845	1240	1421	1425.34	-0.0999123	0.206574	-0.483663
comp177937_c0_seq1				15	14	19	20	39	29	22.056	0.724375	0.4044	1.79124	0.0732556	0.999934	15	14	19	22	40	30	22.7716	0.787614	0.401103	1.96362	0.0495742	0.999979	17	16	8	4	13	13	11.0828	0.0266616	0.553188	0.0481963	0.96156	NA	17	16	8	4	14	14	11.4274	0.089142	0.554698	0.160704
comp199102_c0_seq1	Sb03g042710.1	similar to Rad21/Rec8-like protein	Putative uncharacterized protein Sb03g042710 n=1 Tax=Sorghum bicolor RepID=C5XFD5_SORBI	789	801	983	855	990	1197	923.176	0.202022	0.103552	1.95093	0.051065	0.999934	793	816	984	850	1002	1203	929.405	0.203254	0.103512	1.96357	0.0495801	0.999979	1733	1210	1582	626	1017	834	1088.15	-0.308106	0.1815	-1.69755	0.0895921	0.369559	1738	1211	1585	626	1022	837	1091.82	-0.317905	0.180235	-1.76384
comp189288_c1_seq1	Sb10g030840.1	similar to Catalase isozyme 1	Catalase isozyme 3 n=13 Tax=Panicoideae RepID=CATA3_MAIZE	825	1146	1408	846	1176	920	1034.14	-0.230139	0.112995	-2.03672	0.0416777	0.999934	828	1174	1403	844	1184	945	1043.79	-0.218605	0.111391	-1.9625	0.0497038	0.999979	518	2143	1109	996	878	1007	1122.68	0.170159	0.435019	0.391153	0.695684	0.890676	519	2145	1118	998	865	1010	1122.81	0.154527	0.43336	0.35658
comp201001_c0_seq1	Sb04g007710.1	similar to Putative uncharacterized protein	Uncharacterized protein (Fragment) n=1 Tax=Setaria italica RepID=K3YZV9_SETIT	398	425	500	338	430	428	414.463	-0.185099	0.113247	-1.63447	0.10216	0.999934	402	446	532	329	429	444	424.578	-0.229731	0.117085	-1.96209	0.0497515	0.999979	655	475	637	279	635	488	501.751	0.175924	0.203627	0.863952	0.387614	0.709472	717	515	692	320	692	520	548.97	0.176923	0.196133	0.902054
comp1536676_c0_seq1	Sb03g008000.1	similar to Os01g0118600 protein	Putative uncharacterized protein Sb03g008000 n=1 Tax=Sorghum bicolor RepID=C5XE96_SORBI	20	14	15	6	5	16	12.7036	-0.727575	0.5089	-1.4297	0.152803	0.999934	21	16	15	5	4	13	12.4182	-1.00749	0.513553	-1.96181	0.0497843	0.999979	15	1	5	7	10	7	7.47096	0.578284	0.657407	0.879643	0.379052	NA	10	2	5	5	9	6	6.09681	0.578141	0.644054	0.897659
comp127231_c0_seq1				14	13	18	8	6	4	10.48	-1.04327	0.522519	-1.99662	0.0458666	0.999934	14	13	18	8	6	4	10.4848	-1.02468	0.52237	-1.96161	0.0498083	0.999979	6	4	5	2	6	4	4.22303	0.128367	0.667779	0.19223	0.847562	NA	6	4	4	2	6	4	4.09509	0.185379	0.673081	0.275418
comp194022_c0_seq1	Sb03g045170.1	similar to Putative uncharacterized protein	Uncharacterized protein n=1 Tax=Setaria italica RepID=K3XJA6_SETIT	4	10	14	14	33	18	14.8628	0.962802	0.485185	1.9844	0.0472111	0.999934	5	10	14	14	34	18	15.2171	0.940574	0.479492	1.96161	0.0498084	0.999979	20	34	12	13	40	15	21.6391	0.419633	0.509357	0.823848	0.410026	0.726311	20	35	12	14	46	18	23.5639	0.555496	0.507455	1.09467
comp176451_c0_seq1	Sb01g021250.1	similar to Putative ribosomal protein L28	50S ribosomal protein L28 n=5 Tax=Panicoideae RepID=B6SXD6_MAIZE	479	639	845	440	715	479	586.64	-0.297701	0.140708	-2.11574	0.0343668	0.999934	424	599	766	399	656	435	534.762	-0.288258	0.146973	-1.9613	0.0498438	0.999979	96	277	193	159	85	174	167.403	0.173787	0.44875	0.387269	0.698557	0.891775	89	265	181	149	85	169	159.366	0.180449	0.445795	0.40478
comp187451_c1_seq1	Sb03g027080.1	similar to Os01g0601700 protein	Putative uncharacterized protein Sb10g027695 (Fragment) n=1 Tax=Sorghum bicolor RepID=C5Z890_SORBI	4	6	1	0	2	1	2.36416	-0.824474	0.625754	-1.31757	0.187648	0.999934	4	6	2	0	1	0	2.19501	-1.19129	0.60754	-1.96084	0.0498976	0.999979	0	2	0	2	2	0	1.15119	0.434812	0.66545	0.65341	0.513492	NA	0	2	0	2	3	0	1.3058	0.517015	0.666863	0.775294
comp173690_c0_seq1				6	2	4	0	1	0	2.19005	-1.23264	0.619859	-1.98858	0.0467479	0.999934	6	2	4	0	1	0	2.19559	-1.19124	0.607548	-1.96073	0.0499108	0.999979	2	0	0	0	0	2	0.627827	0.0989195	0.549535	0.180006	0.857148	NA	2	0	0	0	0	2	0.62585	0.0909804	0.535387	0.169934
comp160907_c0_seq1				8	2	4	2	1	2	3.24208	-0.78581	0.631272	-1.2448	0.213204	0.999934	6	2	4	0	1	0	2.19559	-1.19124	0.607548	-1.96073	0.0499108	0.999979	0	0	2	4	6	2	2.66101	1.47221	0.731704	2.01202	0.0442176	NA	0	0	2	4	6	0	2.28573	1.01997	0.707065	1.44255
comp199025_c0_seq1	Sb07g021120.1	weakly similar to Putative uncharacterized protein P0424A08.5		34	29	56	20	31	31	32.7921	-0.522421	0.352122	-1.48364	0.137905	0.999934	35	29	56	18	26	27	31.2703	-0.71035	0.362369	-1.96029	0.0499615	0.999979	73	40	47	21	41	23	37.626	-0.345532	0.373753	-0.924494	0.355229	0.685985	69	38	47	16	31	17	32.8508	-0.67648	0.392641	-1.7229
comp163456_c1_seq1				4	4	3	0	0	1	2.02679	-1.15816	0.617446	-1.87572	0.0606937	0.999934	4	4	4	0	0	1	2.17306	-1.19399	0.609119	-1.96019	0.0499735	0.999979	2	2	0	0	0	0	0.545672	-0.587736	0.569485	-1.03205	0.30205	NA	2	2	0	0	0	0	0.547901	-0.565848	0.557607	-1.01478
comp240002_c0_seq1				4	4	3	1	0	4	2.68899	-0.546348	0.630718	-0.866231	0.386363	0.999934	4	4	4	0	0	1	2.17306	-1.19399	0.609119	-1.96019	0.0499735	0.999979	0	0	0	0	0	0	0	NA	NA	NA	NA	NA	0	0	0	0	0	0	0	NA	NA	NA
comp149883_c1_seq1				7	8	9	15	21	14	12.0889	0.823751	0.493532	1.66909	0.095099	0.999934	5	7	7	15	22	11	10.94	1.0119	0.516266	1.96004	0.0499912	0.999979	14	5	14	5	3	9	7.85326	-0.251709	0.623044	-0.403998	0.686214	NA	12	6	15	4	3	9	7.606	-0.346532	0.62284	-0.556375
comp192620_c0_seq1				5	6	0	0	1	0	2.08965	-1.05983	0.60501	-1.75176	0.0798151	0.999934	4	6	0	0	0	0	1.74463	-1.12006	0.571487	-1.95991	0.0500062	0.999979	2	4	10	3	12	0	4.82113	0.200236	0.720678	0.277843	0.781133	NA	2	4	10	2	9	0	4.0955	-0.0677461	0.721297	-0.0939227
comp205205_c2_seq1				28	60	61	65	71	82	60.0373	0.497043	0.286484	1.73498	0.0827446	0.999934	26	59	53	63	67	84	57.6712	0.580179	0.296027	1.95988	0.0500095	0.999979	90	58	51	23	42	39	46.6418	-0.37332	0.347059	-1.07567	0.282075	0.623069	78	52	59	21	43	41	45.3179	-0.310951	0.333183	-0.933273
comp195045_c1_seq1	Sb10g025610.1	similar to Putative uncharacterized protein	Uncharacterized protein n=2 Tax=Oryza sativa subsp. japonica RepID=A2ZZ21_ORYSJ	0	0	0	4	2	4	1.66671	1.26577	0.597994	2.11669	0.0342861	0.999934	0	0	0	3	2	4	1.48883	1.12699	0.575043	1.95983	0.0500157	0.999979	11	0	8	3	2	0	3.56395	-0.566191	0.731574	-0.773936	0.438969	NA	10	0	7	2	2	0	3.04392	-0.639947	0.724955	-0.88274
comp190992_c0_seq1				0	0	0	4	1	3	1.359	1.06864	0.576968	1.85217	0.0640012	0.999934	0	0	0	3	2	4	1.48883	1.12699	0.575043	1.95983	0.0500157	0.999979	3	0	6	1	2	0	1.74509	-0.398761	0.717347	-0.555883	0.578291	NA	3	0	6	2	0	0	1.71469	-0.391499	0.682741	-0.573423
comp193793_c0_seq1				663	723	744	756	853	879	761.69	0.181938	0.094398	1.92735	0.0539363	0.999934	656	721	743	743	846	878	756.96	0.184573	0.0941865	1.95966	0.0500357	0.999979	1863	600	1709	659	630	892	991.819	-0.274912	0.363999	-0.755255	0.450096	0.75504	1829	604	1674	655	627	891	982.535	-0.272477	0.358659	-0.75971
comp143071_c0_seq1				2	0	0	5	3	6	2.68375	1.10952	0.628575	1.76513	0.0775417	0.999934	2	0	0	6	4	6	3.02708	1.21629	0.620722	1.95947	0.0500581	0.999979	0	2	0	0	0	2	0.669138	0.0706822	0.55579	0.127174	0.898802	NA	0	2	0	0	0	2	0.666249	0.0645005	0.541652	0.119081
comp164310_c0_seq1				4	3	13	0	4	0	3.78921	-1.14818	0.631915	-1.81698	0.0692203	0.999934	4	4	14	0	4	0	4.11653	-1.21907	0.622349	-1.95882	0.0501339	0.999979	2	0	2	0	2	0	0.822139	-0.160234	0.638033	-0.251138	0.801707	NA	2	0	2	0	2	0	0.82607	-0.156571	0.626186	-0.250039
comp191612_c2_seq1	Sb06g033080.1	similar to H0801D08.15 protein	Putative uncharacterized protein Sb06g033080 n=1 Tax=Sorghum bicolor RepID=C5YAK8_SORBI	253	298	417	248	320	179	281.205	-0.3928	0.17684	-2.22122	0.0263362	0.999934	201	247	321	194	265	145	225.225	-0.363673	0.185741	-1.95796	0.050235	0.999979	604	435	969	501	1377	841	774.594	0.89049	0.299656	2.97171	0.00296144	0.0535283	548	375	842	427	1141	745	667.307	0.840811	0.295152	2.84873
comp950925_c0_seq1				11	2	6	0	1	4	4.04589	-1.04141	0.630644	-1.65134	0.0986695	0.999934	12	2	6	0	2	2	4.07388	-1.21724	0.621706	-1.95791	0.0502404	0.999979	4	6	9	0	1	2	3.09024	-1.20907	0.722784	-1.6728	0.0943676	NA	5	6	8	0	2	2	3.2485	-1.05007	0.712999	-1.47275
comp192034_c0_seq1				666	706	821	589	746	665	690.325	-0.173041	0.0917013	-1.887	0.0591597	0.999934	604	674	746	528	687	604	632.931	-0.187305	0.0956712	-1.9578	0.0502533	0.999979	350	387	349	298	423	340	357.456	0.511517	0.221643	2.30784	0.0210078	0.177314	311	357	322	269	393	302	324.841	0.49176	0.225613	2.17966
comp176088_c0_seq1	Sb06g021900.1	similar to OSJNBb0002J11.3 protein	Cytokinin-O-glucosyltransferase 3 n=3 Tax=Andropogoneae RepID=B4FPY0_MAIZE	50	47	27	21	23	24	32.3281	-0.844501	0.370704	-2.2781	0.0227204	0.999934	46	43	25	21	23	23	30.4362	-0.739034	0.378097	-1.95461	0.0506286	0.999979	9	30	16	9	33	22	19.3237	0.546534	0.526153	1.03874	0.298928	0.639016	7	30	18	9	31	21	18.8333	0.47302	0.543477	0.870359
comp170183_c0_seq1				8	2	0	0	0	0	1.80825	-1.1623	0.584649	-1.98804	0.0468074	0.999934	8	2	0	0	0	0	1.81264	-1.11511	0.570519	-1.95456	0.0506354	0.999979	0	3	0	2	1	0	1.14356	0.172829	0.654063	0.264239	0.791596	NA	0	3	0	2	1	0	1.14298	0.165166	0.642211	0.257184
comp116169_c0_seq1				9	7	7	2	4	0	4.85437	-1.1793	0.618799	-1.90579	0.0566768	0.999934	9	7	8	2	4	0	5.00518	-1.19397	0.61099	-1.95416	0.0506823	0.999979	0	1	0	0	0	2	0.522392	0.209429	0.528298	0.396422	0.691794	NA	0	2	0	0	0	2	0.666249	0.0645005	0.541652	0.119081
comp160131_c0_seq1	Sb10g006440.1	similar to Auxin response factor 16	Auxin response factor n=1 Tax=Sorghum bicolor RepID=C5Z600_SORBI	30	43	67	69	84	62	57.8604	0.567625	0.286536	1.98099	0.0475926	0.999934	29	43	65	64	84	62	56.5432	0.567233	0.290379	1.95342	0.0507695	0.999979	43	33	32	27	48	64	41.2853	0.838477	0.363067	2.30943	0.02092	0.176964	44	33	31	27	50	65	41.7261	0.851314	0.365029	2.33218
comp200493_c1_seq1				7	10	5	16	16	13	11.1135	0.778412	0.512652	1.5184	0.128913	0.999934	8	5	3	14	11	19	10.0171	1.05122	0.538172	1.95331	0.0507826	0.999979	28	9	7	7	12	11	11.6054	0.00950131	0.575307	0.0165152	0.986823	NA	21	10	7	6	6	6	8.74001	-0.382313	0.598405	-0.638888
comp183818_c0_seq1				14	14	10	17	34	31	19.5525	0.894778	0.43137	2.07427	0.0380541	0.999934	13	15	11	17	32	31	19.4143	0.840562	0.430449	1.95275	0.0508488	0.999979	24	18	18	5	15	8	13.209	-0.518029	0.503268	-1.02933	0.303324	NA	22	17	18	5	18	7	13.1118	-0.387125	0.519818	-0.744732
comp184734_c0_seq1				4	3	9	1	0	0	2.77985	-1.46342	0.628907	-2.32692	0.0199696	0.999934	4	4	8	2	0	0	2.98493	-1.21144	0.620402	-1.95267	0.0508589	0.999979	1	0	0	3	0	0	0.949501	0.48355	0.597904	0.808742	0.418663	NA	0	0	0	4	0	0	1.09361	0.727841	0.584708	1.24479
comp1240721_c0_seq1				1	0	0	2	9	2	2.20031	1.16787	0.618092	1.88948	0.0588278	0.999934	1	0	0	2	10	2	2.35744	1.18811	0.60852	1.95245	0.0508844	0.999979	3	3	0	0	1	0	0.97289	-0.565468	0.657624	-0.859865	0.389863	NA	3	4	0	0	1	0	1.12388	-0.635592	0.659494	-0.963757
comp137539_c0_seq1				7	4	2	0	0	2	2.58638	-1.09871	0.626205	-1.75456	0.0793347	0.999934	7	5	3	0	0	2	2.90372	-1.20882	0.619339	-1.95179	0.0509628	0.999979	0	2	2	0	2	0	0.863449	-0.184819	0.64144	-0.288132	0.773246	NA	0	2	2	0	2	0	0.866469	-0.179932	0.629609	-0.285784
comp185041_c0_seq1				0	2	0	6	2	9	3.17307	1.29284	0.630832	2.04942	0.040421	0.999934	0	2	0	6	2	8	3.01602	1.20851	0.619332	1.9513	0.0510208	0.999979	0	0	2	0	2	0	0.569958	0.0517421	0.538483	0.0960886	0.92345	NA	0	0	2	0	2	0	0.572319	0.0484582	0.52511	0.0922819
comp16616_c0_seq1	Sb03g034220.1	similar to Putative LRK1 protein	Leucine-rich repeat receptor-like protein kinase PXL2 n=2 Tax=Triticum RepID=M8AIG8_TRIUA	3	1	0	0	18	9	4.82177	1.24571	0.631687	1.97205	0.0486043	0.999934	3	1	0	0	18	9	4.83395	1.21398	0.622473	1.95025	0.0511469	0.999979	0	0	0	0	6	4	1.67758	1.45921	0.70078	2.08227	0.037318	NA	0	0	0	0	5	4	1.51895	1.32419	0.683905	1.93622
comp145806_c0_seq1			3512D79 PREDICTED: uncharacterized protein LOC101757441 n=1 Tax=Setaria italica RepID=UPI0003512D79	6	4	5	0	0	2	2.85342	-1.24812	0.630399	-1.97988	0.0477165	0.999934	6	4	5	0	0	2	2.85329	-1.20815	0.619635	-1.94977	0.0512033	0.999979	23	11	10	3	8	9	9.56913	-0.4966	0.576694	-0.861115	0.389175	NA	23	11	12	3	8	9	9.84473	-0.558652	0.570034	-0.980033
comp201728_c1_seq1				134	202	245	116	193	150	169.596	-0.369488	0.190635	-1.9382	0.0525993	0.999934	132	199	225	112	195	125	161.262	-0.387472	0.198797	-1.94908	0.0512853	0.999979	178	316	274	141	143	197	202.377	-0.095213	0.330999	-0.287654	0.773612	0.923175	174	294	260	133	127	196	191.938	-0.10166	0.334332	-0.30407
comp158923_c0_seq1				21	8	19	14	15	10	14.4469	-0.280001	0.481245	-0.581827	0.560683	0.999934	13	2	7	1	3	1	4.58203	-1.20444	0.618099	-1.94862	0.0513406	0.999979	28	10	36	8	11	10	15.4717	-0.648893	0.526744	-1.23189	0.217989	NA	3	5	15	1	1	5	4.44274	-0.713957	0.707908	-1.00854
comp192602_c0_seq1	Sb10g007920.1	similar to Flavonol-3-O-glycoside-7-O-glucosyltransferase 1, putative	Uncharacterized protein n=2 Tax=Andropogoneae RepID=C0P425_MAIZE	6	14	6	0	2	4	5.32746	-1.30229	0.61691	-2.11099	0.0347736	0.999934	4	15	6	0	2	4	5.09607	-1.19728	0.614457	-1.94852	0.0513529	0.999979	4	7	7	8	5	9	7.10384	0.686354	0.620963	1.10531	0.269027	NA	4	9	7	8	5	10	7.5721	0.598284	0.620725	0.963848
comp6080_c0_seq1				0	0	0	0	4	7	1.71009	1.158	0.585337	1.97834	0.0478902	0.999934	0	0	0	0	4	7	1.71362	1.11314	0.571283	1.94849	0.0513561	0.999979	4	0	2	4	0	0	1.86344	0.135599	0.689146	0.196764	0.844012	NA	4	0	2	4	0	0	1.86353	0.12818	0.678625	0.188882
comp194588_c0_seq1	Sb02g030780.3	sem anotacao	Uncharacterized protein n=4 Tax=Panicoideae RepID=K3ZV49_SETIT	187	204	217	256	245	274	228.566	0.311949	0.153021	2.0386	0.0414901	0.999934	186	196	206	255	225	268	221.506	0.317834	0.16314	1.94823	0.0513879	0.999979	233	210	285	69	192	106	165.905	-0.482087	0.26947	-1.78902	0.073612	0.335429	228	206	281	71	196	110	166.342	-0.427977	0.269452	-1.58832
comp197142_c0_seq1				16	7	5	20	27	16	15.0894	0.88507	0.48979	1.80704	0.0707558	0.999934	15	8	4	21	28	16	15.2962	0.957396	0.491465	1.94804	0.0514097	0.999979	47	8	50	3	10	14	18.6268	-1.14081	0.58515	-1.9496	0.051224	NA	47	8	48	4	10	14	18.6856	-1.07885	0.577014	-1.86971
comp1485592_c0_seq1				0	0	0	5	4	3	1.98581	1.44029	0.611227	2.3564	0.0184532	0.999934	0	0	0	3	4	2	1.46589	1.118	0.574055	1.94756	0.051468	0.999979	1	0	4	0	5	2	1.79603	0.357522	0.718889	0.497326	0.61896	NA	1	1	3	0	6	2	1.96938	0.477252	0.724501	0.658732
comp42260_c0_seq1				0	0	0	4	3	2	1.49516	1.17272	0.589127	1.9906	0.0465244	0.999934	0	0	0	3	4	2	1.46589	1.118	0.574055	1.94756	0.051468	0.999979	2	0	0	2	0	0	0.801121	0.186755	0.574783	0.324913	0.745247	NA	2	0	0	2	0	0	0.800555	0.17695	0.561073	0.315378
comp144803_c0_seq1				0	0	0	3	4	2	1.46016	1.15897	0.587698	1.97204	0.0486047	0.999934	0	0	0	3	4	2	1.46589	1.118	0.574055	1.94756	0.051468	0.999979	2	2	5	2	0	0	1.7476	-0.529185	0.72139	-0.733563	0.463215	NA	2	2	5	2	0	0	1.75075	-0.517477	0.713659	-0.725104
comp149046_c0_seq1				0	0	0	3	4	2	1.46016	1.15897	0.587698	1.97204	0.0486047	0.999934	0	0	0	3	4	2	1.46589	1.118	0.574055	1.94756	0.051468	0.999979	1	7	2	3	1	2	2.76794	-0.0638507	0.728987	-0.0875883	0.930204	NA	2	8	4	2	0	2	2.87409	-0.605705	0.725564	-0.834805
comp206266_c0_seq1				2	2	5	0	0	0	1.45894	-1.16168	0.586924	-1.97927	0.0477859	0.999934	2	2	5	0	0	0	1.4594	-1.11539	0.572866	-1.94703	0.0515315	0.999979	8	1	11	0	0	0	2.59204	-1.83308	0.727617	-2.51929	0.0117592	NA	5	0	8	0	0	0	1.68405	-1.21077	0.682065	-1.77515
comp193446_c0_seq1	Sb01g032690.1	similar to Os03g0411300 protein	Uncharacterized protein n=1 Tax=Setaria italica RepID=K4AG21_SETIT	103	155	183	82	129	119	125.934	-0.443318	0.207149	-2.14009	0.0323475	0.999934	82	126	142	59	110	90	99.2887	-0.453207	0.232783	-1.9469	0.0515465	0.999979	197	304	300	151	219	214	224.078	0.0835686	0.275759	0.303049	0.761852	0.918111	174	268	239	121	157	169	181.703	-0.0634359	0.285141	-0.222472
comp178242_c0_seq1				0	2	1	3	0	3	1.51992	0.329911	0.59193	0.557347	0.57729	0.999934	0	0	0	4	1	4	1.52436	1.11636	0.573446	1.94676	0.0515633	0.999979	0	0	0	3	2	1	1.32	1.39429	0.69788	1.9979	0.0457277	NA	0	0	0	2	0	1	0.732853	0.741309	0.589203	1.25815
comp201626_c0_seq1				667	802	896	757	1015	967	836.949	0.16947	0.0921804	1.83846	0.0659948	0.999934	612	753	815	700	941	895	773.981	0.183441	0.09427	1.94591	0.0516659	0.999979	2163	1790	2184	1145	2946	1683	1905.82	0.394866	0.215882	1.82908	0.0673877	0.321724	2066	1729	2118	1083	2799	1624	1826.26	0.369813	0.215862	1.71319
comp197104_c2_seq1				6	4	4	13	15	9	8.4192	0.996866	0.552799	1.80331	0.0713403	0.999934	5	3	4	12	16	8	7.89366	1.09286	0.561652	1.94579	0.0516803	0.999979	7	8	4	5	7	3	5.59548	0.15447	0.644835	0.239549	0.81068	NA	8	9	4	6	8	4	6.48773	0.242927	0.628664	0.386418
comp192668_c0_seq1	Sb03g030290.1	similar to Expressed protein	Putative uncharacterized protein Sb03g030290 n=1 Tax=Sorghum bicolor RepID=C5XFX1_SORBI	285	336	515	258	387	276	335.514	-0.328072	0.156762	-2.0928	0.0363666	0.999934	267	330	480	247	376	255	319.16	-0.313685	0.161283	-1.94493	0.0517829	0.999979	125	228	182	91	76	106	129.607	-0.349853	0.361329	-0.968239	0.332925	0.668638	121	217	176	87	70	106	124.714	-0.354664	0.364403	-0.973274
comp197946_c0_seq1				4	8	1	14	12	11	8.34419	1.03234	0.569812	1.81172	0.0700297	0.999934	3	8	0	14	12	11	8.0128	1.13457	0.583498	1.94443	0.0518433	0.999979	14	10	14	9	14	3	10.2561	0.0142353	0.577129	0.0246657	0.980322	NA	14	10	13	8	13	4	9.8985	-0.0151066	0.566602	-0.0266618
comp182977_c1_seq1				6	5	6	14	14	10	9.08503	0.855825	0.53755	1.59208	0.111366	0.999934	5	5	4	16	14	9	8.82803	1.0646	0.547642	1.94397	0.0518994	0.999979	22	36	30	7	13	15	18.7204	-0.721224	0.469683	-1.53555	0.124648	NA	21	33	30	5	14	15	17.7812	-0.721961	0.484411	-1.49039
comp174822_c0_seq1				0	0	0	0	6	5	1.6865	1.15474	0.585075	1.97366	0.0484204	0.999934	0	0	0	0	6	5	1.69067	1.10966	0.570964	1.94349	0.0519569	0.999979	5	0	0	2	2	0	1.48816	0.121163	0.677612	0.178809	0.858088	NA	5	0	0	2	2	0	1.49108	0.11453	0.6666	0.171811
comp194583_c5_seq1				45	70	72	70	83	86	69.8428	0.307329	0.251283	1.22304	0.221316	0.999934	45	66	67	75	92	90	71.3468	0.481629	0.247819	1.94347	0.0519594	0.999979	83	47	77	24	28	20	42.085	-0.864719	0.372182	-2.32338	0.020159	0.172737	81	43	79	25	27	21	41.8924	-0.813708	0.385468	-2.11096
comp106791_c0_seq1				6	9	8	21	17	12	12.1127	0.882309	0.50231	1.7565	0.0790029	0.999934	5	9	6	20	17	12	11.462	0.997086	0.513149	1.94307	0.0520076	0.999979	7	4	2	0	3	2	2.5696	-0.517768	0.728097	-0.711125	0.477007	NA	6	4	1	0	3	2	2.31771	-0.368669	0.726691	-0.507325
comp176065_c0_seq1				4	5	6	0	2	1	2.94391	-1.12234	0.631909	-1.77611	0.0757149	0.999934	4	4	7	0	2	0	2.76292	-1.20194	0.618945	-1.94191	0.0521476	0.999979	5	2	2	0	10	10	4.60719	0.954016	0.713075	1.33789	0.180932	NA	4	4	2	0	10	10	4.76822	0.844929	0.706938	1.19519
comp185699_c2_seq1				1	0	2	5	2	2	2.01371	0.635822	0.620698	1.02437	0.305663	0.999934	0	0	0	6	2	1	1.56101	1.11145	0.57258	1.94113	0.0522427	0.999979	3	3	0	0	1	0	0.97289	-0.565468	0.657624	-0.859865	0.389863	NA	4	3	0	0	0	1	1.13478	-0.596383	0.659788	-0.903901
comp202619_c2_seq1	Sb02g036870.1	similar to Chromosome chr5 scaffold_2, whole genome shotgun sequence	Putative uncharacterized protein Sb02g036870 n=1 Tax=Sorghum bicolor RepID=C5XC95_SORBI	980	1088	1329	891	1198	1013	1067.13	-0.169842	0.0851103	-1.99555	0.0459832	0.999934	950	1079	1270	866	1156	987	1036.92	-0.164172	0.0845794	-1.94104	0.0522537	0.999979	1061	1029	869	824	1075	1129	1002.45	0.586795	0.217164	2.70209	0.0068906	0.093272	1089	1029	897	838	1093	1170	1023.35	0.583781	0.210954	2.76733
comp1049002_c0_seq1				0	0	0	3	3	4	1.63172	1.26159	0.597774	2.11048	0.0348171	0.999934	0	0	0	2	3	4	1.4533	1.11319	0.573511	1.941	0.0522579	0.999979	18	5	13	0	6	11	7.69347	-0.42479	0.67249	-0.631667	0.527605	NA	15	6	13	0	6	12	7.6536	-0.322727	0.669194	-0.482262
comp196778_c0_seq1	Sb08g021440.3	sem anotacao	Uncharacterized protein n=1 Tax=Zea mays RepID=C0P7F1_MAIZE	1385	1483	1876	1227	1668	1414	1486.05	-0.177717	0.0800099	-2.22119	0.026338	0.999934	1351	1449	1848	1211	1647	1391	1461.27	-0.160472	0.0827107	-1.94016	0.0523603	0.999979	1175	738	930	350	604	613	682.357	-0.305143	0.213902	-1.42655	0.153708	0.471565	1140	720	891	346	581	607	664.995	-0.297778	0.214193	-1.39023
comp204643_c2_seq1				4	4	2	6	13	8	6.01603	0.90147	0.592212	1.52221	0.127957	0.999934	3	3	2	6	15	8	5.96986	1.14844	0.592081	1.93967	0.0524203	0.999979	4	5	6	0	3	0	2.48482	-0.959798	0.731613	-1.31189	0.189556	NA	3	6	6	0	3	0	2.51518	-0.936267	0.726619	-1.28853
comp186265_c0_seq1				11	21	28	29	41	27	25.4927	0.596244	0.391683	1.52226	0.127943	0.999934	12	15	27	31	43	26	25.0546	0.772202	0.398278	1.93885	0.0525192	0.999979	71	39	53	18	46	17	36.8322	-0.45446	0.402905	-1.12796	0.259338	0.600033	72	37	53	16	46	18	36.3819	-0.477861	0.410502	-1.16409
comp164383_c0_seq1				3	0	8	11	11	11	7.14811	1.06699	0.592053	1.80219	0.0715158	0.999934	3	0	5	10	10	9	6.07332	1.16014	0.598429	1.93863	0.052546	0.999979	14	4	3	0	3	2	3.58283	-0.930405	0.720704	-1.29097	0.196715	NA	12	4	3	0	4	2	3.49633	-0.714007	0.717332	-0.995365
comp186163_c0_seq1				14	17	20	5	15	5	12.4061	-0.874147	0.504313	-1.73334	0.083035	0.999934	16	16	19	4	14	4	11.9599	-0.997409	0.514686	-1.9379	0.0526356	0.999979	9	32	25	5	9	23	16.1773	-0.277836	0.582086	-0.47731	0.633141	NA	11	33	26	4	9	24	16.6139	-0.363444	0.582327	-0.624124
comp204449_c0_seq1				67	106	104	107	146	118	106.033	0.371197	0.213917	1.73524	0.0826984	0.999934	44	86	81	92	111	99	84.0177	0.476596	0.24597	1.93762	0.05267	0.999979	232	294	398	164	512	296	304.026	0.510776	0.301148	1.69609	0.0898679	0.369922	193	217	361	151	416	246	255.28	0.523894	0.304925	1.71811
comp194675_c1_seq1				254	367	458	310	313	257	322.1	-0.305121	0.159472	-1.91333	0.0557063	0.999934	253	374	459	306	314	258	322.912	-0.309329	0.159656	-1.93748	0.0526872	0.999979	472	455	779	531	764	454	576.982	0.587568	0.288994	2.03315	0.0420376	0.254412	483	460	786	532	767	467	583.248	0.572583	0.283596	2.01901
comp198450_c0_seq1				227	229	249	179	213	196	213.691	-0.300585	0.148947	-2.01807	0.0435839	0.999934	220	229	245	181	203	193	210.324	-0.294456	0.151983	-1.93743	0.0526934	0.999979	167	203	126	167	354	259	216.436	1.1102	0.272493	4.07424	4.61651e-05	0.00267145	164	200	126	173	360	257	217.65	1.13797	0.269635	4.2204
comp192178_c0_seq1				10	12	8	3	6	4	7.15993	-0.908928	0.570433	-1.5934	0.11107	0.999934	7	13	10	1	7	1	6.3651	-1.15421	0.595762	-1.93737	0.0526997	0.999979	6	34	9	1	4	4	8.56456	-1.39478	0.671971	-2.07566	0.0379256	NA	6	21	10	2	4	3	6.88668	-1.11446	0.653535	-1.70527
comp205434_c3_seq1				582	636	711	551	661	542	607.275	-0.175057	0.101278	-1.72848	0.0839027	0.999934	588	662	713	556	651	537	612.073	-0.199446	0.102959	-1.93715	0.0527273	0.999979	380	345	364	164	393	331	313.934	0.200649	0.21726	0.923542	0.355725	0.686047	381	358	377	171	407	354	326.136	0.22298	0.218298	1.02145
comp194826_c0_seq1				175	183	294	151	215	193	197.749	-0.248931	0.173001	-1.4389	0.15018	0.999934	183	172	290	137	201	175	189.454	-0.350473	0.180945	-1.9369	0.052757	0.999979	138	99	148	63	119	116	108.707	0.160833	0.260258	0.617974	0.536592	0.807953	129	90	143	67	125	126	109.496	0.327194	0.267893	1.22136
comp160052_c0_seq1				15	18	21	2	17	6	12.8173	-0.941602	0.517706	-1.8188	0.0689424	0.999934	15	20	23	2	18	5	13.4356	-1.00376	0.518276	-1.93672	0.0527797	0.999979	2	0	2	1	0	7	2.10261	0.646565	0.719525	0.8986	0.368866	NA	2	0	0	1	0	6	1.64345	0.717529	0.677476	1.05912
comp204599_c1_seq1				1165	1204	1269	1192	1519	1423	1279.92	0.136951	0.0791928	1.72934	0.0837483	0.999934	1156	1236	1292	1216	1534	1446	1298.56	0.149662	0.077278	1.93667	0.0527856	0.999979	1440	948	1251	607	1034	840	968.068	-0.000825343	0.188414	-0.00438048	0.996505	0.999022	1436	958	1288	619	1033	855	980.46	-0.0115024	0.186138	-0.0617953
comp203311_c0_seq1	Sb01g009090.1	similar to Os05g0239200 protein	350FB8E PREDICTED: uncharacterized protein LOC101754525 n=1 Tax=Setaria italica RepID=UPI000350FB8E	11	7	9	16	18	31	15.1062	1.00726	0.4748	2.12143	0.0338855	0.999934	11	6	9	14	18	28	14.1235	0.938788	0.484902	1.93604	0.0528633	0.999979	34	21	40	10	17	24	22.4696	-0.313583	0.442786	-0.708205	0.478818	0.773254	27	19	33	8	15	23	19.3406	-0.225623	0.467585	-0.482529
comp203394_c1_seq1				4	1	6	0	1	2	2.27231	-0.785202	0.625023	-1.25628	0.209015	0.999934	6	0	8	0	0	1	2.47554	-1.16632	0.602545	-1.93566	0.0529094	0.999979	2	2	5	6	0	6	3.97242	0.64933	0.725444	0.895079	0.370745	NA	2	2	5	6	0	6	3.96066	0.630022	0.722306	0.872237
comp171737_c0_seq1				4	11	9	14	16	28	13.3653	1.00023	0.497788	2.00935	0.0445003	0.999934	4	12	8	14	15	28	13.2404	0.97166	0.502025	1.93548	0.0529313	0.999979	12	14	6	4	20	4	9.28791	0.170787	0.616805	0.276889	0.781865	NA	13	14	6	4	20	4	9.4325	0.131415	0.618209	0.212574
comp204378_c0_seq1				46	77	66	33	64	28	51.4755	-0.607807	0.315881	-1.92416	0.0543339	0.999934	48	75	69	37	60	31	52.5302	-0.582929	0.301207	-1.93531	0.0529521	0.999979	1	18	12	4	1	0	5.58694	-1.01716	0.727467	-1.39822	0.162047	NA	2	18	9	4	2	1	5.67154	-0.880827	0.703849	-1.25144
comp202041_c0_seq1				2401	2378	2885	2125	2593	2535	2456.91	-0.119685	0.0670695	-1.78449	0.0743446	0.999934	1863	1939	2154	1593	1983	1974	1897.6	-0.137396	0.0710102	-1.93487	0.0530061	0.999979	1707	1374	1616	1030	1413	1736	1454.82	0.38821	0.210993	1.83992	0.0657804	0.318182	1344	1319	1279	848	1334	1435	1237.86	0.3993	0.189869	2.10303
comp197594_c2_seq1				72	71	75	43	68	59	63.9414	-0.395493	0.257274	-1.53724	0.124234	0.999934	76	72	82	40	66	59	65.0819	-0.502357	0.259635	-1.93486	0.053008	0.999979	60	123	96	31	72	37	64.726	-0.476333	0.380364	-1.25231	0.210457	0.544345	62	117	87	27	70	40	62.1596	-0.460292	0.372116	-1.23696
comp188831_c1_seq1				109	117	166	110	97	88	113.425	-0.414686	0.214464	-1.93359	0.0531637	0.999934	111	115	163	107	95	89	112.415	-0.417046	0.215603	-1.93432	0.0530739	0.999979	128	152	137	73	57	106	105.082	-0.205084	0.348285	-0.588841	0.555968	0.8176	125	151	136	69	57	107	103.516	-0.225868	0.345314	-0.654096
comp189468_c1_seq1	Sb02g041650.1	similar to Symbiosis-related protein-like protein	Putative uncharacterized protein Sb02g041650 n=1 Tax=Sorghum bicolor RepID=C5X460_SORBI	54	50	73	33	53	31	48.2317	-0.60227	0.299736	-2.00934	0.0445015	0.999934	52	51	65	33	50	28	45.9404	-0.59404	0.307167	-1.93393	0.0531215	0.999979	35	146	69	74	218	96	106.846	0.93495	0.461616	2.02538	0.0428279	0.256826	30	144	68	74	212	94	104.477	0.933892	0.474852	1.9667
comp164252_c0_seq1	Sb07g001420.1	weakly similar to Putative uncharacterized protein	Uncharacterized protein n=2 Tax=Triticum aestivum RepID=W5DCS2_WHEAT	6	11	15	2	3	3	6.52009	-1.35677	0.588579	-2.30516	0.0211574	0.999934	6	11	10	2	4	2	5.74364	-1.14795	0.593611	-1.93384	0.0531323	0.999979	13	6	16	3	3	7	7.21053	-0.639337	0.625247	-1.02253	0.306528	NA	14	6	15	2	4	6	6.90975	-0.7574	0.62691	-1.20815
comp199572_c0_seq1				363	330	423	419	521	413	406.143	0.234812	0.122403	1.91835	0.0550667	0.999934	366	336	424	418	524	420	409.829	0.237853	0.123082	1.93247	0.0533013	0.999979	240	182	261	196	274	255	235.047	0.640812	0.223926	2.86171	0.0042136	0.0686511	245	185	255	196	279	252	235.454	0.628039	0.217101	2.89284
comp184403_c1_seq1				479	614	800	460	710	514	584.124	-0.203563	0.12895	-1.57862	0.114422	0.999934	488	641	799	448	705	499	585.133	-0.250784	0.129775	-1.93245	0.0533034	0.999979	371	802	602	277	301	412	442.969	-0.266907	0.342977	-0.778206	0.436448	0.74615	398	840	650	297	331	433	472.374	-0.268825	0.332793	-0.807784
comp202251_c1_seq1				91	115	83	120	132	145	113.438	0.397105	0.214539	1.85097	0.0641744	0.999934	82	110	79	118	128	130	107.024	0.422324	0.218679	1.93125	0.0534527	0.999979	25	305	117	42	55	32	89.2187	-1.04733	0.565321	-1.85263	0.0639355	0.313795	28	281	113	40	57	35	85.9872	-0.981497	0.548057	-1.79086
comp201653_c0_seq1				579	534	670	613	750	719	635.931	0.181009	0.0993983	1.82105	0.0685995	0.999934	573	550	666	611	761	722	639.476	0.190877	0.0988382	1.9312	0.0534577	0.999979	875	458	765	265	540	371	503.229	-0.288326	0.246214	-1.17104	0.241585	0.58111	886	465	757	263	543	378	506.496	-0.297984	0.244546	-1.21852
comp176699_c0_seq1				7	6	21	18	18	30	16.2097	0.791617	0.478128	1.65566	0.0977908	0.999934	7	4	17	17	16	31	14.992	0.956289	0.495196	1.93113	0.0534666	0.999979	16	7	21	4	9	5	9.21364	-0.602133	0.583132	-1.03259	0.301798	NA	18	7	21	4	10	5	9.64204	-0.602221	0.583023	-1.03293
comp1260736_c0_seq1				0	0	1	4	4	5	2.27249	1.28644	0.623311	2.06388	0.039029	0.999934	0	0	1	4	4	4	2.12076	1.17391	0.607896	1.9311	0.0534702	0.999979	2	2	6	0	1	0	1.48364	-1.01935	0.717629	-1.42045	0.155478	NA	2	2	6	0	1	0	1.49011	-0.997885	0.71003	-1.40541
comp199411_c1_seq1				3	8	4	0	5	0	3.25702	-0.798857	0.631312	-1.26539	0.205731	0.999934	2	6	4	0	1	0	2.12758	-1.17123	0.606555	-1.93096	0.0534878	0.999979	1	1	4	0	0	0	0.795226	-0.904846	0.650196	-1.39165	0.164028	NA	2	0	2	0	0	0	0.51617	-0.545949	0.550913	-0.990989
comp202391_c2_seq1	Sb07g019100.1	weakly similar to Putative uncharacterized protein	Putative polyprotein n=1 Tax=Zea mays RepID=Q8SA93_MAIZE	107	132	116	69	86	103	101.383	-0.492941	0.218495	-2.25608	0.0240658	0.999934	90	129	101	65	77	95	92.084	-0.452665	0.23459	-1.9296	0.0536564	0.999979	93	63	74	28	45	27	50.3392	-0.612189	0.328991	-1.86081	0.0627712	0.311019	71	51	62	27	47	21	43.2155	-0.387586	0.363903	-1.06508
comp161655_c2_seq1				1	1	4	7	9	8	4.84489	1.20012	0.61468	1.95243	0.0508876	0.999934	2	1	4	7	10	9	5.35332	1.15907	0.600694	1.92956	0.0536616	0.999979	6	6	2	3	4	4	4.09044	0.135605	0.682876	0.198579	0.842592	NA	5	5	3	3	5	4	4.10254	0.280861	0.673205	0.417199
comp207581_c0_seq1	Sb02g043870.1	similar to Putative uncharacterized protein	Putative uncharacterized protein Sb02g043870 n=1 Tax=Sorghum bicolor RepID=C5X6F3_SORBI	95	103	102	141	124	152	118.749	0.429511	0.205559	2.08948	0.0366643	0.999934	94	109	103	140	123	151	119.36	0.399765	0.207271	1.92871	0.0537675	0.999979	220	243	270	77	180	94	165.239	-0.542701	0.266858	-2.03367	0.041985	0.254283	218	242	268	78	182	97	165.988	-0.518537	0.265819	-1.95072
comp171031_c0_seq1				10	5	10	4	2	1	5.37609	-1.1482	0.608874	-1.88578	0.0593241	0.999934	10	5	10	4	0	2	5.25042	-1.17776	0.611119	-1.92722	0.0539517	0.999979	8	5	6	2	3	3	4.10159	-0.47889	0.674582	-0.709906	0.477762	NA	9	4	3	2	3	4	3.87966	-0.185129	0.689322	-0.268567
comp187163_c0_seq1	Sb01g008000.1	similar to Putative defective chloroplasts and leaves (DCL) protein	DCL protein n=2 Tax=Andropogoneae RepID=B6T2W0_MAIZE	229	245	318	186	269	204	237.994	-0.301529	0.149498	-2.01695	0.043701	0.999934	226	245	316	190	265	200	236.813	-0.29184	0.15147	-1.92672	0.0540149	0.999979	91	146	134	61	107	127	107.514	0.175138	0.317769	0.551148	0.581532	0.833313	90	147	137	62	107	128	108.359	0.163617	0.319206	0.512577
comp180744_c0_seq1				314	395	484	297	365	390	368.348	-0.21201	0.130156	-1.62888	0.103338	0.999934	325	414	498	301	360	394	376.466	-0.250881	0.130219	-1.92661	0.0540287	0.999979	419	422	333	191	313	236	303.319	-0.123449	0.225871	-0.546546	0.58469	0.833963	439	438	357	197	322	244	316.109	-0.160131	0.218941	-0.731389
comp180862_c0_seq1				6	0	4	10	9	15	7.25774	1.14837	0.59125	1.94227	0.0521042	0.999934	6	0	4	10	10	14	7.27614	1.13019	0.586667	1.92646	0.0540476	0.999979	2	7	2	2	0	0	2.08954	-0.684711	0.724975	-0.944462	0.344934	NA	2	8	2	2	0	0	2.23957	-0.728482	0.719112	-1.01303
comp179446_c0_seq1	Sb01g036400.1	similar to Expressed protein	Uncharacterized protein n=2 Tax=Andropogoneae RepID=B4FED9_MAIZE	723	731	1098	647	926	633	778.759	-0.242535	0.123346	-1.9663	0.0492639	0.999934	717	737	1088	647	912	637	776.57	-0.23603	0.122554	-1.92593	0.0541128	0.999979	211	342	414	216	152	315	272.775	0.105898	0.378098	0.28008	0.779416	0.925067	211	342	414	216	152	310	271.674	0.0849322	0.374868	0.226566
comp152370_c0_seq1				2	0	1	4	5	8	3.26634	1.17228	0.631787	1.8555	0.0635251	0.999934	2	0	0	4	4	8	2.97896	1.19383	0.620185	1.92496	0.054234	0.999979	4	24	10	4	0	4	7.1814	-0.999625	0.703466	-1.421	0.155317	NA	4	23	7	4	0	4	6.6465	-0.874624	0.707605	-1.23603
comp205340_c0_seq1				1273	1453	1519	1429	1658	1730	1492.76	0.141526	0.0786303	1.79989	0.0718781	0.999934	1257	1453	1521	1424	1649	1725	1488.14	0.149511	0.0776811	1.92468	0.0542692	0.999979	1708	1201	1439	671	1563	907	1175.36	0.0398876	0.214972	0.185548	0.852799	0.95391	1705	1195	1437	672	1565	906	1175.41	0.0347243	0.216531	0.160366
comp129491_c1_seq1				0	0	0	2	6	4	1.89263	1.39141	0.60778	2.28933	0.0220603	0.999934	1	0	0	2	7	4	2.2319	1.17182	0.608971	1.92426	0.0543219	0.999979	5	4	4	1	0	3	2.57776	-0.584936	0.728849	-0.802547	0.422237	NA	8	4	4	0	0	4	2.87234	-0.719527	0.726711	-0.990114
comp150768_c0_seq1				8	3	7	7	20	23	10.944	1.06948	0.533675	2.00398	0.0450718	0.999934	8	4	8	7	22	23	11.5893	1.00597	0.522827	1.92409	0.054343	0.999979	13	10	11	6	20	1	9.46548	0.0980683	0.638528	0.153585	0.877937	NA	14	10	10	8	20	1	10.0314	0.196887	0.63737	0.308905
comp188769_c0_seq1				223	258	356	176	282	246	251.623	-0.284823	0.156509	-1.81985	0.0687823	0.999934	180	193	253	131	194	186	186.452	-0.32118	0.16696	-1.9237	0.0543924	0.999979	163	230	133	137	383	243	214.045	0.948183	0.311379	3.0451	0.00232599	0.0457813	138	177	105	113	292	187	168.249	0.915021	0.302611	3.02375
comp202089_c0_seq1				67	57	60	71	89	104	73.7995	0.449477	0.249073	1.8046	0.0711372	0.999934	65	57	58	69	89	107	73.3423	0.488943	0.254227	1.92326	0.0544479	0.999979	76	83	61	35	27	36	50.2656	-0.517858	0.378469	-1.36829	0.17122	0.494877	77	88	63	36	26	38	51.9193	-0.54293	0.386722	-1.40393
comp204826_c1_seq1				7	6	0	0	2	0	2.60424	-1.01817	0.617279	-1.64945	0.0990559	0.999934	7	6	0	0	1	0	2.44711	-1.15562	0.600994	-1.92284	0.0544996	0.999979	4	4	3	0	5	5	3.19416	0.167105	0.717262	0.232976	0.81578	NA	4	5	3	0	4	6	3.3726	0.0886772	0.714705	0.124075
comp186562_c0_seq1				59	58	102	46	71	46	62.3063	-0.434922	0.276836	-1.57104	0.116173	0.999934	52	51	80	38	51	33	50.073	-0.572636	0.297818	-1.92277	0.0545093	0.999979	80	51	37	20	25	54	41.8948	-0.182187	0.436538	-0.417345	0.676426	0.880957	48	33	32	15	18	38	29.1022	-0.108164	0.43777	-0.247079
comp202873_c0_seq1				69	46	59	66	77	126	72.961	0.545047	0.280356	1.94412	0.0518809	0.999934	71	46	60	68	78	126	74.1297	0.541	0.281447	1.92221	0.0545795	0.999979	289	201	259	98	202	114	179.256	-0.316927	0.246632	-1.28502	0.198784	0.529703	296	201	260	98	203	114	180.69	-0.337607	0.2506	-1.34719
comp177960_c0_seq1				0	3	4	6	8	18	6.2699	1.36672	0.606319	2.25412	0.0241884	0.999934	0	2	2	5	2	14	4.09364	1.19516	0.621875	1.92187	0.0546221	0.999979	4	1	5	2	3	3	2.87965	0.153659	0.71482	0.214962	0.829797	NA	4	2	6	2	6	2	3.43751	0.148452	0.70014	0.212032
comp204888_c0_seq1				47	66	66	41	53	52	53.4496	-0.316874	0.277128	-1.14342	0.252864	0.999934	42	60	62	31	42	36	44.8736	-0.580424	0.302015	-1.92184	0.0546264	0.999979	67	67	65	32	150	86	74.8619	0.804023	0.363805	2.21004	0.0271026	0.201636	55	54	52	22	121	77	60.8327	0.793477	0.397116	1.9981
comp18443_c0_seq1				2	11	5	1	1	2	3.647	-1.13147	0.630418	-1.79479	0.0726872	0.999934	2	9	7	1	0	2	3.43886	-1.19625	0.62247	-1.92179	0.0546326	0.999979	2	7	0	4	4	4	3.7461	0.545936	0.722772	0.755336	0.450047	NA	2	6	1	4	4	4	3.72502	0.589525	0.70483	0.836407
comp163776_c0_seq1				5	6	6	13	16	17	10.3038	1.08803	0.520268	2.09129	0.0365024	0.999934	5	7	6	13	16	16	10.3299	0.996536	0.51857	1.9217	0.0546434	0.999979	21	9	7	8	11	8	10.2793	0.101499	0.568527	0.17853	0.858307	NA	19	10	7	7	12	9	10.2475	0.144709	0.560014	0.258403
comp197956_c1_seq1				5	5	6	12	9	13	8.2753	0.7915	0.549519	1.44035	0.149768	0.999934	4	2	6	13	9	13	7.78764	1.08526	0.564937	1.92103	0.0547276	0.999979	5	0	3	3	1	3	2.56351	0.268357	0.731423	0.366898	0.713695	NA	3	0	3	2	2	4	2.37516	0.523615	0.726289	0.720946
comp156184_c0_seq1				0	0	0	6	4	0	1.6895	1.13529	0.582939	1.94753	0.0514714	0.999934	0	0	0	6	4	0	1.69802	1.09295	0.56902	1.92075	0.054763	0.999979	2	2	5	0	1	0	1.35304	-0.946218	0.714003	-1.32523	0.185095	NA	2	2	5	0	1	0	1.3589	-0.925976	0.706105	-1.31139
comp194754_c0_seq1				0	0	4	4	4	0	1.92409	0.362604	0.59793	0.606432	0.544228	0.999934	0	0	0	6	4	0	1.69802	1.09295	0.56902	1.92075	0.054763	0.999979	0	2	2	0	0	3	1.11816	0.0171008	0.660384	0.0258953	0.979341	NA	0	0	2	0	0	4	1.00662	0.303175	0.58948	0.514309
comp185073_c0_seq1				0	0	0	4	0	6	1.6903	1.13582	0.582987	1.94827	0.0513828	0.999934	0	0	0	4	0	6	1.69579	1.09239	0.568946	1.92002	0.054855	0.999979	6	9	4	0	11	5	5.23696	0.0636247	0.695318	0.0915045	0.927092	NA	6	8	6	0	10	4	5.01881	-0.109502	0.691395	-0.158378
comp200700_c2_seq1				396	451	529	394	463	428	438.02	-0.133252	0.110846	-1.20213	0.229312	0.999934	110	157	166	119	115	96	126.023	-0.395239	0.205978	-1.91884	0.0550044	0.999979	280	544	421	369	818	527	496.663	0.900345	0.302263	2.97868	0.00289492	0.0528603	94	406	230	247	601	352	327.962	1.04295	0.427277	2.44092
comp193541_c0_seq1				0	0	0	8	2	0	1.75948	1.13222	0.582154	1.94489	0.0517884	0.999934	0	0	0	8	2	0	1.76909	1.09045	0.5683	1.91879	0.0550114	0.999979	17	7	7	2	6	2	5.93582	-0.80798	0.653108	-1.23713	0.216038	NA	17	7	8	2	6	2	6.08469	-0.845573	0.649655	-1.30157
comp183098_c0_seq1				4	1	0	6	12	8	5.05529	1.29866	0.620092	2.09429	0.0362338	0.999934	4	2	0	6	12	8	5.23951	1.17001	0.60999	1.91808	0.0551007	0.999979	6	8	6	3	6	2	4.83944	-0.24898	0.660073	-0.3772	0.706025	NA	6	8	6	4	6	2	5.12052	-0.144626	0.656106	-0.22043
comp195770_c0_seq1	Sb03g002960.1	similar to Putative uncharacterized protein	Os01g0195000 protein n=3 Tax=Oryza RepID=Q5SMY2_ORYSJ	265	330	336	186	251	324	278.325	-0.331182	0.160253	-2.06662	0.0387699	0.999934	249	302	300	171	239	294	255.881	-0.30852	0.160862	-1.91792	0.055121	0.999979	186	168	207	117	165	149	160.711	0.177078	0.228645	0.774469	0.438654	0.747816	156	148	181	114	149	137	145.053	0.272746	0.242873	1.123
comp152354_c0_seq1				156	214	228	167	291	293	219.802	0.273326	0.175074	1.5612	0.118477	0.999934	105	154	168	124	222	231	163.3	0.384377	0.2006	1.91614	0.0553476	0.999979	274	770	245	319	971	606	530.821	0.881782	0.420739	2.09579	0.0361004	0.23601	208	583	201	223	743	458	399.815	0.833845	0.419613	1.98718
comp183049_c2_seq1				10	1	0	0	0	0	2.00404	-1.19788	0.587646	-2.03844	0.0415061	0.999934	9	1	0	0	0	0	1.82964	-1.08561	0.566604	-1.916	0.0553652	0.999979	1	2	2	0	2	0	0.98954	-0.322131	0.689085	-0.467476	0.640159	NA	2	2	2	0	2	0	1.12022	-0.422382	0.693503	-0.609055
comp181204_c0_seq1			350E92B PREDICTED: uncharacterized protein LOC101781238 n=1 Tax=Setaria italica RepID=UPI000350E92B	8	10	10	28	22	14	15.2903	0.975334	0.473176	2.06125	0.0392792	0.999934	8	10	12	28	22	14	15.6238	0.901168	0.470416	1.91568	0.0554057	0.999979	14	6	5	4	3	15	7.6771	0.292268	0.651186	0.448824	0.653559	NA	18	8	3	4	3	16	8.38924	0.162543	0.665838	0.244117
comp178470_c0_seq1				0	4	2	5	1	11	3.80361	0.758889	0.631673	1.2014	0.229598	0.999934	0	1	0	3	1	9	2.30779	1.15947	0.605584	1.91463	0.0555398	0.999979	3	2	0	0	3	1	1.32273	0.0164477	0.705656	0.0233083	0.981404	NA	1	1	0	0	2	0	0.583851	0.0575803	0.580027	0.0992718
comp183579_c0_seq1	Sb01g038500.1	similar to Fatty acid desaturase	Fatty acid desaturase n=7 Tax=Panicoideae RepID=B6TE28_MAIZE	2756	3524	4338	2737	3840	3041	3313.2	-0.17711	0.0895864	-1.97698	0.048044	0.999934	2737	3509	4316	2720	3816	3017	3294.97	-0.170849	0.0892602	-1.91405	0.0556131	0.999979	898	1798	859	526	864	886	933.429	-0.131525	0.333352	-0.394554	0.693172	0.889648	883	1790	848	519	858	877	924.569	-0.142887	0.33309	-0.428974
comp187968_c0_seq1				4	5	6	12	5	19	8.45868	0.904502	0.564069	1.60353	0.108817	0.999934	2	4	6	12	5	19	7.93542	1.09904	0.574358	1.91351	0.0556828	0.999979	5	1	4	2	6	5	3.71393	0.58983	0.696089	0.847347	0.396802	NA	5	2	4	2	6	5	3.86012	0.497434	0.684132	0.727102
comp180319_c0_seq1				415	339	446	312	384	347	370.277	-0.243547	0.128876	-1.88978	0.0587877	0.999934	417	345	450	313	376	354	372.826	-0.250183	0.130775	-1.91308	0.0557379	0.999979	174	129	240	110	261	183	177.07	0.521239	0.27456	1.89845	0.0576365	0.299238	173	131	244	113	264	187	179.824	0.524082	0.274856	1.90675
comp156690_c0_seq1				0	4	0	10	2	10	4.4063	1.21189	0.631339	1.91955	0.0549143	0.999934	0	4	0	10	2	10	4.40732	1.19047	0.62237	1.9128	0.0557739	0.999979	2	2	6	0	4	1	2.13461	-0.306453	0.731728	-0.418807	0.675357	NA	2	2	6	0	4	1	2.14101	-0.304754	0.726492	-0.419487
comp184366_c0_seq1				0	0	1	6	8	3	2.9107	1.54187	0.629971	2.44753	0.014384	0.999934	0	0	2	6	6	3	2.77675	1.18319	0.618644	1.91255	0.0558059	0.999979	8	4	2	2	3	3	3.43246	-0.158626	0.702662	-0.22575	0.821396	NA	9	4	3	1	4	3	3.57516	-0.326008	0.698939	-0.466432
comp197700_c2_seq1				143	141	158	189	155	213	165.561	0.296927	0.188205	1.57768	0.114639	0.999934	127	131	136	180	142	203	152.623	0.381815	0.199693	1.91201	0.0558752	0.999979	336	224	287	82	178	106	182.615	-0.666567	0.244811	-2.72278	0.00647351	0.0896673	308	214	224	72	162	91	161.66	-0.668097	0.262354	-2.54655
comp158533_c0_seq1				4	0	5	0	0	0	1.48387	-1.05501	0.572681	-1.84223	0.0654408	0.999934	4	0	6	0	0	0	1.64436	-1.08482	0.567447	-1.91175	0.0559084	0.999979	0	2	0	0	0	0	0.293491	-0.266443	0.418266	-0.637018	0.524113	NA	0	2	0	0	0	0	0.29415	-0.253061	0.405907	-0.623445
comp91519_c0_seq1				2	0	5	0	0	0	1.11724	-0.851327	0.541829	-1.57121	0.116134	0.999934	4	0	6	0	0	0	1.64436	-1.08482	0.567447	-1.91175	0.0559084	0.999979	2	4	0	0	2	0	1.14793	-0.374542	0.667684	-0.560956	0.574827	NA	3	4	0	0	2	0	1.27883	-0.441069	0.667945	-0.660337
comp2053121_c0_seq1				0	1	0	6	2	4	2.20345	1.19429	0.619683	1.92726	0.053947	0.999934	0	1	0	6	2	4	2.20854	1.16097	0.607424	1.9113	0.0559664	0.999979	0	0	0	0	0	0	0	NA	NA	NA	NA	NA	0	0	0	0	0	0	0	NA	NA	NA
comp1146582_c0_seq1				0	1	0	5	1	4	1.87255	1.01484	0.608343	1.66821	0.0952749	0.999934	0	1	0	6	2	4	2.20854	1.16097	0.607424	1.9113	0.0559664	0.999979	3	2	4	0	1	0	1.34853	-0.960509	0.716075	-1.34135	0.179806	NA	4	4	2	0	1	0	1.51317	-1.03346	0.713573	-1.44829
comp192368_c1_seq1				0	0	3	2	5	4	2.19504	0.740898	0.62123	1.19263	0.233015	0.999934	0	0	2	4	5	6	2.74011	1.18284	0.618894	1.91121	0.0559776	0.999979	4	2	4	2	3	2	2.70797	0.0308078	0.713805	0.04316	0.965574	NA	4	2	4	2	3	2	2.71024	0.0242002	0.711774	0.0339999
comp190954_c0_seq1				18	18	37	11	20	8	18.179	-0.792935	0.451642	-1.75567	0.0791446	0.999934	22	18	38	12	19	9	19.2856	-0.842029	0.440657	-1.91085	0.056024	0.999979	28	134	67	26	37	54	54.9353	-0.40935	0.496142	-0.825066	0.409334	0.725893	26	137	66	30	46	58	58.2285	-0.254649	0.497616	-0.511737
comp203876_c0_seq1				31	61	27	67	71	54	51.5469	0.595706	0.326002	1.82731	0.0676535	0.999934	29	54	28	64	65	51	48.2217	0.618041	0.323441	1.91083	0.056026	0.999979	25	88	47	14	44	21	36.7836	-0.51365	0.490827	-1.0465	0.295331	0.635608	22	89	44	14	46	17	35.7723	-0.511369	0.518568	-0.986118
comp112087_c0_seq1				9	8	10	4	4	0	5.84148	-1.1289	0.6055	-1.8644	0.0622652	0.999934	10	8	10	4	4	0	6.02743	-1.14455	0.599114	-1.9104	0.0560816	0.999979	2	7	6	0	0	1	2.25081	-1.37132	0.730499	-1.87723	0.0604866	NA	2	8	6	0	0	2	2.58971	-1.11862	0.726113	-1.54056
comp193660_c0_seq1				983	1163	1443	951	1293	980	1117.37	-0.190006	0.0971562	-1.95567	0.0505039	0.999934	975	1176	1416	947	1277	979	1111.43	-0.182814	0.0957034	-1.91021	0.0561061	0.999979	449	693	601	342	653	609	545.863	0.373224	0.257784	1.44782	0.147668	0.463064	464	693	602	353	656	621	553.476	0.377123	0.249057	1.51421
comp184459_c0_seq1				7	8	17	4	3	8	7.65575	-0.784291	0.5691	-1.37812	0.168165	0.999934	6	7	17	3	2	4	6.3366	-1.12496	0.589014	-1.9099	0.0561463	0.999979	4	4	6	2	5	4	3.94707	0.113003	0.676414	0.167062	0.867322	NA	4	4	4	2	4	4	3.53144	0.165287	0.687008	0.24059
comp197257_c0_seq1				1092	1127	1207	1247	1380	1294	1212.96	0.154214	0.0832148	1.85321	0.0638527	0.999934	1054	1102	1173	1217	1327	1263	1179.47	0.161884	0.0847674	1.90975	0.0561658	0.999979	1082	649	963	552	1075	810	827.038	0.385467	0.209932	1.83615	0.0663348	0.319532	1060	640	945	538	1046	793	809.314	0.365357	0.208488	1.75242
comp171418_c0_seq1				44	30	41	19	36	17	30.8646	-0.668895	0.36993	-1.80817	0.0705806	0.999934	41	28	37	16	33	12	27.6146	-0.760039	0.397988	-1.90971	0.0561711	0.999979	4	5	21	2	9	9	7.60942	-0.0765133	0.657117	-0.116438	0.907306	NA	4	5	21	2	8	8	7.27307	-0.185773	0.660342	-0.281328
comp206942_c0_seq1				1	8	0	0	0	0	1.55012	-1.02746	0.56828	-1.80801	0.0706043	0.999934	2	8	0	0	0	0	1.71062	-1.08174	0.56667	-1.90895	0.0562688	0.999979	1	4	0	0	0	2	1.08872	-0.236943	0.653945	-0.362329	0.717106	NA	1	4	0	0	0	2	1.08727	-0.233034	0.64227	-0.362828
comp164332_c0_seq1				2	5	0	0	0	0	1.22089	-0.897922	0.549814	-1.63314	0.10244	0.999934	2	8	0	0	0	0	1.71062	-1.08174	0.56667	-1.90895	0.0562688	0.999979	3	1	4	2	6	2	2.89828	0.501153	0.716128	0.69981	0.484046	NA	3	1	4	2	6	2	2.90114	0.487497	0.714019	0.682751
comp206312_c0_seq1				4	6	2	2	1	0	2.57247	-0.878406	0.629386	-1.39565	0.162819	0.999934	2	8	0	0	0	0	1.71062	-1.08174	0.56667	-1.90895	0.0562688	0.999979	16	12	14	3	2	3	7.3024	-1.36222	0.618458	-2.2026	0.0276229	NA	3	3	4	0	2	0	1.65659	-0.788186	0.71876	-1.09659
comp177430_c0_seq1				1	6	0	1	0	0	1.39137	-0.665965	0.566095	-1.17642	0.239428	0.999934	2	8	0	0	0	0	1.71062	-1.08174	0.56667	-1.90895	0.0562688	0.999979	0	0	0	0	0	0	0	NA	NA	NA	NA	NA	0	0	0	0	0	0	0	NA	NA	NA
comp189582_c1_seq1				17	25	14	28	60	19	26.5245	0.746974	0.419431	1.78092	0.0749248	0.999934	16	23	13	26	60	19	25.5057	0.813738	0.426433	1.90825	0.0563595	0.999979	0	0	2	0	0	0	0.261195	-0.243238	0.402452	-0.604392	0.545583	NA	0	0	2	0	0	0	0.262419	-0.231231	0.390586	-0.592011
comp178356_c0_seq1	Sb10g009670.1	similar to Putative uncharacterized protein	Uncharacterized protein n=2 Tax=Setaria italica RepID=K3YYT8_SETIT	0	1	0	5	8	1	2.42898	1.26714	0.621838	2.03773	0.0415769	0.999934	0	1	0	4	8	1	2.25154	1.15616	0.605937	1.90805	0.0563844	0.999979	4	1	0	0	2	2	1.33552	0.0470947	0.704423	0.0668556	0.946697	NA	4	0	0	0	3	2	1.34445	0.228283	0.666858	0.342327
comp138005_c0_seq1				2	0	0	4	7	4	2.77312	1.15996	0.629757	1.84192	0.0654864	0.999934	2	0	0	4	8	4	2.93308	1.18279	0.620032	1.90763	0.0564389	0.999979	0	2	0	0	1	0	0.447873	-0.108967	0.506558	-0.215113	0.829679	NA	0	1	0	0	2	0	0.456976	0.157164	0.498034	0.315569
comp193726_c0_seq1				362	343	445	299	370	333	354.409	-0.235808	0.122338	-1.92751	0.0539156	0.999934	363	343	444	298	364	333	353.712	-0.238319	0.124954	-1.90725	0.0564878	0.999979	111	157	136	122	199	165	149.994	0.770894	0.263894	2.92123	0.00348656	0.0603193	111	157	136	120	197	163	148.678	0.742396	0.263275	2.81985
comp176765_c0_seq1				2	1	0	4	5	9	3.44682	1.21397	0.631479	1.92242	0.0545532	0.999934	1	2	0	4	4	10	3.44953	1.18703	0.622469	1.90697	0.0565241	0.999979	4	2	3	2	1	1	2.08079	-0.273274	0.729919	-0.37439	0.708114	NA	3	2	4	2	2	0	2.05632	-0.272803	0.726678	-0.375411
comp190497_c0_seq1				350	457	562	354	453	376	418.461	-0.239911	0.126491	-1.89666	0.0578722	0.999934	341	449	535	344	430	364	404.381	-0.240499	0.126136	-1.90666	0.0565646	0.999979	214	388	474	254	295	289	315.363	0.203847	0.328743	0.620078	0.535206	0.807194	214	375	470	245	292	286	309.412	0.188177	0.322446	0.583593
comp164570_c0_seq1				0	0	2	2	6	5	2.35263	1.04209	0.624391	1.66897	0.0951224	0.999934	0	0	2	4	6	5	2.72863	1.17989	0.618839	1.90662	0.0565703	0.999979	1	7	4	5	3	2	3.88684	0.219256	0.710949	0.308399	0.757779	NA	1	6	4	4	3	2	3.46472	0.177476	0.71083	0.249674
comp185074_c0_seq1	Sb03g035650.1	similar to Putative uncharacterized protein	Uncharacterized protein n=4 Tax=Panicoideae RepID=K3XNI9_SETIT	96	71	80	54	77	42	69.7198	-0.544051	0.272442	-1.99694	0.0458317	0.999934	95	67	81	52	77	42	68.7235	-0.529889	0.277935	-1.90652	0.0565828	0.999979	38	45	45	15	46	32	34.5008	0.0183394	0.374453	0.0489764	0.960938	0.991445	37	44	46	15	46	33	34.5697	0.0338537	0.377953	0.0895712
comp35407_c0_seq1				0	1	1	5	7	1	2.43114	1.05653	0.62599	1.68778	0.0914533	0.999934	0	1	1	5	8	2	2.74646	1.18105	0.619532	1.90637	0.0566028	0.999979	8	2	5	2	3	0	2.96729	-0.551558	0.725942	-0.759782	0.447385	NA	7	2	4	2	4	0	2.87372	-0.30819	0.723603	-0.425911
comp184039_c1_seq1				26	34	43	20	26	14	26.7727	-0.728347	0.37997	-1.91685	0.0552564	0.999934	26	34	44	20	26	14	26.9238	-0.728416	0.382146	-1.90612	0.0566345	0.999979	34	30	38	16	22	15	24.2574	-0.350627	0.405208	-0.865301	0.386874	0.709009	34	30	38	16	23	15	24.441	-0.337809	0.4072	-0.82959
comp194666_c0_seq1				644	592	737	543	672	558	617.747	-0.194623	0.103731	-1.87623	0.0606239	0.999934	655	608	736	547	674	559	624.142	-0.201097	0.105527	-1.90565	0.0566961	0.999979	313	329	337	159	330	288	280.437	0.174294	0.211914	0.822473	0.410808	0.726364	327	333	340	160	329	290	283.753	0.139277	0.20682	0.673422
comp200179_c0_seq1				0	0	0	2	9	0	1.69749	1.12345	0.581125	1.93324	0.0532072	0.999934	0	0	0	2	9	0	1.70438	1.08067	0.567099	1.90561	0.0567013	0.999979	0	0	0	0	0	1	0.187823	0.201898	0.356425	0.566452	0.571087	NA	0	0	0	0	0	0	0	NA	NA	NA
comp189896_c1_seq1				4	7	10	0	0	5	4.22919	-1.08379	0.630418	-1.71917	0.0855839	0.999934	4	8	12	0	0	5	4.69113	-1.18197	0.620499	-1.90486	0.0567979	0.999979	10	3	4	1	2	0	2.80676	-1.02761	0.728183	-1.4112	0.158187	NA	14	5	4	2	3	0	4.04812	-0.953128	0.712334	-1.33804
comp187614_c0_seq1	Sb08g017780.1	Predicted protein	Putative uncharacterized protein Sb08g017780 n=1 Tax=Sorghum bicolor RepID=C5YPM9_SORBI	22	31	43	47	70	47	42.2483	0.689516	0.318075	2.16778	0.0301755	0.999934	24	36	42	44	74	46	43.25	0.605916	0.318181	1.90431	0.0568693	0.999979	56	47	49	17	32	18	33.3444	-0.605724	0.365281	-1.65824	0.0972685	0.38475	59	44	50	21	35	16	34.6589	-0.505666	0.383821	-1.31745
comp194227_c0_seq1				14	36	25	13	6	11	17.4934	-1.1074	0.469873	-2.35681	0.0184326	0.999934	12	37	23	15	6	12	17.4619	-0.911077	0.478786	-1.90289	0.057055	0.999979	22	16	29	7	16	11	15.3667	-0.398677	0.479137	-0.832074	0.405367	NA	22	18	29	6	17	12	15.7508	-0.423895	0.479429	-0.884166
comp179551_c0_seq1				815	927	1321	754	1133	781	936.433	-0.232235	0.120385	-1.92911	0.0537169	0.999934	810	920	1313	746	1121	768	928.595	-0.233102	0.122515	-1.90263	0.0570884	0.999979	235	461	345	208	209	373	301.751	0.15225	0.35717	0.426269	0.669912	0.877977	233	459	344	202	207	375	299.276	0.133596	0.356208	0.375051
comp199501_c1_seq1				6	8	7	32	1	23	13.1941	1.03674	0.568066	1.82504	0.0679947	0.999934	6	6	2	28	0	20	10.7674	1.13518	0.596898	1.90179	0.0571981	0.999979	5	8	6	0	2	2	3.27241	-1.06606	0.715442	-1.49007	0.136205	NA	5	4	4	0	2	2	2.42951	-0.678473	0.723481	-0.93779
comp198857_c0_seq1				1321	1513	1627	1516	1747	1790	1566.69	0.140796	0.0757267	1.85927	0.0629888	0.999934	1285	1504	1605	1474	1718	1768	1540.86	0.144034	0.0757525	1.90138	0.0572528	0.999979	1546	1911	1661	922	2108	1428	1539	0.28456	0.221187	1.28651	0.198264	0.529007	1531	1906	1658	919	2090	1410	1529.55	0.269305	0.220861	1.21934
comp202659_c0_seq1				169	203	205	148	199	130	173.725	-0.312269	0.176652	-1.76771	0.07711	0.999934	170	212	205	147	195	133	175.16	-0.333664	0.175605	-1.90008	0.0574228	0.999979	201	234	173	139	222	235	198.839	0.487604	0.255614	1.90758	0.0564458	0.295376	200	237	172	143	219	236	199.738	0.482292	0.257853	1.87041
comp176597_c0_seq1				31	28	44	20	18	17	26.1099	-0.833689	0.379826	-2.19492	0.0281692	0.999934	25	27	34	19	16	12	22.0673	-0.775797	0.408344	-1.89986	0.0574515	0.999979	40	31	36	17	44	43	33.8294	0.433526	0.369462	1.1734	0.240636	0.580099	40	29	35	18	41	38	32.2766	0.379178	0.367168	1.03271
comp1717625_c0_seq1			Uncharacterized protein n=1 Tax=Setaria italica RepID=K3YEU3_SETIT	27	38	36	40	53	49	39.8336	0.419299	0.313437	1.33774	0.18098	0.999934	21	32	29	38	47	50	35.5897	0.634414	0.334078	1.899	0.0575642	0.999979	55	14	68	3	12	4	21.2973	-1.90549	0.566693	-3.36247	0.000772498	0.0220876	49	15	64	3	11	2	19.7172	-1.98978	0.581183	-3.42367
comp842620_c0_seq1				2	0	0	4	4	4	2.32925	0.96424	0.624506	1.544	0.122588	0.999934	1	0	0	5	3	4	2.19001	1.15545	0.608682	1.89828	0.0576589	0.999979	1	0	1	0	2	0	0.565451	0.0739759	0.589719	0.125443	0.900173	NA	2	0	1	0	2	0	0.694861	-0.0496075	0.603023	-0.0822647
comp151563_c0_seq1				14	37	30	9	27	17	21.7486	-0.578749	0.435288	-1.32958	0.183658	0.999934	19	37	32	6	25	16	21.918	-0.826613	0.43555	-1.89786	0.0577143	0.999979	7	20	9	6	0	6	7.76668	-0.598085	0.689929	-0.866879	0.386008	NA	6	20	9	6	0	5	7.4543	-0.633582	0.694341	-0.912495
comp197034_c0_seq1				19	35	32	16	12	18	21.8448	-0.809369	0.41443	-1.95297	0.0508232	0.999934	21	35	30	16	13	18	22.0283	-0.778305	0.410102	-1.89783	0.0577182	0.999979	28	16	16	9	15	24	17.2617	0.195862	0.484993	0.403845	0.686326	NA	27	15	17	10	15	26	17.7579	0.288893	0.485093	0.595542
comp190509_c0_seq1				43	43	55	71	67	73	58.05	0.526449	0.269387	1.95424	0.0506723	0.999934	43	42	53	69	66	70	56.6765	0.520211	0.274326	1.89633	0.057917	0.999979	77	35	73	28	99	87	63.6882	0.646579	0.382962	1.68836	0.0913412	0.373375	77	33	73	26	99	83	62.0918	0.602799	0.397226	1.51752
comp194655_c0_seq1				276	258	360	239	288	235	272.596	-0.262085	0.142232	-1.84266	0.0653786	0.999934	272	278	351	237	294	232	274.197	-0.266172	0.140454	-1.89509	0.0580808	0.999979	253	302	295	126	181	213	217.277	-0.158623	0.25018	-0.634035	0.526058	0.801486	247	303	299	127	183	217	218.584	-0.150445	0.251752	-0.597593
comp189073_c0_seq1				397	401	496	347	459	357	404.174	-0.193459	0.119037	-1.6252	0.10412	0.999934	394	408	494	338	446	346	399.498	-0.229031	0.120866	-1.89491	0.0581038	0.999979	521	492	464	155	425	282	359.61	-0.287623	0.233637	-1.23107	0.218297	0.554455	521	493	470	158	418	279	360.153	-0.311622	0.22759	-1.36922
comp199900_c0_seq1				35	52	68	36	37	33	42.8408	-0.528965	0.31418	-1.68364	0.0922513	0.999934	31	54	65	33	31	30	40.0642	-0.626975	0.330976	-1.89432	0.0581821	0.999979	110	176	194	90	115	143	134.348	0.0853084	0.318447	0.267889	0.788785	0.928352	105	161	189	82	115	142	128.457	0.103042	0.315148	0.326962
comp192496_c0_seq1				7	7	11	14	14	18	11.6387	0.688664	0.498947	1.38024	0.167514	0.999934	7	5	10	15	18	18	11.9526	0.945803	0.499378	1.89396	0.0582303	0.999979	6	12	8	9	15	8	9.85081	0.673936	0.56333	1.19634	0.231562	NA	7	16	6	7	16	8	9.91	0.449534	0.585826	0.767351
comp196816_c2_seq1				30	25	26	46	42	49	36.1315	0.663498	0.33403	1.98635	0.0469949	0.999934	30	24	25	44	40	48	35.0514	0.64793	0.342224	1.89329	0.0583188	0.999979	59	47	29	13	19	24	29.1328	-0.65552	0.42362	-1.54742	0.121761	0.425695	47	48	23	14	19	24	27.2774	-0.46293	0.44432	-1.04188
comp206876_c1_seq1				11	7	16	21	20	27	16.7287	0.828886	0.452671	1.8311	0.0670856	0.999934	11	8	12	20	18	27	15.8558	0.870493	0.459822	1.89311	0.0583435	0.999979	7	15	12	0	2	3	5.52322	-1.52947	0.683677	-2.23713	0.0252779	NA	6	15	10	0	2	3	5.14752	-1.40327	0.691596	-2.02904
comp200987_c3_seq1				1058	1251	1421	1035	1314	1067	1175.22	-0.163984	0.0855739	-1.91629	0.0553284	0.999934	961	1237	1335	975	1228	986	1105.85	-0.174756	0.0923131	-1.89308	0.0583468	0.999979	1150	4685	1533	1492	2580	1936	2204.15	0.164134	0.435158	0.377181	0.706039	0.894134	1082	4522	1488	1508	2463	1971	2158.23	0.196752	0.435157	0.452141
comp185176_c0_seq1				165	205	169	139	150	163	164.305	-0.292344	0.179875	-1.62526	0.104107	0.999934	152	199	163	123	135	152	153.031	-0.352567	0.18631	-1.89237	0.0584423	0.999979	91	312	45	112	465	243	211.305	1.0507	0.520401	2.01903	0.0434844	0.259408	80	320	39	116	460	241	210.161	0.878965	0.662314	1.32711
comp180493_c0_seq1				5	11	11	0	2	6	5.7017	-1.11202	0.611893	-1.81735	0.0691638	0.999934	5	11	11	0	1	6	5.53626	-1.15586	0.610959	-1.89187	0.0585081	0.999979	4	5	4	0	3	2	2.59927	-0.543758	0.724533	-0.750495	0.452957	NA	4	5	6	0	3	2	2.86708	-0.669532	0.717908	-0.932615
comp187016_c0_seq1				11	14	9	3	10	5	8.58665	-0.744948	0.551793	-1.35005	0.177	0.999934	10	15	10	2	7	4	7.9183	-1.06332	0.562142	-1.89155	0.0585508	0.999979	7	8	2	4	9	4	5.5564	0.357351	0.658097	0.543006	0.587125	NA	8	8	1	4	6	4	5.09032	0.167357	0.681023	0.245743
comp196730_c0_seq1				508	568	685	504	559	496	547.15	-0.206299	0.106615	-1.93499	0.0529913	0.999934	512	572	691	508	565	490	550.508	-0.205739	0.108771	-1.89149	0.0585588	0.999979	695	437	707	326	336	379	456.628	-0.196839	0.268454	-0.733233	0.463416	0.764279	705	436	714	327	341	389	461.869	-0.201026	0.266589	-0.754067
comp195198_c0_seq1				636	703	755	569	713	627	659.793	-0.174973	0.0942672	-1.85613	0.0634344	0.999934	642	702	764	562	719	626	661.887	-0.178541	0.0943968	-1.89139	0.0585722	0.999979	432	488	512	228	437	322	383.472	-0.016527	0.206681	-0.0799641	0.936266	0.982908	430	493	518	232	438	321	386.05	-0.0282407	0.208237	-0.135618
comp119049_c0_seq1				34	24	45	25	19	16	27.0295	-0.710573	0.386898	-1.83659	0.0662701	0.999934	34	29	47	26	22	16	28.8457	-0.7113	0.376079	-1.89136	0.0585766	0.999979	5	6	3	0	26	9	7.60705	1.062	0.695886	1.52612	0.126981	NA	5	6	2	0	26	11	7.8545	1.14913	0.698207	1.64583
comp210889_c0_seq1				870	810	781	628	743	813	769.82	-0.223289	0.11465	-1.94758	0.051465	0.999934	854	796	767	609	730	801	755.523	-0.219465	0.116038	-1.89132	0.058581	0.999979	200	459	260	105	146	66	190.285	-0.91327	0.396278	-2.30462	0.0211879	0.177768	191	448	251	100	140	62	183.625	-0.94109	0.400835	-2.34782
comp180993_c0_seq1				47	31	32	33	21	17	30.5763	-0.59524	0.38632	-1.5408	0.123367	0.999934	48	33	34	32	19	14	30.4781	-0.747578	0.395378	-1.89079	0.0586519	0.999979	35	26	48	32	77	43	43.2441	0.927577	0.361765	2.56403	0.0103464	0.1183	32	29	48	34	85	46	45.648	1.01928	0.362147	2.81454
comp131437_c0_seq1				0	2	0	2	7	6	2.7018	1.14145	0.628457	1.81627	0.0693293	0.999934	0	2	0	2	8	6	2.85095	1.16943	0.618638	1.89032	0.0587148	0.999979	4	0	1	0	0	0	0.634959	-0.643667	0.585481	-1.09938	0.271601	NA	4	0	1	0	0	0	0.638711	-0.620884	0.573987	-1.0817
comp191949_c0_seq1				1430	1450	1815	1330	1578	1462	1492.7	-0.139574	0.0750587	-1.85953	0.062952	0.999934	1376	1448	1767	1283	1529	1430	1455.46	-0.142576	0.0754345	-1.89007	0.0587485	0.999979	1599	1503	1596	882	1488	1416	1368.37	0.223351	0.169378	1.31865	0.187285	0.516276	1545	1485	1570	876	1462	1416	1349.91	0.230433	0.16951	1.35941
comp135098_c0_seq1				0	3	4	0	0	0	1.11303	-0.857621	0.543069	-1.57921	0.114288	0.999934	0	5	5	0	0	0	1.59306	-1.06885	0.565552	-1.88992	0.0587684	0.999979	6	0	2	0	0	1	1.20556	-0.650059	0.673312	-0.965465	0.334312	NA	6	0	2	0	0	1	1.20972	-0.633177	0.662756	-0.95537
comp206161_c3_seq1				10	13	16	7	6	6	9.58304	-0.817437	0.527956	-1.54831	0.121549	0.999934	9	8	11	3	3	3	6.14108	-1.10447	0.584481	-1.88966	0.0588036	0.999979	4	2	5	0	1	2	1.98087	-0.67383	0.731734	-0.920867	0.35712	NA	4	0	0	0	0	2	0.879601	-0.0829062	0.572247	-0.144878
comp180523_c0_seq1				1	2	6	0	0	0	1.42574	-1.1173	0.581536	-1.92129	0.054695	0.999934	1	2	6	0	0	0	1.42569	-1.07187	0.567278	-1.88949	0.058826	0.999979	0	2	2	0	0	2	0.930333	-0.137127	0.646416	-0.212135	0.832002	NA	0	2	2	0	0	2	0.928668	-0.136542	0.634333	-0.215252
comp161155_c0_seq1				1	7	7	2	0	1	2.95576	-1.00992	0.630931	-1.60068	0.109447	0.999934	1	2	6	0	0	0	1.42569	-1.07187	0.567278	-1.88949	0.058826	0.999979	7	2	2	0	3	3	2.46393	-0.222464	0.730087	-0.304709	0.760588	NA	6	0	2	0	5	2	2.17052	0.0925786	0.718841	0.128789
comp200676_c0_seq1				597	654	657	674	768	786	682.307	0.180197	0.0985215	1.82901	0.0673983	0.999934	596	656	658	671	773	780	682.388	0.184122	0.0974625	1.88915	0.0588712	0.999979	1350	1015	1249	532	1048	744	929.836	-0.105784	0.177366	-0.596416	0.550897	0.815071	1350	1013	1253	530	1047	746	930.603	-0.11789	0.177506	-0.664148
comp207306_c2_seq1				402	431	458	428	541	532	459.419	0.171398	0.109254	1.5688	0.116694	0.999934	376	429	446	427	532	523	449.908	0.20802	0.110139	1.8887	0.058932	0.999979	755	538	629	239	529	338	467.044	-0.274445	0.209053	-1.3128	0.18925	0.51881	763	523	645	235	523	339	466.715	-0.301609	0.212149	-1.42168
comp199557_c0_seq1				1777	2201	2782	1721	2422	2025	2116.13	-0.167051	0.0900201	-1.85571	0.0634948	0.999934	1732	2197	2687	1684	2340	1983	2068.32	-0.166167	0.0880149	-1.88794	0.0590343	0.999979	1132	6034	1790	805	882	1015	1809.72	-0.934486	0.609605	-1.53294	0.125291	0.430992	1123	5946	1757	802	874	1019	1791.8	-0.927181	0.606661	-1.52833
comp146453_c0_seq1				6	9	3	0	4	0	3.67975	-1.11552	0.63192	-1.76528	0.0775163	0.999934	6	11	3	0	4	0	3.99905	-1.17487	0.622457	-1.88747	0.059097	0.999979	4	4	6	0	4	0	2.49246	-0.71691	0.731734	-0.97974	0.327214	NA	3	4	6	0	5	0	2.53093	-0.502281	0.725881	-0.691961
comp196748_c0_seq1				45	43	46	22	30	36	36.716	-0.609739	0.328574	-1.85571	0.0634948	0.999934	45	43	46	22	28	36	36.4273	-0.628729	0.333289	-1.88644	0.0592361	0.999979	32	29	32	8	20	18	21.1338	-0.458745	0.422525	-1.08572	0.277601	0.618138	34	31	33	8	20	18	21.8381	-0.537078	0.421769	-1.27339
comp185523_c0_seq1				2	0	4	8	11	3	4.53745	1.04727	0.624727	1.67636	0.093667	0.999934	2	0	2	6	10	4	3.89997	1.17045	0.620647	1.88586	0.0593141	0.999979	9	14	12	0	11	6	7.58156	-0.487766	0.65116	-0.749073	0.453813	NA	10	12	10	0	12	6	7.32145	-0.336176	0.656891	-0.511768
comp191790_c0_seq1				966	1203	1778	1061	1290	1064	1204.48	-0.226766	0.118362	-1.91586	0.0553833	0.999934	946	1212	1734	1036	1284	1041	1187.45	-0.223208	0.118366	-1.88575	0.0593285	0.999979	441	944	817	478	404	637	614.042	0.0532983	0.361045	0.147622	0.882641	0.964231	442	929	833	494	406	648	620.539	0.0706856	0.359299	0.196732
comp202553_c0_seq1				236	347	327	173	305	285	273.943	-0.30174	0.164942	-1.82938	0.0673433	0.999934	237	351	326	168	303	284	273.157	-0.31457	0.166852	-1.88532	0.0593872	0.999979	253	1000	275	211	817	330	460.585	0.174874	0.479274	0.364873	0.715206	0.898664	249	992	275	216	820	329	460.897	0.187096	0.477875	0.391517
comp188912_c0_seq1				12	27	43	27	57	55	35.4273	0.66087	0.375419	1.76035	0.0783479	0.999934	10	26	40	26	56	54	33.9809	0.73049	0.38758	1.88475	0.0594641	0.999979	46	8	45	3	9	13	17.5056	-1.15727	0.583921	-1.98189	0.0474916	NA	44	8	44	3	8	13	17.0108	-1.16341	0.587577	-1.98002
comp178009_c0_seq1				7	10	12	22	29	10	14.7062	0.854436	0.484684	1.76287	0.0779223	0.999934	7	11	11	24	30	10	15.2678	0.911414	0.483611	1.8846	0.0594839	0.999979	52	49	53	22	34	33	38.1544	-0.232149	0.337039	-0.688789	0.490956	0.781098	50	52	57	24	35	32	39.4091	-0.251454	0.339096	-0.741542
comp166145_c0_seq1	Sb06g034070.1	similar to OSJNBb0020J19.7 protein	Putative uncharacterized protein Sb06g034070 n=1 Tax=Sorghum bicolor RepID=C5YB49_SORBI	136	152	175	104	142	114	135.419	-0.396481	0.182615	-2.17113	0.0299215	0.999934	142	150	179	112	148	118	139.852	-0.343124	0.182086	-1.88441	0.05951	0.999979	80	273	85	93	120	122	128.216	0.115209	0.450943	0.255486	0.798348	0.932724	86	283	89	97	125	126	133.542	0.0991494	0.445241	0.222687
comp49148_c0_seq1				43	35	64	22	43	28	38.3301	-0.605319	0.335685	-1.80324	0.0713513	0.999934	40	35	65	20	40	28	37.1649	-0.647402	0.343883	-1.88262	0.0597518	0.999979	6	25	14	15	8	15	14.423	0.291831	0.587312	0.496892	0.619265	NA	6	25	14	16	9	14	14.6487	0.314981	0.585255	0.538193
comp202888_c0_seq1				374	462	542	365	424	433	427.541	-0.204454	0.117512	-1.73986	0.0818843	0.999934	371	462	528	357	411	418	419.253	-0.221626	0.117814	-1.88115	0.0599514	0.999979	366	582	553	306	298	397	408.335	0.0030513	0.309127	0.00987071	0.992124	0.998461	359	561	543	297	292	390	398.309	-0.00433756	0.304122	-0.0142626
comp206906_c2_seq1				213	211	229	229	267	331	243.751	0.291639	0.154719	1.88496	0.0594349	0.999934	209	210	221	221	264	325	239.016	0.296255	0.157509	1.88088	0.0599887	0.999979	1001	515	856	284	624	348	553.228	-0.374238	0.265263	-1.41082	0.158297	0.47705	985	515	855	283	617	344	549.878	-0.386767	0.264171	-1.46408
comp172621_c0_seq1				0	0	1	2	3	7	2.07815	1.16877	0.616969	1.89438	0.0581745	0.999934	0	0	1	2	4	6	2.07264	1.13835	0.605261	1.88076	0.0600039	0.999979	2	1	4	0	0	0	0.921316	-1.02492	0.670212	-1.52925	0.126203	NA	2	1	3	0	0	0	0.794454	-0.906876	0.646293	-1.4032
comp185563_c0_seq1				0	0	2	2	4	6	2.21647	0.976577	0.621671	1.57089	0.116208	0.999934	0	0	1	2	4	6	2.07264	1.13835	0.605261	1.88076	0.0600039	0.999979	2	0	2	0	0	0	0.513376	-0.566669	0.562622	-1.00719	0.313843	NA	2	0	2	0	0	0	0.51617	-0.545949	0.550913	-0.990989
comp206718_c1_seq1				1396	1415	1918	1190	1746	1450	1493.27	-0.149672	0.0898272	-1.66622	0.0956688	0.999934	1202	1353	1727	1059	1537	1296	1339.9	-0.169568	0.0901676	-1.88058	0.0600289	0.999979	1023	786	1050	547	755	712	781.883	0.066677	0.195899	0.340365	0.733582	0.906893	922	739	960	504	692	636	714.976	0.0441221	0.192693	0.228976
comp182998_c0_seq1				4	6	13	16	17	12	11.0693	0.759819	0.517601	1.46796	0.142114	0.999934	3	4	10	15	16	12	9.78956	1.00909	0.536606	1.8805	0.0600395	0.999979	24	24	17	3	19	7	13.8396	-0.615589	0.538676	-1.14278	0.253129	NA	25	17	15	5	18	5	12.7267	-0.463143	0.546532	-0.847422
comp185599_c0_seq1				117	100	144	143	158	151	133.812	0.283443	0.188525	1.50348	0.132716	0.999934	82	77	115	113	133	124	105.788	0.395904	0.210542	1.8804	0.0600532	0.999979	156	110	163	101	155	148	136.548	0.458747	0.243169	1.88653	0.0592231	0.302579	132	94	142	79	117	124	112.002	0.335833	0.261011	1.28666
comp128876_c0_seq1				0	0	0	1	4	4	1.41378	1.11633	0.582608	1.9161	0.0553527	0.999934	0	0	0	1	5	3	1.4063	1.06684	0.567605	1.87954	0.0601706	0.999979	4	6	4	0	1	0	2.06161	-1.38048	0.730722	-1.88921	0.0588643	NA	4	6	3	0	1	0	1.93853	-1.27585	0.723022	-1.7646
comp203609_c3_seq1				235	247	254	184	245	200	225.272	-0.2706	0.148135	-1.82671	0.067743	0.999934	213	249	236	169	227	189	211.741	-0.289587	0.154109	-1.87911	0.06023	0.999979	99	112	124	48	24	83	77.5816	-0.437747	0.432675	-1.01172	0.31167	0.650909	96	105	122	49	24	84	76.3741	-0.382069	0.434299	-0.879737
comp207741_c1_seq1				451	477	471	494	584	591	506.074	0.207354	0.110065	1.88392	0.0595756	0.999934	444	472	465	483	575	581	498.51	0.207821	0.1106	1.87903	0.0602404	0.999979	735	473	697	277	528	475	499.871	-0.0354371	0.210661	-0.168218	0.866411	0.958287	734	465	693	275	521	475	496.733	-0.0458625	0.212598	-0.215724
comp185083_c0_seq1				1516	2167	2755	1716	2140	1803	1980.32	-0.208347	0.108805	-1.91487	0.0555095	0.999934	1513	2171	2754	1709	2132	1804	1978.71	-0.203282	0.108198	-1.8788	0.060272	0.999979	1716	2756	2241	800	1450	1199	1582.1	-0.435913	0.253809	-1.71749	0.0858905	0.361735	1716	2754	2232	799	1452	1194	1581.2	-0.445644	0.25151	-1.77188
comp161308_c0_seq1				5	4	7	13	9	19	9.39604	1.0093	0.541968	1.86228	0.062563	0.999934	6	4	7	12	9	23	10.0588	1.00957	0.537468	1.87838	0.0603287	0.999979	7	10	10	3	12	6	7.45899	0.0777374	0.598908	0.129799	0.896726	NA	7	10	10	4	11	6	7.58533	0.0925877	0.591825	0.156444
comp180577_c0_seq1				4	5	2	10	10	12	7.11382	1.04077	0.575006	1.81002	0.0702922	0.999934	4	5	2	11	10	12	7.30733	1.07071	0.570129	1.87802	0.0603784	0.999979	19	4	9	2	6	1	5.82113	-0.890955	0.678396	-1.31333	0.189073	NA	15	4	8	2	6	1	5.20366	-0.721668	0.680745	-1.06012
comp132168_c0_seq1				0	4	6	0	0	0	1.58412	-1.11041	0.579341	-1.91668	0.055279	0.999934	0	4	6	0	0	0	1.57635	-1.05999	0.564425	-1.878	0.0603816	0.999979	0	0	0	0	0	2	0.375646	0.365808	0.459046	0.796887	0.425516	NA	0	0	0	0	0	2	0.372099	0.342745	0.444376	0.771296
comp157783_c0_seq1				0	4	5	0	1	0	1.58196	-0.847109	0.585952	-1.4457	0.148263	0.999934	0	4	6	0	0	0	1.57635	-1.05999	0.564425	-1.878	0.0603816	0.999979	1	0	2	0	0	0	0.387285	-0.450698	0.519157	-0.868134	0.385321	NA	1	0	2	0	0	0	0.389294	-0.433666	0.507522	-0.854478
comp132696_c0_seq1				0	3	6	0	0	2	1.73278	-0.649422	0.592097	-1.09682	0.272722	0.999934	0	4	6	0	0	0	1.57635	-1.05999	0.564425	-1.878	0.0603816	0.999979	0	0	0	0	0	0	0	NA	NA	NA	NA	NA	0	0	0	0	0	0	0	NA	NA	NA
comp178833_c0_seq1				8	10	2	0	4	0	4.06711	-1.20828	0.631765	-1.91255	0.0558051	0.999934	8	10	2	0	4	0	4.04977	-1.16883	0.622474	-1.87773	0.0604187	0.999979	2	4	6	3	6	3	3.93592	0.348544	0.686479	0.507727	0.611645	NA	0	4	6	3	6	2	3.49756	0.3571	0.720372	0.495716
comp1375254_c0_seq1				0	6	2	0	0	0	1.32534	-0.956705	0.558907	-1.71174	0.0869437	0.999934	0	8	2	0	0	0	1.64319	-1.05867	0.563878	-1.87749	0.0604514	0.999979	0	0	0	2	0	0	0.54894	0.476498	0.508608	0.936867	0.348827	NA	0	0	0	2	0	0	0.546804	0.450286	0.49471	0.910202
comp1005946_c0_seq1				11	6	5	0	2	3	4.56738	-1.2616	0.623645	-2.02295	0.0430786	0.999934	12	6	5	0	2	4	4.91348	-1.1537	0.614613	-1.87711	0.0605027	0.999979	1	2	5	0	2	1	1.56916	-0.435176	0.726563	-0.598951	0.549206	NA	2	1	6	0	2	1	1.68403	-0.500135	0.721273	-0.693406
comp200334_c1_seq1				4	3	3	7	10	14	6.6929	1.08349	0.581282	1.86396	0.0623277	0.999934	4	3	2	6	10	14	6.37184	1.1002	0.586178	1.8769	0.0605319	0.999979	20	20	34	15	50	25	26.4287	0.683986	0.434639	1.57369	0.11556	0.41647	21	19	33	15	50	25	26.2885	0.693268	0.435842	1.59064
comp196314_c1_seq1				371	382	531	316	435	413	401.139	-0.177639	0.124016	-1.43238	0.152034	0.999934	373	379	511	280	406	404	385.989	-0.244579	0.130312	-1.87687	0.0605357	0.999979	336	234	195	208	114	253	224.38	0.234146	0.38562	0.607195	0.543722	0.812199	331	203	200	192	106	262	215.757	0.237592	0.388383	0.611746
comp154948_c1_seq1				35	30	37	8	35	14	25.9746	-0.81144	0.415517	-1.95285	0.0508379	0.999934	36	37	36	6	40	15	27.7283	-0.803902	0.428461	-1.87626	0.0606202	0.999979	36	35	38	30	23	23	30.7429	0.0957745	0.413636	0.231543	0.816893	0.940114	40	33	37	31	24	26	31.8148	0.158208	0.407579	0.388166
comp205147_c1_seq1				801	947	892	961	1025	1075	941.74	0.172648	0.0975151	1.77048	0.076648	0.999934	767	944	877	940	1000	1065	924.103	0.184422	0.0982999	1.87612	0.060639	0.999979	1109	744	882	269	521	347	583.64	-0.715875	0.206151	-3.47258	0.000515486	0.0164707	1058	727	868	260	502	336	566.43	-0.733093	0.202418	-3.62169
comp207789_c1_seq1				339	362	347	362	410	518	385.725	0.25015	0.138195	1.81012	0.0702768	0.999934	337	360	347	357	408	525	385.221	0.263116	0.1403	1.87537	0.0607414	0.999979	939	686	807	345	702	523	625.758	-0.103996	0.184801	-0.562746	0.573608	0.828709	929	672	788	342	697	521	618.53	-0.0982496	0.186265	-0.527472
comp188174_c1_seq1				6	10	10	3	0	2	5.17796	-1.39193	0.616152	-2.25906	0.0238795	0.999934	6	12	9	5	0	2	5.71846	-1.13793	0.606863	-1.8751	0.0607795	0.999979	1	1	2	4	0	1	1.81973	0.48464	0.72381	0.669568	0.503133	NA	2	0	2	2	0	2	1.43507	0.271878	0.700062	0.388363
comp205849_c0_seq1				1952	2054	2287	2036	2517	2509	2197.79	0.122997	0.0680196	1.80826	0.0705657	0.999934	1925	2066	2273	2021	2499	2488	2185.9	0.126694	0.0675793	1.87474	0.0608278	0.999979	3158	2688	2988	1518	2686	2133	2414.81	0.0579336	0.15224	0.380542	0.703543	0.893237	3143	2678	2969	1516	2690	2134	2410.52	0.0545813	0.150548	0.362551
comp197526_c3_seq1			Putative uncharacterized protein Sb01g029380 n=1 Tax=Sorghum bicolor RepID=C5WSG6_SORBI	16	21	29	33	41	41	29.5277	0.70354	0.358423	1.96288	0.0496605	0.999934	17	19	25	29	39	38	27.3042	0.691838	0.369123	1.87427	0.0608928	0.999979	35	17	27	12	40	24	24.4106	0.395883	0.433553	0.913111	0.361184	0.690437	33	16	25	12	39	24	23.6094	0.453787	0.439677	1.03209
comp200075_c0_seq1				391	393	456	304	444	365	386.894	-0.202254	0.120155	-1.68327	0.0923227	0.999934	396	406	455	294	450	356	387.742	-0.233291	0.124492	-1.87395	0.0609371	0.999979	466	434	461	188	336	263	335.521	-0.252446	0.185731	-1.3592	0.174084	0.498348	475	433	473	190	351	266	341.834	-0.250593	0.184546	-1.35789
comp465403_c0_seq1	Sb01g038035.1	similar to Os03g0299600 protein	Putative uncharacterized protein Sb01g038035 (Fragment) n=1 Tax=Sorghum bicolor RepID=C5WNF0_SORBI	31	20	31	13	19	16	21.4991	-0.725248	0.409036	-1.77307	0.0762174	0.999934	29	20	28	12	18	12	19.7354	-0.796804	0.425227	-1.87383	0.0609537	0.999979	75	95	58	82	209	102	104.903	1.19418	0.330725	3.6108	0.000305257	0.0110913	67	89	52	71	187	93	94.1031	1.14539	0.342361	3.34557
comp176370_c0_seq1				6	1	4	1	0	1	2.21394	-0.942442	0.622493	-1.51398	0.130031	0.999934	7	1	4	1	0	0	2.24813	-1.13443	0.60543	-1.87377	0.0609627	0.999979	2	0	2	1	0	3	1.35132	0.240952	0.703738	0.342388	0.732059	NA	2	0	2	2	0	0	1.06297	-0.0168458	0.643081	-0.0261954
comp161038_c0_seq1				11	9	18	3	8	4	8.62781	-1.02766	0.552018	-1.86164	0.0626543	0.999934	9	8	17	2	7	3	7.4567	-1.07091	0.571575	-1.87361	0.0609836	0.999979	4	0	2	0	1	0	0.919938	-0.534203	0.651933	-0.819415	0.41255	NA	1	0	2	0	0	0	0.389294	-0.433666	0.507522	-0.854478
comp115301_c0_seq1	Sb01g001160.1	similar to Cytochrome P450 71E1	Putative uncharacterized protein Sb01g001160 n=1 Tax=Sorghum bicolor RepID=C5WSW2_SORBI	2	2	4	8	11	11	6.15718	1.25131	0.59102	2.1172	0.0342426	0.999934	2	2	4	7	9	11	5.69241	1.11181	0.593444	1.87349	0.061001	0.999979	11	101	50	14	7	29	33.1083	-0.884505	0.608482	-1.45363	0.14605	0.460991	10	101	49	15	6	28	32.7927	-0.873831	0.61793	-1.41413
comp201039_c0_seq1				58	42	53	29	37	38	42.615	-0.568791	0.311447	-1.82628	0.0678074	0.999934	58	44	51	27	38	37	42.3152	-0.590932	0.315589	-1.87247	0.0611411	0.999979	12	28	8	4	31	14	15.18	0.311863	0.590652	0.527997	0.597501	NA	13	26	8	6	30	15	15.6027	0.417394	0.562515	0.742013
comp181818_c0_seq1				4	2	2	0	0	0	1.37522	-1.10491	0.58067	-1.90281	0.0570651	0.999934	4	2	2	0	0	0	1.37588	-1.06049	0.566435	-1.87221	0.0611769	0.999979	0	2	0	0	2	1	0.790078	0.209356	0.628354	0.333182	0.738997	NA	0	2	0	0	2	1	0.7901	0.199213	0.61599	0.323403
comp192887_c0_seq1				4	2	2	0	0	0	1.37522	-1.10491	0.58067	-1.90281	0.0570651	0.999934	4	2	2	0	0	0	1.37588	-1.06049	0.566435	-1.87221	0.0611769	0.999979	4	0	2	4	2	0	2.1722	0.335452	0.723818	0.463448	0.643043	NA	4	0	2	4	2	0	2.17343	0.323096	0.716223	0.451111
comp94539_c0_seq1				3	2	2	0	0	0	1.1919	-0.999763	0.567275	-1.7624	0.0780025	0.999934	4	2	2	0	0	0	1.37588	-1.06049	0.566435	-1.87221	0.0611769	0.999979	0	0	1	0	0	0	0.130597	-0.131288	0.306432	-0.428441	0.66833	NA	0	0	2	0	0	0	0.262419	-0.231231	0.390586	-0.592011
comp1514886_c0_seq1				4	2	1	0	0	0	1.2251	-0.994134	0.566118	-1.75605	0.0790792	0.999934	4	2	2	0	0	0	1.37588	-1.06049	0.566435	-1.87221	0.0611769	0.999979	0	5	3	3	0	0	1.94893	-0.186953	0.694445	-0.269211	0.787767	NA	0	6	2	2	0	0	1.69167	-0.361325	0.676316	-0.534255
comp169800_c1_seq1				6	8	5	3	2	0	4.06207	-1.06683	0.62689	-1.70179	0.0887946	0.999934	4	2	2	0	0	0	1.37588	-1.06049	0.566435	-1.87221	0.0611769	0.999979	0	1	2	2	1	2	1.48691	0.568962	0.723489	0.786414	0.431625	NA	0	1	1	0	1	2	0.805334	0.27763	0.653379	0.424914
comp197163_c1_seq1				5	2	2	0	1	1	1.86624	-0.82528	0.616103	-1.33952	0.180402	0.999934	4	2	2	0	0	0	1.37588	-1.06049	0.566435	-1.87221	0.0611769	0.999979	2	0	6	2	1	0	1.73909	-0.252145	0.713117	-0.353582	0.723652	NA	2	0	6	0	1	0	1.19596	-0.671241	0.662476	-1.01323
comp192439_c0_seq1				4	2	2	1	1	0	1.70612	-0.719585	0.611425	-1.1769	0.239236	0.999934	4	2	2	0	0	0	1.37588	-1.06049	0.566435	-1.87221	0.0611769	0.999979	0	0	0	0	0	2	0.375646	0.365808	0.459046	0.796887	0.425516	NA	0	0	0	0	0	2	0.372099	0.342745	0.444376	0.771296
comp192999_c1_seq1				35	26	28	42	45	43	36.2727	0.461282	0.332053	1.38918	0.164778	0.999934	24	18	16	34	34	36	26.9284	0.71434	0.381566	1.87213	0.0611891	0.999979	65	38	42	24	51	31	39.5406	0.0726136	0.358538	0.202527	0.839505	0.949315	48	20	30	20	34	17	26.867	0.0804702	0.438651	0.183449
comp137413_c0_seq1				3	3	2	0	0	1	1.5225	-0.882535	0.597381	-1.47734	0.139585	0.999934	3	3	2	0	0	0	1.35888	-1.06058	0.566564	-1.87195	0.0612131	0.999979	10	4	2	0	8	0	3.34413	-0.335579	0.731533	-0.458734	0.646425	NA	10	3	2	0	8	0	3.212	-0.276765	0.725003	-0.381743
comp193963_c4_seq1				9654	10260	11808	9067	11547	9911	10245.8	-0.0969171	0.0546693	-1.77279	0.076264	0.999934	9258	10209	11307	8692	11114	9551	9905.51	-0.101938	0.0544585	-1.87185	0.0612279	0.999979	8025	9786	8024	4623	8584	7772	7549.69	0.209307	0.208932	1.0018	0.316442	0.654409	7776	9567	7883	4481	8383	7692	7383.13	0.202175	0.208056	0.971736
comp74644_c0_seq1				7	2	6	10	15	17	9.29024	1.06956	0.545914	1.95922	0.0500872	0.999934	8	2	6	10	16	17	9.65346	1.01425	0.541981	1.87138	0.061293	0.999979	13	5	8	3	3	4	5.45553	-0.569026	0.649965	-0.875473	0.381317	NA	12	4	6	3	2	2	4.40027	-0.675485	0.685112	-0.985949
comp196411_c1_seq1	Sb06g027060.1	similar to OSIGBa0142I02-OSIGBa0101B20.17 protein	3508B3D PREDICTED: uncharacterized membrane protein At4g09580-like isoform X1 n=1 Tax=Setaria italica RepID=UPI0003508B3D	382	506	523	359	463	408	434.351	-0.235523	0.117722	-2.00068	0.045427	0.999934	379	501	517	355	461	409	431.225	-0.218694	0.116897	-1.87082	0.0613695	0.999979	871	1105	825	722	1372	1113	998.748	0.68858	0.225911	3.04802	0.00230356	0.045603	869	1097	830	717	1369	1104	994.055	0.673624	0.221833	3.03662
comp194317_c1_seq1				51	58	49	65	93	76	64.407	0.489375	0.25907	1.88897	0.0588958	0.999934	50	60	49	64	92	78	64.6034	0.488142	0.26094	1.87071	0.061386	0.999979	86	82	74	50	81	58	69.6633	0.178908	0.283641	0.630754	0.528202	0.802716	89	81	74	48	84	58	69.8445	0.158311	0.283693	0.558035
comp159119_c0_seq1				2	4	3	8	8	7	5.26588	0.856896	0.60139	1.42486	0.154198	0.999934	2	2	1	8	7	6	4.32684	1.14831	0.613896	1.87053	0.0614102	0.999979	5	7	4	2	5	2	3.87656	-0.228055	0.68584	-0.332519	0.739497	NA	6	4	2	1	6	2	3.18717	0.0123665	0.709688	0.0174253
comp204681_c0_seq1				655	695	654	657	908	777	715.66	0.16979	0.104489	1.62495	0.104173	0.999934	654	701	660	664	915	798	723.621	0.192049	0.102675	1.87047	0.0614192	0.999979	697	1122	966	323	435	251	581.644	-0.860394	0.307067	-2.80198	0.00507907	0.0772161	708	1126	976	324	433	254	586.427	-0.878417	0.303426	-2.895
comp197917_c0_seq1				6748	7917	10574	6712	8715	7792	7939.19	-0.150583	0.0789391	-1.90759	0.0564449	0.999934	6588	7858	10366	6537	8518	7685	7795.74	-0.148517	0.0794014	-1.87045	0.0614209	0.999979	5364	7568	7254	5075	5425	7969	6461.49	0.429489	0.282785	1.51878	0.128818	0.435502	5339	7529	7209	5020	5369	7941	6412.43	0.41452	0.279563	1.48274
comp177730_c0_seq1				18	20	14	5	10	9	12.6505	-0.96169	0.494303	-1.94555	0.0517093	0.999934	17	20	16	4	11	10	12.8767	-0.922925	0.493448	-1.87036	0.0614341	0.999979	17	16	15	5	7	6	10.0304	-0.721688	0.542186	-1.33107	0.183165	NA	17	17	14	6	7	6	10.3355	-0.650743	0.544356	-1.19544
comp201644_c1_seq1				298	325	338	359	390	407	349.296	0.225106	0.1243	1.81099	0.0701423	0.999934	297	336	335	361	393	412	352.433	0.234668	0.125481	1.87015	0.0614628	0.999979	590	322	592	200	360	295	364.838	-0.255211	0.248218	-1.02818	0.303867	0.64419	603	323	598	204	370	305	372.325	-0.24623	0.249954	-0.9851
comp200034_c0_seq1				62	73	103	102	110	107	91.3293	0.385089	0.223971	1.71937	0.0855468	0.999934	54	65	95	98	96	104	84.1333	0.448326	0.239784	1.86971	0.0615244	0.999979	130	70	91	12	47	33	55.2961	-1.09495	0.37038	-2.95628	0.0031137	0.0554066	124	74	82	10	47	33	53.5316	-1.08896	0.386712	-2.81595
comp193440_c1_seq1	Sb04g000780.1	similar to Kinesin light chain-like protein	Uncharacterized protein n=3 Tax=Zea mays RepID=B4FAB6_MAIZE	1058	1257	1396	938	1245	1219	1168.82	-0.166365	0.0844244	-1.97058	0.0487722	0.999934	1050	1244	1371	926	1228	1211	1155.86	-0.156376	0.0836492	-1.86943	0.0615633	0.999979	1078	1451	1032	800	1394	1279	1158.64	0.468192	0.239361	1.95601	0.0504645	0.278717	1073	1442	1029	797	1386	1266	1151.44	0.45533	0.235875	1.93039
comp198527_c1_seq1				0	4	2	6	4	10	4.27067	0.959801	0.625992	1.53325	0.125215	0.999934	0	2	2	7	4	8	3.7989	1.16058	0.621026	1.8688	0.0616501	0.999979	4	3	6	6	2	0	3.68377	0.0458812	0.725168	0.0632697	0.949552	NA	4	3	6	6	2	0	3.6863	0.0408774	0.722111	0.0566083
comp196854_c0_seq1				419	438	568	374	524	353	439.254	-0.225297	0.129354	-1.74171	0.0815593	0.999934	420	446	569	366	523	345	438.417	-0.247986	0.132705	-1.8687	0.0616647	0.999979	434	523	508	188	237	246	332.208	-0.546083	0.240196	-2.27349	0.0229967	0.185	441	527	517	189	235	257	337.197	-0.55462	0.239351	-2.31718
comp203330_c0_seq1				566	572	652	622	722	708	633.084	0.155802	0.0964015	1.61618	0.106055	0.999934	562	571	640	624	723	714	632.511	0.18294	0.0979013	1.86862	0.0616763	0.999979	1182	323	1061	301	424	506	578.114	-0.431455	0.370645	-1.16406	0.244398	0.584301	1188	325	1066	299	426	512	581.41	-0.445196	0.369473	-1.20495
comp1557982_c0_seq1	Sb03g042440.1	similar to Lipoxygenase	Lipoxygenase n=5 Tax=Andropogoneae RepID=Q9LKL4_MAIZE	434	445	648	455	455	364	461.577	-0.277345	0.139135	-1.99335	0.0462232	0.999934	351	409	540	375	398	326	395.151	-0.254666	0.136304	-1.86836	0.061712	0.999979	120	206	208	209	263	407	246.935	1.19844	0.329542	3.63669	0.000276161	0.0102811	95	173	161	151	211	359	199.392	1.1869	0.350574	3.38559
comp191349_c0_seq1				8	10	0	10	17	16	10.0758	0.824995	0.565904	1.45784	0.144886	0.999934	8	6	0	10	17	16	9.40694	1.0596	0.567388	1.8675	0.0618321	0.999979	27	16	18	5	18	2	12.63	-0.65253	0.583763	-1.1178	0.263653	NA	27	16	19	5	20	2	13.1099	-0.591182	0.590721	-1.00078
comp183959_c0_seq1				27	41	53	72	50	67	51.1842	0.598528	0.307681	1.94529	0.0517406	0.999934	28	41	52	70	50	65	50.5964	0.573994	0.307381	1.86737	0.0618498	0.999979	165	128	220	141	327	145	184.737	0.735644	0.302413	2.43258	0.0149916	0.146629	158	119	211	131	324	143	177.858	0.752079	0.309087	2.43323
comp207460_c0_seq1				45	39	44	58	71	72	54.1357	0.573448	0.276133	2.07671	0.0378287	0.999934	35	40	45	47	69	67	49.5735	0.538161	0.288247	1.86701	0.0619	0.999979	52	30	37	13	28	25	28.3776	-0.294999	0.391186	-0.754115	0.45078	0.755258	48	30	36	11	32	20	26.9126	-0.33137	0.406145	-0.815891
comp187979_c1_seq1	Sb07g026760.1	weakly similar to Putative uncharacterized protein		208	218	247	177	230	183	208.101	-0.229428	0.151762	-1.51176	0.130594	0.999934	206	228	233	165	223	168	201.786	-0.295996	0.158595	-1.86636	0.0619903	0.999979	66	75	49	67	152	74	81.4816	1.06118	0.330577	3.2101	0.00132691	0.0313364	68	81	56	75	153	80	86.9848	1.0327	0.317428	3.25332
comp168194_c0_seq1	Sb01g028330.1	similar to Bet v I allergen family protein, putative, expressed	Cyclase/dehydrase family protein n=5 Tax=Panicoideae RepID=B6TBJ0_MAIZE	499	521	659	415	504	556	518.733	-0.222432	0.111642	-1.99237	0.0463306	0.999934	479	498	645	399	489	536	501.079	-0.215371	0.115467	-1.86522	0.0621504	0.999979	100	145	117	105	132	165	129.356	0.673254	0.300266	2.24219	0.0249491	0.192805	97	141	117	102	128	163	126.443	0.657321	0.300461	2.18771
comp35237_c0_seq1				28	23	26	36	46	45	33.5465	0.619513	0.33842	1.8306	0.0671598	0.999934	26	26	31	37	50	48	35.7505	0.614196	0.329484	1.86411	0.0623059	0.999979	33	36	46	9	19	22	24.9869	-0.621781	0.417021	-1.49101	0.13596	0.446139	35	41	46	10	22	22	26.7424	-0.617077	0.403767	-1.5283
comp181030_c0_seq1				3	1	0	0	2	10	2.61425	0.563434	0.620143	0.908555	0.363585	0.999934	0	0	0	2	0	8	1.64767	1.05014	0.563448	1.86378	0.0623529	0.999979	2	4	6	2	0	5	3.1108	-0.0857165	0.727777	-0.117778	0.906243	NA	2	3	3	0	1	0	1.24355	-0.861744	0.70277	-1.22621
comp203708_c2_seq1				540	583	612	559	746	730	619.732	0.181538	0.100681	1.80311	0.0713713	0.999934	509	569	574	529	721	694	591.448	0.193049	0.103592	1.86355	0.0623854	0.999979	503	412	411	136	272	195	293.504	-0.600518	0.203531	-2.9505	0.00317257	0.0561792	478	396	384	131	248	176	276.261	-0.647207	0.207635	-3.11704
comp204473_c0_seq1	Sb02g003010.1	similar to Putative uncharacterized protein	Early responsive to dehydration protein n=2 Tax=Andropogoneae RepID=B0FSL2_MAIZE	469	484	547	531	572	651	536.558	0.186411	0.110156	1.69224	0.0905998	0.999934	463	483	542	532	574	648	535.071	0.205646	0.110391	1.86288	0.0624787	0.999979	2098	1225	2317	635	764	647	1160.65	-0.824537	0.267102	-3.08698	0.00202204	0.0417734	2102	1223	2299	639	759	642	1159.97	-0.83334	0.267205	-3.11873
comp169068_c0_seq1				9	6	11	4	0	4	5.69709	-1.05298	0.609244	-1.72835	0.0839263	0.999934	10	6	10	4	0	3	5.57804	-1.12903	0.606109	-1.86275	0.0624969	0.999979	0	12	4	2	11	4	5.28177	0.259103	0.7188	0.360466	0.718499	NA	0	11	3	3	10	4	5.12536	0.391026	0.714809	0.547035
comp173131_c0_seq1				8	7	10	20	16	18	13.0655	0.892056	0.485153	1.83871	0.0659576	0.999934	6	8	8	18	14	18	11.9271	0.931366	0.500065	1.86249	0.0625338	0.999979	33	15	23	4	11	11	14.228	-0.792308	0.511899	-1.54778	0.121675	NA	29	14	28	3	13	12	14.4795	-0.725124	0.523975	-1.38389
comp193962_c0_seq1	Sb09g020860.1	similar to Unknow protein	Uncharacterized protein n=2 Tax=Panicoideae RepID=K3Z8W2_SETIT	204	276	331	216	234	205	241.129	-0.328279	0.155896	-2.10575	0.0352258	0.999934	106	163	202	114	131	119	136.859	-0.375455	0.201596	-1.86242	0.0625444	0.999979	54	118	184	97	88	109	108.837	0.298756	0.419093	0.712862	0.475931	0.771642	19	70	145	77	59	67	74.3906	0.357047	0.520836	0.685527
comp171565_c0_seq1	Sb10g012110.1	similar to Putative glycine rich protein		166	170	170	108	169	117	148.45	-0.407319	0.186087	-2.18886	0.0286068	0.999934	150	164	171	105	169	116	143.979	-0.350732	0.188336	-1.86226	0.0625661	0.999979	16	102	17	38	59	82	54.1455	0.711185	0.563628	1.2618	0.207022	0.541073	14	103	17	38	55	80	52.951	0.665004	0.573175	1.16021
comp137713_c0_seq1				21	10	13	2	6	7	9.88165	-1.2256	0.545665	-2.24607	0.0246994	0.999934	21	6	12	2	6	7	9.07394	-1.0452	0.561514	-1.86139	0.0626887	0.999979	15	4	13	5	2	7	7.17198	-0.387776	0.647562	-0.598824	0.54929	NA	14	3	11	6	2	8	7.09949	-0.0980714	0.658742	-0.148877
comp160017_c0_seq1				3	8	14	0	2	8	5.59237	-0.802506	0.6189	-1.29666	0.194747	0.999934	4	8	14	0	3	4	5.27852	-1.13476	0.609734	-1.86106	0.0627351	0.999979	6	10	9	2	4	1	4.75367	-0.908332	0.675475	-1.34473	0.178712	NA	6	10	8	2	2	2	4.51048	-0.976333	0.677405	-1.44128
comp195203_c0_seq1				12	15	15	27	23	28	19.83	0.756035	0.418697	1.80568	0.0709678	0.999934	10	15	16	25	23	30	19.5909	0.788934	0.423989	1.86074	0.0627806	0.999979	59	62	38	19	31	32	37.5114	-0.393846	0.376434	-1.04625	0.295444	0.635767	62	74	46	16	33	36	40.971	-0.558687	0.378895	-1.47452
comp55715_c0_seq1				17	14	13	7	5	10	11.0778	-0.824863	0.514212	-1.60413	0.108685	0.999934	15	15	17	6	6	9	11.2856	-0.941963	0.506321	-1.86041	0.0628282	0.999979	9	3	4	1	4	1	3.17726	-0.556593	0.713947	-0.779599	0.435627	NA	9	4	5	2	3	1	3.58393	-0.646313	0.699034	-0.92458
comp204495_c0_seq1				25	50	65	24	33	39	38.3869	-0.520254	0.34554	-1.50563	0.132163	0.999934	21	38	72	10	29	34	32.7021	-0.758483	0.4077	-1.86039	0.0628299	0.999979	38	54	51	32	40	39	41.6596	0.180254	0.357413	0.504329	0.61403	0.850304	43	53	51	34	34	34	40.832	0.0444279	0.366911	0.121086
comp185216_c1_seq1				2	2	3	2	9	7	3.97446	0.740607	0.623697	1.18745	0.235051	0.999934	1	2	1	2	9	9	3.81491	1.15432	0.620732	1.85962	0.0629398	0.999979	13	0	7	1	7	1	4.09632	-0.372604	0.729332	-0.510883	0.609433	NA	15	0	8	1	8	2	4.83791	-0.343102	0.721543	-0.475512
comp113353_c0_seq1				2	1	3	4	7	7	3.87359	0.878226	0.624004	1.4074	0.159307	0.999934	1	0	3	3	9	8	3.80555	1.15564	0.621542	1.85931	0.0629828	0.999979	2	0	5	1	3	2	2.01843	0.148811	0.731346	0.203476	0.838763	NA	2	0	7	1	2	3	2.31367	-0.0181042	0.726119	-0.0249329
comp98174_c0_seq1	Sb02g001900.1	similar to Os03g0769000 protein	Putative uncharacterized protein Sb02g001900 n=1 Tax=Sorghum bicolor RepID=C5X8N7_SORBI	74	86	96	61	76	47	72.5829	-0.492968	0.250982	-1.96416	0.0495118	0.999934	70	85	97	59	79	42	71.1251	-0.490338	0.263729	-1.85925	0.0629922	0.999979	95	60	87	24	49	52	56.0641	-0.399004	0.321517	-1.241	0.214604	0.550218	102	63	86	25	54	49	57.8098	-0.431905	0.314227	-1.3745
comp705943_c0_seq1				36	38	39	19	23	29	30.4583	-0.65524	0.353009	-1.85616	0.0634313	0.999934	35	40	38	18	23	29	30.2719	-0.664448	0.357461	-1.8588	0.0630552	0.999979	9	14	9	6	16	7	9.79632	0.278318	0.561062	0.496055	0.619856	NA	9	12	9	6	18	7	9.81953	0.41814	0.563998	0.741385
comp203587_c0_seq1	Sb03g008460.1	similar to Putative PHO1-like protein	Putative uncharacterized protein Sb03g008460 n=1 Tax=Sorghum bicolor RepID=C5XEX9_SORBI	71	122	117	130	115	156	117.143	0.337437	0.223636	1.50887	0.131333	0.999934	67	116	123	132	124	158	118.363	0.411256	0.221269	1.85863	0.0630802	0.999979	101	181	112	157	379	359	222.954	1.56801	0.323637	4.84496	1.2664e-06	0.000142411	110	190	118	168	395	370	233.358	1.54185	0.313908	4.91179
comp188953_c0_seq1				283	236	330	216	319	167	255.132	-0.314088	0.181539	-1.73014	0.0836059	0.999934	223	199	262	162	256	122	201.43	-0.37341	0.200916	-1.85854	0.0630923	0.999979	154	106	218	57	75	103	110.012	-0.426824	0.326438	-1.30752	0.191036	0.52095	48	57	53	12	54	44	41.2617	-0.0777084	0.40034	-0.194106
comp167613_c0_seq1				0	1	0	1	4	6	1.90413	1.04671	0.610505	1.71449	0.0864379	0.999934	0	1	0	2	4	6	2.08936	1.12554	0.605647	1.85841	0.0631111	0.999979	5	5	2	0	2	2	2.30978	-0.604787	0.730103	-0.828358	0.407468	NA	5	5	2	0	2	2	2.31417	-0.599773	0.72592	-0.826224
comp207699_c0_seq1	Sb03g010890.1	similar to Putative uncharacterized protein	Putative uncharacterized protein Sb02g030865 (Fragment) n=1 Tax=Sorghum bicolor RepID=C5X678_SORBI	60	79	58	73	102	101	77.7848	0.413827	0.246056	1.68184	0.0926004	0.999934	52	69	39	66	85	91	66.3802	0.517018	0.278238	1.85819	0.0631421	0.999979	125	69	101	24	51	30	59.1725	-0.904658	0.32965	-2.7443	0.00606402	0.0861841	107	58	89	18	37	24	48.9032	-1.08558	0.348948	-3.11101
comp204267_c0_seq1				18	22	20	10	13	7	14.932	-0.875764	0.465065	-1.8831	0.059687	0.999934	18	22	20	10	12	8	14.9331	-0.861237	0.463508	-1.85808	0.0631571	0.999979	3	16	9	13	18	34	16.6345	1.39802	0.569638	2.45424	0.0141184	NA	3	17	9	13	18	35	16.9168	1.34746	0.575625	2.34087
comp193415_c0_seq1				128	111	164	129	217	176	150.872	0.31706	0.188549	1.68158	0.0926509	0.999934	112	102	152	119	203	167	139.481	0.367309	0.197709	1.85783	0.0631928	0.999979	138	97	143	53	132	99	103.83	0.0937581	0.269974	0.347286	0.728377	0.904154	114	95	126	50	115	94	93.9463	0.126817	0.264397	0.479648
comp193769_c0_seq1				12	19	12	21	27	24	18.9182	0.601054	0.427246	1.40681	0.159484	0.999934	10	16	6	19	26	23	16.4707	0.860176	0.463071	1.85754	0.0632337	0.999979	6	24	7	12	15	7	12.1167	0.31989	0.606296	0.527614	0.597768	NA	4	19	7	10	16	7	10.736	0.485208	0.612831	0.791748
comp193573_c0_seq1	Sb01g038035.1	similar to Os03g0299600 protein	Uncharacterized protein (Fragment) n=3 Tax=Triticum aestivum RepID=W5B3P0_WHEAT	303	430	464	271	410	356	365.779	-0.24602	0.136806	-1.79831	0.0721273	0.999934	273	389	402	232	358	316	322.71	-0.263818	0.142037	-1.85739	0.0632559	0.999979	336	616	315	421	1161	616	584.388	1.17075	0.337958	3.46417	0.000531862	0.0168788	311	584	266	402	1059	578	541.788	1.17675	0.34792	3.38224
comp184867_c0_seq1				2	2	2	6	9	6	4.39637	1.04628	0.616877	1.69608	0.08987	0.999934	2	1	2	6	9	6	4.23906	1.14095	0.614331	1.85722	0.0632797	0.999979	8	1	10	0	1	2	2.99147	-1.08922	0.730344	-1.49138	0.135861	NA	10	1	10	0	0	2	3.10002	-1.25606	0.726372	-1.72923
comp204181_c0_seq1				110	120	130	149	194	135	137.712	0.357673	0.188557	1.8969	0.0578411	0.999934	110	124	130	148	195	136	138.669	0.352147	0.189646	1.85686	0.0633306	0.999979	124	90	97	57	79	55	79.6815	-0.127556	0.288994	-0.44138	0.658938	0.872412	127	93	101	59	82	57	82.4848	-0.132007	0.286993	-0.459968
comp191727_c1_seq1				1	2	4	11	3	9	5.01955	1.04949	0.616667	1.70188	0.088778	0.999934	1	1	4	10	4	9	4.82981	1.13701	0.612466	1.85644	0.0633906	0.999979	4	5	4	5	1	3	3.85068	0.104329	0.702958	0.148415	0.882015	NA	4	6	3	4	1	3	3.59029	-0.032235	0.705666	-0.0456802
comp2074919_c0_seq1	Sb08g020780.1	similar to Expressed protein	Putative uncharacterized protein Sb08g020780 n=1 Tax=Sorghum bicolor RepID=C5YRG8_SORBI	60	45	66	85	87	92	71.7151	0.567023	0.250496	2.2636	0.0235987	0.999934	60	50	67	87	83	83	71.1863	0.469162	0.252863	1.8554	0.0635391	0.999979	114	44	98	49	33	35	58.7471	-0.40365	0.427526	-0.944152	0.345092	0.677026	119	46	101	52	32	35	60.8028	-0.427635	0.436806	-0.979005
comp207830_c0_seq1				194	237	242	225	307	300	246.895	0.257327	0.143942	1.78771	0.0738225	0.999934	190	237	242	225	306	297	245.698	0.267989	0.144493	1.85468	0.0636417	0.999979	533	237	505	102	286	178	273.518	-0.634212	0.311545	-2.0357	0.0417803	0.253682	525	237	498	102	285	179	272.159	-0.627898	0.309538	-2.0285
comp198856_c0_seq1				553	547	658	633	738	671	625.799	0.176441	0.0976251	1.80733	0.0707104	0.999934	550	550	655	637	735	667	625.694	0.184704	0.0996051	1.85437	0.0636867	0.999979	621	714	637	386	862	615	620.803	0.406139	0.213167	1.90527	0.0567454	0.296393	616	711	641	384	857	610	618.1	0.390083	0.212163	1.8386
comp182430_c0_seq1	Sb02g030490.1	similar to Putative heat shock factor	Putative uncharacterized protein n=1 Tax=Oryza sativa subsp. indica RepID=B8AMF0_ORYSI	120	165	204	107	126	144	142.035	-0.394402	0.192581	-2.04798	0.0405616	0.999934	116	162	186	99	128	139	136.116	-0.359269	0.193799	-1.85383	0.0637638	0.999979	409	316	346	112	296	189	255.066	-0.338981	0.234299	-1.44679	0.147956	0.463649	429	302	353	119	316	210	265.733	-0.254793	0.238738	-1.06725
comp189036_c1_seq1				1120	1153	1369	983	1292	1151	1162.69	-0.130469	0.0783989	-1.66417	0.096078	0.999934	871	976	1090	769	1022	908	927.513	-0.156057	0.0841886	-1.85366	0.0637875	0.999979	844	868	927	485	970	840	795.499	0.308531	0.186467	1.65461	0.0980031	0.385732	639	665	704	373	747	673	614.188	0.334035	0.192688	1.73355
comp92949_c0_seq1				3	4	2	0	0	0	1.5336	-1.20346	0.591382	-2.03499	0.0418516	0.999934	2	4	2	0	0	0	1.34188	-1.0467	0.564702	-1.85354	0.0638048	0.999979	0	0	0	0	3	2	0.838791	0.926651	0.633673	1.46235	0.143645	NA	0	0	0	0	4	2	0.9919	0.994181	0.641068	1.55082
comp207264_c0_seq1				2	4	2	0	0	0	1.35028	-1.09463	0.579456	-1.88906	0.0588834	0.999934	2	4	2	0	0	0	1.34188	-1.0467	0.564702	-1.85354	0.0638048	0.999979	0	2	0	0	0	0	0.293491	-0.266443	0.418266	-0.637018	0.524113	NA	0	2	0	0	0	0	0.29415	-0.253061	0.405907	-0.623445
comp5645_c0_seq1				2	4	2	0	0	0	1.35028	-1.09463	0.579456	-1.88906	0.0588834	0.999934	2	4	2	0	0	0	1.34188	-1.0467	0.564702	-1.85354	0.0638048	0.999979	0	0	0	0	0	0	0	NA	NA	NA	NA	NA	0	2	0	0	0	0	0.29415	-0.253061	0.405907	-0.623445
comp12286_c0_seq1				2	3	2	0	0	0	1.17943	-0.994137	0.566481	-1.75493	0.0792707	0.999934	2	4	2	0	0	0	1.34188	-1.0467	0.564702	-1.85354	0.0638048	0.999979	8	3	8	0	4	2	3.48691	-0.742022	0.713562	-1.03988	0.298393	NA	8	2	7	0	4	2	3.21952	-0.614173	0.718502	-0.854797
comp137302_c0_seq1				2	3	2	0	0	0	1.17943	-0.994137	0.566481	-1.75493	0.0792707	0.999934	2	4	2	0	0	0	1.34188	-1.0467	0.564702	-1.85354	0.0638048	0.999979	0	3	7	1	2	6	3.06459	0.186038	0.730897	0.254533	0.799083	NA	0	4	5	1	2	7	3.13	0.32532	0.726087	0.448046
comp161175_c0_seq1				1	3	2	0	0	0	0.996111	-0.864258	0.545793	-1.58349	0.113309	0.999934	2	4	2	0	0	0	1.34188	-1.0467	0.564702	-1.85354	0.0638048	0.999979	7	3	8	2	0	0	2.91659	-1.14014	0.731147	-1.55938	0.118906	NA	4	4	8	2	0	0	2.69228	-1.01845	0.726689	-1.40149
comp199847_c0_seq1				163	156	159	184	229	190	178.3	0.281892	0.166537	1.69266	0.0905193	0.999934	158	157	154	187	232	184	177.037	0.316365	0.170682	1.85353	0.0638059	0.999979	182	39	159	61	74	86	93.7562	-0.147656	0.433115	-0.340916	0.733167	0.906698	183	41	157	60	74	91	94.6491	-0.144034	0.427612	-0.336832
comp190887_c0_seq1				12	13	4	0	4	5	6.41195	-1.14381	0.60664	-1.88548	0.0593648	0.999934	12	13	4	0	4	5	6.39309	-1.11542	0.601828	-1.85339	0.0638267	0.999979	13	4	6	2	2	6	4.99439	-0.422263	0.677368	-0.623388	0.533029	NA	13	4	6	2	2	6	4.99794	-0.426611	0.677436	-0.629744
comp120641_c0_seq1				7	3	0	11	5	8	5.82599	0.72859	0.614088	1.18646	0.235441	0.999934	3	2	0	8	5	9	4.54345	1.14192	0.616417	1.85252	0.0639518	0.999979	1	7	4	7	15	14	8.54224	1.56778	0.621413	2.52294	0.011638	NA	0	8	4	7	15	16	8.9163	1.49665	0.656417	2.28003
comp200029_c0_seq1				101	113	106	74	89	87	94.3385	-0.390251	0.215692	-1.8093	0.0704046	0.999934	103	114	104	72	90	85	94.0414	-0.405028	0.218651	-1.85239	0.0639692	0.999979	89	52	92	27	55	64	58.7902	-0.132015	0.339225	-0.389166	0.697153	0.891088	90	53	91	26	53	66	58.7539	-0.159014	0.345493	-0.460251
comp181914_c1_seq1				14	14	8	4	4	6	8.44145	-1.04703	0.555644	-1.88435	0.059518	0.999934	14	14	8	4	4	6	8.42989	-1.026	0.553918	-1.85226	0.063988	0.999979	12	15	8	9	9	8	10.1213	0.121219	0.556698	0.217747	0.827627	NA	12	17	8	8	9	8	10.1426	-0.0141682	0.562562	-0.0251851
comp194637_c2_seq1				54	62	52	69	72	107	68.6678	0.491343	0.26689	1.84099	0.0656226	0.999934	55	59	51	69	70	105	67.6332	0.500291	0.270133	1.85202	0.0640234	0.999979	196	27	185	55	64	65	90.0212	-0.446722	0.490154	-0.911391	0.36209	0.691185	194	28	182	53	63	63	88.5853	-0.483333	0.485611	-0.995308
comp868402_c0_seq1				13	14	28	4	7	13	12.8227	-0.976375	0.505691	-1.93077	0.0535112	0.999934	15	15	28	4	9	14	13.8233	-0.912973	0.492975	-1.85197	0.0640307	0.999979	17	23	6	8	16	15	13.7855	0.216425	0.548857	0.39432	0.693345	NA	19	23	7	10	19	18	15.7388	0.370107	0.524462	0.70569
comp126137_c0_seq1				3	5	2	0	2	0	2.00036	-0.876411	0.615852	-1.42309	0.154711	0.999934	4	5	2	0	1	0	2.02735	-1.11759	0.603487	-1.85189	0.0640416	0.999979	2	0	0	0	0	0	0.252181	-0.23651	0.397655	-0.59476	0.552004	NA	2	0	0	0	0	0	0.253751	-0.225049	0.386054	-0.582947
comp202355_c0_seq1				48	41	39	25	28	33	35.6471	-0.578738	0.335695	-1.724	0.0847082	0.999934	44	36	37	25	25	23	31.7376	-0.655361	0.353939	-1.85162	0.0640804	0.999979	32	27	40	12	10	11	20.1244	-0.874461	0.45692	-1.91382	0.0556435	0.293501	27	26	36	12	10	9	18.4779	-0.813787	0.475176	-1.7126
comp207623_c0_seq1				2340	2247	2550	2313	2841	2916	2505.01	0.131156	0.0743186	1.76477	0.0776018	0.999934	2253	2219	2458	2242	2744	2857	2436.12	0.139845	0.075535	1.85139	0.0641129	0.999979	4453	2600	4260	1317	2484	1961	2612.65	-0.420105	0.214385	-1.95959	0.0500441	0.277655	4409	2575	4221	1289	2432	1951	2584.18	-0.439947	0.213626	-2.05943
comp203486_c0_seq1				38	31	39	48	55	59	44.4615	0.509269	0.300745	1.69336	0.0903875	0.999934	36	29	39	49	54	59	43.8693	0.56723	0.306388	1.85134	0.0641201	0.999979	52	42	58	14	34	30	35.0209	-0.41865	0.359454	-1.16468	0.244148	0.584091	51	41	58	14	34	30	34.7883	-0.409855	0.363737	-1.12679
comp189944_c0_seq1				13	11	4	10	18	32	14.4677	0.800728	0.506558	1.58072	0.113942	0.999934	9	11	4	10	18	30	13.4216	0.941484	0.508919	1.84997	0.064318	0.999979	2	0	1	2	0	1	1.11954	0.266678	0.687026	0.388163	0.697895	NA	2	0	1	2	0	2	1.30386	0.398629	0.691626	0.576365
comp207309_c0_seq1	Sb04g037840.1	similar to Putative uncharacterized protein	Putative uncharacterized protein Sb04g037840 n=1 Tax=Sorghum bicolor RepID=C5XWK9_SORBI	184	187	202	222	297	233	217.783	0.340313	0.151227	2.25034	0.0244275	0.999934	186	193	205	218	294	222	216.93	0.286159	0.154693	1.84985	0.0643345	0.999979	311	196	244	124	232	162	200.12	0.00540487	0.232685	0.0232283	0.981468	0.995986	314	195	241	126	228	165	200.615	0.00343638	0.234031	0.0146835
comp204972_c0_seq1				30	37	32	43	49	51	39.8888	0.454435	0.313941	1.44752	0.147752	0.999934	28	36	31	46	53	51	40.3779	0.582261	0.314794	1.84966	0.0643625	0.999979	46	96	86	28	75	64	62.4036	0.0185992	0.381439	0.0487607	0.96111	0.991445	46	100	86	31	78	65	64.4826	0.0443892	0.380229	0.116743
comp192096_c0_seq1				105	96	136	88	94	81	99.0135	-0.377031	0.215328	-1.75096	0.0799526	0.999934	108	109	132	90	94	85	102.259	-0.389798	0.210779	-1.84932	0.0644115	0.999979	86	97	77	32	64	53	63.7522	-0.275787	0.301244	-0.915494	0.359932	0.689223	96	105	86	37	70	57	70.4741	-0.28464	0.289064	-0.984694
comp176298_c0_seq1				9	9	5	17	16	20	12.6105	0.929167	0.496273	1.87229	0.0611665	0.999934	9	10	7	18	15	24	13.7737	0.893464	0.483144	1.84927	0.0644188	0.999979	50	13	21	11	24	4	18.4304	-0.450309	0.573194	-0.785614	0.432094	NA	50	16	19	12	21	6	18.841	-0.466002	0.543799	-0.856939
comp199191_c0_seq1				22	31	16	32	37	54	31.6866	0.700153	0.372457	1.87982	0.0601324	0.999934	24	30	15	32	38	52	31.5746	0.691272	0.373917	1.84873	0.0644966	0.999979	44	38	31	6	15	12	21.3893	-1.13734	0.439446	-2.58813	0.00964998	0.113978	45	37	33	6	16	12	21.8333	-1.13242	0.437395	-2.58902
comp204399_c0_seq1				86	83	111	92	124	151	105.909	0.337561	0.215986	1.56288	0.11808	0.999934	80	77	106	88	122	154	102.625	0.418275	0.226315	1.8482	0.0645738	0.999979	113	91	139	46	79	70	83.7245	-0.2608	0.275227	-0.947582	0.343342	0.6759	109	89	140	45	78	71	82.8871	-0.258706	0.281575	-0.91878
comp194607_c1_seq1				6	4	4	0	0	2	2.7033	-1.18078	0.629105	-1.87692	0.0605285	0.999934	6	4	4	0	0	2	2.70234	-1.14198	0.617955	-1.848	0.0646026	0.999979	0	2	1	2	7	4	2.80499	1.35596	0.727349	1.86426	0.0622858	NA	0	2	0	2	8	5	3.0108	1.57617	0.726065	2.17084
comp116382_c0_seq1				7	1	2	0	0	0	1.75432	-1.25544	0.595429	-2.10847	0.0349904	0.999934	5	1	2	0	0	0	1.39289	-1.04116	0.563558	-1.84748	0.0646773	0.999979	2	4	1	2	2	2	2.20311	0.179755	0.728806	0.246643	0.805184	NA	2	4	1	2	2	2	2.20206	0.171204	0.724909	0.236173
comp200741_c1_seq1				24	33	23	55	43	35	35.5059	0.644062	0.352931	1.8249	0.0680165	0.999934	25	37	23	59	43	39	37.7719	0.650231	0.352007	1.84721	0.0647169	0.999979	99	58	123	34	65	65	68.633	-0.217081	0.331887	-0.654081	0.51306	0.794225	99	58	123	33	63	74	69.7816	-0.179736	0.343759	-0.522855
comp200669_c1_seq1				6	7	8	0	2	2	4.11224	-1.34196	0.625842	-2.14425	0.0320127	0.999934	6	7	5	0	2	2	3.65325	-1.14755	0.621268	-1.84711	0.0647313	0.999979	0	3	2	1	7	3	2.62004	0.793449	0.73053	1.08613	0.277423	NA	0	4	2	0	7	4	2.67957	0.538843	0.724625	0.743616
comp2691691_c0_seq1				119	124	160	90	114	126	120.48	-0.318554	0.195694	-1.62782	0.103564	0.999934	132	144	163	97	118	135	130.088	-0.35136	0.190223	-1.8471	0.064733	0.999979	111	119	90	28	59	84	75.7834	-0.374962	0.346596	-1.08184	0.279323	0.620094	134	136	103	34	65	91	86.816	-0.444604	0.328302	-1.35425
comp110788_c0_seq1				75	72	79	35	80	50	64.1368	-0.495048	0.275146	-1.79922	0.0719846	0.999934	72	77	80	33	79	52	64.4021	-0.512648	0.27756	-1.84698	0.0647497	0.999979	16	37	14	3	12	10	13.8296	-0.803349	0.567109	-1.41657	0.156609	NA	15	38	15	4	14	7	14.0254	-0.823921	0.568417	-1.4495
[truncated: 64,389 more rows]
[truncated: 2 more columns]

## Sheet: b) IDS unigenes DE
IDS of sugarcane unigenes (Cardoso-Silva et al., 2014) differentially expressed during interaction with S. scitamineum in early and late moments.
[truncated: 764 more rows]
