# Supplementary material for: RNAseq Transcriptional Profiling following Whip Development in Sugarcane Smut Disease
Source: PLoS One. 2016 Sep 1;11(9):e0162237. doi: 10.1371/journal.pone.0162237 (PMC5008620; doi:10.1371/journal.pone.0162237)
Supplement: S6 File — A) Mapping results and differential expression analysis considering the new sugarcane transcripts (gg) obtained from non-mapped reads in sugarcane unigenes. B) IDS of new sugarcane transcripts differentially expressed during interaction with S. scitamineum in early and late moments. C) Blast2GO annotation of new sugarcane transcripts differentially expressed during interaction with S. scitamineum in early and late moments. (XLS) [file pone.0162237.s006.xls]

## Sheet: README
Supporting Information File S6
a) Mapping results and differential expression analysis considering the new sugarcane transcripts (gg_) obatained from non-mapped reads in sugarcane unigenes (Cardoso-Silva et al., 2014)
b) IDS of new sugarcane transcripts differentially expressed during interaction with S. scitamineum in early and late moments.
c) Blast2GO annotation of new sugarcane transcripts differentially expressed during interaction with S. scitamineum in early and late moments.

## Sheet: a) gg_ DE analysis
Mapping results and differential expression analysis considering the new sugarcane transcripts (gg_) obatained from non-mapped reads in sugarcane unigenes.
Cutoff: p-value < 0.05 (5DAI)
Cutoff: FDR < 0.05 (200DAI)
	BWA												BOWTIE2												BWA												BOWTIE2
	5 dias												5 dias												200 dias												200 dias
id	05_C1	05_C2	05_C3	05_I1	05_I2	05_I3	baseMean	log2FoldChange	lfcSE	stat	pvalue	FDR	05_C1	05_C2	05_C3	05_I1	05_I2	05_I3	baseMean	log2FoldChange	lfcSE	stat	pvalue	FDR	200_C1	200_C2	200_C3	200_I1	200_I2	200_I3	baseMean	log2FoldChange	lfcSE	stat	pvalue	FDR	200_C1	200_C2	200_C3	200_I1	200_I2	200_I3	baseMean	log2FoldChange	lfcSE	stat	pvalue	FDR
gg_16221	216	198	267	192	257	239	224.85	-0.0233397	0.148054	-0.157643	0.874738	0.999718	208	197	273	197	264	258	229.298	0.0521947	0.15183	0.343771	0.731019	0.999979	196	285	190	143	230	235	210.122	0.350391	0.284055	1.23353	0.217378	0.587209	218	284	205	142	241	238	216.597	0.300425	0.259641	1.15708	0.247241	0.625127
gg_16220	77	85	95	95	105	75	87.8236	0.063846	0.226144	0.282325	0.777695	NA	76	78	94	104	108	69	87.5124	0.152085	0.24245	0.627285	0.530473	0.999979	70	56	47	33	78	45	52.7499	0.323663	0.329507	0.982264	0.32597	0.695067	69	57	52	20	69	46	48.6867	0.0498243	0.351998	0.141547	0.887438	0.968977
gg_16219	142	172	180	131	185	165	160.168	-0.0788151	0.169122	-0.466026	0.641197	0.999718	135	191	188	133	178	176	164.433	-0.107205	0.176004	-0.609106	0.542454	0.999979	244	221	217	108	193	183	185.43	0.0200386	0.216459	0.0925743	0.926242	0.981203	246	231	202	119	195	175	186.956	0.0415193	0.220824	0.18802	0.850861	0.958127
gg_16218	93	83	112	91	87	94	92.5909	-0.105596	0.2187	-0.482833	0.629214	0.999718	89	87	105	91	91	95	92.3204	-0.0436889	0.21968	-0.198875	0.84236	0.999979	72	84	66	19	122	82	69.4932	0.357749	0.420948	0.849866	0.3954	0.74597	80	82	69	22	114	81	69.996	0.288041	0.389	0.740466	0.459017	0.788656
gg_16217	82	53	112	80	137	71	87.1315	0.172057	0.264462	0.650595	0.515308	NA	76	54	120	87	140	68	88.7912	0.199062	0.274039	0.726398	0.467595	0.999979	70	82	66	28	48	51	54.1952	-0.254892	0.319396	-0.798044	0.424845	0.767029	74	82	71	28	47	52	55.3878	-0.313598	0.313155	-1.00142	0.316625	0.689074
gg_16216	1761	1970	2173	1752	2071	2060	1942.08	-0.0407772	0.0710018	-0.574311	0.565757	0.999718	1759	1914	2255	1726	2171	2195	1977.1	0.00834099	0.0721493	0.115607	0.907964	0.999979	1226	1656	1248	897	1667	1463	1338.21	0.445269	0.237005	1.87873	0.0602813	0.330608	1234	1674	1230	964	1828	1498	1388.31	0.52175	0.236093	2.20993	0.0271097	0.219895
gg_16215	15	29	31	20	24	24	23.4069	-0.144516	0.385352	-0.375025	0.707642	NA	15	30	32	18	26	22	23.3287	-0.21024	0.391484	-0.537033	0.591245	0.999979	36	49	48	29	23	24	34.033	-0.193825	0.410603	-0.472049	0.636892	0.880581	39	48	47	31	25	24	34.984	-0.139385	0.404232	-0.344815	0.730233	0.91501
gg_16214	216	238	270	206	264	264	239.758	-0.0184282	0.140946	-0.130747	0.895975	0.999718	215	227	274	206	257	258	236.437	-0.0203803	0.144122	-0.14141	0.887546	0.999979	183	174	206	112	405	224	210.791	0.794327	0.300352	2.64466	0.00817737	0.114372	177	169	202	118	399	225	209.603	0.835383	0.290108	2.87956	0.00398229	0.071942
gg_16213	54	61	98	61	83	86	72.2074	0.0812195	0.249803	0.325134	0.745079	NA	52	65	108	60	76	82	72.2121	-0.054759	0.261558	-0.209357	0.83417	0.999979	19	79	22	30	15	22	31.5246	-0.184783	0.567816	-0.325427	0.744858	0.922371	22	73	20	32	14	23	31.3134	-0.0923952	0.561053	-0.164682	0.869194	0.963777
gg_16212	344	394	443	320	431	364	377.397	-0.120606	0.118032	-1.02181	0.306871	0.999718	356	384	436	304	415	363	371.54	-0.153841	0.119105	-1.29164	0.196481	0.999979	277	377	247	174	364	317	285.876	0.388344	0.274667	1.41387	0.157399	0.512669	260	370	252	182	385	328	290.635	0.472222	0.271745	1.73774	0.0822575	0.386634
gg_16211	70	116	115	66	94	94	90.9292	-0.269753	0.229975	-1.17297	0.240808	0.999718	85	134	121	73	108	108	103.216	-0.259626	0.221211	-1.17366	0.240533	0.999979	177	119	160	52	103	87	107.362	-0.38406	0.254397	-1.50969	0.131123	0.474253	198	130	180	64	108	98	120.403	-0.37361	0.248135	-1.50568	0.13215	0.479105
gg_16210	158	160	133	142	175	165	154.564	0.0429952	0.184151	0.233478	0.81539	0.999718	160	169	131	139	173	167	155.696	0.0102904	0.190573	0.0539972	0.956937	0.999979	163	103	188	49	72	103	104.287	-0.450079	0.321868	-1.39833	0.162013	0.518717	157	98	165	45	78	105	99.9555	-0.342577	0.313782	-1.09177	0.274936	0.652922
gg_16209	148	223	197	173	202	176	184.532	-0.0770993	0.171944	-0.448398	0.653866	0.999718	149	219	195	167	194	199	185.123	-0.0361158	0.171183	-0.210977	0.832905	0.999979	305	168	258	109	223	171	193.463	-0.0201563	0.255912	-0.0787624	0.937222	0.984454	301	182	269	108	218	164	194.148	-0.10392	0.241188	-0.430868	0.666565	0.889922
gg_16208	179	244	323	176	267	231	231.583	-0.173711	0.164496	-1.05602	0.29096	0.999718	180	245	324	174	264	230	231.185	-0.186072	0.166512	-1.11747	0.263795	0.999979	152	540	48	203	322	328	271.215	0.543486	0.546337	0.994782	0.319842	0.690881	154	542	46	206	320	328	271.686	0.444068	0.648638	0.684616	0.493586	0.808064
gg_16207	656	751	917	634	826	775	748.308	-0.0900687	0.0946972	-0.951123	0.341542	0.999718	682	774	944	648	849	774	767.238	-0.108085	0.0933769	-1.15751	0.247063	0.999979	564	579	505	382	612	604	534.493	0.467878	0.204426	2.28874	0.0220947	0.199631	549	593	505	398	632	605	541.892	0.493321	0.203824	2.42034	0.0155062	0.163379
gg_16206	12	8	15	2	22	13	11.5089	-0.0068808	0.514216	-0.0133812	0.989324	NA	11	10	14	2	18	14	11.0922	-0.0881037	0.508256	-0.173345	0.86238	0.999979	26	19	11	5	17	5	12.4693	-0.482377	0.552048	-0.873796	0.382229	NA	33	21	16	6	18	7	15.1284	-0.587469	0.509558	-1.1529	0.248952	NA
gg_16205	54	73	94	84	89	86	78.7774	0.200132	0.236196	0.847311	0.396822	NA	54	65	80	72	70	78	69.0697	0.121517	0.250807	0.484503	0.628029	0.999979	86	111	117	38	81	58	76.3407	-0.319098	0.297093	-1.07407	0.282791	0.65749	80	97	107	33	67	40	65.3616	-0.497894	0.312195	-1.59482	0.110753	0.443139
gg_16204	23	43	32	34	31	31	32.1464	-0.0511923	0.347849	-0.147168	0.882999	NA	25	40	30	34	28	30	31.0912	-0.0581937	0.354667	-0.16408	0.869668	0.999979	26	22	26	9	31	20	20.9315	0.148924	0.428206	0.347785	0.728001	0.916883	30	22	26	6	28	18	19.7942	-0.123246	0.456823	-0.269789	0.787322	0.937175
gg_16203	6	0	0	0	2	4	2.03432	-0.0578787	0.539218	-0.107338	0.914521	NA	6	0	0	0	2	2	1.72096	-0.200694	0.49442	-0.405918	0.684803	0.999979	6	20	4	43	293	184	95.4693	3.68461	0.529415	6.95978	3.408e-12	1.68576e-09	6	20	4	44	294	185	95.9201	3.65034	0.524818	6.95544	3.51473e-12	1.77333e-09
gg_16202	31	31	38	21	25	33	29.496	-0.339893	0.348696	-0.974754	0.329682	NA	31	32	40	21	25	34	30.137	-0.351892	0.351908	-0.999953	0.317333	0.999979	21	22	44	39	41	32	34.624	0.858944	0.425959	2.01649	0.0437486	0.282125	18	23	42	40	44	32	34.832	0.942743	0.431824	2.18316	0.0290237	0.227387
gg_16201	58	96	70	52	72	73	69.4013	-0.220542	0.259606	-0.849524	0.39559	NA	56	93	62	50	72	79	67.8778	-0.108042	0.272098	-0.39707	0.691316	0.999979	109	81	117	65	107	95	93.1152	0.320116	0.258441	1.23864	0.215478	0.585451	115	83	115	57	99	103	91.934	0.23552	0.265409	0.887386	0.374871	0.733177
gg_16200	943	1013	1299	912	1164	1073	1051.51	-0.0804626	0.0855604	-0.94042	0.347002	0.999718	913	1011	1285	894	1173	1073	1042.22	-0.0591554	0.0874436	-0.676498	0.498725	0.999979	721	984	754	524	968	663	751.524	0.299707	0.245649	1.22006	0.222442	0.593048	702	944	729	530	983	648	740.915	0.346061	0.244713	1.41415	0.157318	0.514888
gg_16199	113	127	164	126	141	124	130.771	-0.0718476	0.186094	-0.386082	0.699436	0.999718	104	120	157	127	136	127	126.89	0.0153604	0.19387	0.0792306	0.936849	0.999979	101	103	106	78	124	70	95.404	0.330103	0.287941	1.14642	0.25162	0.627039	102	109	110	82	118	65	96.1727	0.250148	0.305531	0.818732	0.412939	0.759678
gg_16198	41	41	64	61	50	32	47.8056	-0.0316997	0.313927	-0.100978	0.919568	NA	38	41	58	54	44	29	43.7498	-0.0999714	0.32465	-0.307935	0.758131	0.999979	52	113	35	34	77	62	60.5476	0.214018	0.443184	0.482909	0.62916	0.876668	50	117	33	31	66	57	57.1457	0.0596901	0.459021	0.130038	0.896537	0.971755
gg_16197	108	123	111	69	116	122	106.774	-0.204996	0.21718	-0.943899	0.345221	0.999718	116	94	118	75	130	119	107.092	-0.0660344	0.219063	-0.301441	0.763078	0.999979	169	143	156	91	147	105	130.129	0.0820195	0.23539	0.348441	0.727509	0.916822	141	137	134	93	158	88	121.877	0.228834	0.272019	0.841242	0.400212	0.748983
gg_16196	24	19	30	13	18	21	20.5393	-0.455866	0.400697	-1.13768	0.255253	NA	23	20	29	13	15	23	20.2666	-0.445584	0.409219	-1.08886	0.276214	0.999979	44	22	38	12	27	8	22.767	-0.55208	0.469592	-1.17566	0.239731	0.613834	49	21	38	14	22	10	23.4237	-0.596056	0.457091	-1.30402	0.192227	0.560755
gg_16195	40	58	55	37	54	42	46.9773	-0.227632	0.289828	-0.785402	0.432218	NA	38	58	56	36	50	40	45.6563	-0.278966	0.298524	-0.934482	0.350055	0.999979	28	38	20	38	87	26	40.4246	1.14457	0.447684	2.55664	0.0105688	0.133197	28	36	20	32	84	26	38.0342	1.07193	0.444261	2.41285	0.0158285	0.165501
gg_16194	63	54	79	66	69	73	66.5873	0.0544989	0.249702	0.218256	0.82723	NA	68	54	74	57	68	75	65.342	-0.00495315	0.258211	-0.0191826	0.984695	0.999979	100	69	93	42	53	29	60.1481	-0.474805	0.344649	-1.37765	0.168312	0.526229	100	74	97	45	58	27	62.6726	-0.457173	0.359466	-1.27181	0.20344	0.576046
gg_16193	1304	1399	1691	1165	1570	1557	1426.22	-0.0723591	0.0820279	-0.882129	0.377707	0.999718	1306	1403	1687	1178	1576	1568	1432.49	-0.0574562	0.080836	-0.710774	0.477224	0.999979	995	445	864	469	423	544	600.206	-0.0535152	0.32842	-0.162947	0.87056	0.966708	1002	445	857	473	426	558	604.151	-0.0422543	0.326552	-0.129395	0.897045	0.971898
gg_16192	278	318	316	287	351	343	312.068	0.0636095	0.128401	0.495397	0.62032	0.999718	282	326	309	284	355	340	312.809	0.0564982	0.13153	0.429545	0.667527	0.999979	351	275	332	186	297	197	262.062	0.0445589	0.22262	0.200156	0.841358	0.957346	344	282	335	186	296	198	262.649	0.0325083	0.219175	0.148321	0.882089	0.967474
gg_16191	4313	4165	5337	3933	5255	4497	4519.25	-0.0523764	0.0686279	-0.763193	0.445348	0.999718	4121	3960	5096	3756	5031	4232	4308.25	-0.0509939	0.0707667	-0.720591	0.471161	0.999979	2043	1787	2435	1108	1844	2164	1833.02	0.225245	0.222768	1.01112	0.311959	0.684109	1959	1737	2367	1054	1797	2076	1766.58	0.207452	0.218235	0.950591	0.341812	0.709374
gg_16190	497	580	532	447	567	518	518.651	-0.11476	0.11248	-1.02027	0.3076	0.999718	493	603	539	465	582	532	530.76	-0.0870438	0.113283	-0.768376	0.442264	0.999979	408	665	232	181	360	322	345.138	-0.117652	0.373016	-0.315408	0.752452	0.925397	411	678	261	202	375	331	360.883	-0.0926935	0.354871	-0.261203	0.793936	0.93978
gg_16189	131	123	149	160	171	150	145.979	0.217269	0.178711	1.21576	0.224078	0.999718	145	130	161	166	166	157	153.172	0.136283	0.181902	0.749211	0.45373	0.999979	222	119	143	34	101	70	102.463	-0.716499	0.320837	-2.23322	0.0255345	0.21557	226	128	143	37	115	72	107.738	-0.642946	0.321261	-2.00132	0.0453581	0.287113
gg_16188	153	202	227	150	212	143	178.308	-0.234912	0.174578	-1.3456	0.178431	0.999718	150	203	226	152	215	150	179.746	-0.187844	0.175559	-1.06998	0.284629	0.999979	92	300	92	117	99	163	145.471	0.16531	0.473331	0.349248	0.726903	0.916597	96	308	96	112	104	165	147.308	0.114499	0.463887	0.246825	0.805044	0.943599
gg_16187	81	115	69	85	109	99	92.4101	0.0857076	0.240585	0.356246	0.721656	0.999718	81	113	70	87	106	97	91.8095	0.0861287	0.241425	0.356752	0.721278	0.999979	41	78	38	7	52	12	33.8673	-0.669742	0.529976	-1.26372	0.20633	0.574419	40	72	36	8	52	12	32.9104	-0.571643	0.521302	-1.09657	0.27283	0.650584
gg_16186	319	350	298	324	361	334	329.208	0.0306865	0.140264	0.218776	0.826824	0.999718	311	342	293	310	354	324	320.547	0.0235165	0.141081	0.166688	0.867616	0.999979	237	216	220	303	597	548	367.711	1.57625	0.201299	7.83036	4.86461e-15	3.63501e-12	238	211	220	301	584	545	363.439	1.56175	0.197424	7.91062	2.56116e-15	2.26137e-12
gg_16185	30	31	33	20	34	27	28.7544	-0.240052	0.350009	-0.685846	0.49281	NA	33	31	37	22	31	28	29.9998	-0.319764	0.347314	-0.920676	0.35722	0.999979	21	12	20	2	11	14	11.9194	-0.412762	0.549289	-0.751449	0.452383	NA	22	14	18	2	11	19	13.001	-0.238653	0.557291	-0.428237	0.668478	NA
gg_16184	38	23	41	24	41	24	31.3328	-0.220623	0.354462	-0.622417	0.533667	NA	37	23	42	24	38	24	30.8973	-0.254076	0.358783	-0.708161	0.478845	0.999979	27	19	18	10	28	18	19.0005	0.26203	0.439424	0.596303	0.550973	0.838977	30	20	17	9	28	18	19.1266	0.163268	0.453553	0.359976	0.718865	0.911758
gg_16183	22	33	30	29	28	41	30.1875	0.157249	0.351549	0.447303	0.654656	NA	22	35	40	37	36	40	34.5303	0.188358	0.336099	0.560424	0.57519	0.999979	49	5	54	16	33	12	25.7714	-0.214655	0.580265	-0.369926	0.711437	0.91045	44	9	56	21	23	10	25.4542	-0.310728	0.551917	-0.562997	0.573437	0.847762
gg_16182	25	25	12	27	40	26	25.6871	0.445085	0.391292	1.13748	0.255339	NA	26	26	12	28	38	25	25.7832	0.378905	0.396157	0.956452	0.338844	0.999979	15	8	15	2	11	9	8.97918	-0.259087	0.572596	-0.452478	0.650924	NA	14	8	16	2	12	10	9.32666	-0.16796	0.570935	-0.294184	0.768617	NA
gg_16181	16	10	15	4	10	11	10.8569	-0.594324	0.496358	-1.19737	0.231163	NA	16	12	12	4	14	11	11.3476	-0.407373	0.491931	-0.82811	0.407608	0.999979	8	3	13	7	4	1	5.88314	-0.199356	0.673984	-0.295787	0.767393	NA	8	4	12	8	2	2	6.04854	-0.164719	0.66145	-0.249027	0.80334	NA
gg_16180	278	266	288	283	298	296	282.884	0.0385073	0.137997	0.279044	0.780211	0.999718	261	272	295	275	311	287	281.042	0.0448322	0.13505	0.331966	0.739915	0.999979	434	311	398	169	407	278	314.038	0.0693428	0.223818	0.309817	0.7567	0.926945	429	308	414	175	407	291	319.135	0.0879186	0.218789	0.401843	0.6878	0.899493
gg_16179	559	722	858	624	709	750	693.622	-0.0637532	0.108266	-0.588859	0.555956	0.999718	564	761	851	635	724	748	704.298	-0.0670565	0.10731	-0.624885	0.532047	0.999979	2551	7460	4090	3029	11004	6033	5609.17	0.817407	0.404458	2.02099	0.0432804	0.280548	2594	7350	4051	3029	11129	6160	5633.9	0.836329	0.398883	2.09668	0.0360223	0.255131
gg_16178	285	329	378	270	391	306	321.372	-0.0762824	0.129985	-0.586857	0.5573	0.999718	289	339	364	265	381	332	323.606	-0.0567044	0.128702	-0.440586	0.659513	0.999979	348	317	302	145	313	211	257.808	-0.0346504	0.21591	-0.160486	0.872499	0.967137	337	309	312	152	312	212	258.515	-0.00699694	0.207127	-0.0337809	0.973052	0.992158
gg_16177	185	240	212	204	225	197	208.914	-0.0608213	0.160522	-0.378897	0.704764	0.999718	180	244	211	198	223	215	210.036	-0.0282653	0.161343	-0.175187	0.860932	0.999979	158	213	154	75	68	77	116.985	-0.636244	0.332586	-1.91302	0.0557455	0.318498	164	212	146	74	60	76	114.869	-0.68147	0.346065	-1.96919	0.0489308	0.298831
gg_16176	145	148	130	148	102	188	143.659	0.0178831	0.226489	0.0789578	0.937066	0.999718	123	141	115	130	80	173	127.267	-0.00622514	0.251436	-0.0247584	0.980248	0.999979	159	306	150	255	299	319	260.067	0.974169	0.353142	2.75858	0.00580532	0.0924639	143	305	144	236	278	290	242.956	0.895691	0.365287	2.45202	0.0142056	0.156152
gg_16175	53	77	76	86	96	105	81.0327	0.428542	0.232184	1.8457	0.0649365	NA	51	80	76	86	96	109	81.8542	0.445198	0.23906	1.86228	0.0625633	0.999979	93	122	126	55	125	73	94.2588	0.0510082	0.297534	0.171437	0.86388	0.964759	90	124	124	54	124	74	93.679	0.0487984	0.302314	0.161416	0.871766	0.964538
gg_16174	2203	2175	2676	1951	2715	2359	2312.88	-0.0478267	0.0734041	-0.651554	0.514689	0.999718	1767	1759	2170	1570	2177	1883	1861.78	-0.0526208	0.0758108	-0.694107	0.487615	0.999979	1764	1305	2059	939	1498	1491	1452.34	0.150322	0.212508	0.70737	0.479336	0.797947	1342	1041	1590	758	1244	1168	1148.97	0.196625	0.200586	0.980255	0.32696	0.697318
gg_16173	210	215	209	153	214	234	203.685	-0.125751	0.1645	-0.764443	0.444603	0.999718	211	218	202	163	224	251	209.446	-0.0302908	0.168423	-0.17985	0.857271	0.999979	191	183	138	138	365	223	204.896	0.933874	0.273286	3.4172	0.000632681	0.0206311	188	200	132	147	377	225	210.8	0.941792	0.287	3.2815	0.00103255	0.0291976
gg_16172	378	371	500	337	514	352	401.671	-0.0936027	0.133014	-0.703706	0.481616	0.999718	340	321	426	286	438	308	347.717	-0.111132	0.138831	-0.800485	0.42343	0.999979	201	72	188	79	113	109	120.188	-0.0407107	0.354193	-0.114939	0.908493	0.977279	188	67	174	70	107	109	112.563	-0.0291548	0.35531	-0.0820545	0.934603	0.983268
gg_16171	1286	1552	1709	1035	1864	1174	1410.22	-0.208505	0.119847	-1.73976	0.081902	0.999718	1276	1569	1754	1026	1845	1215	1420.43	-0.212665	0.115904	-1.83485	0.0665284	0.999979	16	706	204	197	10	165	218.716	-0.280718	0.709427	-0.395697	0.692328	0.903008	12	733	211	220	8	175	230.698	-0.228643	0.683198	-0.334666	0.737877	0.918898
gg_16170	399	449	484	314	481	486	428.823	-0.102587	0.125896	-0.814858	0.415154	0.999718	397	423	479	319	468	455	417.476	-0.103072	0.120552	-0.855	0.392551	0.999979	335	302	335	232	357	303	305.933	0.404444	0.193229	2.09308	0.0363421	0.257767	319	292	305	235	347	289	294.994	0.451326	0.198971	2.2683	0.023311	0.203717
gg_16169	189	243	259	200	239	215	221.394	-0.110709	0.148764	-0.744191	0.456761	0.999718	203	231	260	204	252	236	228.177	-0.0338859	0.14483	-0.233969	0.815009	0.999979	238	173	193	64	187	146	154.637	-0.127798	0.272888	-0.468318	0.639557	0.881583	254	163	200	71	193	160	161.569	-0.062721	0.272668	-0.230027	0.818071	0.947859
gg_16168	138	136	179	150	195	158	156.962	0.113017	0.170974	0.661018	0.508601	0.999718	140	136	182	150	190	157	157.018	0.0867197	0.174872	0.495903	0.619963	0.999979	111	85	103	61	120	111	96.0095	0.462332	0.254076	1.81966	0.0688105	0.352329	110	84	106	62	122	110	96.4715	0.460002	0.251898	1.82614	0.0678287	0.350692
gg_16167	74	49	68	64	81	71	67.1902	0.124891	0.256361	0.487169	0.626139	NA	64	74	74	74	78	78	73.0894	0.0850398	0.241286	0.352445	0.724505	0.999979	136	145	126	70	128	112	114.919	0.112284	0.248137	0.452507	0.650904	0.886174	142	157	131	76	153	131	127.093	0.225691	0.25035	0.9015	0.367323	0.727244
gg_16166	165	230	226	177	243	219	206.85	0.00148064	0.157881	0.00937822	0.992517	0.999718	177	249	238	179	258	225	217.657	-0.0394316	0.15859	-0.248638	0.803641	0.999979	211	263	272	122	162	177	192.568	-0.149494	0.258634	-0.578014	0.563254	0.845255	227	272	280	132	166	183	201.388	-0.150785	0.253189	-0.595542	0.551481	0.838077
gg_16165	84	68	102	83	102	73	84.2699	-0.0105089	0.232412	-0.0452165	0.963935	NA	85	69	99	83	106	74	85.0243	0.0228331	0.236373	0.0965979	0.923046	0.999979	83	55	89	28	58	47	55.7064	-0.243385	0.312122	-0.779775	0.435524	0.773207	82	55	93	28	60	48	56.6145	-0.239452	0.316655	-0.756192	0.449534	0.782757
gg_16164	299	355	424	312	453	425	371.171	0.102643	0.12556	0.817483	0.413653	0.999718	274	322	388	285	432	399	343.533	0.144777	0.132487	1.09277	0.274497	0.999979	288	301	387	185	316	252	278.022	0.144318	0.222344	0.649075	0.51629	0.820645	262	287	343	183	312	237	262.846	0.223088	0.221971	1.00503	0.314881	0.686945
gg_16163	71	67	77	51	78	77	69.1994	-0.105429	0.245456	-0.429523	0.667543	NA	68	58	75	47	80	85	67.7025	0.0280125	0.262	0.106918	0.914854	0.999979	129	76	106	57	79	48	78.2192	-0.18163	0.318264	-0.570691	0.568209	0.847976	139	70	110	60	82	44	79.711	-0.193712	0.350672	-0.552401	0.580673	0.851175
gg_16162	444	474	407	408	481	410	434.958	-0.075036	0.130883	-0.573306	0.566438	0.999718	408	451	408	418	481	407	426.113	0.00730728	0.126683	0.0576818	0.954002	0.999979	443	610	496	258	493	330	419.303	-0.0220276	0.250176	-0.0880483	0.929838	0.982064	412	576	487	237	490	358	408.164	0.0345932	0.245852	0.140707	0.888101	0.969252
gg_16161	355	386	414	370	431	347	380.172	-0.044464	0.122981	-0.361551	0.717687	0.999718	322	334	377	303	378	297	331.747	-0.1102	0.129231	-0.852741	0.393803	0.999979	252	165	235	149	200	193	194.7	0.285617	0.241597	1.1822	0.237125	0.611434	206	116	194	118	162	158	155.336	0.305942	0.268849	1.13797	0.255134	0.63285
gg_16160	52	24	65	40	49	40	44.3311	-0.142847	0.326554	-0.437439	0.661793	NA	52	24	64	40	49	40	44.2668	-0.130056	0.332061	-0.391663	0.695307	0.999979	20	87	4	36	201	89	73.3016	1.09833	0.699876	1.56931	0.116575	0.453038	20	88	4	36	202	90	73.7498	1.36441	0.610673	2.23427	0.0254655	0.213025
gg_16159	105	86	93	113	130	134	109.261	0.351484	0.206947	1.69843	0.0894273	0.999718	102	82	84	114	124	132	105.776	0.407774	0.218748	1.86413	0.0623036	0.999979	79	46	71	52	73	46	60.1776	0.345406	0.330862	1.04396	0.296505	0.670735	80	46	71	52	71	46	59.9892	0.317929	0.333182	0.954218	0.339973	0.70769
gg_16158	153	197	210	154	198	186	180.451	-0.0922344	0.161331	-0.571708	0.56752	0.999718	174	200	204	162	199	198	187.516	-0.0804581	0.159366	-0.504863	0.613655	0.999979	213	216	223	117	215	165	184.047	0.117829	0.21414	0.550244	0.582152	0.855501	212	235	236	117	236	173	193.141	0.11261	0.224333	0.501979	0.615682	0.867749
gg_16157	190	219	275	197	220	239	220.328	-0.0866906	0.151177	-0.573437	0.566349	0.999718	188	209	267	205	225	228	217.644	-0.0339502	0.152853	-0.222111	0.824228	0.999979	131	120	137	58	94	72	96.0858	-0.255318	0.249601	-1.02291	0.306352	0.679549	132	106	143	57	96	76	95.7392	-0.204959	0.252466	-0.81183	0.416889	0.76231
gg_16156	1147	1300	1353	1121	1431	1333	1265.57	-0.00916606	0.0794472	-0.115373	0.90815	0.999718	1154	1305	1355	1123	1427	1330	1267.86	-0.0102971	0.077935	-0.132124	0.894886	0.999979	924	832	672	337	389	418	558.13	-0.5016	0.250008	-2.00634	0.0448204	0.285434	932	832	676	342	389	420	561.487	-0.50457	0.248508	-2.0304	0.0423158	0.276812
gg_16155	1657	1791	2106	1727	2099	1914	1858.55	0.012776	0.0695011	0.183824	0.854151	0.999718	1573	1754	2122	1639	2103	1879	1819.15	0.0158424	0.0722264	0.219344	0.826382	0.999979	4495	4898	4112	3794	7891	5871	5179.72	0.850617	0.200441	4.24372	2.19841e-05	0.00156346	4441	4756	4245	3711	7864	5923	5148.66	0.845481	0.190573	4.43651	9.14273e-06	0.000759772
gg_16154	3003	3006	4368	3126	3912	3717	3464.42	0.0237214	0.082965	0.285921	0.774938	0.999718	2944	3135	4339	3053	3877	3728	3457.15	0.00920696	0.0796233	0.115632	0.907945	0.999979	3640	1985	2983	3048	2116	5703	3366.85	0.879442	0.376692	2.33464	0.0195621	0.185452	4095	2217	3263	3472	2343	6641	3812.66	0.904543	0.379686	2.38235	0.0172026	0.173169
gg_16153	4767	5253	7655	4622	6402	5800	5639.53	-0.0988368	0.0907347	-1.0893	0.276024	0.999718	4566	5173	7399	4470	6210	5597	5465.46	-0.0968378	0.089659	-1.08007	0.280112	0.999979	2652	3186	2061	2135	1513	3512	2546.66	0.415824	0.36655	1.13443	0.256616	0.631135	2603	3147	1989	2104	1494	3463	2500.95	0.41386	0.364062	1.13678	0.255629	0.633609
gg_16152	444	407	550	438	477	432	453.259	-0.0851953	0.118354	-0.719837	0.471625	0.999718	460	410	549	448	497	438	462.739	-0.0626171	0.121059	-0.517246	0.604985	0.999979	552	465	595	278	506	339	434.006	0.000313981	0.201187	0.00156065	0.998755	0.999738	574	467	616	282	522	350	445.531	-0.00764041	0.201142	-0.0379851	0.9697	0.991435
gg_16151	32	38	48	46	38	30	38.4053	-0.0565969	0.323906	-0.174733	0.86129	NA	32	36	46	44	38	34	38.0671	0.013548	0.32381	0.0418392	0.966627	0.999979	36	53	28	12	32	18	27.6264	-0.407647	0.433967	-0.93935	0.347551	0.711258	34	50	30	14	26	20	27.1903	-0.392691	0.414164	-0.948153	0.343051	0.710359
gg_16150	67	118	108	80	114	92	94.886	-0.0693688	0.228314	-0.303831	0.761257	0.999718	67	125	115	94	121	98	101.68	0.00367994	0.22895	0.0160731	0.987176	0.999979	90	90	60	45	70	47	64.4136	-0.0361536	0.325266	-0.111151	0.911497	0.977755	80	95	80	39	78	50	66.683	-0.112071	0.301224	-0.372051	0.709855	0.908193
gg_16149	24	23	37	24	14	35	25.9367	-0.182807	0.391322	-0.467154	0.64039	NA	36	29	34	29	19	38	30.8776	-0.199538	0.365592	-0.545793	0.585208	0.999979	24	19	16	13	7	11	14.626	-0.25676	0.515624	-0.49796	0.618512	NA	19	26	22	11	10	16	16.652	-0.26639	0.477025	-0.558441	0.576543	0.848856
gg_16148	6	30	21	5	11	14	14.1611	-0.744454	0.491328	-1.51519	0.129725	NA	4	32	22	6	20	18	16.4007	-0.33007	0.488948	-0.675062	0.499636	0.999979	60	108	37	34	94	39	59.439	0.12287	0.447096	0.274818	0.783456	0.93571	55	109	45	34	92	41	60.0829	0.0964396	0.430047	0.224254	0.82256	0.949778
gg_16147	137	166	227	165	195	145	169.765	-0.0897765	0.179405	-0.500414	0.616784	0.999718	128	168	190	174	203	147	166.179	0.085086	0.181629	0.468461	0.639455	0.999979	554	359	526	271	323	236	360.226	-0.196409	0.270886	-0.725062	0.468414	0.792156	589	362	516	266	320	245	363.731	-0.230044	0.265051	-0.867921	0.385438	0.739443
gg_16146	106	115	143	89	125	97	110.82	-0.256693	0.198581	-1.29264	0.196136	0.999718	116	123	142	93	133	97	115.841	-0.265688	0.199947	-1.32879	0.183917	0.999979	158	113	146	33	117	102	101.995	-0.252327	0.323794	-0.779284	0.435813	0.773291	158	112	153	32	114	99	101.498	-0.315516	0.325396	-0.969639	0.332226	0.702119
gg_16145	614	741	835	661	868	727	730.151	0.00671554	0.0966464	0.0694857	0.944603	0.999718	650	828	868	717	942	786	787.532	0.0281384	0.0968911	0.290412	0.771501	0.999979	464	1023	612	290	841	623	615.026	0.154636	0.353665	0.43724	0.661937	0.890562	514	1117	684	326	897	688	675.06	0.138407	0.344129	0.402195	0.68754	0.899472
gg_16144	150	122	137	144	157	131	139.45	0.0366757	0.191437	0.191581	0.848071	0.999718	140	116	123	135	142	133	131.072	0.0741656	0.199425	0.371898	0.709969	0.999979	87	51	78	55	69	70	67.5183	0.39144	0.308402	1.26925	0.204351	0.572068	93	58	86	47	72	72	68.9903	0.213163	0.291817	0.730468	0.465104	0.791526
gg_16143	296	307	351	338	381	337	331.546	0.111084	0.125174	0.887435	0.374845	0.999718	278	305	349	332	349	334	321.518	0.0978049	0.130149	0.751482	0.452362	0.999979	279	94	303	151	104	142	172.866	-0.0898389	0.421381	-0.213201	0.83117	0.953757	267	92	285	142	115	131	165.858	-0.0795732	0.402759	-0.19757	0.843381	0.955892
gg_16142	88	111	119	85	140	125	109.215	0.0896307	0.205578	0.435995	0.662841	0.999718	92	113	106	92	143	125	110.115	0.161744	0.206593	0.78291	0.43368	0.999979	137	195	176	70	177	129	139.722	0.0305554	0.288153	0.106039	0.915551	0.978881	131	189	168	79	175	145	142.099	0.174189	0.279191	0.623905	0.53269	0.827879
gg_16141	6	5	5	8	3	2	4.93493	-0.176134	0.574151	-0.306773	0.759016	NA	7	5	8	8	3	2	5.57422	-0.353641	0.556315	-0.635684	0.524983	0.999979	19	4	4	2	6	2	5.37506	-0.608501	0.674456	-0.902211	0.366945	NA	18	4	4	2	9	2	5.72126	-0.346515	0.664059	-0.521813	0.6018	NA
gg_16140	2	5	4	4	8	2	4.05816	0.167109	0.580993	0.287626	0.773633	NA	2	4	5	4	8	4	4.35806	0.283428	0.562515	0.503859	0.614361	0.999979	6	8	4	0	2	5	3.70591	-0.556056	0.697315	-0.797424	0.425205	NA	6	10	5	0	2	6	4.31582	-0.576048	0.68086	-0.84606	0.397519	NA
gg_16139	26	22	20	16	16	16	19.3822	-0.470075	0.409837	-1.14698	0.25139	NA	20	24	16	18	10	8	16.2246	-0.596908	0.455371	-1.31082	0.18992	0.999979	20	26	25	11	23	19	19.7485	0.0676987	0.426537	0.158717	0.873892	0.967527	20	23	25	14	19	21	19.8675	0.174294	0.425774	0.409357	0.682278	0.896921
gg_16138	26	16	36	18	27	22	23.6963	-0.220933	0.387738	-0.569801	0.568813	NA	16	24	38	16	29	30	24.752	-0.0679339	0.390174	-0.174112	0.861778	0.999979	12	10	21	6	19	20	14.056	0.46261	0.512758	0.9022	0.366951	NA	14	12	22	7	18	20	14.8433	0.335338	0.49119	0.682706	0.494793	NA
gg_16137	50	59	54	40	46	49	49.3178	-0.293784	0.281399	-1.04401	0.29648	NA	36	53	36	31	36	60	41.6488	-0.0177679	0.333041	-0.0533505	0.957453	0.999979	62	71	64	15	76	45	50.9624	-0.109537	0.393273	-0.278527	0.780608	0.934764	61	64	57	13	62	30	43.4162	-0.342622	0.399374	-0.857897	0.390949	0.74299
gg_16136	184	221	215	192	200	191	199.062	-0.120085	0.158343	-0.758384	0.448221	0.999718	201	228	198	206	198	203	205.097	-0.0753569	0.1687	-0.446691	0.655098	0.999979	182	152	163	72	142	112	129.378	-0.095479	0.228119	-0.418549	0.675546	0.896254	183	130	159	81	134	103	125.291	-0.0413208	0.238011	-0.173609	0.862173	0.961923
gg_16135	35	24	29	25	36	34	30.2059	0.0499476	0.348965	0.143131	0.886187	NA	36	34	30	27	40	51	35.9481	0.166799	0.337656	0.49399	0.621313	0.999979	76	80	88	25	12	18	45.0399	-1.35451	0.428589	-3.16038	0.00157563	0.0382002	90	81	85	26	16	23	48.4288	-1.2515	0.389054	-3.21679	0.00129635	0.0341707
gg_16134	558	616	692	575	688	677	626.706	0.0199349	0.0962792	0.207053	0.835968	0.999718	533	634	705	566	694	703	630.841	0.0388548	0.0996652	0.389854	0.696645	0.999979	1173	886	904	517	853	625	787.574	-0.0349144	0.19812	-0.176229	0.860114	0.963663	1121	869	917	517	891	642	789.242	0.0176316	0.186593	0.0944926	0.924718	0.980001
gg_16133	186	271	226	207	272	286	238.235	0.116968	0.161059	0.726245	0.467689	0.999718	160	246	234	201	270	283	228.54	0.200587	0.1636	1.22608	0.220168	0.999979	394	335	357	203	376	308	317.146	0.219255	0.18652	1.17551	0.239793	0.613858	392	320	347	178	342	262	292.721	0.0672054	0.190991	0.351877	0.72493	0.913644
gg_16132	111	124	124	104	113	135	117.496	-0.0643812	0.197336	-0.326252	0.744234	0.999718	105	127	125	110	113	128	117.08	-0.0501527	0.200152	-0.250573	0.802144	0.999979	418	746	690	117	238	128	346.251	-1.37914	0.316947	-4.35132	1.35323e-05	0.0010598	402	756	698	120	234	124	346.583	-1.38604	0.326448	-4.24582	2.17791e-05	0.00152316
gg_16131	53	50	40	66	52	43	50.9353	0.126928	0.304115	0.417369	0.676408	NA	45	55	40	65	52	48	50.9669	0.19635	0.302349	0.649414	0.516071	0.999979	40	20	40	12	41	26	27.7407	0.12414	0.423149	0.293373	0.769237	0.931465	44	22	46	10	47	22	28.9924	-0.0552571	0.454009	-0.121709	0.903129	0.973643
gg_16130	392	491	539	394	462	451	449.234	-0.152341	0.113469	-1.34258	0.179407	0.999718	380	487	526	387	468	442	442.688	-0.128678	0.114957	-1.11936	0.262985	0.999979	111	164	150	37	10	52	79.3019	-1.2559	0.493488	-2.54495	0.0109292	0.135728	114	158	162	40	8	50	80.5491	-1.24674	0.510509	-2.44215	0.0146	0.158533
gg_16129	8347	8812	10547	8064	10627	9276	9149.81	-0.0247521	0.0577209	-0.428825	0.668051	0.999718	8409	8840	10556	8106	10586	9254	9171.19	-0.0252686	0.0560102	-0.451144	0.651886	0.999979	4374	8227	4354	5026	13893	10378	7787.92	1.14824	0.334756	3.43008	0.000603414	0.0199547	4349	8276	4340	5054	13975	10403	7807.13	1.14327	0.334185	3.42106	0.000623772	0.0203796
gg_16128	3	3	15	5	9	7	6.67194	0.00644361	0.557211	0.0115641	0.990773	NA	4	2	14	4	10	6	6.35264	-0.00327997	0.552342	-0.0059383	0.995262	0.999979	11	12	11	4	9	6	8.21014	-0.277828	0.558178	-0.49774	0.618667	NA	10	14	12	4	8	6	8.35718	-0.403528	0.559739	-0.720922	0.470957	NA
gg_16127	10	17	9	6	8	23	12.0522	-0.0163311	0.502614	-0.0324924	0.974079	NA	4	14	13	8	12	23	11.9891	0.333813	0.496697	0.672066	0.501542	0.999979	22	19	26	17	9	16	18.019	-0.0387937	0.49141	-0.0789436	0.937078	0.984418	25	13	33	18	10	14	18.4896	-0.0920184	0.513959	-0.179038	0.857908	0.960391
gg_16126	8	0	6	2	1	8	4.1554	-0.192152	0.584742	-0.328611	0.74245	NA	8	0	7	2	1	10	4.63908	-0.117109	0.565242	-0.207185	0.835866	0.999979	18	33	39	7	22	2	17.9594	-0.869286	0.576205	-1.50864	0.131391	0.474541	18	35	39	6	24	2	18.3219	-0.859563	0.582868	-1.47471	0.14029	0.491935
gg_16125	20	20	14	20	36	30	22.9756	0.523999	0.391844	1.33726	0.181136	NA	18	22	14	21	37	23	22.1734	0.446832	0.401789	1.1121	0.266093	0.999979	25	18	26	8	14	17	16.7584	-0.264404	0.453256	-0.583344	0.559662	0.843198	28	17	38	15	11	17	20.0148	-0.299813	0.478679	-0.626334	0.531096	0.826806
gg_16124	12	6	4	8	11	8	8.1986	0.151107	0.532184	0.283937	0.776459	NA	12	6	4	8	12	8	8.35851	0.182292	0.525845	0.346665	0.728843	0.999979	7	4	12	0	0	0	3.05888	-2.12497	0.71324	-2.97932	0.00288891	NA	8	4	12	0	0	0	3.1944	-2.08024	0.694159	-2.99678	0.00272844	NA
gg_16123	13	2	6	6	2	8	6.29631	-0.267863	0.568694	-0.471015	0.63763	NA	12	2	6	6	2	8	6.13023	-0.210689	0.557463	-0.377942	0.705474	0.999979	14	8	15	2	2	6	6.90313	-0.987701	0.621445	-1.58936	0.111978	NA	16	6	15	2	2	6	6.86677	-0.946575	0.626399	-1.51114	0.130753	NA
gg_16122	14	18	10	14	12	27	15.8055	0.23113	0.456505	0.506304	0.612643	NA	7	19	5	6	12	17	10.8597	0.0751989	0.512204	0.146814	0.883278	0.999979	156	90	129	20	40	42	69.5106	-1.28529	0.318977	-4.02943	5.59134e-05	0.00322974	143	97	136	27	50	45	73.8839	-1.05783	0.286511	-3.69211	0.000222403	0.00957905
gg_16121	46	51	70	63	81	52	59.4818	0.190922	0.26812	0.712078	0.476417	NA	45	45	44	66	50	47	49.6016	0.244472	0.301599	0.810587	0.417603	0.999979	76	59	74	22	55	47	51.3298	-0.245402	0.314752	-0.779669	0.435586	0.773279	71	63	74	33	51	49	54.029	-0.115482	0.295487	-0.39082	0.69593	0.902507
gg_16120	110	118	136	149	151	131	131.319	0.209822	0.188385	1.1138	0.265366	0.999718	128	124	116	123	130	150	127.896	0.0902458	0.199613	0.452103	0.651195	0.999979	191	203	208	132	187	166	177.312	0.221851	0.229841	0.965237	0.334426	0.701238	191	213	218	124	210	146	177.735	0.135964	0.234719	0.579262	0.562412	0.842534
gg_16119	73	64	76	50	70	77	67.5352	-0.152245	0.250103	-0.608729	0.542704	NA	69	74	58	48	69	62	62.9212	-0.205836	0.266668	-0.771881	0.440185	0.999979	62	61	43	32	48	47	47.4057	0.133234	0.333393	0.399631	0.689429	0.901587	67	64	42	32	43	52	48.4814	0.0764652	0.351704	0.217413	0.827886	0.950952
gg_16118	186	224	255	165	262	218	214.446	-0.0856761	0.155311	-0.551641	0.581194	0.999718	174	245	268	185	263	217	221.491	-0.0750648	0.158382	-0.473946	0.635538	0.999979	187	232	179	79	192	128	156.501	-0.107654	0.273089	-0.39421	0.693426	0.903182	186	231	187	88	198	136	162.16	-0.0410639	0.260651	-0.157544	0.874817	0.965554
gg_16117	161	156	174	151	152	149	156.242	-0.149562	0.174022	-0.859445	0.390095	0.999718	177	146	171	165	158	150	160.779	-0.0892322	0.186542	-0.478348	0.632402	0.999979	141	219	126	103	230	151	158.455	0.439079	0.317118	1.38459	0.166178	0.52363	156	221	175	109	232	180	174.377	0.376704	0.268677	1.40207	0.160894	0.51942
gg_16116	154	107	174	138	143	164	145.24	0.00186299	0.196107	0.00949986	0.99242	0.999718	144	110	175	132	180	150	146.382	0.0712176	0.191378	0.372131	0.709795	0.999979	99	158	131	56	87	84	97.4238	-0.246859	0.308281	-0.800758	0.423272	0.766529	134	187	151	64	86	76	109.333	-0.509961	0.291991	-1.7465	0.0807247	0.383358
gg_16115	21	34	38	20	29	33	28.5868	-0.192216	0.357948	-0.536994	0.591271	NA	22	36	40	20	32	36	30.3302	-0.16445	0.357055	-0.460572	0.645106	0.999979	33	49	33	16	33	22	29.3047	-0.188833	0.398994	-0.473274	0.636018	0.880138	34	48	37	16	37	22	30.4383	-0.173819	0.392503	-0.442847	0.657877	0.885883
gg_16114	10	4	6	4	11	8	7.0537	0.0782094	0.545661	0.14333	0.88603	NA	13	9	12	10	12	11	11.0982	-0.0627832	0.482829	-0.130032	0.896541	0.999979	8	7	13	8	4	8	8.04685	0.107601	0.596245	0.180464	0.856789	NA	11	7	13	10	8	13	10.5092	0.47448	0.541919	0.875555	0.381272	NA
gg_16113	8	4	25	10	6	8	9.88646	-0.415362	0.528518	-0.7859	0.431926	NA	8	4	26	12	6	6	10.1087	-0.410271	0.526739	-0.778889	0.436045	0.999979	8	10	30	10	16	10	13.499	0.101088	0.556933	0.181509	0.855968	NA	6	10	30	8	16	11	12.8857	0.0866492	0.573476	0.151095	0.879901	NA
gg_16112	10	6	13	12	11	6	9.59074	-0.0104091	0.510563	-0.0203874	0.983734	NA	8	6	14	12	9	6	9.09385	-0.0297901	0.514417	-0.0579105	0.95382	0.999979	40	9	27	8	6	10	14.9341	-0.8417	0.558422	-1.50728	0.131738	NA	40	10	27	8	6	8	14.7224	-0.952736	0.551703	-1.7269	0.0841854	NA
gg_16111	33	33	38	18	31	20	28.4632	-0.575733	0.354774	-1.62281	0.104629	NA	38	34	40	18	32	20	30.0074	-0.646075	0.355452	-1.81761	0.0691232	0.999979	2	12	6	4	18	22	10.7757	1.14641	0.620085	1.8488	0.0644867	NA	3	12	6	4	16	22	10.5706	1.04765	0.60478	1.73228	0.0832233	NA
gg_16110	6	7	4	6	8	4	5.82062	0.0151	0.558116	0.0270554	0.978416	NA	6	12	4	6	6	6	6.6914	-0.214793	0.542217	-0.396139	0.692003	0.999979	13	8	2	2	11	0	5.33769	-0.248042	0.704122	-0.352271	0.724635	NA	18	8	4	2	8	3	6.33989	-0.513501	0.641128	-0.800933	0.42317	NA
gg_16109	7	6	18	14	19	9	11.818	0.333342	0.492568	0.676743	0.498569	NA	6	6	18	14	18	8	11.3478	0.311162	0.4989	0.623697	0.532826	0.999979	18	17	16	4	14	8	11.6388	-0.425846	0.513607	-0.829129	0.407031	NA	18	16	16	4	14	8	11.4996	-0.400523	0.515092	-0.777576	0.436819	NA
gg_16108	614	597	652	562	744	687	635.228	0.0514051	0.100699	0.510484	0.609712	0.999718	601	606	645	572	771	718	644.547	0.112709	0.100894	1.11711	0.263947	0.999979	649	437	504	312	268	434	420.405	-0.0418968	0.304617	-0.137539	0.890604	0.971961	697	463	528	323	299	456	445.152	-0.0554939	0.2896	-0.191623	0.848038	0.957351
gg_16107	47	42	61	48	57	68	53.0329	0.16252	0.276121	0.588581	0.556142	NA	55	50	74	56	63	82	62.4666	0.133539	0.267319	0.499552	0.617391	0.999979	76	61	82	27	46	34	50.231	-0.480512	0.3087	-1.55657	0.119574	0.457055	96	79	97	33	64	48	64.4423	-0.382626	0.280365	-1.36474	0.172334	0.53339
gg_16106	355	336	362	244	420	389	345.791	-0.0572693	0.144412	-0.396568	0.691686	0.999718	341	343	359	236	409	391	341.347	-0.0609713	0.147117	-0.414441	0.678551	0.999979	151	15	95	57	59	99	76.9944	0.285195	0.526323	0.541864	0.587913	0.858024	150	16	101	60	66	92	78.3523	0.26529	0.512415	0.517724	0.604651	0.862177
gg_16105	371	503	584	394	519	445	461.636	-0.13219	0.121631	-1.08681	0.277122	0.999718	355	472	522	370	489	413	430.281	-0.111402	0.120837	-0.921919	0.356571	0.999979	281	335	359	156	126	184	228.527	-0.441455	0.317978	-1.38832	0.165039	0.522649	270	328	328	145	129	190	220.55	-0.40076	0.304009	-1.31825	0.18742	0.554753
gg_16104	765	810	925	831	991	927	864.458	0.10023	0.0856797	1.16983	0.24207	0.999718	752	811	919	834	967	935	860.21	0.110749	0.0868619	1.27501	0.202307	0.999979	662	456	570	428	684	642	568.156	0.582549	0.195272	2.98327	0.00285184	0.0577799	678	477	583	419	701	629	572.399	0.524573	0.185422	2.82907	0.00466836	0.0797514
gg_16103	769	694	977	782	1033	858	839.252	0.094821	0.100291	0.945461	0.344423	0.999718	829	700	1020	738	1039	850	850.083	0.00813166	0.109218	0.0744533	0.94065	0.999979	405	220	301	226	278	393	301.197	0.500283	0.28929	1.72935	0.0837468	0.386693	436	217	324	216	323	401	313.168	0.465772	0.280885	1.65823	0.0972707	0.419848
gg_16102	488	472	640	460	635	561	533.934	0.0120067	0.108921	0.110233	0.912224	0.999718	516	533	684	498	648	572	567.141	-0.0420786	0.103694	-0.405797	0.684892	0.999979	449	525	499	279	576	504	458.888	0.365307	0.217919	1.67634	0.0936714	0.407754	493	536	529	291	615	521	482.295	0.34897	0.204061	1.71012	0.0872433	0.397144
gg_16101	246	249	286	259	259	277	260.597	-0.00536663	0.141538	-0.0379164	0.969754	0.999718	259	262	300	272	262	282	271.116	-0.0321426	0.14429	-0.222764	0.823719	0.999979	285	321	257	98	334	163	225.959	-0.0985554	0.309393	-0.318544	0.750072	0.92431	297	321	258	97	326	163	226.221	-0.141988	0.304328	-0.466562	0.640814	0.878597
gg_16100	893	922	1037	836	1049	1128	965.461	0.0380433	0.0921611	0.412792	0.679759	0.999718	888	905	1049	852	1066	1166	975.595	0.0827206	0.0936152	0.883624	0.376899	0.999979	1171	969	1181	504	885	618	836.114	-0.196997	0.183149	-1.07561	0.282102	0.656991	1218	1016	1204	495	903	608	850.772	-0.258199	0.183713	-1.40545	0.159887	0.518453
gg_16099	86	85	90	58	82	40	72.9343	-0.552067	0.260525	-2.11906	0.0340857	NA	79	87	94	58	88	42	73.8163	-0.477784	0.263519	-1.81309	0.0698177	0.999979	24	57	45	15	11	30	28.7349	-0.530512	0.499357	-1.06239	0.288058	0.662645	24	55	46	17	8	34	29.3739	-0.42595	0.527151	-0.808022	0.419078	0.762892
gg_16098	29	29	14	26	28	36	27.0445	0.224838	0.385039	0.583935	0.559264	NA	28	30	14	26	28	38	27.3578	0.254924	0.388453	0.656253	0.511661	0.999979	159	388	58	87	273	164	181.347	0.158993	0.503979	0.315475	0.752401	0.925383	167	406	62	91	285	168	189.207	0.140295	0.498628	0.281361	0.778434	0.933818
gg_16097	274	292	307	286	293	252	282.221	-0.102024	0.141989	-0.718537	0.472426	0.999718	279	291	310	292	289	255	284.574	-0.097474	0.145445	-0.670177	0.502745	0.999979	232	146	187	78	145	131	143.648	-0.146414	0.245978	-0.595235	0.551687	0.839373	245	158	187	78	143	131	146.768	-0.221679	0.243624	-0.909923	0.362863	0.723187
gg_16096	523	474	552	398	622	498	504.169	-0.0803051	0.119715	-0.670802	0.502346	0.999718	550	490	570	417	581	478	509.124	-0.166142	0.116411	-1.4272	0.153522	0.999979	609	271	491	282	406	328	382.607	0.132831	0.286849	0.463068	0.643316	0.882825	636	270	508	277	392	323	383.669	0.052957	0.294392	0.179886	0.857242	0.960269
gg_16095	135	122	191	175	203	110	153.903	0.0976176	0.213527	0.457168	0.64755	0.999718	133	126	183	176	204	107	153.057	0.116681	0.21816	0.53484	0.592761	0.999979	166	63	211	36	72	90	95.8503	-0.568582	0.404936	-1.40413	0.16028	0.515965	161	60	203	36	72	88	93.3738	-0.537453	0.404419	-1.32895	0.183864	0.54998
gg_16094	416	356	519	421	501	419	433.109	0.0228365	0.124926	0.182801	0.854954	0.999718	413	357	526	440	488	430	437.579	0.0439138	0.128822	0.340887	0.733189	0.999979	383	115	456	196	274	320	280.99	0.278787	0.394782	0.706181	0.480076	0.798206	378	124	462	198	282	312	282.625	0.258558	0.380479	0.679559	0.496784	0.810075
gg_16093	139	183	136	158	169	164	157.365	0.056436	0.188186	0.299894	0.764258	0.999718	130	181	138	160	165	157	154.342	0.0693709	0.191735	0.361806	0.717497	0.999979	201	146	190	56	121	114	127.233	-0.366309	0.252483	-1.45083	0.146827	0.497865	202	148	191	59	115	115	127.88	-0.384682	0.246764	-1.55891	0.119019	0.457599
gg_16092	185	373	303	288	344	268	289.678	0.0329319	0.180899	0.182045	0.855547	0.999718	184	371	300	280	340	261	285.433	0.0198559	0.181685	0.109287	0.912975	0.999979	168	239	186	92	56	56	125.168	-0.814085	0.401002	-2.03013	0.0423436	0.277084	170	230	182	92	56	56	123.622	-0.792012	0.396784	-1.99608	0.0459253	0.288919
gg_16091	322	274	290	246	318	311	291.176	-0.0677422	0.144558	-0.468616	0.639344	0.999718	322	282	291	240	319	312	292.094	-0.0846174	0.146617	-0.577133	0.56385	0.999979	66	156	80	129	234	162	143.348	1.18728	0.369886	3.20985	0.00132802	0.0341776	69	159	77	128	239	161	143.95	1.16597	0.371269	3.14051	0.00168656	0.0407706
gg_16090	11	28	19	20	25	46	24.3766	0.522625	0.409261	1.277	0.201604	NA	16	28	22	23	30	48	27.3522	0.501762	0.381891	1.31389	0.188883	0.999979	49	42	38	31	28	26	35.0287	-0.0103329	0.385053	-0.0268349	0.978591	0.995082	52	55	36	28	31	30	37.442	-0.123203	0.377579	-0.326298	0.744199	0.921101
gg_16089	215	149	273	231	245	221	219.67	0.103546	0.177055	0.584827	0.558664	0.999718	212	157	274	242	240	222	222.398	0.111667	0.17834	0.626149	0.531218	0.999979	215	115	219	81	104	130	135.439	-0.22331	0.306775	-0.727926	0.466659	0.791211	222	122	215	72	107	128	134.466	-0.30862	0.291808	-1.05761	0.290231	0.66638
gg_16088	40	39	45	61	49	60	48.7717	0.402722	0.290168	1.38789	0.16517	NA	42	39	50	60	53	62	50.6709	0.370572	0.287727	1.28793	0.19777	0.999979	108	125	107	54	104	54	87.0509	-0.168597	0.302515	-0.557317	0.577311	0.853008	110	125	111	52	104	56	87.694	-0.201814	0.294906	-0.684335	0.493764	0.808064
gg_16087	33	51	40	26	39	36	37.0579	-0.315698	0.323227	-0.976705	0.328715	NA	34	52	40	30	38	36	37.9816	-0.285235	0.32313	-0.882724	0.377385	0.999979	27	25	21	18	37	36	27.1996	0.75571	0.384697	1.96443	0.0494807	0.299666	28	26	23	18	40	38	28.546	0.741121	0.380158	1.94951	0.0512346	0.305195
gg_16086	124	134	185	112	158	110	134.827	-0.24725	0.19111	-1.29376	0.195748	0.999718	121	134	185	109	162	110	134.396	-0.229013	0.197462	-1.15978	0.246138	0.999979	51	212	100	49	311	137	137.748	0.665877	0.503799	1.32171	0.186264	0.550407	51	211	100	50	307	138	137.439	0.658841	0.498534	1.32156	0.186316	0.553386
gg_16085	91	117	128	74	106	86	98.8525	-0.363037	0.210056	-1.72829	0.083937	0.999718	89	108	127	73	107	79	95.6607	-0.341313	0.218381	-1.56293	0.11807	0.999979	115	142	122	56	20	30	75.5169	-0.996526	0.464961	-2.14325	0.0320934	0.242078	103	112	112	44	21	24	64.0716	-1.07826	0.432733	-2.49175	0.0127116	0.146942
gg_16084	55	47	56	54	56	63	54.7629	0.0885279	0.270728	0.326999	0.743669	NA	58	48	54	52	54	69	55.5315	0.0868785	0.27982	0.31048	0.756196	0.999979	158	41	111	25	46	28	59.8708	-0.98359	0.42847	-2.29558	0.0216997	0.197331	156	44	115	28	48	31	62.3411	-0.905789	0.41472	-2.1841	0.0289553	0.227011
gg_16083	46	56	53	56	57	62	54.5646	0.132887	0.270129	0.491941	0.622761	NA	50	52	54	62	58	58	55.4132	0.154857	0.274718	0.563692	0.572964	0.999979	59	56	45	19	53	26	39.8727	-0.217422	0.367338	-0.591885	0.553927	0.840297	58	60	47	16	56	29	40.8247	-0.242986	0.379226	-0.640741	0.521691	0.822952
gg_16082	91	83	87	87	74	87	84.7152	-0.101868	0.233762	-0.435775	0.663	NA	74	98	100	71	68	77	80.6929	-0.337033	0.23636	-1.42593	0.153889	0.999979	51	48	46	35	37	63	46.586	0.421725	0.36336	1.16063	0.245794	0.620587	55	43	65	43	34	63	50.5217	0.337484	0.383249	0.880585	0.378542	0.734621
gg_16081	5	3	4	8	12	4	5.91055	0.603785	0.560999	1.07627	0.281808	NA	5	3	4	8	12	4	5.92196	0.580664	0.551	1.05384	0.291957	0.999979	13	3	7	2	5	0	4.3337	-0.717007	0.696877	-1.02889	0.303533	NA	14	4	7	2	5	0	4.61811	-0.786008	0.67974	-1.15634	0.247543	NA
gg_16080	182	139	137	150	157	152	152.684	-0.0440069	0.196861	-0.223543	0.823113	0.999718	179	143	128	134	163	148	148.898	-0.0656783	0.20274	-0.323953	0.745974	0.999979	195	258	192	169	368	206	229.301	0.657965	0.278851	2.35956	0.0182968	0.179736	188	260	186	173	373	215	231.371	0.705963	0.282362	2.5002	0.0124122	0.145109
gg_16079	54	59	43	71	56	90	62.134	0.408955	0.284222	1.43886	0.150192	NA	56	62	43	73	57	92	63.8849	0.399333	0.288437	1.38447	0.166214	0.999979	53	22	46	13	10	2	21.4941	-1.3034	0.557186	-2.33926	0.0193222	0.184701	48	18	43	14	12	2	20.488	-1.0226	0.569304	-1.79622	0.0724593	0.363821
gg_16078	333	358	402	370	403	368	368.767	0.0291891	0.120846	0.24154	0.809136	0.999718	344	393	392	394	402	351	377.019	-0.00285284	0.131617	-0.0216753	0.982707	0.999979	455	322	430	170	330	267	308.869	-0.134538	0.204164	-0.658968	0.509916	0.816865	471	333	437	165	345	263	313.714	-0.177317	0.206756	-0.857614	0.391105	0.743117
gg_16077	57	34	48	54	48	59	49.8832	0.162746	0.298985	0.544329	0.586215	NA	57	39	45	52	44	47	47.4728	-0.0110366	0.307674	-0.0358711	0.971385	0.999979	87	50	66	25	46	48	49.9638	-0.230582	0.330875	-0.696885	0.485875	0.801937	82	52	60	22	45	51	48.4115	-0.198481	0.339764	-0.584175	0.559103	0.841569
gg_16076	57	62	68	48	83	62	62.2245	-0.00445841	0.257724	-0.0172992	0.986198	NA	60	64	72	44	78	60	61.9451	-0.143502	0.263318	-0.544973	0.585772	0.999979	30	12	17	5	42	15	18.4622	0.389618	0.545976	0.713616	0.475464	0.795417	32	12	18	6	42	16	19.321	0.374907	0.533032	0.703348	0.481839	0.800827
gg_16075	1393	1639	1736	1613	1849	1723	1640.44	0.0866218	0.0772425	1.12143	0.262106	0.999718	1395	1651	1746	1625	1842	1740	1649.11	0.0921891	0.0761646	1.21039	0.226128	0.999979	1857	1059	1428	490	173	515	836.091	-1.0595	0.433482	-2.44416	0.0145189	0.158503	1906	1086	1456	495	176	524	853.922	-1.07639	0.42914	-2.50824	0.0121333	0.143755
gg_16074	687	787	969	660	723	766	756.022	-0.210415	0.0993121	-2.11872	0.0341141	0.999718	685	790	960	671	724	772	758.295	-0.187669	0.0999311	-1.87799	0.0603826	0.999979	710	1233	801	656	1348	819	916.678	0.493413	0.299309	1.64851	0.0992489	0.419146	700	1265	796	672	1356	826	926.061	0.492648	0.305124	1.61458	0.106402	0.43634
gg_16073	27	49	36	30	44	48	38.4115	0.0699342	0.326182	0.214403	0.830233	NA	27	50	36	30	46	43	38.0609	0.030597	0.330438	0.0925954	0.926225	0.999979	40	50	67	54	65	38	53.1019	0.526922	0.37765	1.39526	0.162936	0.519511	44	50	57	54	67	44	53.692	0.637872	0.344124	1.85361	0.0637946	0.339065
gg_16072	239	238	310	228	243	236	246.399	-0.180235	0.143008	-1.26032	0.207555	0.999718	228	234	296	212	215	223	232.593	-0.238836	0.15049	-1.58706	0.112499	0.999979	143	291	142	182	221	151	191.554	0.450645	0.377436	1.19396	0.232492	0.604869	143	279	147	185	218	147	189.963	0.457815	0.369995	1.23735	0.215955	0.59102
gg_16071	23	26	48	31	36	24	30.6906	-0.0923332	0.356068	-0.259313	0.795394	NA	25	31	43	36	28	25	31.0844	-0.13545	0.356196	-0.380268	0.703746	0.999979	76	85	62	18	73	38	53.5897	-0.332518	0.377524	-0.880787	0.378433	0.734247	72	85	62	17	79	30	52.2949	-0.355335	0.412469	-0.861484	0.388972	0.741844
gg_16070	57	57	68	80	85	76	69.7767	0.356978	0.242286	1.47337	0.140651	NA	61	56	68	82	85	75	70.6246	0.342682	0.24833	1.37995	0.167603	0.999979	68	107	49	36	77	76	66.6936	0.208364	0.380079	0.548213	0.583546	0.856098	66	108	57	33	76	73	66.078	0.105052	0.37048	0.283556	0.776751	0.933214
gg_16069	28	15	21	24	51	12	24.7037	0.308877	0.425954	0.725141	0.468365	NA	32	15	20	24	51	12	25.3324	0.243424	0.43149	0.564149	0.572653	0.999979	2	2	0	0	15	4	3.61055	1.18463	0.713052	1.66135	0.0966428	NA	2	2	0	0	16	4	3.76808	1.15345	0.692757	1.66501	0.095911	NA
gg_16068	55	75	66	73	79	88	71.9437	0.244237	0.243796	1.00181	0.316437	NA	50	82	63	84	79	90	74.1319	0.333367	0.256487	1.29974	0.19369	0.999979	36	32	55	30	39	39	37.9907	0.339812	0.364378	0.93258	0.351037	0.714111	52	30	53	30	34	27	36.4607	0.00548711	0.380575	0.014418	0.988497	0.996595
gg_16067	26	12	8	18	10	14	15.036	-0.146246	0.480392	-0.304432	0.760799	NA	26	12	8	18	10	14	15.0595	-0.139289	0.480053	-0.290154	0.771699	0.999979	33	20	24	10	14	14	17.793	-0.4208	0.445309	-0.944962	0.344678	0.708976	33	20	23	12	12	14	17.8989	-0.379254	0.456639	-0.830534	0.406237	0.754124
gg_16066	29	13	16	14	23	36	21.6576	0.214536	0.426295	0.503258	0.614783	NA	29	13	16	14	24	37	21.9972	0.243647	0.428108	0.569126	0.569271	0.999979	6	4	4	4	0	7	4.27117	0.183443	0.699655	0.262191	0.793174	NA	7	4	4	4	0	7	4.38973	0.11692	0.685849	0.170475	0.864636	NA
gg_16065	4	6	5	0	4	6	4.05881	-0.357352	0.583377	-0.612557	0.540169	NA	2	7	7	0	4	4	3.83477	-0.51007	0.565797	-0.901506	0.367319	0.999979	7	8	4	5	6	11	6.93079	0.566201	0.606136	0.934115	0.350244	NA	6	8	4	4	9	12	7.1692	0.716567	0.597104	1.20007	0.230112	NA
gg_16064	6	11	24	6	11	14	11.5354	-0.312873	0.499086	-0.626891	0.53073	NA	6	12	18	6	12	14	10.9585	-0.140805	0.495332	-0.284263	0.776209	0.999979	4	6	14	6	6	6	6.91458	0.117941	0.619561	0.190362	0.849026	NA	2	4	14	6	6	6	6.36198	0.287748	0.647029	0.444723	0.65652	NA
gg_16063	16	18	20	14	11	10	14.7989	-0.530685	0.446997	-1.18722	0.23514	NA	17	18	20	14	12	10	15.1345	-0.508861	0.4453	-1.14274	0.253148	0.999979	6	13	18	2	7	3	7.23113	-0.863755	0.623516	-1.3853	0.165962	NA	6	12	18	2	7	3	7.09243	-0.817508	0.619869	-1.31884	0.187222	NA
gg_16062	0	7	5	2	9	2	3.96476	0.0288889	0.584838	0.0493964	0.960603	NA	0	6	6	2	10	2	4.08555	0.0866822	0.565387	0.153315	0.87815	0.999979	4	10	4	6	2	6	5.56771	0.169389	0.663002	0.255487	0.798347	NA	4	10	4	6	2	6	5.55988	0.159963	0.654921	0.244249	0.807038	NA
gg_16061	4	2	2	0	1	6	2.4814	-0.116354	0.574375	-0.202574	0.839468	NA	4	4	2	0	2	6	2.96968	-0.178146	0.559533	-0.318384	0.750194	0.999979	5	9	6	4	2	2	4.52153	-0.479643	0.667367	-0.718709	0.47232	NA	8	10	8	4	2	2	5.31635	-0.751027	0.640885	-1.17186	0.241253	NA
gg_16060	75	97	108	57	116	112	92.0223	-0.0243397	0.23671	-0.102825	0.918102	0.999718	64	84	108	58	94	88	80.8958	-0.117839	0.241061	-0.488836	0.624958	0.999979	141	162	135	78	107	89	113.897	-0.132438	0.268905	-0.49251	0.622359	0.873851	130	150	156	70	93	86	108.596	-0.262368	0.265438	-0.988434	0.32294	0.694917
gg_16059	32	28	40	44	48	48	39.4864	0.420964	0.308481	1.36464	0.172367	NA	34	34	50	42	44	53	42.2569	0.199605	0.307991	0.648085	0.51693	0.999979	51	41	48	9	27	14	28.0676	-0.917682	0.396299	-2.31563	0.0205785	0.191094	54	37	52	15	22	14	29.2769	-0.867199	0.387893	-2.23567	0.0253736	0.212861
gg_16058	19	37	27	28	25	26	26.8501	-0.0864632	0.371883	-0.232501	0.816149	NA	20	39	27	32	24	28	28.2702	-0.0411309	0.374603	-0.109799	0.912569	0.999979	50	37	41	18	41	28	33.6522	-0.0506125	0.352653	-0.143519	0.88588	0.970627	53	36	42	18	42	30	34.5503	-0.0424462	0.354781	-0.119641	0.904768	0.973921
gg_16057	228	226	270	202	291	262	242.838	0.0164893	0.142345	0.11584	0.907779	0.999718	237	226	266	208	320	250	247.544	0.0500632	0.148983	0.336033	0.736846	0.999979	222	135	204	100	144	149	152.191	0.0373364	0.257383	0.145062	0.884662	0.970221	227	117	222	103	133	148	151.441	0.00259271	0.295923	0.00876144	0.993009	0.997746
gg_16056	1	6	9	4	6	9	5.61649	0.151629	0.568135	0.266889	0.789554	NA	0	6	10	4	6	6	5.10129	0.0123183	0.563815	0.0218481	0.982569	0.999979	7	40	13	15	35	19	21.5194	0.510889	0.562165	0.908788	0.363462	0.723115	4	37	12	17	29	18	19.9835	0.558566	0.58713	0.951351	0.341426	0.709076
gg_16055	87	88	147	96	122	84	102.071	-0.110103	0.223699	-0.492195	0.622581	0.999718	84	88	147	91	122	83	100.536	-0.120297	0.230574	-0.521728	0.60186	0.999979	8	2	25	6	1	4	7.13882	-0.580635	0.688585	-0.843229	0.3991	NA	8	2	26	6	0	4	7.11847	-0.589278	0.689387	-0.854785	0.39267	NA
gg_16054	52	40	40	50	65	40	47.5435	0.16555	0.302036	0.548114	0.583614	NA	54	43	54	52	59	48	51.3289	0.0379111	0.285153	0.13295	0.894233	0.999979	60	36	69	32	47	35	44.511	0.0186414	0.350943	0.0531181	0.957638	0.989882	73	36	74	34	48	34	47.3461	-0.0924798	0.365292	-0.253167	0.800139	0.941601
gg_16053	4	12	21	11	15	8	11.4428	-0.0896975	0.501561	-0.178837	0.858066	NA	4	12	24	12	16	8	12.2288	-0.0989979	0.497722	-0.198902	0.842339	0.999979	17	3	17	2	8	7	7.92561	-0.459911	0.628778	-0.731437	0.464512	NA	18	2	19	2	10	7	8.48575	-0.394009	0.637756	-0.617806	0.536703	NA
gg_16052	24	20	29	25	22	26	24.1556	-0.021343	0.376019	-0.0567604	0.954736	NA	24	22	28	26	24	28	25.1718	0.0466798	0.373042	0.125133	0.900418	0.999979	24	12	17	13	16	12	15.3048	0.173797	0.477331	0.364101	0.715782	NA	26	12	18	14	18	14	16.6413	0.24055	0.469006	0.512894	0.608025	0.863992
gg_16051	69	66	69	61	75	80	69.339	0.0361192	0.24356	0.148297	0.882108	NA	58	74	58	78	83	79	71.2266	0.287601	0.251582	1.14317	0.252967	0.999979	209	125	171	89	181	150	147.625	0.241896	0.251238	0.962815	0.33564	0.702317	203	128	173	102	167	136	146.312	0.209523	0.24073	0.870366	0.3841	0.738305
gg_16050	11	13	4	10	13	16	11.1576	0.304247	0.50026	0.608178	0.54307	NA	10	13	4	10	10	14	10.2081	0.197462	0.507128	0.389374	0.697	0.999979	17	2	6	4	4	8	6.44287	-0.0303748	0.657538	-0.0461947	0.963155	NA	17	2	7	4	2	7	6.07695	-0.238853	0.662227	-0.360682	0.718337	NA
gg_16049	3	3	8	3	11	8	5.71523	0.385791	0.564284	0.683682	0.494176	NA	5	3	8	3	11	9	6.2508	0.294755	0.54781	0.538061	0.590535	0.999979	11	24	5	3	4	4	7.76762	-0.978579	0.638244	-1.53324	0.125218	NA	11	24	5	3	4	5	7.95638	-0.881391	0.629303	-1.40058	0.161339	NA
gg_16048	289	214	261	146	217	252	227.784	-0.36096	0.179249	-2.01374	0.044037	0.999718	296	208	246	146	211	248	224.45	-0.355141	0.189063	-1.87842	0.0603236	0.999979	4	4	4	54	1	2	16.8721	1.75502	0.706068	2.48563	NA	NA	5	5	6	51	2	2	16.7112	1.53107	0.685613	2.23313	0.0255402	0.213195
gg_16047	28	28	28	40	30	39	32.1262	0.315936	0.343334	0.9202	0.357468	NA	20	24	29	40	28	40	30.02	0.495226	0.360344	1.37431	0.169345	0.999979	43	39	44	24	53	35	38.2444	0.311052	0.335047	0.928383	0.353209	0.716524	46	38	34	26	52	34	37.3588	0.399227	0.34573	1.15474	0.248198	0.626061
gg_16046	39	54	86	58	52	48	55.2563	-0.169334	0.29021	-0.583488	0.559565	NA	36	58	89	64	52	59	58.7357	-0.0493594	0.296524	-0.16646	0.867795	0.999979	60	34	73	30	41	49	45.8767	0.0735184	0.366002	0.200869	0.840801	0.957147	57	47	66	32	62	50	50.4482	0.254613	0.307036	0.829262	0.406956	0.754238
gg_16045	3	14	14	8	16	9	10.3143	0.0454446	0.512511	0.0886707	0.929344	NA	2	16	16	8	19	12	11.6858	0.12794	0.507728	0.251985	0.801052	0.999979	17	32	21	12	27	26	21.9163	0.327095	0.448467	0.729361	0.465781	0.790672	20	34	22	12	28	28	23.2346	0.271219	0.439954	0.616471	0.537583	0.83055
gg_16044	8	3	7	9	4	0	5.26872	-0.25288	0.58052	-0.435609	0.66312	NA	6	2	7	6	2	0	3.89524	-0.401337	0.565017	-0.71031	0.477512	0.999979	8	5	20	3	9	0	6.59537	-0.626045	0.683605	-0.9158	0.359772	NA	9	8	19	4	9	0	7.31813	-0.633329	0.658175	-0.962251	0.335924	NA
gg_16043	16	27	12	16	23	26	19.8476	0.149878	0.421279	0.355769	0.722014	NA	16	27	18	18	28	28	22.1639	0.198775	0.397968	0.499476	0.617444	0.999979	55	37	43	10	27	27	30.021	-0.534936	0.38836	-1.37742	0.168382	0.526306	67	38	47	14	30	32	34.7125	-0.453868	0.377457	-1.20244	0.229194	0.605708
gg_16042	29	41	36	45	39	50	39.7405	0.285946	0.315226	0.907115	0.364346	NA	26	38	28	43	38	48	36.6601	0.417196	0.333333	1.25159	0.21072	0.999979	90	53	62	37	70	47	57.0533	0.106423	0.316591	0.336151	0.736757	0.919236	87	58	58	33	72	46	55.9217	0.0689986	0.319331	0.216072	0.828932	0.951058
gg_16041	12	22	22	25	21	18	19.8284	0.154711	0.411414	0.376046	0.706882	NA	13	26	26	23	19	22	21.2696	-0.0223593	0.405614	-0.0551246	0.956039	0.999979	20	25	18	16	16	8	16.9138	-0.0663933	0.495457	-0.134004	0.893399	0.972513	23	28	18	16	15	6	17.2171	-0.260146	0.517507	-0.50269	0.615182	0.867484
gg_16040	264	313	344	344	371	350	327.369	0.177309	0.12768	1.3887	0.164924	0.999718	271	323	360	342	402	360	338.784	0.18166	0.125121	1.45188	0.146535	0.999979	167	358	241	187	300	238	247.262	0.399343	0.331361	1.20516	0.228141	0.599994	194	331	232	194	266	264	246.835	0.432233	0.297425	1.45325	0.146154	0.501314
gg_16039	55	62	101	46	67	82	67.25	-0.177642	0.266781	-0.665872	0.505493	NA	56	60	101	50	68	80	67.7027	-0.143211	0.267073	-0.536226	0.591803	0.999979	78	32	69	14	28	30	37.4372	-0.715514	0.403882	-1.77159	0.0764622	0.369554	77	34	68	15	32	33	38.939	-0.591389	0.39134	-1.51119	0.130739	0.476616
gg_16038	25	38	39	21	32	34	30.9416	-0.243049	0.344816	-0.704867	0.480893	NA	28	40	28	19	30	31	29.0327	-0.276721	0.362145	-0.764118	0.444797	0.999979	40	71	36	17	47	31	37.9366	-0.16397	0.417631	-0.39262	0.6946	0.903629	39	59	40	16	52	36	38.0014	0.0276583	0.395539	0.0699256	0.944253	0.985173
gg_16037	243	238	346	219	287	247	259.122	-0.164301	0.143774	-1.14278	0.253131	0.999718	256	273	364	241	313	277	283.053	-0.128979	0.137312	-0.939319	0.347567	0.999979	202	262	207	102	267	186	195.162	0.179853	0.275104	0.653762	0.513265	0.819364	220	302	245	132	300	229	229.552	0.244344	0.260988	0.936228	0.349156	0.713536
gg_16036	53	57	74	45	66	43	55.4275	-0.27709	0.271753	-1.01964	0.3079	NA	44	48	72	49	65	35	51.2865	-0.146427	0.299416	-0.489041	0.624813	0.999979	54	45	47	40	34	53	45.6964	0.358657	0.366645	0.978213	0.327969	0.696294	58	44	44	40	32	52	45.1221	0.323237	0.378531	0.853925	0.393146	0.744761
gg_16035	621	750	985	619	841	711	741.111	-0.146786	0.107303	-1.36795	0.171327	0.999718	622	774	952	628	856	794	757.939	-0.0702133	0.103174	-0.680536	0.496165	0.999979	736	1183	943	425	502	631	702.65	-0.319848	0.293712	-1.08899	0.27616	0.651535	779	1197	988	427	541	678	731.223	-0.308161	0.278795	-1.10533	0.269016	0.646383
gg_16034	126	126	126	126	131	131	126.947	-0.000570274	0.190188	-0.00299847	0.997608	0.999718	130	139	143	123	169	151	140.788	0.0632547	0.180939	0.349591	0.726646	0.999979	122	74	135	43	89	47	78.3974	-0.347967	0.32296	-1.07743	0.281287	0.656273	149	80	155	54	95	55	90.8169	-0.356389	0.322482	-1.10514	0.269097	0.646484
gg_16033	316	286	369	297	379	327	324.875	0.00806152	0.127758	0.0631	0.949687	0.999718	313	314	381	305	360	371	336.849	0.00921143	0.125628	0.0733229	0.941549	0.999979	224	284	173	154	243	239	217.047	0.398236	0.282026	1.41205	0.157935	0.513362	213	291	193	128	256	237	213.74	0.298328	0.277463	1.0752	0.282286	0.659901
gg_16032	4	6	6	0	0	9	4.09619	-0.414382	0.584123	-0.709409	0.478071	NA	4	6	6	0	2	10	4.5477	-0.237254	0.565993	-0.419182	0.675083	0.999979	5	2	8	9	4	0	5.05523	0.322663	0.705546	0.457324	0.647438	NA	4	2	10	9	4	0	5.1924	0.253531	0.691687	0.36654	0.713962	NA
gg_16031	82	67	79	55	102	49	71.3198	-0.195305	0.268958	-0.726156	0.467743	NA	74	60	90	62	76	48	67.6463	-0.27892	0.264531	-1.05439	0.291702	0.999979	103	44	65	42	70	41	58.0237	0.0751541	0.363117	0.206969	0.836034	0.95566	74	42	87	34	66	30	52.1261	-0.110062	0.376594	-0.292256	0.770091	0.930899
gg_16030	206	179	195	128	255	181	187.691	-0.103401	0.186306	-0.555004	0.578892	0.999718	198	171	191	140	254	182	186.608	-0.0149562	0.182513	-0.0819462	0.93469	0.999979	165	103	189	54	86	100	107.641	-0.372034	0.298905	-1.24466	0.213257	0.582707	168	105	188	57	78	102	108.136	-0.394252	0.304606	-1.2943	0.195561	0.565463
gg_16029	335	407	432	372	470	365	391.81	0.00347572	0.122826	0.0282978	0.977425	0.999718	341	399	445	366	428	390	390.352	-0.0281005	0.117471	-0.239212	0.810941	0.999979	616	667	827	355	749	597	608.967	0.178763	0.216761	0.824703	0.40954	0.755936	648	632	775	362	736	547	591.552	0.170723	0.192998	0.884585	0.37638	0.734037
gg_16028	58	61	48	52	46	32	49.7148	-0.369224	0.303983	-1.21462	0.224511	NA	57	53	63	48	52	26	49.6262	-0.444179	0.308582	-1.43942	0.150032	0.999979	16	25	39	15	18	37	24.6047	0.296786	0.482908	0.614581	0.538832	0.832255	21	24	52	24	16	39	29.2844	0.251927	0.492166	0.511873	0.60874	0.8643
gg_16027	81	100	132	87	129	100	102.731	-0.0190144	0.211255	-0.0900071	0.928282	0.999718	82	106	137	91	140	104	107.744	0.0146324	0.214084	0.0683488	0.945508	0.999979	92	117	89	208	143	225	161.302	1.45822	0.361239	4.0367	5.42082e-05	0.00315197	100	122	93	214	151	246	169.997	1.44967	0.353239	4.10393	4.06199e-05	0.00258024
gg_16026	172	205	179	186	168	229	188.987	0.0327359	0.180559	0.181303	0.85613	0.999718	154	208	186	171	162	218	181.87	-0.0169247	0.183027	-0.0924709	0.926324	0.999979	52	71	17	50	86	38	53.2847	0.712451	0.477782	1.49116	0.135918	0.480904	45	68	20	51	84	39	52.4802	0.780442	0.456548	1.70944	0.0873689	0.397144
gg_16025	10	11	4	12	6	11	9.16397	0.123364	0.525042	0.234961	0.814239	NA	10	12	4	12	6	13	9.65501	0.151747	0.517596	0.293177	0.769387	0.999979	2	20	4	5	11	8	8.27468	0.214761	0.65884	0.325969	0.744448	NA	2	26	4	7	14	10	10.5313	0.252048	0.651049	0.387141	0.698652	NA
gg_16024	39	39	22	43	31	45	36.7888	0.184384	0.350468	0.526107	0.598814	NA	38	43	26	34	33	51	37.4945	0.0845586	0.344132	0.245716	0.805902	0.999979	77	51	43	22	71	36	46.622	0.0545514	0.37904	0.14392	0.885564	0.970602	67	48	55	25	74	34	47.4219	0.1062	0.357603	0.296977	0.766484	0.929182
gg_16023	8	3	16	9	10	18	10.3781	0.330068	0.515156	0.640714	0.521709	NA	4	4	10	7	8	21	8.74956	0.671944	0.528244	1.27203	0.203361	0.999979	11	20	12	8	24	10	13.6713	0.348671	0.521302	0.668847	0.503593	NA	15	18	10	8	22	12	13.6849	0.361878	0.50273	0.719824	0.471633	NA
gg_16022	19	14	11	7	12	26	14.7398	-0.035519	0.474961	-0.0747829	0.940387	NA	20	10	12	8	12	28	14.9077	0.0942205	0.477151	0.197465	0.843464	0.999979	15	2	12	10	22	8	11.396	0.778173	0.592805	1.3127	0.189286	NA	12	2	12	10	20	8	10.7056	0.831541	0.587119	1.41631	0.156685	NA
gg_16021	3	3	3	2	0	5	2.67838	-0.166473	0.580285	-0.286881	0.774203	NA	4	3	4	2	0	8	3.49278	-0.072912	0.563363	-0.129423	0.897023	0.999979	3	6	0	11	8	11	7.54601	1.57138	0.659883	2.38131	0.0172514	NA	4	5	0	12	10	14	8.64313	1.78029	0.632799	2.81336	0.00490269	NA
gg_16020	4	4	6	4	10	8	5.80686	0.389474	0.557639	0.698435	0.484905	NA	4	2	6	4	10	8	5.47406	0.496719	0.554368	0.896009	0.370248	0.999979	22	4	10	2	16	9	9.39457	0.0220207	0.622948	0.0353491	0.971801	NA	24	5	10	2	16	9	9.80337	-0.0693374	0.612658	-0.113175	0.909892	NA
gg_16019	4	7	3	3	5	6	4.63029	-0.0403327	0.573921	-0.0702758	0.943974	NA	4	8	4	4	6	6	5.27716	-0.0294619	0.55422	-0.0531592	0.957605	0.999979	9	5	2	6	4	7	5.69949	0.490638	0.64897	0.756026	0.449634	NA	10	8	2	6	6	8	6.75568	0.399189	0.623608	0.640128	0.522089	NA
gg_16018	6	11	13	8	22	20	12.8464	0.541361	0.47798	1.1326	0.257381	NA	2	12	10	12	22	14	11.6124	0.716951	0.499198	1.43621	0.150944	0.999979	8	12	12	2	6	0	5.83513	-1.03029	0.667491	-1.54353	0.122703	NA	8	8	12	4	6	2	6.17016	-0.501525	0.615827	-0.814394	0.41542	NA
gg_16017	62	63	96	65	52	97	71.6249	-0.0575374	0.271294	-0.212085	0.832041	NA	80	74	90	69	56	92	76.49	-0.180943	0.257066	-0.703876	0.48151	0.999979	128	91	92	40	67	62	74.571	-0.336772	0.281786	-1.19513	0.232035	0.60454	131	92	98	44	99	56	80.8457	-0.184593	0.293611	-0.628698	0.529547	0.826248
gg_16016	393	400	492	383	465	354	409.713	-0.128793	0.122127	-1.05458	0.291617	0.999718	390	415	500	376	475	359	414.17	-0.136798	0.122079	-1.12057	0.262471	0.999979	277	367	371	166	210	231	258.758	-0.189947	0.264098	-0.719229	0.472	0.794112	294	347	360	177	191	187	248.393	-0.274003	0.267406	-1.02467	0.305519	0.680234
gg_16015	494	443	556	408	563	437	477.496	-0.126519	0.117005	-1.08132	0.279557	0.999718	459	411	513	394	544	467	458.973	-0.0159359	0.117075	-0.136117	0.891729	0.999979	442	732	379	290	612	436	468.548	0.241284	0.315589	0.764551	0.444539	0.777739	448	743	393	295	635	437	477.761	0.235309	0.312466	0.75307	0.451408	0.78397
gg_16014	14	16	6	18	12	14	13.5211	0.191207	0.478352	0.39972	0.689362	NA	16	12	6	20	12	14	13.5843	0.303131	0.480284	0.631149	0.527943	0.999979	69	22	75	18	28	8	32.6088	-0.889971	0.504423	-1.76434	0.0776756	0.372148	69	20	76	16	26	8	31.641	-0.969925	0.509674	-1.90303	0.0570366	0.321279
gg_16013	576	483	637	546	665	565	572.355	0.0278678	0.112436	0.247856	0.804246	0.999718	596	518	630	538	717	584	590.763	0.0365054	0.112074	0.325725	0.744633	0.999979	302	254	353	165	363	349	288.27	0.43184	0.237442	1.81872	0.068954	0.352601	307	287	355	177	381	349	299.907	0.412072	0.218304	1.88761	0.0590784	0.326991
gg_16012	10	14	13	8	15	11	11.6189	-0.136964	0.477568	-0.286795	0.774269	NA	9	19	14	10	14	10	12.4905	-0.260906	0.473125	-0.551451	0.581324	0.999979	33	7	12	11	17	18	15.7806	0.321467	0.539472	0.595892	0.551247	0.839178	38	9	8	11	18	20	16.7012	0.306344	0.557521	0.549475	0.582679	0.852176
gg_16011	379	329	469	307	404	388	374.004	-0.134681	0.12706	-1.05998	0.289152	0.999718	402	328	450	345	447	388	388.934	-0.0352115	0.129974	-0.270912	0.786459	0.999979	301	239	308	125	267	275	240.5	0.149511	0.23922	0.624992	0.531976	0.829268	337	255	340	128	265	285	253.924	0.0365302	0.240933	0.15162	0.879487	0.966902
gg_16010	186	215	182	159	246	168	190.54	-0.0788986	0.176008	-0.448266	0.653961	0.999718	177	193	179	149	221	179	180.958	-0.0450167	0.169505	-0.265578	0.790564	0.999979	95	234	174	122	296	228	190.844	0.754803	0.361416	2.08846	0.0367563	0.258827	93	248	153	120	293	209	185.211	0.708267	0.375978	1.8838	0.0595921	0.328394
gg_16009	127	98	153	106	182	135	130.873	0.111294	0.202348	0.55001	0.582312	0.999718	119	112	150	145	191	156	143.361	0.32818	0.182293	1.80029	0.0718147	0.999979	180	104	173	71	110	87	113.511	-0.211963	0.276684	-0.766081	0.443628	0.777133	179	126	180	77	121	109	124.97	-0.123911	0.243034	-0.50985	0.610156	0.864921
gg_16008	40	42	30	32	34	18	32.7878	-0.414231	0.357045	-1.16016	0.245982	NA	37	40	23	38	34	26	33.2383	-0.0612442	0.361233	-0.169542	0.86537	0.999979	12	13	6	7	4	16	9.73202	0.283362	0.601533	0.471066	0.637594	NA	12	13	8	7	2	12	8.9297	-0.0386192	0.612097	-0.0630934	0.949692	NA
gg_16007	5	8	6	4	5	0	4.65705	-0.622151	0.58016	-1.07238	0.28355	NA	8	8	8	6	4	0	5.72522	-0.717526	0.559748	-1.28187	0.199887	0.999979	1	2	2	0	3	1	1.3344	0.0160795	0.702889	0.0228762	0.981749	NA	2	2	2	0	2	2	1.49295	-0.074614	0.687869	-0.108471	0.913622	NA
gg_16006	13	2	8	15	19	6	10.4419	0.531159	0.527536	1.00687	0.313999	NA	13	4	7	14	18	9	10.8097	0.516589	0.505	1.02295	0.306332	0.999979	23	6	9	0	10	5	7.46744	-0.643562	0.663442	-0.970034	0.33203	NA	26	6	8	0	10	5	7.72949	-0.667681	0.660944	-1.01019	0.312403	NA
gg_16005	32	33	30	29	36	25	30.644	-0.112172	0.344271	-0.325826	0.744556	NA	30	41	27	32	34	41	34.0119	0.0784782	0.342373	0.229218	0.818699	0.999979	81	77	94	52	160	74	86.6751	0.60627	0.323272	1.87542	0.0607355	0.33146	84	85	91	53	170	73	89.4857	0.592437	0.333837	1.77463	0.0759596	0.37265
gg_16004	74	64	72	80	94	75	75.8589	0.195351	0.237433	0.822761	0.410644	NA	73	66	78	85	91	94	80.508	0.271954	0.233083	1.16677	0.243303	0.999979	101	76	122	29	76	45	68.1121	-0.479	0.316069	-1.51549	0.129647	0.472062	120	85	136	33	86	60	79.1632	-0.4231	0.300354	-1.40867	0.158933	0.517326
gg_16003	880	1055	1116	785	1103	1022	979.352	-0.110232	0.0911709	-1.20907	0.226638	0.999718	886	1084	1083	782	1129	1017	983.195	-0.0991693	0.0933942	-1.06184	0.28831	0.999979	534	540	376	340	733	456	487.654	0.545896	0.254115	2.14822	0.0316962	0.240774	567	566	399	360	772	508	519.678	0.561756	0.24564	2.28691	0.0222013	0.19881
gg_16002	17	22	12	14	12	19	16.0602	-0.188872	0.445423	-0.424029	0.671545	NA	17	31	18	14	13	18	18.4638	-0.482898	0.429021	-1.12558	0.260343	0.999979	14	9	8	62	225	168	87.0903	3.93304	0.401649	9.79222	1.216e-22	2.37256e-19	14	12	6	50	210	156	79.2844	3.66388	0.428601	8.54847	1.24736e-17	1.63164e-14
gg_16001	389	377	435	321	492	431	401.449	0.00184865	0.122661	0.0150713	0.987975	0.999718	415	414	469	357	504	471	432.674	-0.00279476	0.116299	-0.0240309	0.980828	0.999979	256	174	212	112	229	174	184.361	0.188849	0.226523	0.833686	0.404458	0.751882	277	198	225	121	244	211	203.872	0.216132	0.219541	0.984471	0.324884	0.696211
gg_16000	642	623	749	584	723	598	646	-0.117287	0.100022	-1.17261	0.240953	0.999718	635	602	717	574	662	560	619.847	-0.150954	0.106204	-1.42136	0.155212	0.999979	508	513	484	226	450	468	422.03	0.0986006	0.224064	0.440055	0.659897	0.8893	489	471	413	235	410	432	393.462	0.150753	0.215187	0.700569	0.483572	0.802173
gg_15999	117	156	165	113	190	166	148.201	0.0516567	0.185612	0.278305	0.780778	0.999718	112	146	145	116	173	168	140.981	0.138913	0.187267	0.741793	0.458213	0.999979	1029	1920	1394	475	2330	862	1246.79	0.113629	0.394601	0.28796	0.773377	0.932903	945	1851	1333	451	2193	814	1181.98	0.0979604	0.396438	0.247101	0.80483	0.943489
gg_15998	54	65	89	72	76	69	69.8152	0.0391211	0.246679	0.158591	0.873991	NA	53	57	85	78	82	77	71.0058	0.253348	0.250514	1.01131	0.311866	0.999979	126	97	138	54	107	54	89.7671	-0.220398	0.29681	-0.742557	0.45775	0.785578	136	111	141	49	93	52	89.6518	-0.466966	0.279355	-1.67159	0.0946055	0.413863
gg_15997	38	39	56	43	55	51	46.1916	0.12443	0.287959	0.432109	0.665662	NA	38	42	66	50	61	57	51.38	0.172279	0.285738	0.602928	0.546556	0.999979	94	92	71	54	73	64	72.746	0.109225	0.296059	0.368929	0.712181	0.910745	110	95	82	50	90	72	79.685	0.0699681	0.272	0.257236	0.796997	0.940386
gg_15996	20	52	31	38	12	18	28.836	-0.491956	0.422324	-1.16488	0.244069	NA	18	53	26	28	10	18	25.7089	-0.64046	0.432531	-1.48072	0.13868	0.999979	165	231	194	76	175	93	145.575	-0.288487	0.297355	-0.970179	0.331957	0.69973	157	206	200	56	164	86	133.298	-0.409995	0.307012	-1.33544	0.181734	0.546848
gg_15995	1829	1613	2412	1717	2396	1980	1957.87	0.0212377	0.0946041	0.22449	0.822376	0.999718	1794	1623	2366	1708	2384	1949	1939.79	0.0308416	0.0930046	0.331614	0.740181	0.999979	1626	940	1551	667	914	959	1050.8	-0.128302	0.241752	-0.530717	0.595615	0.862083	1660	976	1588	715	899	944	1073.18	-0.15043	0.243428	-0.617964	0.536599	0.830197
gg_15994	29	20	18	21	14	31	22.3108	-0.0575045	0.413185	-0.139174	0.889313	NA	24	16	18	20	20	28	20.9581	0.157857	0.407174	0.38769	0.698245	0.999979	40	17	32	7	10	8	16.7428	-1.1012	0.487529	-2.25873	0.0239	0.208746	52	16	30	6	12	8	17.9191	-1.15982	0.50826	-2.28195	0.0224924	0.199721
gg_15993	8	4	16	4	8	16	9.01602	-0.01675	0.532666	-0.0314456	0.974914	NA	8	4	18	4	8	15	9.17082	-0.114447	0.527072	-0.217137	0.828101	0.999979	50	52	48	15	34	14	32.2759	-0.695687	0.391263	-1.77806	0.0753944	0.36686	47	50	46	13	29	13	29.8629	-0.809346	0.396348	-2.04201	0.0411505	0.273444
gg_15992	22	34	20	5	24	11	19.0711	-0.838298	0.447448	-1.87351	0.0609979	NA	24	34	24	4	26	12	20.2804	-0.853079	0.445654	-1.91422	0.0555924	0.999979	72	88	110	50	63	58	70.7459	-0.103228	0.314541	-0.328185	0.742772	0.921472	70	76	104	52	53	55	66.3613	-0.0696192	0.333053	-0.209033	0.834422	0.952739
gg_15991	18	21	34	20	33	35	26.1228	0.210876	0.371688	0.567348	0.570478	NA	16	21	34	19	35	38	26.3678	0.301477	0.381598	0.790039	0.429505	0.999979	109	96	107	63	163	118	106.392	0.599969	0.262945	2.28173	0.0225056	0.201683	112	96	106	65	162	129	109.017	0.635496	0.259038	2.45329	0.0141555	0.155951
gg_15990	41	33	30	29	62	58	41.4145	0.405943	0.325988	1.24527	0.213032	NA	34	34	32	26	66	62	41.3084	0.501507	0.33414	1.50089	0.133385	0.999979	40	18	46	18	39	34	31.0523	0.296575	0.410513	0.722448	0.470019	0.793522	44	19	43	21	38	36	32.3339	0.336521	0.398019	0.84549	0.397837	0.747423
gg_15989	192	222	178	190	241	237	208.226	0.121086	0.164863	0.734464	0.462666	0.999718	196	221	175	180	236	230	204.7	0.0770135	0.169859	0.453397	0.650263	0.999979	266	165	295	73	156	111	161.605	-0.559777	0.270352	-2.07055	0.0384012	0.264441	262	174	296	69	152	113	161.315	-0.60779	0.2625	-2.31539	0.0205915	0.191167
gg_15988	157	188	209	170	219	173	183.456	-0.0150076	0.160673	-0.0934045	0.925582	0.999718	166	189	207	174	227	166	185.873	-0.0191358	0.165349	-0.11573	0.907867	0.999979	262	231	193	120	219	182	193.131	0.113469	0.23014	0.493043	0.621982	0.873761	270	244	187	118	219	188	195.798	0.0825558	0.242199	0.340859	0.733209	0.916551
gg_15987	21	28	23	29	42	25	27.6143	0.32728	0.362934	0.901761	0.367184	NA	23	29	27	29	41	30	29.4155	0.268925	0.351973	0.764052	0.444836	0.999979	20	36	37	29	68	33	37.266	0.874288	0.405497	2.15609	0.0310765	0.238454	22	38	42	32	76	38	41.4439	0.899236	0.396407	2.26847	0.0233008	0.203698
gg_15986	170	200	224	195	240	236	207.904	0.138045	0.149615	0.922668	0.35618	0.999718	138	189	210	153	218	218	184.282	0.100012	0.170525	0.586497	0.557542	0.999979	294	125	248	118	155	137	170.042	-0.115124	0.314874	-0.36562	0.714649	0.911876	260	107	242	104	140	138	156.33	-0.0990373	0.325201	-0.304542	0.760715	0.926478
gg_15985	81	109	113	96	155	122	110.452	0.247179	0.205503	1.2028	0.229054	0.999718	80	113	114	111	166	131	116.979	0.362708	0.20348	1.78252	0.074664	0.999979	130	207	146	122	315	143	174.751	0.676043	0.33317	2.02912	0.0424456	0.277596	125	223	138	125	338	171	184.95	0.766553	0.34323	2.23335	0.0255259	0.213195
gg_15984	212	203	291	167	230	200	213.739	-0.272043	0.154063	-1.76579	0.0774318	0.999718	210	200	277	156	209	195	204.976	-0.319317	0.158008	-2.02089	0.043291	0.999979	117	128	90	78	121	116	107.105	0.416571	0.27799	1.49851	0.134	0.478575	114	125	91	86	117	109	106.604	0.431914	0.278688	1.54981	0.121187	0.461515
gg_15983	91	102	129	68	88	94	93.9456	-0.385159	0.214444	-1.79608	0.0724817	0.999718	94	97	128	65	86	92	92.3616	-0.406054	0.221003	-1.83732	0.0661626	0.999979	132	149	83	62	191	132	120.61	0.493213	0.338787	1.45582	0.145442	0.495674	144	149	76	57	186	129	118.486	0.412664	0.358574	1.15085	0.249796	0.627715
gg_15982	81	75	123	95	107	81	92.278	-0.000797158	0.227482	-0.00350426	0.997204	0.999718	78	94	112	102	89	90	93.4621	-0.0260089	0.226436	-0.114862	0.908554	0.999979	95	68	100	39	82	75	72.511	0.0819025	0.286659	0.285714	0.775097	0.933263	89	80	94	28	100	76	72.6895	0.0755985	0.327367	0.230929	0.81737	0.947672
gg_15981	86	97	107	63	118	112	95.285	-0.0361092	0.224347	-0.160952	0.872131	0.999718	77	96	97	63	116	99	89.615	-0.00418239	0.231093	-0.0180983	0.98556	0.999979	148	239	135	120	195	191	170.143	0.433493	0.315624	1.37345	0.169614	0.527989	127	227	123	116	187	177	159.068	0.472116	0.329366	1.43341	0.151742	0.508047
gg_15980	269	299	329	299	370	362	317.155	0.160957	0.124851	1.28919	0.197331	0.999718	283	292	341	317	386	363	326.396	0.185003	0.124666	1.48399	0.137812	0.999979	366	291	371	137	252	250	261.011	-0.164933	0.212307	-0.776862	0.43724	0.773929	399	345	365	137	243	256	272.073	-0.286662	0.210032	-1.36485	0.1723	0.533376
gg_15979	21	18	9	8	25	26	17.5996	0.157932	0.456053	0.346301	0.729116	NA	18	12	11	12	23	21	15.976	0.305336	0.446049	0.684535	0.493638	0.999979	71	47	50	22	50	24	40.7149	-0.281798	0.362724	-0.776893	0.437222	0.773929	67	43	45	20	57	21	38.9709	-0.170065	0.400903	-0.424205	0.671416	0.892275
gg_15978	14	7	20	22	9	11	13.8796	0.0452911	0.483565	0.0936608	0.925379	NA	8	11	18	14	16	11	12.746	0.11123	0.470101	0.23661	0.81296	0.999979	46	26	37	6	15	5	19.4297	-1.35805	0.477573	-2.84365	0.00445998	0.0771979	42	24	41	7	12	7	19.3619	-1.31767	0.461206	-2.85701	0.00427657	0.0750696
gg_15977	51	33	69	62	65	39	52.5337	0.0925197	0.305954	0.302397	0.762349	NA	57	41	74	59	60	48	55.979	-0.0556825	0.286937	-0.194058	0.84613	0.999979	34	14	47	12	21	11	21.1357	-0.486336	0.488829	-0.9949	0.319785	0.690831	38	16	46	10	22	16	22.3608	-0.474689	0.462107	-1.02723	0.304313	0.679031
gg_15976	37	43	51	41	63	38	44.685	0.0704438	0.298663	0.235864	0.813538	NA	46	63	72	40	80	48	56.8365	-0.138817	0.285399	-0.486395	0.626687	0.999979	33	32	19	20	31	31	27.4162	0.446256	0.402407	1.10897	0.267445	0.642506	39	51	22	25	38	44	36.1992	0.394672	0.414827	0.951411	0.341396	0.709076
gg_15975	4	7	3	13	6	5	6.45422	0.495274	0.558772	0.886362	0.375423	NA	4	8	6	12	6	6	7.05282	0.278093	0.538582	0.516344	0.605614	0.999979	31	27	24	10	38	11	21.7185	-0.0278609	0.473616	-0.058826	0.953091	0.988762	32	32	23	12	38	12	23.1997	-0.0339469	0.463171	-0.0732924	0.941573	0.984818
gg_15974	34	36	68	34	22	32	37.1652	-0.580767	0.343457	-1.69094	0.0908473	NA	30	30	64	34	18	28	33.6113	-0.531842	0.372416	-1.42809	0.153267	0.999979	42	76	108	17	35	30	46.37	-0.880548	0.411155	-2.14164	0.0322221	0.242425	47	79	100	19	34	39	48.471	-0.731387	0.390842	-1.87131	0.0613023	0.332781
gg_15973	15	23	21	9	15	9	15.136	-0.726062	0.446732	-1.62527	0.104104	NA	14	24	19	10	18	10	15.5992	-0.507243	0.446536	-1.13595	0.255977	0.999979	3	138	31	26	44	28	43.8621	-0.265768	0.645508	-0.41172	0.680545	0.898572	10	143	32	24	48	28	45.6947	-0.354048	0.597881	-0.592172	0.553736	0.839383
gg_15972	36	36	60	50	58	57	48.5965	0.280555	0.287567	0.975615	0.329255	NA	42	38	52	50	62	52	48.6896	0.263766	0.287041	0.918914	0.358141	0.999979	72	77	78	55	81	67	70.732	0.357991	0.279703	1.2799	0.200581	0.568234	71	79	77	51	80	70	70.0465	0.328178	0.278772	1.17722	0.239106	0.617107
gg_15971	8	8	8	16	5	15	10.1067	0.428486	0.514415	0.832957	0.404869	NA	8	6	8	22	8	14	11.172	0.736153	0.502236	1.46575	0.142716	0.999979	10	6	3	2	2	4	4.14761	-0.455762	0.674881	-0.675322	0.499471	NA	12	6	2	4	2	6	5.18331	-0.0853703	0.663538	-0.128659	0.897627	NA
gg_15970	0	2	2	0	5	0	1.38104	0.0568991	0.509501	0.111676	0.91108	NA	0	2	3	0	8	0	1.97353	0.165422	0.507226	0.326131	0.744326	0.999979	0	8	4	2	4	17	6.03065	0.793126	0.703469	1.12745	0.259552	NA	0	8	4	2	6	20	6.87171	0.932851	0.685426	1.36098	0.17352	NA
gg_15969	18	9	26	25	26	18	20.0355	0.310431	0.420489	0.738261	0.460356	NA	18	9	18	28	26	16	19.1134	0.508502	0.430918	1.18004	0.237983	0.999979	24	0	18	3	0	2	6.61188	-1.1138	0.712971	-1.5622	0.11824	NA	28	2	12	5	0	0	6.81023	-1.0019	0.694225	-1.44319	0.148966	NA
gg_15968	35	42	25	34	51	55	39.9232	0.358222	0.326515	1.0971	0.272596	NA	38	36	26	36	52	59	40.7745	0.451627	0.325852	1.38599	0.16575	0.999979	40	98	29	55	74	112	70.5917	0.901846	0.460756	1.95732	0.0503101	0.301525	40	98	32	62	66	106	70.4122	0.855393	0.454811	1.88077	0.0600034	0.329322
gg_15967	327	334	413	260	321	324	325.837	-0.27958	0.125006	-2.23654	0.0253165	0.999718	273	352	368	261	309	317	309.652	-0.18806	0.132984	-1.41416	0.157315	0.999979	368	486	368	262	476	394	385.042	0.378421	0.24165	1.56599	0.117352	0.454065	384	448	377	277	471	388	384.681	0.407121	0.213511	1.90679	0.0565476	0.319953
gg_15966	45	77	59	34	87	55	58.1564	-0.10007	0.299123	-0.334546	0.737968	NA	49	79	54	35	96	70	62.3694	0.0685671	0.302232	0.226869	0.820526	0.999979	55	25	68	21	20	21	32.3495	-0.582574	0.438257	-1.3293	0.183749	0.546239	60	30	72	24	24	24	36.2555	-0.523198	0.413837	-1.26426	0.206136	0.579204
gg_15965	179	150	164	152	222	159	169.153	0.057778	0.179534	0.321822	0.747588	0.999718	169	148	152	145	219	156	163.108	0.0955408	0.18607	0.513468	0.607624	0.999979	190	76	183	95	90	91	116.177	-0.0717517	0.370192	-0.193823	0.846315	0.959118	191	76	187	95	96	91	117.758	-0.0712231	0.366099	-0.194546	0.845749	0.956518
gg_15964	189	186	229	146	217	234	197.012	-0.060185	0.164617	-0.365605	0.71466	0.999718	185	194	234	152	220	242	201.329	-0.0341783	0.165181	-0.206914	0.836077	0.999979	238	225	221	120	168	153	179.608	-0.0885095	0.22419	-0.394797	0.692993	0.903013	242	235	224	120	170	162	183.937	-0.0987409	0.222104	-0.44457	0.65663	0.885515
gg_15963	971	999	1072	863	1129	1091	1009.05	-0.0249063	0.0869674	-0.286387	0.774582	0.999718	970	980	1084	883	1129	1072	1008.64	-0.0132513	0.0846043	-0.156627	0.875539	0.999979	631	439	597	342	652	668	541.72	0.499031	0.217798	2.29125	0.0219489	0.198749	711	456	644	371	666	709	577.863	0.45149	0.223562	2.01953	0.043432	0.281146
gg_15962	316	317	361	302	406	396	344.939	0.107055	0.123511	0.866761	0.386073	0.999718	327	309	348	296	411	396	343.533	0.121304	0.129506	0.936665	0.348931	0.999979	144	108	113	112	170	148	133.42	0.754575	0.237919	3.17157	0.00151619	0.0371848	144	104	111	110	173	151	132.937	0.779429	0.237162	3.28648	0.00101448	0.0288409
gg_15961	81	115	146	96	133	113	111.715	-0.0277114	0.207571	-0.133503	0.893795	0.999718	82	114	146	97	135	111	111.933	-0.0179989	0.210611	-0.0854603	0.931895	0.999979	42	47	56	43	58	31	46.0827	0.388912	0.36598	1.06266	0.287936	0.662582	42	46	57	42	58	31	45.7908	0.369181	0.366036	1.00859	0.313171	0.685691
gg_15960	22	20	20	16	18	30	20.8411	-0.0014674	0.404411	-0.00362848	0.997105	NA	16	28	24	22	20	34	23.7449	0.120051	0.393865	0.304801	0.760518	0.999979	72	46	53	20	38	28	39.4351	-0.440427	0.342237	-1.28691	0.198127	0.564745	76	52	67	20	38	30	43.0659	-0.596124	0.327515	-1.82014	0.0687372	0.353783
gg_15959	26	15	14	9	15	9	14.734	-0.655176	0.462016	-1.41808	0.156168	NA	24	14	17	12	21	8	15.9412	-0.3888	0.454904	-0.854687	0.392725	0.999979	20	7	6	10	6	2	8.3879	-0.127041	0.644253	-0.197191	0.843678	NA	17	10	5	13	6	4	9.50411	0.157917	0.618409	0.25536	0.798445	NA
gg_15958	69	59	89	68	86	81	74.1974	0.077494	0.237601	0.326151	0.74431	NA	89	64	83	68	97	72	78.0957	-0.0377095	0.247011	-0.152663	0.878664	0.999979	109	75	81	54	71	51	70.741	-0.0273885	0.30481	-0.0898544	0.928403	0.981884	108	78	111	44	83	64	76.5637	-0.118098	0.272705	-0.433062	0.66497	0.889107
gg_15957	10	15	15	16	20	19	15.5764	0.354448	0.435828	0.813276	0.41606	NA	12	16	14	18	18	20	16.2041	0.318474	0.433469	0.73471	0.462516	0.999979	9	8	16	2	2	2	5.65487	-1.32759	0.646225	-2.05438	0.0399393	NA	8	8	17	2	3	2	5.82177	-1.17921	0.63576	-1.8548	0.0636245	NA
gg_15956	295	318	362	306	347	346	325.426	0.000859785	0.124008	0.00693329	0.994468	0.999718	285	325	358	298	355	386	330.479	0.070712	0.128452	0.550495	0.58198	0.999979	503	404	443	225	378	271	351.901	-0.0945825	0.197858	-0.478032	0.632627	0.878687	541	400	441	216	371	255	349.457	-0.18619	0.209055	-0.890628	0.373129	0.732077
gg_15955	6	10	12	8	16	30	13.2372	0.704181	0.485793	1.44955	0.147184	NA	6	8	12	6	16	30	12.5358	0.708443	0.496838	1.4259	0.153896	0.999979	80	48	49	17	38	37	41.0763	-0.405796	0.361672	-1.122	0.261861	0.63675	81	49	50	17	40	37	41.8029	-0.408974	0.360254	-1.13524	0.256275	0.63411
gg_15954	14	26	14	16	8	16	15.7909	-0.369389	0.458553	-0.805554	0.4205	NA	14	28	14	16	10	17	16.5688	-0.322006	0.451498	-0.713195	0.475725	0.999979	46	39	24	15	14	12	23.2314	-0.735276	0.455035	-1.61587	0.106123	0.433126	49	44	24	16	14	12	24.6346	-0.782541	0.463939	-1.68673	0.0916547	0.407896
gg_15953	15	18	21	20	15	24	18.6967	0.0930015	0.415454	0.223855	0.82287	NA	16	14	26	24	16	28	20.4908	0.235575	0.415795	0.566564	0.571011	0.999979	46	39	63	10	45	36	36.2617	-0.229932	0.412126	-0.557918	0.576901	0.852898	52	40	64	12	40	38	37.4529	-0.29877	0.387286	-0.771446	0.440443	0.77837
gg_15952	93	79	74	63	89	89	80.5869	-0.0838697	0.239892	-0.349614	0.726629	NA	92	77	58	64	107	104	82.9678	0.195649	0.262013	0.746714	0.455236	0.999979	80	48	62	18	52	50	47.6438	-0.163867	0.355644	-0.460762	0.64497	0.883428	74	48	57	26	56	48	48.6447	0.0385085	0.320273	0.120237	0.904296	0.973908
gg_15951	35	38	31	28	47	44	36.6813	0.122598	0.324364	0.377962	0.705459	NA	34	43	26	30	44	48	37.1701	0.169528	0.337084	0.502924	0.615018	0.999979	28	22	30	23	25	15	23.6718	0.213639	0.429903	0.496948	0.619226	0.873041	24	22	30	20	21	15	21.7247	0.116256	0.434752	0.267408	0.789155	0.938083
gg_15950	10	8	16	17	10	2	10.512	-0.147806	0.526133	-0.280929	0.778765	NA	12	8	16	16	10	4	11.0345	-0.180705	0.50559	-0.357413	0.720783	0.999979	52	16	30	7	17	15	20.2419	-0.698583	0.487878	-1.43188	0.152178	0.505269	54	18	31	10	18	14	21.7258	-0.657154	0.469096	-1.40089	0.161246	0.519795
gg_15949	6	8	14	12	5	6	8.46286	-0.180633	0.529902	-0.34088	0.733194	NA	6	10	16	12	6	8	9.57793	-0.192806	0.511071	-0.377259	0.705981	0.999979	9	6	7	3	9	4	5.90161	0.0194115	0.613359	0.0316478	0.974753	NA	10	6	6	2	10	4	5.7837	-0.0116088	0.623864	-0.0186078	0.985154	NA
gg_15948	38	57	53	46	56	64	51.6068	0.121197	0.280804	0.431608	0.666027	NA	41	63	55	32	69	59	52.0233	-0.0389701	0.298137	-0.130712	0.896003	0.999979	63	105	36	37	102	26	58.882	0.111781	0.480402	0.232681	0.816009	0.949615	59	105	40	36	96	34	59.2155	0.121496	0.447377	0.271575	0.785949	0.936857
gg_15947	12	25	13	7	25	14	15.6462	-0.164931	0.464574	-0.355016	0.722578	NA	12	26	14	7	25	16	16.2644	-0.150322	0.459863	-0.326885	0.743755	0.999979	29	27	14	4	15	7	14.2131	-0.816033	0.525378	-1.55323	0.120368	NA	31	27	14	4	17	7	14.794	-0.760932	0.529659	-1.43665	0.150818	NA
gg_15946	88	57	86	64	93	53	72.7104	-0.175484	0.264144	-0.66435	0.506467	NA	90	55	88	58	108	63	75.8503	-0.0750254	0.271297	-0.276544	0.78213	0.999979	45	35	52	18	30	38	34.3327	-0.0851374	0.367625	-0.231588	0.816858	0.949925	58	29	45	12	37	36	33.2546	-0.139703	0.405634	-0.344407	0.730541	0.91514
gg_15945	18	21	25	28	14	22	21.3588	-0.000942978	0.408113	-0.00231058	0.998156	NA	22	32	32	30	14	14	24.1112	-0.467033	0.409176	-1.1414	0.253704	0.999979	16	22	16	16	10	11	15.3318	0.0568518	0.512846	0.110856	0.911731	NA	16	26	24	10	17	19	17.9004	-0.0191184	0.458518	-0.0416962	0.966741	0.990626
gg_15944	3	2	0	6	2	2	2.60948	0.397776	0.577709	0.688541	0.491112	NA	4	2	0	2	2	2	2.06032	-0.0350882	0.540929	-0.0648665	0.94828	0.999979	14	5	5	0	0	10	5.03473	-0.382789	0.713018	-0.536857	0.591366	NA	14	4	8	0	2	10	5.58714	-0.377465	0.682201	-0.553305	0.580055	NA
gg_15943	5	6	19	2	8	17	9.05009	-0.114726	0.544047	-0.210875	0.832985	NA	6	9	19	2	8	20	10.23	-0.138452	0.527778	-0.26233	0.793067	0.999979	23	13	20	12	12	12	14.8293	-0.0484941	0.480399	-0.100946	0.919594	NA	22	16	18	12	12	10	14.5081	-0.128335	0.480994	-0.266811	0.789615	NA
gg_15942	667	591	768	557	742	648	653.778	-0.0977318	0.102988	-0.948963	0.34264	0.999718	632	576	682	635	819	660	660.174	0.123155	0.105907	1.16287	0.244884	0.999979	581	437	594	241	409	412	421.952	-0.0725493	0.204661	-0.354486	0.722975	0.91544	565	437	570	249	412	426	421.894	-0.010445	0.198955	-0.0524993	0.958131	0.98855
gg_15941	129	119	189	124	216	137	148.868	0.0830232	0.198883	0.417447	0.676351	0.999718	114	139	180	116	180	127	139.884	-0.062138	0.19361	-0.320943	0.748253	0.999979	39	108	69	73	200	123	103.628	1.19564	0.398522	3.00018	0.00269823	0.0557423	41	107	64	77	191	116	101.392	1.1844	0.389551	3.04042	0.00236249	0.0512521
gg_15940	73	54	73	81	74	78	71.8158	0.180432	0.250137	0.721334	0.470704	NA	59	59	82	71	70	73	68.2895	0.0757197	0.251828	0.30068	0.763659	0.999979	116	74	112	64	104	87	90.0918	0.283903	0.269375	1.05393	0.291915	0.666584	123	89	134	52	116	71	91.717	-0.0341438	0.280709	-0.121634	0.903189	0.973643
gg_15939	31	21	18	37	36	21	27.441	0.329705	0.385277	0.855761	0.39213	NA	33	25	22	40	37	20	29.6665	0.210376	0.38041	0.553024	0.580247	0.999979	26	26	38	4	21	15	19.2618	-0.631831	0.474078	-1.33276	0.182611	0.54501	29	27	41	4	22	14	20.1721	-0.728484	0.472732	-1.54101	0.123315	0.464559
gg_15938	46	40	52	47	46	49	46.3144	0.0100699	0.289418	0.0347934	0.972244	NA	54	54	60	52	50	61	54.8367	-0.0661664	0.275559	-0.240117	0.810239	0.999979	77	32	58	20	46	28	39.906	-0.287783	0.386949	-0.743723	0.457044	0.78514	111	34	61	16	63	41	48.9049	-0.279602	0.441126	-0.633837	0.526187	0.824664
gg_15937	24	33	39	25	39	46	33.5898	0.143799	0.337065	0.42662	0.669656	NA	22	32	40	26	40	48	33.8661	0.224298	0.343632	0.652727	0.513933	0.999979	20	28	36	14	14	20	21.105	-0.221795	0.453064	-0.489544	0.624457	0.875048	20	28	34	16	14	21	21.5612	-0.108472	0.454049	-0.238899	0.811184	0.945476
gg_15936	46	43	56	58	65	47	51.9359	0.186515	0.279068	0.668349	0.503911	NA	46	45	55	61	69	53	54.2872	0.279679	0.276605	1.01111	0.311962	0.999979	70	21	39	30	22	28	33.9132	-0.0472012	0.468458	-0.100759	0.919742	0.980011	70	16	37	31	22	30	33.5471	0.0696778	0.494722	0.140842	0.887994	0.969224
gg_15935	57	68	85	50	65	70	64.7756	-0.205298	0.251519	-0.816232	0.414368	NA	58	68	89	52	64	70	65.8029	-0.220528	0.255179	-0.864208	0.387473	0.999979	42	19	39	22	38	45	33.5147	0.55555	0.395744	1.40381	0.160375	0.516069	40	20	42	22	40	46	34.2665	0.551773	0.39079	1.41194	0.157967	0.516002
gg_15934	52	44	47	38	70	63	51.4885	0.183563	0.286727	0.640202	0.522042	NA	48	44	40	33	64	57	46.9718	0.147288	0.30564	0.481901	0.629876	0.999979	43	64	84	56	127	80	75.7232	0.889165	0.338598	2.62602	0.00863894	0.118072	39	60	79	55	128	74	72.6972	0.935413	0.351691	2.65975	0.00781976	0.111228
gg_15933	332	337	348	350	436	356	356.211	0.122849	0.125626	0.977895	0.328126	0.999718	360	348	370	364	451	372	374.138	0.100044	0.125923	0.794487	0.426912	0.999979	478	454	399	218	521	338	382.938	0.170238	0.227116	0.749563	0.453518	0.782928	515	471	434	235	554	363	409.138	0.170864	0.218315	0.782652	0.433831	0.773973
gg_15932	360	437	447	411	459	459	424.335	0.0605345	0.115987	0.521909	0.601734	0.999718	360	444	448	409	460	453	424.674	0.0497375	0.116828	0.425732	0.670303	0.999979	384	272	331	135	221	144	230.174	-0.429561	0.233072	-1.84304	0.0653231	0.344025	386	274	322	133	217	145	228.674	-0.443121	0.230058	-1.92613	0.0540885	0.313472
gg_15931	316	310	366	277	357	333	322.575	-0.0763654	0.124472	-0.613517	0.539534	0.999718	344	339	394	297	395	357	350.205	-0.0738276	0.122918	-0.600624	0.548091	0.999979	311	135	271	120	74	177	172.177	-0.281242	0.406539	-0.691796	0.489065	0.803316	364	146	317	144	96	207	202.035	-0.233372	0.397877	-0.586543	0.557511	0.841013
gg_15930	78	65	97	59	105	66	76.8284	-0.103644	0.247407	-0.41892	0.675274	NA	79	56	92	64	99	48	71.9667	-0.135108	0.2769	-0.487931	0.625599	0.999979	71	131	68	60	26	61	68.9792	-0.213684	0.470769	-0.453904	0.649898	0.88573	65	116	74	54	26	58	64.5641	-0.237984	0.450492	-0.528276	0.597308	0.858667
gg_15929	105	92	142	115	147	123	118.729	0.147114	0.197464	0.745016	0.456262	0.999718	107	100	128	99	106	128	110.261	-0.0351616	0.207226	-0.169678	0.865263	0.999979	117	96	130	39	101	71	85.5694	-0.205033	0.280185	-0.731777	0.464305	0.789984	111	102	139	50	108	57	88.3934	-0.204913	0.295038	-0.694532	0.487349	0.804143
gg_15928	465	480	565	481	578	591	520.116	0.0905673	0.104409	0.867431	0.385706	0.999718	505	472	606	537	606	593	547.436	0.104222	0.108095	0.964175	0.334958	0.999979	677	969	651	446	965	758	726.108	0.376702	0.265744	1.41754	0.156326	0.510903	640	917	639	426	989	751	708.81	0.422505	0.26502	1.59424	0.110883	0.443242
gg_15927	427	369	411	393	377	417	397.425	-0.0593904	0.135661	-0.437786	0.661541	0.999718	423	374	413	395	379	411	397.871	-0.0593173	0.136045	-0.436013	0.662827	0.999979	424	243	399	195	233	193	267.28	-0.183566	0.277284	-0.662013	0.507963	0.81549	427	244	404	199	234	194	269.938	-0.185958	0.27907	-0.666349	0.505188	0.815464
gg_15926	13	2	6	4	3	6	5.75725	-0.457811	0.570477	-0.802504	0.422261	NA	14	2	6	4	4	6	6.1057	-0.427974	0.555985	-0.769758	0.441444	0.999979	2	4	4	0	3	2	2.20526	-0.318116	0.712369	-0.446561	0.655192	NA	2	4	4	0	4	2	2.36166	-0.190407	0.694087	-0.274328	0.783833	NA
gg_15925	169	169	277	157	210	164	187.394	-0.231889	0.175209	-1.3235	0.185668	0.999718	156	161	231	132	192	162	169.313	-0.197686	0.174706	-1.13154	0.25783	0.999979	121	2	96	36	18	50	50.2213	-0.269894	0.644252	-0.418926	0.67527	0.896239	118	0	84	34	18	46	46.6696	-0.141822	0.6814	-0.208133	0.835125	0.952895
gg_15924	7	2	6	5	0	6	4.39819	-0.233271	0.583799	-0.399574	0.68947	NA	6	4	8	4	2	6	4.97484	-0.341178	0.55887	-0.610477	0.541546	0.999979	4	0	6	2	0	0	1.84405	-0.454014	0.675307	-0.672307	0.501388	NA	4	0	6	2	0	0	1.84641	-0.423441	0.645995	-0.655487	0.512154	NA
gg_15923	131	122	147	154	170	191	150.815	0.320848	0.176368	1.81919	0.0688818	0.999718	132	110	136	145	162	166	140.621	0.281796	0.187106	1.50608	0.132046	0.999979	219	273	315	159	117	182	204.784	-0.194364	0.341508	-0.569136	0.569264	0.848797	225	246	295	139	90	153	183.87	-0.359194	0.351669	-1.0214	0.307067	0.681378
gg_15922	1094	1178	1353	964	1287	1089	1145.81	-0.157191	0.0809115	-1.94275	0.0520459	0.999718	1066	1112	1280	918	1288	1072	1108.04	-0.113954	0.0843312	-1.35127	0.17661	0.999979	719	809	723	310	318	409	515.399	-0.526357	0.266539	-1.97478	0.0482929	0.296469	659	786	702	308	260	359	482.827	-0.593925	0.297824	-1.99421	0.0461289	0.289759
gg_15921	627	666	804	594	751	718	684.001	-0.0594602	0.0936022	-0.635243	0.52527	0.999718	572	643	833	540	710	706	656.776	-0.0928395	0.105115	-0.883223	0.377116	0.999979	431	309	411	240	377	328	339.101	0.251235	0.200983	1.25003	0.21129	0.580767	391	287	391	238	371	337	328.195	0.349194	0.200195	1.74427	0.0811126	0.383715
gg_15920	165	189	197	177	211	234	193.157	0.133789	0.1584	0.844624	0.398321	0.999718	161	187	195	168	202	226	187.607	0.0996104	0.163261	0.610129	0.541776	0.999979	490	492	651	170	280	255	357.476	-0.669607	0.218312	-3.0672	0.00216072	0.0481838	488	480	633	165	264	240	346.617	-0.718818	0.213115	-3.37291	0.000743783	0.0229537
gg_15919	552	670	828	614	752	639	665.722	-0.0599719	0.104761	-0.572465	0.567007	0.999718	560	611	843	634	740	646	662.835	-0.0146943	0.109194	-0.134571	0.892951	0.999979	634	779	772	307	492	454	541.077	-0.275333	0.217199	-1.26765	0.204922	0.573045	578	782	790	307	513	414	532.626	-0.28419	0.233687	-1.21611	0.223943	0.600053
gg_15918	1778	1877	1990	1885	2248	2171	1970.27	0.118844	0.0723739	1.64209	0.100572	0.999718	1820	1889	2024	1887	2221	2170	1982.6	0.0967926	0.0719951	1.34443	0.178809	0.999979	2503	1042	2134	635	1241	1038	1310.59	-0.412919	0.288559	-1.43097	0.152439	0.505458	2532	1058	2223	621	1222	1065	1327.2	-0.455471	0.289149	-1.57521	0.115207	0.451219
gg_15917	420	491	508	479	507	441	470.396	-0.0230323	0.11796	-0.195255	0.845194	0.999718	424	495	507	482	508	448	473.71	-0.0132385	0.118204	-0.111997	0.910825	0.999979	484	561	411	323	625	453	467.117	0.42932	0.234683	1.82937	0.0673448	0.349084	492	571	421	332	636	464	476.939	0.42779	0.231144	1.85075	0.0642056	0.340081
gg_15916	400	443	564	393	562	454	461.29	-0.0344917	0.115709	-0.29809	0.765635	0.999718	381	458	545	388	558	447	455.131	-0.0220719	0.118103	-0.186887	0.851749	0.999979	418	287	318	212	292	279	292.076	0.165737	0.225656	0.734465	0.462665	0.788509	421	292	315	223	284	295	297.404	0.192096	0.23369	0.822015	0.411069	0.758126
gg_15915	261	276	304	275	288	300	281.565	0.00401876	0.134915	0.0297873	0.976237	0.999718	236	245	298	266	279	273	263.676	0.0462003	0.140968	0.327736	0.743112	0.999979	213	199	211	111	176	136	166.907	-0.0266721	0.219131	-0.121717	0.903123	0.975519	203	190	199	107	167	145	161.897	0.0245354	0.215026	0.114104	0.909155	0.975174
gg_15914	835	807	921	823	1056	934	885.431	0.0913993	0.0889454	1.02759	0.304143	0.999718	829	824	941	869	1050	981	906	0.126702	0.0867884	1.45989	0.14432	0.999979	800	443	677	359	532	464	522.458	0.0538205	0.238634	0.225536	0.821563	0.951069	798	480	693	368	542	431	527.618	-0.00433717	0.227473	-0.0190667	0.984788	0.995769
gg_15913	1837	1626	2386	1601	2250	1804	1886.65	-0.0855051	0.0946219	-0.903651	0.36618	0.999718	1846	1816	2360	1622	2239	1848	1927.62	-0.110014	0.0801045	-1.37339	0.169632	0.999979	884	813	1033	635	957	1194	911.22	0.546664	0.228631	2.39103	0.0168013	0.170895	964	796	1028	695	1065	1164	944.838	0.58513	0.194703	3.00525	0.00265367	0.0551569
gg_15912	259	285	301	214	325	313	278.646	-0.0356221	0.140576	-0.253402	0.799958	0.999718	249	267	293	205	310	307	267.825	-0.0184156	0.144867	-0.12712	0.898845	0.999979	386	433	376	285	610	463	420.404	0.656173	0.216527	3.03044	0.00244195	0.0521346	364	453	368	299	586	447	416.375	0.638588	0.226111	2.82422	0.0047396	0.0805163
gg_15911	16	23	19	8	25	25	18.8743	-0.0589992	0.429192	-0.137466	0.890663	NA	22	24	18	10	28	23	20.4844	-0.120326	0.417253	-0.288376	0.773059	0.999979	68	43	91	16	40	48	46.4312	-0.420224	0.391201	-1.07419	0.282738	0.65749	66	47	104	17	42	52	49.8059	-0.43426	0.398673	-1.08927	0.276037	0.654053
gg_15910	218	286	347	245	383	250	282.373	0.00806371	0.157042	0.0513475	0.959049	0.999718	222	293	342	249	386	253	285.335	0.0189229	0.156307	0.121062	0.903642	0.999979	131	88	100	67	83	119	96.0055	0.295756	0.303592	0.97419	0.329962	0.698005	125	81	108	74	90	123	98.9087	0.403589	0.295331	1.36657	0.171761	0.532735
gg_15909	2	4	4	5	6	9	4.89378	0.587552	0.570818	1.02932	0.303331	NA	4	4	4	4	4	6	4.30372	0.105455	0.561924	0.187668	0.851137	0.999979	46	16	60	8	20	11	23.4227	-0.969187	0.496694	-1.95128	0.0510243	0.303434	44	21	78	8	26	14	27.7961	-0.934787	0.490793	-1.90465	0.0568261	0.320655
gg_15908	147	186	167	125	204	156	161.812	-0.0940699	0.179962	-0.52272	0.601169	0.999718	119	196	186	134	213	159	164.684	-0.0200845	0.191028	-0.105139	0.916265	0.999979	196	169	221	120	168	181	171.242	0.217129	0.23596	0.920194	0.357471	0.719491	208	191	205	122	182	180	176.338	0.20287	0.215444	0.941636	0.346379	0.712251
gg_15907	137	143	107	149	101	172	135.38	0.0858407	0.234862	0.365494	0.714742	0.999718	132	138	120	142	108	172	135.368	0.0830287	0.220242	0.376989	0.706182	0.999979	176	306	129	57	44	43	114.718	-1.34542	0.421689	-3.19055	0.00142001	0.0355893	199	308	133	65	46	46	121.6	-1.27653	0.420217	-3.0378	0.00238313	0.0514785
gg_15906	306	345	356	333	427	343	347.484	0.0895602	0.124818	0.717528	0.473048	0.999718	331	341	333	325	389	359	343.608	0.0558281	0.128635	0.434004	0.664285	0.999979	423	352	358	185	296	258	296.891	-0.0831472	0.195911	-0.424414	0.671264	0.894437	439	340	351	171	317	263	296.596	-0.0777554	0.197777	-0.393147	0.694211	0.901715
gg_15905	128	114	204	107	148	166	141.525	-0.108069	0.202478	-0.533734	0.593526	0.999718	122	125	190	109	146	175	141.838	-0.0472847	0.199577	-0.236924	0.812715	0.999979	284	341	247	197	333	230	266.76	0.306213	0.25447	1.20334	0.228847	0.600867	289	344	238	178	334	221	259.914	0.237067	0.259528	0.913457	0.361002	0.721682
gg_15904	10	11	13	16	18	30	16.0551	0.724762	0.442329	1.63851	0.101315	NA	13	14	14	14	18	30	16.912	0.453773	0.437466	1.03728	0.299607	0.999979	23	10	12	8	9	4	10.2914	-0.409851	0.565726	-0.724469	0.468778	NA	22	10	12	7	10	6	10.4243	-0.311899	0.543232	-0.574154	0.565863	NA
gg_15903	38	36	52	60	51	46	46.81	0.280925	0.297097	0.945567	0.344369	NA	37	48	52	54	70	57	52.1856	0.348452	0.278807	1.2498	0.211373	0.999979	177	239	182	76	163	125	150.798	-0.224463	0.273465	-0.82081	0.411754	0.757716	201	258	190	74	194	148	166.234	-0.178838	0.284389	-0.628851	0.529447	0.826147
gg_15902	106	103	114	72	127	115	104.485	-0.0922301	0.212427	-0.434173	0.664163	0.999718	109	103	108	70	123	114	103.068	-0.108337	0.220132	-0.492147	0.622616	0.999979	88	87	79	52	206	104	99.7507	0.8807	0.34102	2.58255	0.00980733	0.127238	86	84	78	51	198	98	96.2873	0.849673	0.340933	2.4922	0.0126956	0.146819
gg_15901	66	91	96	65	76	83	78.4689	-0.19901	0.23319	-0.853425	0.393423	NA	76	88	90	76	73	76	79.3735	-0.190001	0.235333	-0.807372	0.419452	0.999979	133	89	149	37	79	44	80.1071	-0.665842	0.308087	-2.16121	0.0306788	0.236771	139	97	139	46	72	42	81.792	-0.656475	0.299678	-2.1906	0.0284807	0.225209
gg_15900	57	61	71	80	78	66	68.276	0.208488	0.248801	0.837971	0.402047	NA	56	62	72	82	78	66	68.8414	0.22	0.254327	0.865028	0.387023	0.999979	62	56	72	27	91	67	59.4931	0.396791	0.334433	1.18646	0.235441	0.609112	62	54	72	28	92	68	59.7944	0.428183	0.332977	1.28592	0.198469	0.569422
gg_15899	46	65	52	44	67	56	54.2748	-0.0146384	0.276301	-0.05298	0.957748	NA	56	70	53	44	64	62	57.623	-0.115043	0.275823	-0.417092	0.676611	0.999979	83	100	75	43	66	65	69.157	-0.0454876	0.302098	-0.150572	0.880313	0.969302	84	92	80	43	69	67	69.5816	-0.00308379	0.284128	-0.0108535	0.99134	0.997384
gg_15898	18	20	21	14	21	22	19.0552	-0.0828155	0.4064	-0.203778	0.838527	NA	18	24	22	12	22	24	19.9873	-0.159968	0.409252	-0.390879	0.695887	0.999979	36	22	32	14	18	9	20.3004	-0.503988	0.450752	-1.11811	0.263522	0.638151	38	26	32	14	22	10	21.9645	-0.467186	0.43472	-1.07468	0.282517	0.660094
gg_15897	74	91	82	65	86	94	81.0816	-0.0551721	0.23162	-0.238201	0.811726	NA	79	94	82	68	86	101	84.1941	-0.0388872	0.235015	-0.165467	0.868577	0.999979	90	81	84	42	65	92	73.0349	0.158731	0.309856	0.512275	0.608458	0.86829	83	80	85	55	68	95	76.6227	0.334752	0.301164	1.11153	0.266342	0.64363
gg_15896	54	70	60	66	84	75	67.3832	0.23495	0.247999	0.947382	0.343444	NA	63	71	63	69	77	87	71.1191	0.195249	0.248364	0.78614	0.431785	0.999979	124	71	98	94	105	104	100.32	0.604843	0.300779	2.01092	0.0443338	0.28371	119	76	103	97	106	105	102.158	0.596509	0.29205	2.04249	0.0411028	0.273185
gg_15895	85	67	66	74	98	83	78.2612	0.163323	0.242012	0.674856	0.499767	NA	68	80	64	70	104	79	76.618	0.196451	0.245481	0.800272	0.423553	0.999979	30	11	22	8	17	11	15.1843	-0.241243	0.494372	-0.487978	0.625566	NA	22	16	18	12	14	10	14.8181	-0.0686781	0.474304	-0.144798	0.884871	NA
gg_15894	19	19	32	16	20	24	21.2485	-0.214574	0.395983	-0.541877	0.587903	NA	22	23	33	18	26	20	23.2621	-0.272286	0.38364	-0.709744	0.477863	0.999979	16	15	18	7	26	7	13.8398	0.130934	0.522934	0.250383	0.802291	NA	24	19	18	7	24	12	16.0749	-0.0379821	0.473252	-0.0802575	0.936032	0.983694
gg_15893	18	23	25	30	20	22	22.9563	0.100718	0.39051	0.257914	0.796473	NA	14	25	27	26	20	21	21.9759	0.0187258	0.401319	0.0466606	0.962784	0.999979	30	34	53	10	34	16	26.7535	-0.45043	0.43693	-1.0309	0.302589	0.676132	31	38	52	12	28	14	26.605	-0.608191	0.421647	-1.44242	0.149185	0.505014
gg_15892	186	230	256	225	224	275	230.132	0.0792435	0.155734	0.508837	0.610866	0.999718	171	234	290	221	246	255	232.577	0.0380152	0.15867	0.239586	0.810651	0.999979	196	214	194	123	239	178	185.536	0.332182	0.226168	1.46874	0.141903	0.48984	182	236	200	118	252	148	182.845	0.217109	0.268438	0.808789	0.418636	0.762742
gg_15891	0	0	0	0	2	0	0.295815	0.214693	0.29991	0.715858	0.474079	NA	1	0	0	0	0	0	0.184085	-0.120893	0.223229	-0.541563	0.58812	0.999979	11	6	32	4	2	1	8.08159	-1.42967	0.663159	-2.15585	0.0310956	NA	17	4	34	2	2	2	8.47095	-1.70198	0.651451	-2.6126	0.00898571	NA
gg_15890	124	136	153	125	140	123	132.195	-0.120126	0.182419	-0.65852	0.510204	0.999718	108	122	132	115	126	121	119.563	-0.0265803	0.19368	-0.137238	0.890843	0.999979	72	113	68	58	105	71	79.981	0.362205	0.334151	1.08396	0.278384	0.653998	72	110	78	53	106	71	79.63	0.2886	0.318735	0.905453	0.365225	0.725113
gg_15889	2	5	3	6	2	7	4.18806	0.32219	0.58079	0.554745	0.579069	NA	4	6	2	8	2	2	4.14405	0.00572595	0.565888	0.0101185	0.991927	0.999979	9	18	6	5	8	7	8.48411	-0.17592	0.592478	-0.296923	0.766526	NA	8	10	6	5	6	7	6.86697	0.0867683	0.589865	0.147099	0.883054	NA
gg_15888	11	5	18	11	12	8	10.6332	-0.108107	0.502302	-0.215223	0.829593	NA	10	8	19	14	12	7	11.5233	-0.117268	0.490337	-0.239157	0.810983	0.999979	8	7	5	0	4	4	4.0677	-0.580319	0.681814	-0.85114	0.394692	NA	8	8	2	0	3	4	3.66602	-0.54107	0.687707	-0.786774	0.431414	NA
gg_15887	4	9	12	12	14	18	11.2193	0.617344	0.491136	1.25697	0.208764	NA	4	10	15	11	14	18	11.6613	0.424729	0.488869	0.868799	0.384957	0.999979	14	6	9	6	0	2	5.85568	-0.654445	0.689684	-0.948905	0.342669	NA	16	6	8	6	1	2	6.13642	-0.64631	0.66003	-0.979213	0.327475	NA
gg_15886	30	28	32	38	46	40	35.249	0.387572	0.321212	1.20659	0.227589	NA	30	30	28	38	52	40	35.9142	0.471019	0.327422	1.43857	0.150272	0.999979	66	54	78	35	60	40	52.8641	-0.0224573	0.311575	-0.0720767	0.942541	0.986236	58	55	79	38	63	30	51.5657	-0.0217484	0.355898	-0.0611084	0.951273	0.986959
gg_15885	8	6	5	8	2	8	6.28414	-0.0631159	0.559568	-0.112794	0.910194	NA	9	8	10	8	3	10	8.03017	-0.250266	0.527921	-0.474059	0.635458	0.999979	2	15	1	1	3	5	4.25911	-0.333794	0.708372	-0.471213	0.637489	NA	2	16	1	2	4	6	5.01468	-0.140691	0.687944	-0.204509	0.837956	NA
gg_15884	3	11	7	13	10	12	9.26497	0.527139	0.519013	1.01566	0.309793	NA	4	12	6	10	12	14	9.53033	0.484356	0.510357	0.949054	0.342593	0.999979	10	8	2	17	9	10	10.5976	1.1372	0.611462	1.85981	0.0629129	NA	10	9	2	18	12	12	11.8338	1.23429	0.589658	2.09323	0.0363288	NA
gg_15883	29	26	53	26	28	32	31.7141	-0.308525	0.348928	-0.884209	0.376583	NA	32	26	36	26	28	28	29.113	-0.200994	0.353318	-0.568877	0.56944	0.999979	76	106	95	40	132	75	83.0253	0.258475	0.336909	0.767195	0.442965	0.776986	83	134	108	43	120	62	86.32	-0.0794435	0.344898	-0.230339	0.817828	0.947779
gg_15882	17	9	18	14	10	24	15.2311	0.0805144	0.460565	0.174817	0.861224	NA	18	14	14	10	15	16	14.4094	-0.177046	0.452068	-0.391635	0.695328	0.999979	36	11	20	8	13	18	16.3682	-0.196636	0.510553	-0.385143	0.700131	0.906164	34	11	24	6	16	18	16.5602	-0.238242	0.507114	-0.4698	0.638498	0.877305
gg_15881	21	32	34	36	34	39	32.283	0.275715	0.338604	0.814268	0.415491	NA	27	28	30	34	25	56	33.1446	0.365405	0.361915	1.00964	0.312667	0.999979	42	35	51	16	30	20	29.9246	-0.403833	0.372209	-1.08496	0.277939	0.653702	52	54	57	11	30	24	34.1841	-0.785731	0.365266	-2.15112	0.0314667	0.237588
gg_15880	7	5	11	10	7	7	7.77229	0.0431158	0.531104	0.0811816	0.935298	NA	6	4	11	10	8	6	7.42046	0.134943	0.532499	0.253414	0.799948	0.999979	6	6	7	0	4	3	3.74371	-0.649847	0.685581	-0.947879	0.343191	NA	6	6	7	0	6	3	4.05722	-0.434484	0.672976	-0.645616	0.518528	NA
gg_15879	8	9	10	5	6	2	6.62651	-0.725566	0.54964	-1.32007	0.18681	NA	8	8	10	6	6	2	6.64134	-0.583632	0.542064	-1.07669	0.281621	0.999979	4	3	4	7	2	5	4.62454	0.680795	0.671928	1.0132	0.310966	NA	4	2	4	6	2	8	4.75088	0.845947	0.663032	1.27588	0.201999	NA
gg_15878	3	4	5	2	9	0	3.68014	-0.102117	0.584801	-0.174619	0.861379	NA	4	4	6	2	10	0	4.16328	-0.148018	0.565813	-0.261602	0.793628	0.999979	1	4	0	3	0	4	2.27778	0.444926	0.700996	0.634705	0.525621	NA	2	4	0	2	0	4	2.12621	0.226423	0.676851	0.334525	0.737984	NA
gg_15877	6	8	6	10	8	12	8.30422	0.399704	0.522346	0.76521	0.444147	NA	8	8	6	12	8	12	9.04577	0.36666	0.511313	0.717095	0.473315	0.999979	6	4	8	2	7	5	4.96222	0.0863	0.638288	0.135206	0.892449	NA	2	4	10	2	10	4	4.99707	0.277693	0.661016	0.4201	0.674413	NA
gg_15876	2	2	4	2	1	11	3.58039	0.388732	0.584798	0.664729	0.506224	NA	0	1	4	0	4	8	2.64166	0.446693	0.543653	0.821651	0.411276	0.999979	1	8	1	2	2	2	2.66211	-0.122	0.712504	-0.171227	0.864045	NA	2	6	0	4	4	1	3.03081	0.347287	0.694052	0.500376	0.616811	NA
gg_15875	123	85	129	90	131	85	105.852	-0.177863	0.223438	-0.796031	0.426014	0.999718	122	72	140	113	105	73	103.713	-0.202288	0.256431	-0.78886	0.430194	0.999979	82	16	58	18	30	32	35.9149	-0.349272	0.480254	-0.727265	0.467064	0.791511	65	22	62	40	36	26	40.9736	0.0759218	0.452899	0.167635	0.86687	0.963037
gg_15874	6	9	8	5	6	5	6.44125	-0.379239	0.546352	-0.69413	0.487601	NA	6	10	8	6	6	6	6.9522	-0.293025	0.533173	-0.549588	0.582602	0.999979	14	3	13	2	23	13	10.4517	0.565622	0.620936	0.910919	0.362338	NA	15	3	14	2	22	12	10.373	0.423409	0.618731	0.684318	0.493774	NA
gg_15873	16	8	6	4	5	15	9.07018	-0.285027	0.536206	-0.531562	0.595029	NA	16	8	6	4	6	15	9.2262	-0.238031	0.527429	-0.451304	0.651771	0.999979	5	0	2	0	0	2	1.27123	-0.359497	0.652312	-0.551113	0.581556	NA	4	0	2	0	0	2	1.1435	-0.270751	0.613663	-0.441205	0.659065	NA
gg_15872	15	13	18	6	32	21	16.8561	0.225194	0.456948	0.492823	0.622138	NA	16	21	19	10	26	27	19.3657	0.0922182	0.422599	0.218217	0.82726	0.999979	24	15	11	2	11	6	10.0678	-0.754919	0.569652	-1.32523	0.185095	NA	28	16	14	2	12	10	12.0264	-0.665257	0.547447	-1.2152	0.22429	NA
gg_15871	10	8	21	9	13	8	11.193	-0.303058	0.491699	-0.616348	0.537665	NA	8	6	22	8	14	12	11.2557	-0.065638	0.497138	-0.132032	0.894959	0.999979	20	29	22	14	14	6	16.8026	-0.413707	0.508247	-0.813987	0.415652	0.760495	24	32	24	12	14	8	17.8528	-0.597275	0.473468	-1.26149	0.207132	0.580319
gg_15870	114	130	159	145	148	154	140.043	0.120744	0.181069	0.666838	0.504876	0.999718	143	119	146	134	151	162	141.368	0.0942226	0.187693	0.502003	0.615665	0.999979	162	95	93	40	96	79	87.2578	-0.193865	0.313946	-0.617511	0.536898	0.831718	153	101	117	39	123	83	94.831	-0.128388	0.305325	-0.420495	0.674124	0.893502
gg_15869	0	0	4	3	0	7	2.26732	0.461295	0.551134	0.836992	0.402597	NA	0	0	6	4	0	8	2.91731	0.375479	0.536287	0.700146	0.483836	0.999979	8	3	6	8	50	17	15.319	2.03423	0.569192	3.57389	0.000351716	NA	8	4	6	10	55	20	17.3376	2.13685	0.543841	3.92918	8.52377e-05	0.00461722
gg_15868	55	116	102	64	97	60	80.8808	-0.322598	0.263338	-1.22503	0.220563	NA	65	109	107	68	91	60	82.0811	-0.365247	0.248149	-1.47188	0.141052	0.999979	2	6	10	0	0	1	2.64014	-1.49507	0.712833	-2.09736	0.0359614	NA	0	6	8	0	2	1	2.43481	-0.736349	0.683382	-1.07751	0.281254	NA
gg_15867	8	15	18	15	14	6	12.5084	-0.18118	0.483633	-0.374622	0.707941	NA	8	15	18	17	14	5	12.72	-0.131823	0.488142	-0.270052	0.787121	0.999979	4	16	5	2	8	6	6.41863	-0.165964	0.650873	-0.254987	0.798733	NA	3	16	3	0	8	6	5.48268	-0.202912	0.687148	-0.295296	0.767768	NA
gg_15866	16	9	11	8	19	17	13.1131	0.168325	0.472521	0.356228	0.72167	NA	18	9	10	10	18	17	13.5683	0.162354	0.469783	0.345594	0.729648	0.999979	16	15	18	4	11	9	11.0764	-0.456585	0.514209	-0.887937	0.374575	NA	14	14	19	4	13	8	10.9361	-0.365781	0.523772	-0.698358	0.484953	NA
gg_15865	19	27	35	21	39	31	27.9153	0.11537	0.360747	0.319807	0.749114	NA	20	30	25	20	38	32	26.9479	0.188108	0.370041	0.508343	0.611213	0.999979	42	40	54	18	29	15	30.5155	-0.552177	0.388731	-1.42046	0.155474	0.509804	44	39	65	18	18	15	30.3931	-0.870198	0.411673	-2.11381	0.0345316	0.250006
gg_15864	11	17	31	10	8	33	17.8537	-0.169272	0.471129	-0.359291	0.719378	NA	7	20	36	8	16	32	19.0362	-0.134947	0.468001	-0.288347	0.773081	0.999979	61	48	53	15	23	16	32.417	-0.975635	0.36508	-2.67239	0.00753137	0.108402	44	47	43	19	22	15	29.5575	-0.646266	0.393937	-1.64053	0.100895	0.426646
gg_15863	11	18	16	17	15	14	15.0678	0.00781187	0.443905	0.0175981	0.98596	NA	12	16	16	16	14	14	14.5818	-0.0133212	0.447717	-0.0297536	0.976264	0.999979	31	0	24	9	17	14	14.7877	0.0755373	0.66001	0.114449	0.908882	NA	30	0	23	8	18	18	15.1517	0.182256	0.651756	0.279638	0.779755	NA
gg_15862	6	7	8	1	2	9	5.41197	-0.512276	0.572873	-0.894223	0.371203	NA	6	7	10	2	2	10	6.05347	-0.44438	0.554235	-0.801789	0.422675	0.999979	49	15	47	7	9	16	20.9027	-1.04011	0.512132	-2.03095	0.0422604	0.2769	52	15	46	8	10	16	21.5954	-0.984642	0.505061	-1.94955	0.0512295	0.305195
gg_15861	16	28	22	42	36	22	27.5688	0.510633	0.381274	1.33928	0.18048	NA	12	30	19	43	38	24	27.5394	0.663465	0.394798	1.68052	0.0928564	0.999979	35	48	45	16	26	18	29.1665	-0.52919	0.388969	-1.36049	0.173674	0.534334	36	59	45	21	31	22	33.7993	-0.369606	0.393351	-0.939634	0.347405	0.713085
gg_15860	316	353	338	363	392	404	358.084	0.162628	0.127227	1.27826	0.201158	0.999718	319	365	355	357	406	411	365.503	0.141688	0.124192	1.14088	0.253921	0.999979	212	178	152	187	314	206	210.989	0.884454	0.246084	3.59411	0.000325498	0.0128012	215	179	149	187	328	213	214.461	0.908914	0.2476	3.67089	0.000241703	0.0101383
gg_15859	1923	2057	2407	1995	2284	2247	2127.62	-0.00185914	0.0695704	-0.0267232	0.978681	0.999718	1963	2181	2450	2036	2333	2332	2192.19	-0.00460207	0.068666	-0.0670211	0.946565	0.999979	2485	1473	2098	1660	2472	2446	2098.63	0.656405	0.218314	3.0067	0.00264098	0.0550452	2550	1512	2155	1669	2558	2516	2147.2	0.642768	0.21333	3.01302	0.00258658	0.0543444
gg_15858	137	148	170	170	191	159	160.733	0.156853	0.169897	0.923222	0.355892	0.999718	145	154	177	171	194	172	167.104	0.142817	0.167847	0.850877	0.394838	0.999979	122	116	123	43	124	79	94.3581	-0.0804544	0.282925	-0.284367	0.776129	0.933743	128	121	132	44	134	74	97.972	-0.133322	0.295566	-0.451074	0.651936	0.883076
gg_15857	325	405	476	363	491	333	392.543	-0.0555563	0.13563	-0.409616	0.682088	0.999718	263	346	392	298	395	258	320.52	-0.0979839	0.150737	-0.650031	0.515672	0.999979	116	306	88	111	54	142	136.381	-0.117275	0.502865	-0.233213	0.815596	0.949569	108	273	76	110	54	122	124.812	-0.0668175	0.497601	-0.134279	0.893182	0.970657
gg_15856	279	229	318	283	321	292	283.966	0.0820643	0.141398	0.580377	0.561661	0.999718	279	239	336	275	325	295	288.268	0.0381655	0.141179	0.270334	0.786903	0.999979	208	200	226	165	291	278	227.311	0.711601	0.209388	3.39847	0.000677633	0.0215957	225	213	247	181	322	293	245.892	0.710641	0.199747	3.55771	0.000374106	0.0139817
gg_15855	496	488	502	404	540	543	490.326	-0.0471735	0.115995	-0.406686	0.684239	0.999718	491	509	473	407	532	526	485.521	-0.0517318	0.120324	-0.429936	0.667242	0.999979	680	370	563	187	407	368	397.378	-0.228305	0.255192	-0.894639	0.37098	0.728917	683	418	564	188	398	356	401.68	-0.31106	0.229462	-1.35561	0.175224	0.53795
gg_15854	154	177	181	156	209	193	175.989	0.0798618	0.161273	0.495196	0.620462	0.999718	155	179	182	161	208	196	177.997	0.093337	0.162676	0.573762	0.566129	0.999979	392	215	314	128	152	134	206.136	-0.545136	0.280092	-1.94627	0.0516218	0.305263	396	219	322	126	152	137	208.394	-0.575776	0.274287	-2.09917	0.0358019	0.25457
gg_15853	1588	1609	1923	1611	1932	1762	1717.08	0.0154897	0.0719167	0.215384	0.829468	0.999718	1562	1529	1865	1559	1880	1795	1679.28	0.0473479	0.0742036	0.638081	0.523421	0.999979	1735	1076	1631	672	1123	1148	1164.03	-0.0565742	0.219949	-0.257215	0.797013	0.941956	1682	1145	1707	658	1123	1062	1157.6	-0.145836	0.198738	-0.733809	0.463065	0.790473
gg_15852	289	371	464	278	415	341	352.761	-0.152886	0.135731	-1.12639	0.259999	0.999718	282	375	460	275	415	327	348.878	-0.161465	0.140263	-1.15116	0.249668	0.999979	374	1118	338	596	2016	1581	1024.73	1.40992	0.445243	3.16662	0.0015422	0.0375882	373	1105	337	595	2002	1581	1018.72	1.40467	0.440513	3.18871	0.00142909	0.036548
gg_15851	1220	1449	1484	1143	1708	1558	1405.03	0.0383967	0.0907355	0.423171	0.67217	0.999718	1164	1473	1519	1140	1624	1496	1381.61	-0.000959835	0.0873572	-0.0109875	0.991233	0.999979	1533	1039	1495	663	1022	839	1039.43	-0.136753	0.201284	-0.679401	0.496884	0.808215	1479	1015	1501	651	1007	837	1023.94	-0.135787	0.200064	-0.678719	0.497316	0.810531
gg_15850	279	301	369	280	344	339	314.29	-0.0129339	0.126068	-0.102595	0.918285	0.999718	285	301	398	279	343	365	323.765	-0.0218703	0.132899	-0.164564	0.869288	0.999979	236	336	212	125	209	195	210.011	-0.0607044	0.285344	-0.212741	0.831529	0.953894	216	310	225	119	215	204	206.254	0.00789249	0.27133	0.0290882	0.976794	0.993249
gg_15849	60	77	109	77	74	110	83.1355	0.0664549	0.247268	0.268756	0.788117	NA	56	83	106	74	87	115	85.19	0.147174	0.246562	0.596905	0.550571	0.999979	94	9	76	33	10	30	39.4084	-0.422851	0.598708	-0.706272	0.480019	0.798206	86	8	93	32	10	28	39.8487	-0.511565	0.600267	-0.852229	0.394087	0.745133
gg_15848	178	141	169	167	235	172	174.928	0.179961	0.176712	1.01839	0.308495	0.999718	185	138	161	156	212	188	171.823	0.147992	0.182955	0.808898	0.418574	0.999979	168	130	188	64	129	108	122.721	-0.173678	0.247167	-0.702672	0.48226	0.799453	191	117	170	62	149	106	123.563	-0.0960631	0.268938	-0.357194	0.720946	0.912339
gg_15847	2155	1803	2801	2017	2422	2055	2179.15	-0.085904	0.0987149	-0.870224	0.384178	0.999718	2293	2042	2954	2082	2606	2210	2334.35	-0.106443	0.0887171	-1.19981	0.230215	0.999979	802	682	1044	460	635	844	720.378	0.157544	0.257355	0.612167	0.540427	0.832752	908	804	1279	540	734	1017	851.444	0.146852	0.267841	0.548283	0.583497	0.852661
gg_15846	123	103	133	91	144	125	118.037	-0.04399	0.199548	-0.220448	0.825522	0.999718	119	104	141	88	157	105	116.942	-0.09851	0.21253	-0.46351	0.642999	0.999979	87	99	108	64	127	101	95.7152	0.475156	0.26225	1.81184	0.0700105	0.354494	65	87	118	58	108	117	90.7928	0.532161	0.321172	1.65693	0.0975327	0.420234
gg_15845	16	19	31	16	21	16	19.4184	-0.289209	0.408853	-0.707367	0.479338	NA	10	21	32	12	26	24	20.0979	-0.0363951	0.426858	-0.0852628	0.932052	0.999979	59	64	46	26	48	34	43.8058	-0.129816	0.338753	-0.383218	0.701558	0.90681	64	72	50	24	50	34	45.9212	-0.276699	0.342555	-0.807751	0.419234	0.762927
gg_15844	18	26	32	17	34	28	25.1592	0.0116973	0.375572	0.0311452	0.975154	NA	18	25	28	19	31	29	24.481	0.103857	0.377867	0.27485	0.783432	0.999979	20	17	27	16	19	14	18.5027	0.159285	0.447732	0.35576	0.72202	0.915155	20	15	31	16	17	12	18.0544	0.0222277	0.476145	0.0466826	0.962766	0.98923
gg_15843	12	29	28	31	31	27	25.944	0.310197	0.380632	0.814952	0.4151	NA	8	32	24	26	29	28	24.0607	0.307804	0.410155	0.750457	0.452979	0.999979	92	105	77	33	39	21	56.2136	-0.924581	0.371866	-2.48633	0.0129069	0.148669	92	101	75	34	40	21	55.8345	-0.863983	0.374667	-2.306	0.0211104	0.194086
gg_15842	359	485	492	406	511	496	451.789	0.0442509	0.118124	0.374614	0.707948	0.999718	372	523	460	382	479	478	443.889	-0.0507179	0.126561	-0.400737	0.688613	0.999979	521	490	425	275	450	475	427.188	0.255601	0.216346	1.18145	0.237425	0.611616	517	472	447	286	458	440	424.454	0.236547	0.190304	1.24299	0.21387	0.588598
gg_15841	200	281	274	190	273	240	239.353	-0.14196	0.151902	-0.934547	0.350022	0.999718	204	276	258	198	250	226	232.674	-0.160576	0.151085	-1.06282	0.287864	0.999979	176	271	199	130	327	259	222.616	0.5791	0.294295	1.96775	0.0490962	0.298749	177	247	185	135	318	245	214.602	0.632576	0.272678	2.31987	0.0203482	0.190121
gg_15840	45	44	54	36	44	60	46.5592	-0.0646685	0.294294	-0.219741	0.826073	NA	50	36	61	33	56	56	47.7868	-0.0566648	0.303222	-0.186876	0.851758	0.999979	112	100	97	52	53	80	78.9777	-0.164912	0.316489	-0.521066	0.602321	0.865282	102	119	102	48	66	77	81.4995	-0.223662	0.291183	-0.768115	0.442419	0.779087
gg_15839	21	11	15	27	19	20	18.9369	0.386722	0.426656	0.906402	0.364723	NA	26	14	31	22	23	27	23.5891	-0.00331034	0.394447	-0.00839235	0.993304	0.999979	10	25	16	16	3	5	12.8122	-0.256242	0.630984	-0.406099	0.68467	NA	10	37	21	14	14	12	17.6892	-0.185605	0.538188	-0.344869	0.730193	0.91501
gg_15838	38	68	42	47	82	61	55.3995	0.280357	0.293946	0.953768	0.340201	NA	33	59	59	49	82	59	55.5358	0.277723	0.286861	0.968143	0.332973	0.999979	62	40	48	13	34	48	37.8182	-0.15143	0.401937	-0.376751	0.706359	0.90886	56	42	48	13	40	36	36.0471	-0.223371	0.36884	-0.605604	0.544778	0.833513
gg_15837	0	1	2	2	4	0	1.42888	0.283486	0.529489	0.535396	0.592376	NA	0	1	2	2	4	0	1.43068	0.26167	0.498814	0.524584	0.599872	0.999979	16	14	23	0	14	17	12.4497	-0.281075	0.621099	-0.452545	0.650876	NA	15	18	25	1	12	17	13.1357	-0.415984	0.577035	-0.720898	0.470972	NA
gg_15836	26	38	42	23	21	26	29.0338	-0.555968	0.354193	-1.56967	0.116491	NA	22	30	34	24	31	20	26.4448	-0.195094	0.369204	-0.528419	0.597209	0.999979	67	41	36	20	29	32	35.1785	-0.264553	0.381293	-0.693832	0.487787	0.802666	82	43	35	20	29	30	36.8842	-0.431188	0.405889	-1.06233	0.288087	0.664474
gg_15835	12	13	4	8	14	12	10.4819	0.104783	0.508026	0.206255	0.836592	NA	14	12	6	6	15	12	10.7577	-0.0341351	0.500481	-0.0682046	0.945623	0.999979	9	8	7	2	7	2	5.24196	-0.474708	0.639795	-0.741969	0.458106	NA	11	10	6	2	10	2	6.13118	-0.369651	0.634434	-0.582647	0.560131	NA
gg_15834	164	209	204	143	194	193	182.135	-0.161635	0.163914	-0.986097	0.324086	0.999718	157	203	202	140	197	184	177.999	-0.14214	0.167004	-0.85112	0.394703	0.999979	203	144	195	89	212	157	158.911	0.244729	0.243242	1.00611	0.31436	0.685716	202	141	200	85	210	161	158.323	0.225027	0.251236	0.895679	0.370424	0.730093
gg_15833	79	76	83	94	80	71	80.3343	0.0148304	0.241086	0.0615151	0.950949	NA	78	64	78	74	72	66	71.7637	-0.077479	0.251259	-0.308363	0.757806	0.999979	106	51	91	36	74	60	65.3776	-0.0213651	0.325494	-0.065639	0.947665	0.98745	104	49	80	36	72	62	63.4391	0.0585826	0.328202	0.178496	0.858334	0.960453
gg_15832	102	126	119	97	122	155	118.688	0.0629581	0.205392	0.306527	0.759204	0.999718	106	125	126	100	128	152	121.294	0.0521531	0.200696	0.259861	0.794971	0.999979	270	418	234	162	238	174	239.953	-0.153189	0.31509	-0.486176	0.626843	0.875714	273	433	226	164	231	185	242.978	-0.156983	0.32227	-0.487117	0.626176	0.872428
gg_15831	174	154	236	213	259	195	202.101	0.208643	0.166655	1.25195	0.210589	0.999718	174	156	237	219	262	200	205.185	0.23565	0.168925	1.395	0.163017	0.999979	203	56	173	45	44	96	93.7624	-0.557198	0.446612	-1.24761	0.212174	0.58161	211	54	168	44	42	98	93.6154	-0.566393	0.456083	-1.24186	0.214287	0.588919
gg_15830	476	495	604	481	601	606	536.326	0.0631294	0.103831	0.608003	0.543185	0.999718	524	497	587	489	610	629	549.817	0.0674556	0.107949	0.624883	0.532048	0.999979	503	437	479	219	452	322	380.786	-0.0115582	0.190935	-0.0605347	0.95173	0.988492	540	481	501	247	523	366	421.66	0.0687286	0.19206	0.35785	0.720456	0.912133
gg_15829	401	424	479	420	488	437	436.818	0.00914815	0.110903	0.0824881	0.934259	0.999718	408	427	481	422	492	444	441.277	0.0148242	0.111715	0.132697	0.894433	0.999979	388	308	303	208	438	373	328.338	0.517103	0.211777	2.44174	0.0146168	0.158992	390	310	304	206	444	376	329.778	0.509287	0.212264	2.39931	0.016426	0.168982
gg_15828	331	259	367	234	361	292	302.87	-0.154641	0.147014	-1.05188	0.292854	0.999718	326	264	334	215	340	296	292.165	-0.163882	0.150646	-1.08786	0.276657	0.999979	145	171	154	70	150	110	126.603	-0.0189506	0.255029	-0.0743075	0.940766	0.985671	140	174	151	75	159	103	127.473	0.0184007	0.266592	0.0690221	0.944972	0.985385
gg_15827	124	99	121	95	133	100	110.853	-0.113236	0.206412	-0.548594	0.583284	0.999718	139	112	142	100	140	110	122.622	-0.202269	0.200871	-1.00696	0.313953	0.999979	119	113	142	56	96	88	96.9307	-0.114544	0.254118	-0.450752	0.652168	0.886555	131	122	153	58	101	96	104.027	-0.153071	0.248815	-0.615201	0.538422	0.830937
gg_15826	15	22	19	6	28	21	17.9567	-0.0870459	0.444593	-0.195788	0.844776	NA	14	22	19	7	30	24	18.7259	0.0643808	0.44094	0.146008	0.883915	0.999979	23	24	25	4	20	7	15.2306	-0.665034	0.50715	-1.31132	0.189751	NA	26	25	26	4	19	8	15.9413	-0.744799	0.492322	-1.51283	0.130323	0.476231
gg_15825	123	83	154	113	123	156	123.634	0.0910112	0.21678	0.419831	0.674609	0.999718	122	82	158	112	123	156	123.869	0.0842887	0.223767	0.37668	0.706411	0.999979	10	8	12	16	50	34	22.4437	1.95924	0.447848	4.37479	1.21549e-05	0.000970179	10	9	12	16	52	34	22.8718	1.91604	0.447357	4.28301	1.84379e-05	0.00135102
gg_15824	1223	1338	1507	1123	1467	1530	1346.19	-0.0220261	0.084488	-0.2607	0.794324	0.999718	1166	1264	1433	1027	1348	1449	1264.44	-0.0496377	0.0886841	-0.559714	0.575674	0.999979	963	847	778	679	1159	1025	904.432	0.655934	0.183214	3.58015	0.000343394	0.0132966	933	819	758	629	1126	966	863.577	0.614607	0.178318	3.44669	0.000567495	0.0192349
gg_15823	513	522	609	533	602	596	556.574	0.0394169	0.101904	0.386803	0.698902	0.999718	526	545	616	548	626	606	572.231	0.0469224	0.101353	0.462958	0.643395	0.999979	964	916	955	439	774	692	751.135	-0.0564674	0.172152	-0.328009	0.742905	0.921472	1017	985	1002	475	864	756	809.723	-0.0151136	0.169223	-0.0893122	0.928834	0.981178
gg_15822	25	27	30	24	30	28	27.0076	-0.0346301	0.354765	-0.0976144	0.922239	NA	26	25	30	27	34	32	28.654	0.147306	0.352237	0.418202	0.675799	0.999979	49	43	38	18	72	28	38.8025	0.269015	0.407695	0.659842	0.509355	0.816525	52	50	46	23	76	31	43.8271	0.238308	0.381089	0.625335	0.531751	0.827216
gg_15821	588	710	678	678	756	791	693.421	0.132724	0.104015	1.27601	0.201952	0.999718	584	705	687	679	768	787	694.808	0.145133	0.100699	1.44126	0.149512	0.999979	595	457	485	362	693	406	488.069	0.433147	0.222625	1.94564	0.0516984	0.305511	603	463	484	364	699	405	491.088	0.420547	0.225226	1.86722	0.0618707	0.334427
gg_15820	491	489	550	509	548	485	507.935	-0.0225697	0.112067	-0.201395	0.84039	0.999718	447	458	533	488	517	464	480.578	0.00549555	0.114948	0.0478091	0.961868	0.999979	645	486	605	165	375	307	393.231	-0.52703	0.209202	-2.51924	0.011761	0.140923	622	452	588	175	392	311	389.306	-0.418461	0.207866	-2.01313	0.0441008	0.283604
gg_15819	265	238	301	255	327	266	271.996	0.0366769	0.138629	0.264568	0.791342	0.999718	234	260	287	227	336	275	265.77	0.0620339	0.140135	0.442673	0.658002	0.999979	177	171	179	87	179	166	153.501	0.207352	0.232387	0.892273	0.372246	0.729859	176	164	177	99	182	172	156.852	0.30658	0.219776	1.39497	0.163026	0.52253
gg_15818	826	792	1068	862	1083	969	919.911	0.083026	0.0909672	0.912703	0.361399	0.999718	669	722	909	762	882	805	781.683	0.0661241	0.0943197	0.701064	0.483263	0.999979	1019	310	872	309	337	535	525.869	-0.275906	0.382381	-0.721547	0.470573	0.793702	896	283	760	255	281	477	457.267	-0.323834	0.380035	-0.852116	0.39415	0.745133
gg_15817	53	71	93	82	96	72	76.5317	0.174145	0.242596	0.717841	0.472855	NA	73	78	112	87	102	86	88.3522	0.0426714	0.22669	0.188237	0.850691	0.999979	58	166	8	75	70	100	82.7177	0.466975	0.595356	0.784363	0.432827	0.771309	72	169	27	82	77	105	91.2474	0.428558	0.507097	0.845121	0.398043	0.747572
gg_15816	2553	2829	3210	2692	3301	2881	2875.02	0.0109911	0.065649	0.167422	0.867038	0.999718	2292	2571	2896	2412	2957	2602	2590.65	0.00920242	0.0651384	0.141275	0.887653	0.999979	2251	3417	2190	1637	4359	3435	2836.31	0.676664	0.292952	2.30981	0.0208986	0.192789	2015	3205	1982	1487	4170	3233	2638.17	0.696957	0.304046	2.29227	0.02189	0.197373
gg_15815	85	77	122	55	98	69	82.6106	-0.379269	0.239388	-1.58433	0.11312	NA	88	79	128	54	103	70	85.1791	-0.396029	0.246303	-1.6079	0.107858	0.999979	33	14	25	4	7	7	13.0221	-1.22159	0.524568	-2.32876	0.0198717	NA	33	12	24	4	8	8	12.9504	-1.0344	0.53043	-1.95011	0.0511626	NA
gg_15814	214	223	294	238	287	242	246.163	0.0381361	0.142778	0.2671	0.789392	0.999718	175	249	265	212	255	254	231.62	0.0401762	0.153794	0.261234	0.793912	0.999979	158	99	217	62	139	105	121.152	-0.117308	0.312235	-0.375704	0.707137	0.909335	148	107	236	71	135	106	125.599	-0.130557	0.313371	-0.416622	0.676955	0.89442
gg_15813	142	173	197	90	182	147	152.029	-0.331099	0.193232	-1.71348	0.086625	0.999718	138	181	198	93	174	143	151.537	-0.365474	0.192322	-1.90032	0.0573915	0.999979	201	219	146	36	112	80	119.005	-0.815096	0.318792	-2.55683	0.0105632	0.133197	197	230	156	37	117	77	122.01	-0.845006	0.318256	-2.65512	0.00792811	0.112047
gg_15812	51	37	69	27	52	43	45.5105	-0.377637	0.307801	-1.22689	0.219865	NA	47	38	71	25	57	45	45.9832	-0.309759	0.318251	-0.973315	0.330397	0.999979	69	51	76	35	50	42	51.3677	-0.0748278	0.313108	-0.238984	0.811118	0.94746	68	42	77	34	43	33	47.0286	-0.189039	0.353009	-0.535508	0.592299	0.855923
gg_15811	242	174	323	180	334	200	236.809	-0.0926256	0.193268	-0.479259	0.631754	0.999718	225	192	319	164	278	208	226.457	-0.209915	0.174878	-1.20035	0.230004	0.999979	176	88	161	55	120	101	108.857	-0.103108	0.301454	-0.342035	0.732324	0.918365	164	83	158	82	118	94	111.944	0.0894911	0.301961	0.296366	0.76695	0.929436
gg_15810	93	98	105	101	87	92	95.6333	-0.102984	0.218786	-0.470707	0.63785	0.999718	89	91	118	101	93	94	96.9266	-0.063076	0.219698	-0.287103	0.774034	0.999979	60	32	60	28	24	40	39.0233	-0.115716	0.403975	-0.286443	0.774538	0.933145	66	33	54	22	27	46	39.0671	-0.124033	0.398143	-0.311528	0.7554	0.924553
gg_15809	185	169	226	127	217	208	185.272	-0.117024	0.174007	-0.672522	0.501251	0.999718	182	174	223	130	216	202	184.69	-0.11908	0.172509	-0.690283	0.490016	0.999979	98	117	106	72	148	72	99.5268	0.342881	0.303997	1.12791	0.259358	0.634388	98	116	104	72	146	72	98.8145	0.341578	0.303181	1.12664	0.259893	0.637291
gg_15808	10	16	8	10	8	13	10.8668	-0.135206	0.495882	-0.272658	0.785116	NA	10	16	8	10	8	14	11.0188	-0.0921624	0.493479	-0.186761	0.851848	0.999979	16	6	11	6	7	14	9.68813	0.219315	0.56818	0.385995	0.6995	NA	14	6	12	6	6	14	9.39955	0.203989	0.571892	0.356692	0.721322	NA
gg_15807	28	40	48	18	30	18	29.7729	-0.761693	0.355653	-2.14167	0.0322197	NA	28	41	48	18	26	18	29.3408	-0.833586	0.35975	-2.31713	0.0204969	0.999979	6	34	8	12	6	17	14.1801	0.0748246	0.627886	0.119169	0.905141	NA	6	32	8	12	6	17	13.8648	0.113679	0.619321	0.183555	0.854363	NA
gg_15806	61	70	81	59	54	49	61.9213	-0.389644	0.259694	-1.5004	0.133512	NA	87	73	99	78	71	71	79.4803	-0.244292	0.241938	-1.00973	0.312624	0.999979	123	104	120	63	103	63	91.5549	-0.0638012	0.271177	-0.235275	0.813995	0.94868	125	116	151	76	128	81	108.424	0.0602399	0.265451	0.226934	0.820475	0.948925
gg_15805	24	30	19	28	37	28	27.466	0.261664	0.365292	0.716315	0.473797	NA	28	27	17	29	40	30	28.3509	0.351801	0.370516	0.949492	0.342371	0.999979	67	45	36	11	18	30	31.2414	-0.722271	0.427076	-1.6912	0.0907983	0.401617	74	49	32	14	24	33	34.4987	-0.549166	0.423352	-1.29718	0.194568	0.564322
gg_15804	20	24	30	14	24	30	23.174	-0.143447	0.387314	-0.370363	0.711112	NA	20	28	38	18	20	32	25.5208	-0.271315	0.383368	-0.707716	0.479121	0.999979	32	45	46	32	54	47	42.5608	0.58819	0.342462	1.71754	0.0858814	0.391708	35	42	46	32	50	46	41.6658	0.539562	0.334189	1.61454	0.10641	0.43634
gg_15803	735	753	802	767	903	790	784.154	0.063458	0.0944613	0.671788	0.501719	0.999718	777	770	818	791	902	841	810.13	0.0650971	0.0956963	0.680246	0.496348	0.999979	571	228	484	232	404	311	353.425	0.1053	0.303794	0.346616	0.72888	0.917228	607	228	527	237	423	337	372.809	0.084193	0.31438	0.267807	0.788848	0.938083
gg_15802	38	16	48	31	40	29	33.1147	-0.050862	0.363433	-0.139949	0.8887	NA	37	16	39	31	41	31	32.1193	0.112099	0.364979	0.307138	0.758738	0.999979	36	34	48	9	21	26	26.4372	-0.523458	0.412575	-1.26876	0.204527	0.572337	45	32	54	18	29	29	32.3261	-0.238682	0.369583	-0.645814	0.5184	0.821687
gg_15801	16	13	22	22	16	4	15.4892	-0.217607	0.477737	-0.455495	0.648753	NA	16	14	24	18	16	4	15.2432	-0.391198	0.473128	-0.826834	0.408331	0.999979	0	2	0	0	0	0	0.2942	-0.255454	0.400362	-0.638056	0.523437	NA	0	2	0	0	0	0	0.294535	-0.22964	0.371791	-0.617658	0.536801	NA
gg_15800	16	29	26	13	34	26	23.3571	-0.0155761	0.396475	-0.0392866	0.968662	NA	14	28	23	16	30	26	22.3215	0.0906815	0.399562	0.226953	0.820461	0.999979	32	17	30	8	30	14	19.9419	-0.11813	0.463666	-0.254774	0.798897	0.942818	29	23	30	6	28	16	19.9731	-0.237736	0.456449	-0.520837	0.60248	0.860707
gg_15799	44	30	38	42	35	32	36.8802	-0.0645663	0.331308	-0.194883	0.845484	NA	46	34	41	42	40	36	39.804	-0.0617175	0.32062	-0.192494	0.847355	0.999979	43	18	36	28	42	15	29.7704	0.336362	0.459166	0.732549	0.463834	0.789428	43	23	25	28	31	17	27.7292	0.291698	0.442417	0.659329	0.509685	0.817635
gg_15798	2	0	1	6	6	7	3.62389	1.22378	0.584825	2.09257	0.0363879	NA	2	0	2	6	6	8	3.94427	1.08538	0.566007	1.9176	0.0551614	0.999979	4	2	10	2	2	4	3.71855	-0.26897	0.689382	-0.390161	0.696418	NA	4	4	10	2	2	4	4.0121	-0.396526	0.666412	-0.595017	0.551832	NA
gg_15797	0	0	0	2	2	2	0.982789	0.767173	0.489469	1.56736	0.117031	NA	0	0	0	0	2	2	0.616454	0.420863	0.383572	1.09722	0.272546	0.999979	15	8	5	3	6	0	5.48713	-0.716476	0.680738	-1.0525	0.292571	NA	17	10	5	4	6	0	6.31896	-0.710886	0.66683	-1.06607	0.286393	NA
gg_15796	0	10	8	11	14	9	8.43815	0.613038	0.548104	1.11847	0.263367	NA	0	11	9	12	14	9	8.9394	0.534047	0.538457	0.99181	0.32129	0.999979	3	21	15	2	1	9	7.82091	-0.77225	0.679628	-1.13628	0.255838	NA	3	25	17	2	2	12	9.37829	-0.662613	0.662788	-0.999736	0.317438	NA
gg_15795	6	6	13	9	12	23	11.1735	0.603787	0.49941	1.209	0.226663	NA	5	7	15	9	13	25	11.9407	0.586205	0.49509	1.18404	0.236398	0.999979	18	11	8	10	8	12	11.1555	0.238165	0.543634	0.438098	0.661315	NA	24	14	12	11	8	13	13.338	-0.0423093	0.521763	-0.0810891	0.935371	NA
gg_15794	6	15	13	10	14	6	10.4776	-0.158593	0.502582	-0.315556	0.752339	NA	6	16	12	12	13	8	11.0315	-0.0430424	0.492902	-0.0873243	0.930414	0.999979	19	9	14	5	11	5	9.57651	-0.392355	0.552666	-0.709932	0.477746	NA	18	8	12	6	12	6	9.65776	-0.114089	0.549165	-0.207751	0.835424	NA
gg_15793	56	47	69	60	58	77	60.5231	0.145103	0.266231	0.545027	0.585735	NA	54	46	82	56	58	82	62.0632	0.0843259	0.278453	0.302838	0.762014	0.999979	16	28	46	20	15	33	26.1233	0.150932	0.497538	0.303358	0.761617	0.928556	18	22	36	20	24	37	26.2774	0.559336	0.438532	1.27547	0.202142	0.574487
gg_15792	12	8	10	6	12	13	10.0176	-0.0133221	0.500963	-0.026593	0.978784	NA	12	10	10	6	12	14	10.5258	-0.0460064	0.493529	-0.0932193	0.925729	0.999979	6	6	17	2	11	2	6.50167	-0.367431	0.653881	-0.561923	0.574168	NA	6	6	18	2	11	2	6.64429	-0.393692	0.647756	-0.607779	0.543334	NA
gg_15791	54	48	58	54	99	49	59.1713	0.262939	0.282645	0.930283	0.352225	NA	58	58	71	59	102	53	65.6152	0.141728	0.271551	0.52192	0.601726	0.999979	18	35	16	18	9	10	17.703	-0.217381	0.548025	-0.396663	0.691616	0.902857	20	34	12	18	11	16	18.695	0.0321244	0.530849	0.0605152	0.951745	0.986991
gg_15790	36	34	49	57	65	54	48.452	0.502348	0.285065	1.76222	0.0780317	NA	37	39	54	43	65	63	49.1517	0.337211	0.288915	1.16716	0.243145	0.999979	102	92	105	46	91	64	78.8417	-0.0607452	0.263726	-0.230335	0.817832	0.950025	110	101	76	36	93	47	71.8206	-0.220571	0.328473	-0.671504	0.5019	0.813557
gg_15789	39	30	34	24	60	24	34.481	-0.00705536	0.35969	-0.0196151	0.98435	NA	41	32	34	24	60	22	34.8984	-0.0776957	0.36715	-0.211619	0.832405	0.999979	75	49	56	25	58	39	47.1534	-0.0547602	0.326807	-0.167561	0.866928	0.965356	74	50	58	26	58	40	47.9047	-0.0512802	0.320951	-0.159776	0.873058	0.96503
gg_15788	10	20	30	15	30	25	20.9282	0.16658	0.413759	0.402601	0.687242	NA	10	20	24	16	30	24	20.0607	0.290747	0.415239	0.700192	0.483807	0.999979	27	6	24	16	12	15	16.4837	0.194249	0.54307	0.357687	0.720578	0.914859	28	6	26	16	12	14	16.6831	0.100458	0.546476	0.183829	0.854148	0.95924
gg_15787	4	2	0	4	4	8	3.68064	0.650183	0.584821	1.11177	0.266239	NA	4	2	0	4	4	8	3.68594	0.612489	0.565282	1.08351	0.278582	0.999979	15	3	36	43	95	32	39.4469	1.77653	0.554037	3.20652	0.00134349	0.0344908	16	4	36	42	94	30	38.9114	1.6974	0.54009	3.14281	0.00167334	0.0406442
gg_15786	14	24	29	43	25	30	27.3978	0.489332	0.382979	1.2777	0.201356	NA	18	20	40	36	25	27	27.3599	0.166106	0.384263	0.432272	0.665544	0.999979	53	60	56	34	53	33	46.5393	0.0325429	0.332176	0.0979689	0.921957	0.980239	44	54	58	42	43	35	45.7692	0.176856	0.363984	0.48589	0.627045	0.872443
gg_15785	248	250	292	255	342	264	271.494	0.082152	0.137433	0.597761	0.55	0.999718	291	242	293	259	360	270	282.776	0.0621716	0.149032	0.41717	0.676554	0.999979	277	191	262	125	224	215	206.519	0.148502	0.224799	0.660599	0.508869	0.81622	289	174	280	127	213	206	205.035	0.0817848	0.245073	0.333716	0.738594	0.918898
gg_15784	54	53	56	42	59	55	52.5698	-0.10455	0.272322	-0.383919	0.701038	NA	53	55	60	45	63	59	55.1367	-0.0448825	0.270629	-0.165845	0.868279	0.999979	24	18	38	13	24	26	22.795	0.159609	0.432891	0.368706	0.712347	0.910862	22	23	39	14	26	28	24.3488	0.181078	0.422191	0.4289	0.667996	0.890847
gg_15783	20	28	20	31	28	37	27.1985	0.409667	0.366879	1.11663	0.264154	NA	23	29	20	30	30	36	27.8814	0.332946	0.366095	0.909451	0.363112	0.999979	12	5	10	10	10	9	9.52439	0.565883	0.555377	1.01892	0.308242	NA	12	5	10	10	10	10	9.70226	0.591166	0.550884	1.07312	0.283216	NA
gg_15782	49	37	48	34	32	55	42.2543	-0.170187	0.318598	-0.534174	0.593221	NA	45	42	54	34	44	57	45.3995	-0.0903306	0.301796	-0.29931	0.764704	0.999979	49	40	56	19	23	43	36.225	-0.205738	0.394719	-0.521227	0.602209	0.865282	60	40	52	17	20	53	37.9161	-0.19658	0.439464	-0.447316	0.654647	0.884342
gg_15781	30	43	36	51	51	44	42.1836	0.361051	0.306577	1.17769	0.238922	NA	25	46	34	51	50	34	39.7429	0.310509	0.33436	0.928666	0.353062	0.999979	46	67	41	18	36	37	38.4591	-0.250002	0.383297	-0.652241	0.514246	0.819768	45	67	42	18	35	46	39.9633	-0.144322	0.396557	-0.363937	0.715905	0.910459
gg_15780	63	69	46	83	87	73	70.0147	0.378929	0.263499	1.43807	0.150415	NA	62	70	46	84	88	76	70.8557	0.411177	0.26589	1.54642	0.122003	0.999979	91	35	85	39	29	50	52.3307	-0.189118	0.426806	-0.443102	0.657692	0.888575	93	36	84	40	30	50	53.0121	-0.186577	0.421911	-0.442218	0.658331	0.88596
gg_15779	76	53	47	55	67	54	58.6653	-0.0566522	0.285598	-0.198363	0.842761	NA	76	56	45	53	68	56	59.0293	-0.0554777	0.291162	-0.190539	0.848887	0.999979	103	34	83	21	28	21	42.987	-0.968243	0.420936	-2.30021	0.0214361	0.196051	104	34	82	20	29	18	42.3577	-1.02589	0.42791	-2.39743	0.0165104	0.169412
gg_15778	8	12	8	2	8	9	7.70648	-0.442601	0.538618	-0.821735	0.411228	NA	8	12	8	2	8	10	7.85743	-0.373984	0.53175	-0.703309	0.481863	0.999979	142	24	200	4	10	12	52.7942	-2.66043	0.552599	-4.8144	1.47644e-06	0.000167391	142	24	199	4	8	12	52.4723	-2.6955	0.552391	-4.87969	1.0625e-06	0.000130751
gg_15777	47	26	41	48	35	35	38.7731	0.0229978	0.337566	0.0681284	0.945683	NA	29	23	40	49	46	52	39.404	0.60202	0.322773	1.86515	0.0621608	0.999979	58	28	43	10	41	36	32.9165	-0.0909666	0.426621	-0.213226	0.831151	0.953757	75	37	56	18	56	45	44.2915	-0.0187558	0.37591	-0.0498945	0.960206	0.988956
gg_15776	167	242	201	209	210	303	219.966	0.202169	0.182536	1.10756	0.268054	0.999718	165	244	208	218	224	311	226.027	0.25299	0.178712	1.41563	0.156884	0.999979	613	294	424	85	270	136	267.222	-0.914993	0.32299	-2.83289	0.00461296	0.0790665	608	309	447	87	274	133	272.768	-0.945459	0.316996	-2.98256	0.0028585	0.0576566
gg_15775	59	59	65	58	55	60	59.0033	-0.106827	0.26144	-0.408609	0.682827	NA	58	58	61	52	48	58	55.6234	-0.179317	0.275286	-0.651383	0.514799	0.999979	65	68	66	27	52	35	48.8681	-0.280487	0.312768	-0.896789	0.369832	0.728136	65	72	68	24	54	32	48.6771	-0.387929	0.326927	-1.18659	0.235389	0.613181
gg_15774	221	250	276	244	308	261	256.632	0.083515	0.136892	0.610077	0.54181	0.999718	222	258	284	272	316	246	263.471	0.0982479	0.145042	0.677377	0.498167	0.999979	362	292	326	202	350	272	291.68	0.270369	0.191629	1.4109	0.158275	0.513819	349	300	324	216	380	258	296.736	0.321575	0.202779	1.58584	0.112775	0.446944
gg_15773	35	36	55	47	43	40	42.1792	0.0283596	0.306357	0.0925703	0.926245	NA	40	40	66	52	48	46	48.0918	-0.00622816	0.298812	-0.0208431	0.983371	0.999979	54	48	38	27	25	45	38.5287	0.034586	0.394082	0.0877636	0.930065	0.982112	56	47	42	28	24	46	39.4347	0.00165556	0.394684	0.00419465	0.996653	0.998617
gg_15772	72	107	63	85	73	107	84.4488	0.0843888	0.263444	0.320329	0.748719	NA	69	104	61	84	73	108	83.0453	0.136539	0.268104	0.509275	0.610559	0.999979	76	28	91	32	41	50	50.1303	-0.0807339	0.415982	-0.19408	0.846113	0.959118	74	32	91	33	41	49	50.5416	-0.10212	0.397818	-0.256702	0.797409	0.940488
gg_15771	189	187	188	130	174	156	169.293	-0.334858	0.167657	-1.99728	0.0457949	0.999718	175	182	188	151	167	165	170.203	-0.202144	0.167964	-1.20349	0.228785	0.999979	40	92	34	22	29	33	39.7163	-0.420034	0.45862	-0.915864	0.359738	0.721037	45	91	31	30	33	27	41.4905	-0.31142	0.462046	-0.674003	0.500309	0.81227
gg_15770	66	65	58	84	94	61	70.9704	0.280268	0.258395	1.08465	0.278077	NA	51	69	71	77	85	74	70.3512	0.267626	0.247791	1.08005	0.280122	0.999979	58	62	54	36	42	35	46.4235	-0.0619734	0.337374	-0.183693	0.854254	0.961835	67	62	57	34	57	43	51.2207	0.0411064	0.304471	0.135009	0.892605	0.970429
gg_15769	203	244	268	223	322	244	246.609	0.0995437	0.145537	0.683977	0.49399	0.999718	215	226	298	237	319	278	257.972	0.142469	0.141866	1.00425	0.315258	0.999979	218	438	277	79	377	268	258.292	0.0152254	0.399896	0.0380735	0.969629	0.99282	201	386	255	67	400	253	243.079	0.119697	0.41715	0.286941	0.774158	0.932337
gg_15768	47	28	19	54	36	37	37.4002	0.342088	0.370704	0.922806	0.356108	NA	39	30	20	39	34	26	31.6488	0.0949611	0.372824	0.254707	0.798949	0.999979	45	57	16	7	24	15	24.6207	-0.782514	0.512029	-1.52826	0.126448	0.466529	43	55	24	4	25	16	24.6701	-0.88057	0.500364	-1.75986	0.0784315	0.378887
gg_15767	209	242	309	236	265	296	255.758	0.0406798	0.145202	0.28016	0.779355	0.999718	219	252	306	233	266	284	256.676	-0.0130715	0.142642	-0.0916383	0.926985	0.999979	355	257	328	171	275	254	262.515	0.108205	0.205409	0.526776	0.598349	0.863361	342	252	327	182	257	255	260.307	0.130949	0.212896	0.615085	0.538499	0.830982
gg_15766	28	23	34	24	29	39	29.0796	0.0699394	0.353857	0.197649	0.84332	NA	28	28	36	24	29	42	30.7349	0.0135496	0.352186	0.0384727	0.969311	0.999979	39	39	45	29	68	23	39.3153	0.415707	0.397363	1.04617	0.295485	0.669641	38	44	46	32	65	32	42.0841	0.471269	0.357338	1.31883	0.187225	0.5545
gg_15765	20	6	17	31	21	34	21.4639	0.819526	0.428484	1.91262	0.0557969	NA	20	6	20	32	24	30	21.9556	0.735658	0.425707	1.72808	0.0839731	0.999979	52	51	56	29	23	42	40.7646	-0.161427	0.386843	-0.417293	0.676464	0.896813	49	41	45	22	13	40	33.6106	-0.229577	0.452489	-0.507363	0.6119	0.865893
gg_15764	1	2	4	4	2	6	3.11285	0.389973	0.584775	0.666877	0.504851	NA	2	2	4	4	2	6	3.30064	0.285991	0.565704	0.50555	0.613173	0.999979	11	3	13	2	2	4	5.15064	-0.797328	0.663779	-1.2012	0.229675	NA	13	4	15	2	2	4	5.82043	-0.972183	0.644464	-1.50851	0.131423	NA
gg_15763	8	2	2	4	3	8	4.56399	0.135979	0.580091	0.23441	0.814666	NA	8	2	2	4	4	8	4.72194	0.179779	0.563609	0.318978	0.749743	0.999979	3	5	7	0	6	2	3.33819	-0.321678	0.702427	-0.457953	0.646986	NA	4	6	8	0	6	2	3.74962	-0.478464	0.682915	-0.700621	0.48354	NA
gg_15762	43	31	52	41	35	34	39.0951	-0.197878	0.320715	-0.616991	0.537241	NA	45	29	47	39	38	37	38.9827	-0.102013	0.32521	-0.313684	0.753761	0.999979	29	8	37	18	12	6	17.6149	-0.274871	0.579365	-0.474434	0.63519	0.879752	42	6	36	14	12	10	18.5075	-0.455259	0.568865	-0.800295	0.42354	0.766439
gg_15761	9	2	10	7	16	17	9.85432	0.635976	0.520789	1.22118	0.222019	NA	7	2	10	6	13	19	9.19964	0.656942	0.525282	1.25065	0.211064	0.999979	9	6	15	3	7	9	7.57683	-0.115672	0.593555	-0.194881	0.845486	NA	10	6	17	4	4	10	7.95768	-0.240249	0.602368	-0.398841	0.69001	NA
gg_15760	277	284	285	256	286	297	278.766	-0.0519055	0.137843	-0.376556	0.706503	0.999718	239	297	284	272	306	314	282.603	0.0896192	0.138538	0.646893	0.517701	0.999979	264	262	269	165	312	256	248.365	0.383448	0.200449	1.91294	0.0557553	0.318498	290	281	277	191	290	270	261.672	0.342507	0.201123	1.70297	0.0885736	0.399567
gg_15759	12	14	12	14	3	13	11.4824	-0.257074	0.505423	-0.508631	0.611011	NA	11	16	9	16	8	7	11.3395	-0.163733	0.497467	-0.329134	0.742055	0.999979	30	24	25	12	28	12	20.468	-0.0940434	0.435329	-0.216029	0.828965	0.953002	32	22	20	20	31	15	22.9744	0.33162	0.435318	0.761789	0.446186	0.780822
gg_15758	24	23	21	15	35	21	22.7628	-0.00810596	0.39366	-0.0205913	0.983572	NA	26	28	19	19	34	25	24.9173	0.0278837	0.38405	0.0726044	0.942121	0.999979	19	16	12	14	12	17	15.1841	0.38986	0.487403	0.799871	0.423785	NA	19	14	12	9	8	20	13.4485	0.223789	0.525278	0.426039	0.670079	NA
gg_15757	37	36	34	23	45	35	34.4999	-0.107922	0.332742	-0.324342	0.745679	NA	30	36	30	25	46	34	32.9816	0.0675621	0.34218	0.197446	0.843479	0.999979	20	7	24	2	9	0	8.66925	-1.19444	0.66234	-1.80336	0.0713311	NA	18	6	22	2	10	0	8.17904	-0.965295	0.663309	-1.45527	0.145594	NA
gg_15756	40	40	23	45	55	33	39.2909	0.278717	0.339641	0.820622	0.411862	NA	38	48	32	48	51	52	44.6503	0.290609	0.308351	0.942462	0.345956	0.999979	43	51	40	29	48	28	38.7705	0.156604	0.358926	0.436311	0.662611	0.890722	48	53	43	26	34	28	37.114	-0.163691	0.35472	-0.461466	0.644465	0.880042
gg_15755	127	114	117	104	137	113	117.699	-0.0634657	0.198144	-0.320301	0.74874	0.999718	99	114	111	107	142	98	110.62	0.0597844	0.208619	0.286572	0.77444	0.999979	86	72	83	58	118	87	82.6916	0.612443	0.259129	2.36347	0.0181048	0.178758	71	76	95	56	119	95	84.0012	0.62213	0.276858	2.24711	0.024633	0.209372
gg_15754	16	26	20	19	26	33	22.9845	0.249029	0.389528	0.639309	0.522622	NA	16	28	20	22	26	32	23.7146	0.248502	0.388746	0.63924	0.522667	0.999979	28	10	6	2	4	0	6.98393	-1.49687	0.676666	-2.21213	0.0269576	NA	30	10	6	2	4	0	7.25543	-1.48622	0.667387	-2.22692	0.0259523	NA
gg_15753	2961	2853	4004	2617	3818	2950	3146.15	-0.102484	0.0884218	-1.15904	0.246442	0.999718	2912	2824	3987	2629	3921	3008	3158.94	-0.057919	0.0907442	-0.638267	0.5233	0.999979	1538	1301	1948	834	1225	1627	1362.91	0.155639	0.251795	0.618118	0.536498	0.831587	1529	1367	1949	860	1252	1591	1375.3	0.13789	0.236224	0.583727	0.559404	0.84162
gg_15752	90	64	96	65	106	54	78.0362	-0.191038	0.260303	-0.733906	0.463006	NA	93	71	99	69	98	49	79.066	-0.304876	0.262915	-1.1596	0.246213	0.999979	46	22	29	23	28	43	31.5025	0.469863	0.412395	1.13935	0.254556	0.629046	45	25	30	23	37	40	32.7551	0.487466	0.374549	1.30147	0.193096	0.561945
gg_15751	14	13	14	17	17	16	15.0771	0.208096	0.439894	0.47306	0.63617	NA	14	14	14	18	16	17	15.4572	0.206867	0.440001	0.470152	0.638246	0.999979	39	17	26	11	14	12	18.2783	-0.510391	0.464997	-1.09762	0.272369	0.647287	42	16	24	9	14	11	17.5305	-0.621523	0.482883	-1.28711	0.198057	0.568835
gg_15750	2	6	4	8	8	6	5.60355	0.539079	0.562762	0.957918	0.338104	NA	2	8	4	8	13	8	7.00439	0.652865	0.540614	1.20763	0.227188	0.999979	19	35	16	12	24	14	19.2565	-0.00284348	0.481677	-0.00590329	0.99529	0.998953	19	33	14	10	27	20	19.7278	0.202748	0.482395	0.420294	0.674271	0.893546
gg_15749	20	22	35	21	20	48	27.1493	0.16493	0.391259	0.421537	0.673363	NA	26	21	29	20	22	41	26.1977	0.0804076	0.384559	0.209091	0.834378	0.999979	97	89	92	36	76	36	65.7978	-0.385628	0.314159	-1.22749	0.219637	0.589847	95	83	115	40	66	49	69.6789	-0.377934	0.285438	-1.32405	0.185488	0.552179
gg_15748	73	88	64	79	103	80	80.5426	0.15992	0.240857	0.663961	0.506715	NA	75	83	70	83	109	94	84.8534	0.270901	0.231229	1.17157	0.24137	0.999979	70	65	87	26	79	68	61.869	0.104394	0.328768	0.317531	0.750841	0.924742	72	62	77	35	85	63	62.8036	0.266672	0.292771	0.910856	0.362372	0.722811
gg_15747	6	9	7	6	9	4	6.75935	-0.177011	0.544252	-0.325237	0.745002	NA	8	11	8	6	10	4	7.7623	-0.329216	0.526881	-0.62484	0.532076	0.999979	23	15	11	4	11	10	11.2303	-0.397473	0.532324	-0.746676	0.455259	NA	24	14	12	4	12	10	11.5012	-0.379198	0.528563	-0.717413	0.473119	NA
gg_15746	43	39	62	47	44	34	44.3925	-0.204111	0.304714	-0.669845	0.502957	NA	48	39	64	48	51	40	47.8419	-0.128087	0.298162	-0.429589	0.667495	0.999979	12	22	9	10	12	28	15.7382	0.598905	0.542984	1.10299	0.270033	0.644481	14	25	10	12	16	29	17.8834	0.598779	0.514162	1.16457	0.244192	0.62178
gg_15745	552	540	724	611	749	586	618.438	0.0674836	0.109233	0.617797	0.536709	0.999718	556	548	724	619	752	584	622.693	0.0699781	0.11119	0.629357	0.529115	0.999979	732	120	662	178	221	289	334.359	-0.474554	0.458818	-1.0343	0.300998	0.67525	736	120	667	180	225	292	337.354	-0.470812	0.456327	-1.03174	0.302193	0.67687
gg_15744	452	480	605	335	532	475	471.552	-0.236426	0.119956	-1.97094	0.0487303	0.999718	405	487	607	347	490	450	456.587	-0.246419	0.11921	-2.06711	0.0387242	0.999979	406	327	368	391	1031	695	543.424	1.38131	0.224752	6.14595	7.94881e-10	2.37038e-07	429	324	370	409	1030	733	557.45	1.39029	0.217985	6.37792	1.79511e-10	6.27719e-08
gg_15743	42	38	55	53	57	46	47.9357	0.170228	0.287325	0.592457	0.553544	NA	42	36	54	48	50	43	45.0632	0.0687229	0.300492	0.228701	0.819101	0.999979	27	20	18	8	18	13	16.1267	-0.205884	0.456418	-0.451086	0.651928	0.886467	26	18	13	8	16	10	14.185	-0.203123	0.491849	-0.412978	0.679623	NA
gg_15742	106	104	121	97	113	85	103.424	-0.195514	0.207445	-0.942486	0.345944	0.999718	96	116	124	101	115	91	106.126	-0.15081	0.208182	-0.724416	0.46881	0.999979	155	104	166	60	45	72	93.577	-0.60575	0.351689	-1.7224	0.0849963	0.389849	157	109	164	52	54	68	92.797	-0.697657	0.303156	-2.30132	0.0213738	0.195009
gg_15741	36	28	33	28	30	37	31.8151	-0.0657829	0.340277	-0.193322	0.846707	NA	31	27	32	26	30	34	29.7554	-0.0318577	0.349874	-0.0910546	0.927449	0.999979	25	18	25	17	21	15	19.7897	0.182202	0.430873	0.422868	0.672392	0.894825	21	18	23	17	16	13	17.8686	0.13053	0.458347	0.284783	0.77581	0.932715
gg_15740	569	654	763	586	712	733	660.36	-0.00157075	0.0984884	-0.0159486	0.987275	0.999718	589	692	789	611	701	733	677.694	-0.0431489	0.0987148	-0.437107	0.662034	0.999979	558	454	457	236	381	332	382.905	-0.097022	0.191908	-0.505565	0.613162	0.870151	585	453	462	240	390	326	388.223	-0.121642	0.19367	-0.628091	0.529944	0.826412
gg_15739	33	43	62	40	44	74	48.3573	0.161248	0.309201	0.521497	0.60202	NA	34	45	60	40	44	74	48.609	0.153001	0.310952	0.492042	0.62269	0.999979	49	49	38	29	46	31	39.2249	0.156759	0.347317	0.451343	0.651742	0.886465	48	49	40	30	46	31	39.63	0.156223	0.345829	0.451734	0.651461	0.882983
gg_15738	30	45	35	20	39	19	30.9135	-0.495982	0.359351	-1.38022	0.16752	NA	32	40	33	20	35	19	29.5232	-0.49134	0.361855	-1.35784	0.174516	0.999979	30	26	27	16	45	10	24.3707	0.21392	0.476758	0.448698	0.653649	0.887231	18	24	23	12	43	8	20.2726	0.316204	0.521206	0.606678	0.544064	0.833413
gg_15737	31	30	26	28	43	24	30.0411	0.0620375	0.354436	0.175032	0.861055	NA	30	29	24	22	41	24	28.0029	0.00528177	0.369441	0.0142966	0.988593	0.999979	56	27	33	29	68	57	44.4578	0.850798	0.363729	2.3391	0.0193302	0.184701	56	26	34	25	67	57	43.1655	0.779801	0.378643	2.05946	0.03945	0.267017
gg_15736	134	118	146	135	147	147	136.604	0.0707552	0.182707	0.38726	0.698563	0.999718	137	105	135	113	135	121	123.439	-0.0660038	0.200933	-0.328486	0.742544	0.999979	89	53	82	28	105	54	63.8177	0.1817	0.359696	0.505149	0.613454	0.87038	74	49	83	40	78	50	59.8115	0.208622	0.314646	0.663035	0.507308	0.816448
gg_15735	287	286	418	291	368	284	317.276	-0.0987069	0.139306	-0.708561	0.478597	0.999718	328	313	437	292	383	274	333.318	-0.208763	0.141026	-1.48032	0.138789	0.999979	295	391	304	167	306	284	280.72	0.107543	0.24992	0.430308	0.666971	0.892983	301	434	337	199	330	301	307.629	0.127472	0.254872	0.500142	0.616975	0.86851
gg_15734	0	0	0	0	0	0	0	NA	NA	NA	NA	NA	0	0	1	0	0	1	0.309872	0.00447041	0.288868	0.0154756	0.987653	0.999979	12	39	15	0	0	1	9.42422	-2.97147	0.681647	-4.35924	1.30512e-05	NA	12	40	16	0	0	0	9.53454	-3.20223	0.676567	-4.73305	2.2117e-06	NA
gg_15733	12	9	6	6	6	2	6.94545	-0.667168	0.550999	-1.21083	0.225959	NA	12	10	6	8	6	2	7.48588	-0.546848	0.539605	-1.01342	0.310858	0.999979	4	2	13	9	2	13	7.69696	0.674286	0.671323	1.00441	0.315179	NA	4	2	16	10	2	12	8.16159	0.520465	0.665779	0.781738	0.434368	NA
gg_15732	2	9	11	10	19	8	9.47703	0.524795	0.524015	1.00149	0.316591	NA	2	8	8	10	19	8	8.86184	0.697649	0.523871	1.33172	0.182952	0.999979	8	20	14	4	3	6	8.47366	-0.873821	0.604491	-1.44555	0.148304	NA	7	23	14	2	2	4	7.72114	-1.36503	0.630593	-2.16467	0.0304128	NA
gg_15731	11	12	19	18	12	24	15.826	0.292705	0.446586	0.655427	0.512193	NA	12	12	26	18	18	25	18.1252	0.23478	0.429723	0.546352	0.584824	0.999979	28	33	36	9	31	16	23.3767	-0.30078	0.428337	-0.702202	0.482553	0.799738	24	34	37	12	27	15	23.1715	-0.296293	0.427244	-0.693498	0.487997	0.804738
gg_15730	11	12	8	7	2	2	7.16719	-0.981422	0.55355	-1.77296	0.0762357	NA	10	12	8	6	2	4	7.11424	-0.854918	0.540588	-1.58146	0.113773	0.999979	21	9	14	7	14	4	10.6534	-0.230663	0.559797	-0.412047	0.680305	NA	23	12	16	8	14	4	11.8975	-0.355005	0.541638	-0.655429	0.512192	NA
gg_15729	10	10	13	8	12	29	13.3676	0.410993	0.482602	0.851619	0.394426	NA	14	8	14	8	9	31	13.7999	0.278033	0.490801	0.566489	0.571061	0.999979	21	33	36	11	13	11	19.3204	-0.721515	0.461323	-1.56401	0.117814	0.454436	28	24	36	15	14	11	20.1391	-0.490444	0.451811	-1.08551	0.277697	0.654699
gg_15728	44	43	55	39	56	65	49.479	0.122007	0.284804	0.428388	0.668368	NA	47	47	53	53	52	62	51.9553	0.146788	0.281051	0.522283	0.601473	0.999979	48	50	48	28	51	31	41.062	0.0996509	0.335074	0.2974	0.766161	0.930689	50	47	58	28	55	42	44.8496	0.182644	0.316315	0.577412	0.563661	0.843387
gg_15727	117	126	168	104	134	85	120.619	-0.366064	0.204298	-1.79182	0.0731618	0.999718	124	106	149	102	124	127	120.613	-0.129275	0.198398	-0.651594	0.514663	0.999979	60	121	76	38	62	111	76.0334	0.182495	0.413324	0.44153	0.658829	0.889071	56	115	58	44	55	81	67.1774	0.144843	0.403755	0.35874	0.71979	0.912133
gg_15726	302	275	371	291	376	327	319.178	0.030951	0.12924	0.239484	0.81073	0.999718	321	303	387	311	374	377	341.501	0.039643	0.126704	0.312879	0.754372	0.999979	293	215	324	109	190	181	204.307	-0.259138	0.231265	-1.12052	0.262491	0.637485	302	196	331	104	174	178	199.203	-0.323932	0.252591	-1.28243	0.19969	0.571329
gg_15725	161	179	216	163	217	198	186.108	0.0188728	0.156623	0.120498	0.904089	0.999718	152	166	213	161	191	194	177.049	0.014605	0.165038	0.0884948	0.929483	0.999979	236	158	197	89	115	114	142.439	-0.322336	0.252844	-1.27484	0.202365	0.570236	237	174	194	94	112	120	146.543	-0.322488	0.253868	-1.2703	0.203978	0.57679
gg_15724	41	50	61	55	63	49	52.44	0.10226	0.275492	0.371192	0.710495	NA	58	47	64	60	49	71	57.9157	0.0653526	0.281659	0.232028	0.816517	0.999979	86	60	75	31	49	33	51.801	-0.406841	0.313742	-1.29674	0.194722	0.561587	83	54	68	32	51	36	50.7704	-0.237837	0.317376	-0.749386	0.453625	0.785468
gg_15723	56	97	53	57	65	68	65.7511	-0.155881	0.280598	-0.555531	0.578532	NA	51	94	72	50	86	76	70.2194	-0.072267	0.268349	-0.269303	0.787697	0.999979	62	93	43	53	111	67	71.2944	0.649865	0.369687	1.75788	0.078768	0.37483	69	97	52	59	133	55	76.7622	0.595697	0.380068	1.56734	0.117034	0.454622
gg_15722	155	118	161	135	149	151	143.626	-0.0329962	0.185937	-0.177459	0.859148	0.999718	147	116	145	99	154	136	131.273	-0.113124	0.198967	-0.568556	0.569658	0.999979	86	51	90	43	75	60	64.7664	0.174431	0.306113	0.569825	0.568796	0.848495	85	57	112	32	70	62	65.0228	-0.121567	0.328252	-0.370347	0.711124	0.90873
gg_15721	1057	916	1244	906	1264	1021	1052.92	-0.0532281	0.0982827	-0.541581	0.588107	0.999718	1050	915	1235	905	1256	1020	1049.55	-0.0452059	0.0989617	-0.456802	0.647813	0.999979	706	509	726	324	493	615	539.205	0.0968113	0.238313	0.406235	0.68457	0.900106	698	510	722	322	497	618	538.145	0.0994473	0.233396	0.426089	0.670043	0.891742
gg_15720	38	27	34	47	50	51	40.8442	0.498559	0.309959	1.60847	0.107733	NA	38	27	34	48	52	52	41.5435	0.533414	0.313391	1.70207	0.0887419	0.999979	74	18	55	12	13	39	31.8372	-0.523265	0.526409	-0.994027	0.32021	0.691409	74	18	55	12	13	38	31.6451	-0.544934	0.522789	-1.04236	0.297245	0.672481
gg_15719	93	128	113	95	116	128	110.915	-0.0186084	0.205602	-0.090507	0.927884	0.999718	94	122	135	88	120	125	112.205	-0.103453	0.204127	-0.506809	0.612289	0.999979	114	165	123	63	116	68	102.718	-0.191652	0.310015	-0.618203	0.536441	0.83156	113	185	130	65	114	68	106.721	-0.279054	0.326554	-0.854539	0.392806	0.744549
gg_15718	60	63	78	82	99	67	73.8467	0.25872	0.242812	1.06552	0.286643	NA	64	66	78	68	92	72	72.342	0.117257	0.241707	0.485122	0.62759	0.999979	46	34	53	38	49	43	43.7632	0.494915	0.33624	1.47191	0.141045	0.488127	44	44	58	41	52	39	46.1581	0.378993	0.339928	1.11492	0.264884	0.64204
gg_15717	2	2	5	0	0	0	1.45577	-1.04266	0.530354	-1.96598	0.049301	NA	2	2	4	1	0	0	1.49053	-0.693333	0.508928	-1.36234	0.173091	0.999979	0	1	5	2	7	3	2.99085	0.771468	0.711588	1.08415	0.278299	NA	0	4	8	2	10	6	4.84696	0.580454	0.683781	0.848888	0.395943	NA
gg_15716	44	57	42	42	73	64	52.8432	0.246224	0.285834	0.861422	0.389005	NA	35	66	40	44	58	67	51.0434	0.202203	0.306394	0.659944	0.509289	0.999979	48	47	58	31	55	51	47.0958	0.340052	0.312923	1.0867	0.277171	0.652955	51	53	58	35	72	59	53.5367	0.504089	0.300995	1.67474	0.093985	0.412259
gg_15715	12	12	9	10	10	17	11.6321	0.089396	0.483182	0.185015	0.853217	NA	12	12	10	10	12	14	11.6023	0.0286218	0.477565	0.0599327	0.952209	0.999979	10	41	17	6	2	8	12.9751	-1.11836	0.62156	-1.79927	0.0719758	NA	10	39	16	6	0	10	12.6091	-0.925304	0.659171	-1.40374	0.160396	NA
gg_15714	20	13	14	17	13	14	15.2646	-0.109146	0.44799	-0.243634	0.807514	NA	16	12	14	16	12	14	14.045	-0.0194281	0.456648	-0.042545	0.966064	0.999979	7	8	16	12	23	18	14.3492	1.10241	0.499716	2.20607	0.0273788	NA	6	6	14	10	26	18	13.5693	1.27494	0.519985	2.45189	0.0142109	NA
gg_15713	45	52	53	43	44	45	46.668	-0.203563	0.286449	-0.710644	0.477305	NA	40	51	46	44	43	49	45.2203	-0.0348384	0.298548	-0.116693	0.907103	0.999979	21	40	32	10	12	30	22.9319	-0.279085	0.497125	-0.561398	0.574526	0.851355	20	32	28	14	13	33	22.874	0.100588	0.482386	0.208522	0.834821	0.952828
gg_15712	2	8	2	2	2	0	2.69941	-0.671869	0.578625	-1.16115	0.245582	NA	2	8	2	2	3	0	2.83553	-0.5252	0.556667	-0.943473	0.345439	0.999979	4	0	0	1	5	0	1.55367	0.315724	0.655826	0.481414	0.630222	NA	4	0	0	2	9	1	2.6336	0.823078	0.684246	1.2029	0.229016	NA
gg_15711	6	8	8	6	7	9	7.2409	-0.02532	0.53387	-0.0474274	0.962173	NA	6	8	8	6	6	7	6.7737	-0.156303	0.534183	-0.292602	0.769827	0.999979	6	4	6	3	4	6	4.69395	0.174685	0.641967	0.272109	0.785538	NA	6	4	6	4	4	6	4.9618	0.259507	0.630023	0.411901	0.680412	NA
gg_15710	49	50	72	38	71	70	56.9677	0.020606	0.27664	0.0744867	0.940623	NA	54	53	74	45	79	68	60.8913	0.0427976	0.267747	0.159843	0.873004	0.999979	50	34	48	18	39	33	34.7544	-0.0396929	0.35071	-0.113179	0.909889	0.977406	54	40	54	20	43	36	38.6581	-0.0737269	0.336425	-0.219148	0.826535	0.950862
gg_15709	2	5	10	11	11	9	7.80221	0.610901	0.53747	1.13662	0.255695	NA	2	6	10	10	12	10	8.10574	0.569615	0.52725	1.08035	0.279987	0.999979	5	0	9	4	2	4	3.96499	0.105754	0.706262	0.149738	0.880972	NA	6	0	10	4	2	4	4.22187	-0.00678486	0.690549	-0.00982531	0.992161	NA
gg_15708	88	91	129	115	113	120	107.994	0.150135	0.206047	0.728645	0.466219	0.999718	89	84	126	118	119	102	105.21	0.159501	0.217095	0.734708	0.462517	0.999979	189	161	139	95	127	101	130.336	-0.0438107	0.264413	-0.16569	0.868401	0.965867	202	170	140	91	144	131	140.532	0.0368705	0.249393	0.147841	0.882468	0.96758
gg_15707	95	76	164	58	127	141	106.895	-0.0740727	0.26289	-0.281763	0.778125	0.999718	95	80	162	61	124	142	107.658	-0.0734422	0.258857	-0.283717	0.776627	0.999979	86	415	120	126	298	204	206.145	0.375784	0.484426	0.775729	0.437909	0.774254	88	412	118	128	291	204	205.044	0.369374	0.478894	0.771307	0.440525	0.778391
gg_15706	82	90	135	90	101	95	97.2576	-0.119124	0.216011	-0.55147	0.581311	0.999718	71	89	125	87	91	91	90.9639	-0.0908935	0.228909	-0.397072	0.691314	0.999979	96	109	93	59	88	64	82.0796	0.0320909	0.284409	0.112834	0.910162	0.97752	79	100	94	52	83	58	74.9269	0.0151425	0.295128	0.0513082	0.95908	0.988708
gg_15705	58	73	74	68	66	84	69.8645	0.0558916	0.247452	0.225869	0.821304	NA	41	69	70	62	61	77	62.5166	0.128164	0.271959	0.471264	0.637453	0.999979	90	55	79	24	54	39	52.0817	-0.404728	0.320139	-1.26422	0.206149	0.574217	92	47	74	14	46	39	46.5649	-0.579271	0.376863	-1.53709	0.124272	0.466258
gg_15704	704	791	863	664	855	828	774.165	-0.0461912	0.0909597	-0.507821	0.611579	0.999718	700	798	859	674	852	832	776.402	-0.0324037	0.0906348	-0.35752	0.720703	0.999979	801	1217	889	588	1081	800	874.154	0.250629	0.259731	0.964958	0.334566	0.701448	800	1222	892	586	1091	810	877.751	0.248795	0.258135	0.963815	0.335139	0.70402
gg_15703	86	100	80	88	84	158	98.6838	0.253184	0.253715	0.997907	0.318324	0.999718	88	99	80	87	84	160	99.049	0.255246	0.258126	0.988842	0.32274	0.999979	58	22	43	35	36	66	43.6598	0.669069	0.422165	1.58485	0.113	0.445641	59	22	44	36	36	68	44.4955	0.664661	0.425267	1.56293	0.11807	0.456312
gg_15702	179	163	220	175	202	203	188.043	0.0119703	0.159178	0.0752007	0.940055	0.999718	182	172	220	170	214	205	191.466	0.00481177	0.158907	0.0302805	0.975843	0.999979	158	103	150	67	126	82	107.989	-0.0526935	0.265507	-0.198464	0.842682	0.957735	151	93	160	68	113	86	105.965	-0.0617664	0.276696	-0.223228	0.823358	0.950163
gg_15701	128	124	189	160	154	183	154.336	0.149244	0.185358	0.805163	0.420726	0.999718	130	121	190	148	157	176	151.619	0.104243	0.188037	0.554376	0.579322	0.999979	165	74	192	124	98	144	132.896	0.367194	0.384145	0.955873	0.339136	0.704678	162	74	184	126	100	134	130.353	0.373935	0.377443	0.990707	0.321829	0.694291
gg_15700	988	1067	1501	1041	1331	1137	1157.79	-0.0464698	0.09598	-0.484161	0.628271	0.999718	1048	1096	1435	1011	1404	1236	1185.84	-0.0025836	0.0875222	-0.0295194	0.97645	0.999979	1268	1101	1010	703	999	946	978.244	0.189729	0.198388	0.956353	0.338894	0.704525	1362	1071	1005	707	1039	926	988.368	0.170689	0.198492	0.859927	0.389829	0.74235
gg_15699	117	105	139	126	119	88	114.989	-0.135118	0.214274	-0.630586	0.528311	0.999718	113	113	153	118	138	114	123.318	-0.0570347	0.195242	-0.292122	0.770193	0.999979	80	50	71	26	44	42	48.5796	-0.294661	0.3199	-0.921104	0.356996	0.71906	65	55	73	30	52	55	52.4003	0.0190279	0.307796	0.0618197	0.950706	0.986864
gg_15698	326	380	381	342	370	361	356.98	-0.0529561	0.124346	-0.425875	0.670199	0.999718	344	389	428	368	366	394	378.486	-0.0637094	0.125718	-0.506764	0.61232	0.999979	379	255	315	137	152	180	221.514	-0.423127	0.261171	-1.62012	0.105207	0.431638	350	251	330	133	143	187	218.033	-0.421668	0.264229	-1.59584	0.110524	0.442979
gg_15697	798	889	1025	769	967	839	869.973	-0.110121	0.0869432	-1.26658	0.205304	0.999718	843	857	1042	785	1048	849	892.377	-0.0650508	0.0910208	-0.71468	0.474807	0.999979	644	525	625	352	532	522	516.725	0.184634	0.186676	0.989059	0.322634	0.69296	638	527	627	386	581	528	534.257	0.26785	0.178758	1.49839	0.134032	0.482002
gg_15696	36	44	53	45	47	44	44.2992	0.00666593	0.293421	0.022718	0.981875	NA	34	42	49	44	42	44	42.0935	0.0366044	0.305979	0.11963	0.904776	0.999979	96	63	63	29	37	45	51.7666	-0.420468	0.336244	-1.25048	0.211123	0.580551	99	63	57	30	37	46	51.8156	-0.37742	0.350578	-1.07657	0.281674	0.659193
gg_15695	27	40	41	38	48	37	37.9167	0.142697	0.31551	0.452274	0.651072	NA	22	38	36	38	38	32	33.6393	0.139183	0.341637	0.407401	0.683713	0.999979	51	33	34	21	56	34	36.5211	0.37209	0.366049	1.0165	0.309389	0.68158	45	32	31	20	54	35	34.8147	0.454576	0.367907	1.23557	0.216618	0.591824
gg_15694	196	182	220	177	256	208	203.567	0.053979	0.155017	0.348214	0.72768	0.999718	206	185	217	169	260	206	204.427	0.0171235	0.162462	0.1054	0.916059	0.999979	194	134	237	53	187	126	142.382	-0.160339	0.322347	-0.497411	0.618899	0.873041	191	135	226	55	189	121	140.676	-0.137169	0.313265	-0.437868	0.661482	0.887487
gg_15693	438	435	563	458	586	519	492.606	0.0859338	0.107312	0.800786	0.423256	0.999718	490	474	548	468	566	520	505.983	0.00568309	0.107262	0.0529835	0.957745	0.999979	517	373	436	247	387	423	383.873	0.203859	0.214515	0.950329	0.341945	0.706793	458	390	429	247	436	422	385.14	0.296818	0.186431	1.59211	0.11136	0.443894
gg_15692	796	752	865	746	873	836	803.624	-0.014217	0.0932358	-0.152484	0.878805	0.999718	718	666	749	688	801	755	723.593	0.0377337	0.100161	0.376729	0.706375	0.999979	162	118	176	81	93	138	123.268	0.0167777	0.299279	0.0560602	0.955294	0.989472	152	99	165	83	80	125	113.798	0.0465903	0.324126	0.143741	0.885705	0.968519
gg_15691	582	637	642	518	713	641	614.713	-0.0377217	0.102556	-0.367817	0.71301	0.999718	618	622	685	489	652	626	608.707	-0.161143	0.101808	-1.58282	0.113463	0.999979	530	684	488	442	623	655	570.925	0.525947	0.253979	2.07083	0.0383748	0.264363	513	689	513	422	645	678	574.508	0.517037	0.247642	2.08784	0.0368126	0.257755
gg_15690	41	34	45	49	26	29	37.5359	-0.190352	0.345422	-0.55107	0.581586	NA	32	28	46	40	32	29	34.2856	-0.066719	0.343698	-0.194121	0.846081	0.999979	99	62	86	39	53	40	59.2984	-0.32796	0.31338	-1.04653	0.295318	0.669437	88	58	88	42	57	38	58.6567	-0.205164	0.324371	-0.632497	0.527062	0.825233
gg_15689	47	65	43	51	52	70	54.4191	0.105674	0.289203	0.365397	0.714815	NA	40	58	32	46	44	57	46.105	0.125579	0.318744	0.39398	0.693596	0.999979	106	79	81	45	82	50	70.008	-0.0618835	0.292166	-0.211809	0.832256	0.954025	89	57	78	36	74	43	59.243	-0.038205	0.313103	-0.122021	0.902883	0.973549
gg_15688	83	75	59	61	93	92	76.5339	0.10958	0.25328	0.432644	0.665273	NA	72	84	69	54	98	90	76.6999	0.0463429	0.251785	0.184057	0.853969	0.999979	64	72	56	39	73	59	58.9948	0.322358	0.302543	1.0655	0.286652	0.661316	72	59	60	52	74	56	61.7412	0.44678	0.29492	1.51492	0.129793	0.475319
gg_15687	20	35	31	19	16	15	22.5453	-0.696537	0.39493	-1.7637	0.0777828	NA	20	32	25	19	15	19	21.6131	-0.474975	0.401967	-1.18163	0.237354	0.999979	10	14	1	6	14	10	9.12223	0.530053	0.632512	0.838013	0.402024	NA	8	14	1	6	6	10	7.62125	0.308842	0.647548	0.476941	0.633404	NA
gg_15686	14	11	13	13	17	18	14.1703	0.237074	0.449459	0.527466	0.59787	NA	16	12	14	14	18	20	15.5254	0.214113	0.440493	0.486075	0.626914	0.999979	11	2	17	4	5	4	6.53922	-0.43673	0.649919	-0.671976	0.501599	NA	14	2	20	2	4	4	6.62385	-0.869192	0.653391	-1.33028	0.183426	NA
gg_15685	85	71	106	92	107	94	91.3143	0.125121	0.219061	0.571172	0.567883	0.999718	84	57	100	100	108	90	88.9523	0.269391	0.24073	1.11906	0.263115	0.999979	99	26	103	19	18	34	44.265	-0.937554	0.482288	-1.94397	0.0518987	0.306333	87	26	94	18	22	36	42.2896	-0.765758	0.462409	-1.65602	0.097718	0.420468
gg_15684	22	32	32	18	22	18	23.7302	-0.529887	0.378103	-1.40144	0.161084	NA	18	28	30	18	24	17	22.1461	-0.33499	0.393274	-0.851799	0.394326	0.999979	29	19	29	6	23	16	18.4684	-0.268094	0.456155	-0.587725	0.556717	0.841363	31	20	22	6	21	20	18.383	-0.144439	0.461435	-0.313023	0.754264	0.924102
gg_15683	58	93	104	49	89	77	76.5671	-0.272464	0.251411	-1.08374	0.27848	NA	49	86	115	59	93	72	76.9976	-0.16669	0.263552	-0.632476	0.527076	0.999979	22	56	74	22	42	48	42.2016	0.0438879	0.450969	0.097319	0.922473	0.980239	22	71	78	30	50	44	47.592	0.0263542	0.451273	0.0583996	0.95343	0.987423
gg_15682	18	9	19	16	9	24	15.7829	0.0587711	0.460733	0.12756	0.898497	NA	20	8	16	18	15	22	16.4978	0.232157	0.448613	0.5175	0.604807	0.999979	47	54	39	21	46	34	38.2152	0.0182663	0.353052	0.0517383	0.958737	0.989946	40	58	37	26	67	26	40.7836	0.248306	0.40938	0.606542	0.544155	0.833413
gg_15681	28	30	15	39	35	51	33.0026	0.643164	0.362586	1.77382	0.0760922	NA	24	32	17	41	42	43	33.0518	0.663104	0.353964	1.87337	0.0610178	0.999979	41	86	53	27	48	30	45.2041	-0.259808	0.402414	-0.645623	0.518523	0.822146	37	89	72	22	50	39	48.2657	-0.339217	0.40819	-0.831025	0.405959	0.753883
gg_15680	257	309	487	303	381	325	336.709	-0.0780769	0.152022	-0.513588	0.60754	0.999718	275	311	476	316	384	321	341.164	-0.0702699	0.146571	-0.479426	0.631636	0.999979	306	313	318	208	298	381	300.482	0.439361	0.24278	1.80971	0.0703408	0.355295	285	316	308	211	292	372	294.857	0.455402	0.244975	1.85897	0.0630308	0.336934
gg_15679	43	31	28	48	36	40	37.9039	0.220658	0.337014	0.654743	0.512633	NA	44	32	30	46	34	40	37.9382	0.131894	0.340277	0.387608	0.698306	0.999979	152	305	197	174	295	418	260.944	0.86294	0.354917	2.43139	0.0150412	0.161422	151	308	200	178	298	428	264.617	0.867767	0.354439	2.44828	0.0143539	0.156903
gg_15678	127	117	134	110	131	133	124.164	-0.0547901	0.188653	-0.290428	0.771489	0.999718	110	104	124	92	112	120	109.208	-0.0922484	0.203625	-0.45303	0.650527	0.999979	54	38	25	28	46	49	39.6071	0.553013	0.379792	1.45609	0.145367	0.495563	56	28	20	26	44	48	36.6565	0.636003	0.420277	1.51329	0.130205	0.475945
gg_15677	1393	1382	1725	1395	1747	1570	1515.17	0.0299981	0.0753742	0.397988	0.690639	0.999718	1401	1360	1762	1405	1759	1611	1529.82	0.0478125	0.0785676	0.608552	0.542821	0.999979	3100	2202	2566	1774	2408	2029	2289.27	0.218492	0.204821	1.06675	0.286086	0.660881	3151	2226	2523	1786	2292	1964	2266.31	0.173802	0.214293	0.811049	0.417338	0.762521
gg_15676	50	70	100	69	82	83	74.1574	0.0666774	0.247717	0.269168	0.787801	NA	46	74	104	80	84	82	76.9072	0.124408	0.257682	0.482794	0.629242	0.999979	119	265	68	160	280	237	194.055	0.949742	0.429718	2.21015	0.0270947	0.223267	139	315	78	184	320	269	223.699	0.89716	0.430889	2.08212	0.0373319	0.259844
gg_15675	65	80	108	74	104	78	83.1861	-0.0128986	0.230688	-0.0559137	0.955411	NA	64	84	114	76	107	78	85.4419	-0.0265316	0.236599	-0.112138	0.910714	0.999979	78	41	52	15	59	44	44.1898	-0.0664894	0.39216	-0.169547	0.865367	0.965138	79	45	48	16	61	46	45.3391	-0.0266328	0.388996	-0.0684656	0.945415	0.985428
gg_15674	196	254	295	236	290	236	247.447	0.00270463	0.147023	0.018396	0.985323	0.999718	192	268	307	243	295	227	251.584	-0.0238503	0.156073	-0.152815	0.878544	0.999979	220	420	133	122	234	174	209.064	-0.0675988	0.398314	-0.169712	0.865236	0.965138	247	409	127	133	239	194	217.525	0.00716603	0.390939	0.0183303	0.985375	0.995824
gg_15673	224	218	274	188	272	229	230.674	-0.096013	0.145994	-0.657649	0.510764	0.999718	191	212	251	182	253	216	214.292	-0.0392656	0.15079	-0.2604	0.794555	0.999979	105	61	76	97	159	74	97.1149	0.939188	0.33405	2.81152	0.00493085	0.0829763	98	55	70	88	130	69	86.6566	0.864104	0.333626	2.59004	0.00959661	0.124798
gg_15672	335	360	417	302	389	344	353.323	-0.140085	0.118911	-1.17807	0.238768	0.999718	328	361	423	307	397	351	356.51	-0.105978	0.120483	-0.879609	0.379071	0.999979	200	136	203	151	199	210	183.164	0.596405	0.248633	2.39874	0.0164516	0.169239	200	138	204	149	204	210	183.668	0.584016	0.240613	2.4272	0.0152159	0.161715
gg_15671	114	115	113	92	124	113	110.767	-0.101057	0.199491	-0.506571	0.612456	0.999718	116	117	114	94	124	114	112.202	-0.102535	0.20226	-0.506948	0.612191	0.999979	49	130	40	34	114	147	84.8609	0.720039	0.487905	1.47578	0.140004	0.486586	51	133	40	36	122	156	88.8667	0.755861	0.485079	1.55822	0.11918	0.457872
gg_15670	421	427	545	373	523	442	448.198	-0.0962052	0.113082	-0.850758	0.394904	0.999718	438	448	551	372	571	427	460.604	-0.106242	0.120684	-0.880333	0.378679	0.999979	200	224	178	77	154	158	156.011	-0.13126	0.264325	-0.496585	0.619482	0.873042	199	222	169	83	148	180	159.127	-0.0256954	0.279546	-0.0919183	0.926763	0.980746
gg_15669	25	37	42	39	46	38	37.2331	0.198302	0.318131	0.623334	0.533065	NA	18	39	47	30	40	28	32.9007	-0.0857114	0.356969	-0.240109	0.810246	0.999979	28	13	21	20	27	22	21.9563	0.645164	0.428808	1.50455	0.132439	0.47599	25	14	14	16	25	18	18.6471	0.609165	0.448305	1.35882	0.174204	0.536555
gg_15668	30	30	33	40	28	63	37.1236	0.422242	0.346046	1.22019	0.222393	NA	31	31	34	38	28	64	37.451	0.369503	0.350118	1.05537	0.291257	0.999979	89	61	102	59	44	63	68.3297	0.0177408	0.367021	0.0483373	0.961447	0.990468	92	60	105	61	48	69	71.199	0.072115	0.3618	0.199323	0.84201	0.95561
gg_15667	58	67	90	70	83	89	74.9061	0.136733	0.236809	0.577398	0.563671	NA	58	52	81	62	78	84	68.0561	0.19229	0.254517	0.75551	0.449943	0.999979	59	79	82	27	60	77	60.8832	0.0557703	0.35528	0.156976	0.875264	0.967825	58	66	59	28	64	66	54.625	0.251562	0.32483	0.774443	0.438669	0.777249
gg_15666	18	14	24	23	22	28	21.2341	0.311666	0.396484	0.786076	0.431823	NA	16	16	26	22	22	30	21.6696	0.288076	0.398416	0.723054	0.469647	0.999979	17	5	8	14	8	2	9.37532	0.287112	0.644847	0.44524	0.656146	NA	19	6	8	14	8	4	10.1483	0.258955	0.612765	0.422601	0.672586	NA
gg_15665	323	663	867	674	594	580	606.615	0.00811251	0.331773	0.024452	0.980492	0.999718	362	642	834	615	666	557	601.57	0.00363563	0.265881	0.0136739	0.98909	0.999979	37	757	1006	243	264	267	405.297	-0.413211	0.691888	-0.597223	0.550359	0.838733	28	736	934	258	270	241	391.798	-0.345722	0.683518	-0.505798	0.612998	0.86642
gg_15664	129	111	183	127	154	116	134.623	-0.114577	0.196607	-0.582771	0.560048	0.999718	127	110	182	125	171	112	135.595	-0.0620423	0.206368	-0.30064	0.763689	0.999979	109	97	97	41	105	53	78.1663	-0.118732	0.301251	-0.394129	0.693486	0.903182	113	88	108	48	105	64	82.7756	-0.0119424	0.274232	-0.0435485	0.965264	0.990209
gg_15663	25	41	19	26	24	21	26.1256	-0.266634	0.388976	-0.685477	0.493043	NA	30	38	21	28	26	22	27.6409	-0.23286	0.378432	-0.615328	0.538338	0.999979	27	29	33	13	15	9	19.5816	-0.628813	0.448241	-1.40285	0.160662	0.516335	26	30	37	13	17	9	20.4518	-0.626458	0.450204	-1.3915	0.164074	0.5238
gg_15662	16	20	12	19	13	18	16.4401	0.0192523	0.440789	0.0436769	0.965162	NA	17	22	12	22	13	22	18.1576	0.109721	0.437224	0.250949	0.801854	0.999979	63	49	69	31	63	29	47.8877	-0.0406107	0.346632	-0.117158	0.906735	0.976882	70	52	70	30	65	36	50.7082	-0.0473972	0.323434	-0.146544	0.883492	0.967871
gg_15661	24	22	14	16	21	21	19.659	-0.0975797	0.413621	-0.235916	0.813498	NA	17	20	13	10	32	24	18.8905	0.261503	0.434258	0.602183	0.547052	0.999979	34	22	10	5	19	7	14.477	-0.518923	0.553233	-0.937983	0.348253	NA	33	22	9	8	19	10	15.6036	-0.248325	0.52973	-0.468777	0.639229	NA
gg_15660	9	6	4	6	11	4	6.64237	0.0401593	0.551749	0.0727854	0.941977	NA	10	6	4	6	10	4	6.68481	-0.0508947	0.543621	-0.0936218	0.92541	0.999979	8	2	4	6	0	0	3.47377	-0.123123	0.710002	-0.173412	0.862327	NA	8	3	4	6	0	0	3.62175	-0.171981	0.689835	-0.249308	0.803123	NA
gg_15659	14	6	8	10	10	16	10.6606	0.231133	0.501272	0.461093	0.644732	NA	14	6	8	10	10	18	10.999	0.283521	0.498376	0.56889	0.569431	0.999979	28	22	16	8	23	16	17.6154	-0.00810638	0.458806	-0.0176684	0.985903	0.99663	28	22	16	8	24	16	17.7729	0.00902571	0.461128	0.0195731	0.984384	0.995602
gg_15658	15	6	12	3	7	19	10.1919	-0.182848	0.527384	-0.346708	0.728811	NA	15	6	12	3	8	20	10.5146	-0.111905	0.520471	-0.215007	0.829762	0.999979	14	15	12	4	8	13	10.3127	-0.175486	0.542123	-0.323701	0.746164	NA	14	14	12	4	8	13	10.1594	-0.149179	0.541648	-0.275417	0.782996	NA
gg_15657	0	4	2	4	3	11	3.92131	0.779108	0.584752	1.33237	0.182737	NA	0	4	2	4	4	13	4.38799	0.873998	0.566003	1.54416	0.12255	0.999979	4	5	2	0	0	1	1.69351	-1.09344	0.705331	-1.55025	0.12108	NA	4	6	2	0	0	2	2.02711	-0.841653	0.686771	-1.22552	0.220378	NA
gg_15656	7	5	6	7	10	22	9.31707	0.7644	0.522807	1.46211	0.143712	NA	7	5	6	6	10	22	9.14366	0.705801	0.521785	1.35266	0.176163	0.999979	20	14	19	2	4	4	9.01216	-1.49373	0.572003	-2.6114	0.0090173	NA	20	14	19	2	4	4	9.02429	-1.47512	0.569176	-2.59167	0.00955102	NA
gg_15655	12	3	8	0	3	2	4.67022	-1.20633	0.582447	-2.07113	0.0383463	NA	9	4	10	0	2	4	4.76869	-1.03203	0.564871	-1.82702	0.0676966	0.999979	4	4	2	6	13	8	6.49353	1.44091	0.615867	2.33964	0.0193022	NA	4	8	2	6	12	8	6.92043	0.996383	0.615538	1.61872	0.105508	NA
gg_15654	60	69	84	44	57	58	61.1436	-0.433442	0.255718	-1.695	0.090075	NA	52	65	82	38	55	54	56.6644	-0.436651	0.272877	-1.60017	0.10956	0.999979	57	123	102	44	116	71	81.9067	0.150538	0.372509	0.404119	0.686125	0.900641	51	127	98	46	115	76	82.5114	0.205949	0.387412	0.531602	0.595002	0.857586
gg_15653	11	10	20	12	20	14	14.1152	0.110985	0.454866	0.243994	0.807235	NA	11	10	20	10	20	14	13.7635	0.0554543	0.461575	0.120141	0.904371	0.999979	25	16	25	9	31	12	18.3013	0.109102	0.471224	0.23153	0.816903	0.949925	26	16	24	9	31	12	18.3095	0.103127	0.473332	0.217874	0.827527	0.950862
gg_15652	69	116	92	73	114	103	92.994	0.0172986	0.232348	0.0744514	0.940651	0.999718	76	122	100	78	112	99	96.4561	-0.078388	0.226441	-0.346175	0.729211	0.999979	100	66	103	40	62	74	70.2438	-0.0703818	0.304861	-0.230865	0.817419	0.950025	98	68	104	38	61	74	69.6953	-0.111125	0.304646	-0.364767	0.715285	0.910096
gg_15651	67	85	120	78	120	88	90.9012	0.0396825	0.228236	0.173866	0.861971	0.999718	70	81	140	60	107	88	88.5826	-0.204293	0.249462	-0.818938	0.412822	0.999979	71	125	96	63	72	95	86.0377	0.183028	0.350032	0.522891	0.60105	0.864758	108	109	96	64	69	92	87.5832	0.0722535	0.30098	0.240061	0.810283	0.945067
gg_15650	543	653	728	608	757	656	648.584	0.03615	0.0985713	0.366739	0.713813	0.999718	530	643	675	608	678	593	615.091	-0.00163437	0.105364	-0.0155116	0.987624	0.999979	695	687	642	360	1144	664	672.448	0.523567	0.264199	1.98171	0.0475114	0.294234	611	613	570	322	1033	548	592.306	0.500225	0.272357	1.83665	0.0662612	0.34639
gg_15649	2796	2952	3610	2815	3595	3245	3124.61	0.00920984	0.0641252	0.143623	0.885798	0.999718	2781	2950	3617	2848	3565	3297	3134.61	0.0255426	0.0634895	0.402311	0.687455	0.999979	1930	1550	2097	1079	1789	1783	1651.96	0.262887	0.187369	1.40305	0.160603	0.516335	1950	1565	1989	1050	1881	1793	1649.88	0.287044	0.172554	1.66351	0.0962114	0.417079
gg_15648	232	239	346	251	302	314	276.085	0.057153	0.142416	0.401311	0.688191	0.999718	232	243	341	250	312	320	278.504	0.0860389	0.142751	0.60272	0.546695	0.999979	384	79	250	72	41	43	127.331	-1.27361	0.487172	-2.6143	0.00894097	0.12054	368	85	251	72	42	42	126.445	-1.26831	0.474609	-2.67232	0.00753299	0.108459
gg_15647	893	771	971	801	958	909	874.817	-0.021242	0.0966901	-0.219691	0.826111	0.999718	852	852	983	839	989	865	888.128	-0.0278149	0.0898298	-0.30964	0.756835	0.999979	732	289	669	310	250	413	423.684	-0.152389	0.368506	-0.413532	0.679217	0.898354	725	281	691	291	251	426	421.772	-0.182471	0.367486	-0.496539	0.619514	0.870129
gg_15646	381	381	441	341	481	458	407.928	0.0445606	0.11756	0.379046	0.704654	0.999718	383	381	443	340	486	464	410.378	0.0555271	0.119906	0.463088	0.643301	0.999979	589	562	537	254	515	410	453.398	-0.0174728	0.191251	-0.0913607	0.927206	0.98145	587	562	544	248	514	412	452.63	-0.037026	0.190149	-0.19472	0.845612	0.956425
gg_15645	23	13	13	4	5	11	11.6151	-1.02624	0.502152	-2.04368	0.0409848	NA	20	12	14	5	6	12	11.5426	-0.784561	0.493489	-1.58983	0.111874	0.999979	13	9	12	9	15	17	12.4921	0.687186	0.493528	1.39239	0.163803	NA	10	8	7	6	12	12	9.08441	0.620969	0.542762	1.14409	0.252586	NA
gg_15644	206	194	256	174	232	233	212.728	-0.075225	0.152145	-0.494429	0.621003	0.999718	213	214	238	195	226	259	222.011	-0.00146262	0.153801	-0.00950988	0.992412	0.999979	278	194	231	106	272	136	190.539	0.0321139	0.273259	0.117522	0.906446	0.976765	305	203	219	121	234	146	193.839	-0.0232345	0.248608	-0.0934584	0.925539	0.980362
gg_15643	815	726	564	465	653	221	575.237	-0.616039	0.410898	-1.49925	0.133809	0.999718	716	699	496	420	583	168	515.209	-0.623937	0.439801	-1.41868	0.155992	0.999979	1	5	6	13	5	23	10.2499	1.68426	0.641665	2.62483	0.00866925	NA	0	4	0	3	2	20	5.40617	1.38792	0.693964	1.99999	0.0455012	NA
gg_15642	192	212	234	202	226	242	215.657	0.035334	0.14872	0.237588	0.812201	0.999718	195	214	222	194	249	242	216.804	0.0806541	0.149685	0.538825	0.590008	0.999979	241	225	266	87	179	141	176.387	-0.334828	0.219092	-1.52826	0.126449	0.466529	227	241	269	85	192	161	182.561	-0.260822	0.236066	-1.10487	0.269218	0.646555
gg_15641	38	49	47	25	42	40	39.5758	-0.345166	0.311636	-1.10759	0.268038	NA	40	53	45	23	40	40	39.6496	-0.428999	0.320645	-1.33793	0.18092	0.999979	9	10	14	4	6	2	6.84894	-0.699376	0.609064	-1.14828	0.250853	NA	11	10	15	4	7	3	7.58316	-0.648672	0.583046	-1.11256	0.265898	NA
gg_15640	38	43	28	28	47	31	35.5614	-0.0978008	0.337913	-0.289426	0.772255	NA	33	40	18	36	37	29	32.3085	0.100906	0.36913	0.273361	0.784575	0.999979	19	19	29	11	27	39	23.4586	0.611351	0.453454	1.34821	0.177591	0.539376	20	18	31	12	22	42	23.721	0.556677	0.469907	1.18466	0.236154	0.61418
gg_15639	74	118	87	86	127	114	99.5744	0.171969	0.225528	0.762521	0.445749	0.999718	82	130	90	88	132	116	104.946	0.103316	0.227655	0.453826	0.649954	0.999979	59	71	83	26	57	63	56.4966	-0.0503595	0.335018	-0.150319	0.880513	0.969302	62	74	84	26	59	68	58.6656	-0.041432	0.337301	-0.122834	0.902238	0.973453
gg_15638	26	18	37	22	28	35	27.1494	0.0357704	0.369065	0.0969216	0.922789	NA	27	21	38	22	30	34	28.1645	-0.0252318	0.364117	-0.0692958	0.944754	0.999979	21	31	33	12	16	22	21.4142	-0.212549	0.440967	-0.482006	0.629802	0.876987	20	36	21	10	14	22	19.5757	-0.209345	0.479909	-0.436218	0.662679	0.887912
gg_15637	74	89	111	54	126	73	85.608	-0.160599	0.251042	-0.63973	0.522348	NA	75	92	113	62	125	73	87.9553	-0.142177	0.245009	-0.580294	0.561716	0.999979	17	88	32	44	57	44	48.312	0.497032	0.511914	0.970927	0.331585	0.699282	20	91	34	44	56	49	50.13	0.45798	0.495678	0.923947	0.355514	0.717693
gg_15636	32	44	57	54	38	40	43.8454	-0.0115044	0.314196	-0.0366152	0.970792	NA	43	45	58	56	48	41	48.2295	-0.0195335	0.297638	-0.0656283	0.947674	0.999979	29	31	37	15	42	10	25.5602	-0.0571725	0.468137	-0.122128	0.902798	0.975337	33	39	36	17	49	13	29.3241	0.00327282	0.451337	0.0072514	0.994214	0.99824
gg_15635	127	186	170	143	138	181	156.137	-0.0909585	0.190776	-0.476781	0.633518	0.999718	128	172	159	129	145	176	149.955	-0.0574022	0.187257	-0.306542	0.759192	0.999979	171	163	187	66	138	82	124.923	-0.350734	0.252761	-1.38761	0.165255	0.522721	190	147	195	65	134	79	124.662	-0.416588	0.2568	-1.62223	0.104754	0.433068
gg_15634	16	22	21	38	35	18	24.869	0.526637	0.392892	1.34041	0.180111	NA	16	21	21	39	36	18	25.0574	0.572959	0.39683	1.44384	0.148784	0.999979	18	20	26	11	24	14	17.9675	0.102175	0.444871	0.229674	0.818345	0.950025	18	20	26	10	25	14	17.8532	0.0847123	0.451013	0.187827	0.851013	0.958237
gg_15633	123	115	139	166	158	194	147.863	0.417172	0.184186	2.26494	0.0235162	0.999718	126	121	138	166	150	180	146.015	0.331792	0.189592	1.75003	0.0801125	0.999979	254	52	220	63	51	112	114.814	-0.515769	0.476018	-1.08351	0.278583	0.65413	249	58	219	63	45	112	114.002	-0.549779	0.471018	-1.16721	0.243124	0.621249
gg_15632	301	293	340	286	288	326	303.358	-0.084957	0.135901	-0.625137	0.531881	0.999718	283	301	319	277	275	303	291.192	-0.104055	0.139442	-0.746221	0.455534	0.999979	260	293	246	123	238	165	209.568	-0.0988319	0.235528	-0.419618	0.674764	0.895944	274	288	252	130	227	163	211.261	-0.133597	0.224573	-0.594894	0.551914	0.838215
gg_15631	1293	1283	1512	1336	1572	1586	1413.92	0.0992602	0.0780446	1.27184	0.20343	0.999718	1280	1332	1452	1278	1553	1523	1388.31	0.0647307	0.0766346	0.844667	0.398297	0.999979	1048	678	830	659	897	893	826.726	0.487787	0.217048	2.24737	0.0246164	0.211479	1069	689	835	667	941	877	837.176	0.477608	0.209972	2.27462	0.0229285	0.201799
gg_15630	158	171	222	138	201	161	172.21	-0.173782	0.166586	-1.0432	0.296857	0.999718	157	167	201	136	208	197	174.728	0.00494329	0.169387	0.0291833	0.976718	0.999979	114	51	76	39	80	79	69.6996	0.223812	0.337804	0.66255	0.507619	0.815424	118	55	75	50	78	83	74.0604	0.288614	0.327234	0.881981	0.377787	0.734461
gg_15629	386	538	463	453	538	495	473.952	0.0594219	0.125023	0.475289	0.634581	0.999718	436	516	497	430	526	501	479.531	-0.0266728	0.111372	-0.239493	0.810723	0.999979	450	572	490	170	464	340	387.202	-0.172725	0.262776	-0.65731	0.510981	0.81757	438	532	526	185	475	337	389.813	-0.12191	0.244321	-0.498974	0.617797	0.868784
gg_15628	350	373	446	354	420	373	381.398	-0.0604475	0.116508	-0.518829	0.60388	0.999718	366	377	465	367	434	397	396.421	-0.0394646	0.116732	-0.33808	0.735303	0.999979	307	313	382	140	329	220	265.329	-0.0533095	0.23268	-0.229111	0.818783	0.950194	316	332	407	153	356	236	283.293	-0.0221212	0.23432	-0.0944057	0.924787	0.980001
gg_15627	256	293	332	264	284	243	276.02	-0.182106	0.138831	-1.31171	0.189618	0.999718	250	296	331	283	296	250	281.805	-0.100519	0.143475	-0.700604	0.48355	0.999979	198	247	171	150	204	106	176.168	0.121841	0.328765	0.370601	0.710934	0.910344	193	269	181	156	214	99	181.995	0.0813699	0.35084	0.231929	0.816593	0.947435
gg_15626	32	39	51	30	33	33	35.8273	-0.339579	0.320957	-1.05802	0.290045	NA	32	39	52	28	32	28	34.6725	-0.453553	0.331502	-1.36818	0.171257	0.999979	54	38	49	12	33	29	32.6758	-0.406057	0.37007	-1.09724	0.272535	0.647463	51	36	48	13	31	26	31.2849	-0.417452	0.367725	-1.13523	0.25628	0.63411
gg_15625	19	13	20	18	23	23	19.079	0.22159	0.408727	0.542146	0.587718	NA	22	15	23	20	28	26	22.0353	0.225235	0.393621	0.572214	0.567177	0.999979	73	123	83	37	73	78	74.188	-0.0814299	0.34679	-0.234811	0.814356	0.94883	86	129	92	42	84	84	82.0615	-0.0651815	0.320505	-0.203371	0.838845	0.954297
gg_15624	56	52	79	47	79	74	63.1131	0.052797	0.260852	0.202402	0.839602	NA	54	56	78	48	80	74	63.6604	0.0636078	0.262373	0.242432	0.808445	0.999979	65	9	46	17	9	12	23.9041	-0.761681	0.57382	-1.32739	0.184381	0.547094	68	9	44	16	10	12	23.9251	-0.782848	0.566727	-1.38135	0.167172	0.52777
gg_15623	100	100	114	83	124	108	103.328	-0.0403785	0.204038	-0.197897	0.843126	0.999718	96	90	113	76	119	116	100.058	0.014493	0.216061	0.0670783	0.946519	0.999979	200	154	166	72	44	71	109.583	-0.778872	0.363306	-2.14384	0.0320455	0.242078	198	156	155	69	39	67	105.872	-0.83245	0.375706	-2.2157	0.0267122	0.218754
gg_15622	2361	2513	3194	1991	2995	2692	2579.11	-0.112291	0.0832758	-1.34842	0.177523	0.999718	2387	2607	3243	2051	3045	2831	2649.31	-0.090513	0.0815447	-1.10998	0.267007	0.999979	829	795	571	583	269	621	613.609	0.0777894	0.401782	0.193611	0.84648	0.959118	862	835	600	630	273	662	647.948	0.0936177	0.406353	0.230385	0.817793	0.947779
gg_15621	284	260	282	216	303	328	275.614	-0.0143987	0.148561	-0.0969214	0.922789	0.999718	288	272	290	220	324	334	284.564	-0.000255758	0.147831	-0.00173008	0.99862	0.999979	297	135	324	126	185	147	190.582	-0.147172	0.318648	-0.461864	0.644179	0.883043	301	140	326	130	184	151	193.803	-0.149631	0.313593	-0.477151	0.633255	0.875045
gg_15620	869	1049	1065	861	1111	975	976.314	-0.0574234	0.0885011	-0.648844	0.516439	0.999718	854	1046	1039	850	1094	955	961.717	-0.0537207	0.0890763	-0.603086	0.546451	0.999979	1030	1122	937	527	1164	917	913.58	0.232686	0.214163	1.08649	0.277262	0.653033	1034	1101	923	527	1162	915	908.218	0.238938	0.209536	1.14032	0.254153	0.632106
gg_15619	422	485	484	455	513	508	473.344	0.0478466	0.111355	0.429676	0.667431	0.999718	424	480	482	454	517	509	473.355	0.0622471	0.111122	0.560171	0.575363	0.999979	361	160	310	133	236	197	219.645	-0.0121529	0.290921	-0.0417741	0.966679	0.991929	362	160	311	133	232	198	219.479	-0.0281677	0.290586	-0.0969343	0.922779	0.979131
gg_15618	88	107	120	116	144	74	106.807	0.0510097	0.231658	0.220194	0.82572	0.999718	94	107	126	118	151	81	111.405	0.0681756	0.226809	0.300586	0.76373	0.999979	69	69	71	34	57	76	60.4932	0.182038	0.318997	0.570659	0.568231	0.847976	66	69	75	34	69	78	62.8216	0.263424	0.308896	0.852792	0.393775	0.74506
gg_15617	35	31	20	19	16	26	24.7232	-0.478383	0.394736	-1.21191	0.225549	NA	36	34	20	14	12	26	23.901	-0.711165	0.414142	-1.7172	0.085943	0.999979	43	28	40	13	26	22	26.5094	-0.318008	0.38431	-0.82748	0.407965	0.754608	44	26	39	12	26	20	25.5763	-0.366388	0.397251	-0.922308	0.356368	0.718513
gg_15616	80	77	88	85	86	90	83.7086	0.055612	0.224408	0.247816	0.804276	NA	89	85	88	99	89	99	91.2545	0.0998374	0.227911	0.438055	0.661347	0.999979	138	65	104	44	89	68	79.2047	-0.082261	0.314921	-0.261212	0.793929	0.94062	133	66	100	54	86	66	80.0853	0.00432681	0.308181	0.0140398	0.988798	0.996692
gg_15615	15	21	16	16	7	9	14.1484	-0.565242	0.468681	-1.20603	0.227807	NA	16	20	16	16	6	9	14.0095	-0.575023	0.472774	-1.21627	0.22388	0.999979	27	20	16	6	15	22	16.5293	-0.049333	0.489327	-0.100818	0.919695	0.980011	27	22	17	6	16	24	17.4702	-0.0369115	0.487042	-0.075787	0.939589	0.984513
gg_15614	12	8	19	6	30	15	14.3436	0.249994	0.480875	0.519872	0.603152	NA	16	13	23	6	32	17	17.1616	0.00748454	0.45812	0.0163375	0.986965	0.999979	15	0	14	7	6	9	8.2612	0.159924	0.675135	0.236877	0.812752	NA	14	4	14	10	6	14	10.4567	0.406881	0.583811	0.696939	0.485841	NA
gg_15613	8	5	8	8	17	18	10.3782	0.735924	0.501528	1.46736	0.142277	NA	7	8	8	10	15	18	10.7899	0.644758	0.489421	1.31739	0.187708	0.999979	4	12	4	10	16	32	13.9542	1.59339	0.577054	2.76124	0.00575823	NA	4	9	4	10	14	33	13.3437	1.73819	0.572478	3.03625	0.00239542	NA
gg_15612	10	11	2	2	7	16	7.9768	0.00284905	0.558429	0.00510191	0.995929	NA	10	11	2	2	9	16	8.26577	0.0729807	0.546247	0.133604	0.893716	0.999979	6	5	5	1	7	11	5.55811	0.493159	0.65005	0.758648	0.448063	NA	6	5	5	1	7	12	5.73384	0.524074	0.644107	0.813644	0.415849	NA
gg_15611	262	278	295	306	309	266	284.108	0.0453239	0.142893	0.317187	0.751101	0.999718	248	245	285	284	298	268	269.274	0.0997577	0.14268	0.69917	0.484446	0.999979	299	172	255	138	176	180	195.213	0.0143577	0.262877	0.0546175	0.956443	0.989589	303	173	282	129	168	182	196.076	-0.0993161	0.266433	-0.372762	0.709326	0.90809
gg_15610	12	24	20	14	11	16	16.0542	-0.388312	0.442115	-0.878306	0.379778	NA	12	24	20	14	12	16	16.1899	-0.348825	0.441256	-0.790529	0.429219	0.999979	4	20	4	0	12	6	6.94812	-0.221398	0.694351	-0.318856	0.749835	NA	5	21	4	0	14	6	7.53625	-0.19309	0.680259	-0.283848	0.776527	NA
gg_15609	1512	1495	2062	1552	2003	1852	1718.44	0.0599417	0.0824928	0.726629	0.467453	0.999718	1468	1501	2079	1539	2037	1828	1714.16	0.0706755	0.0848263	0.833178	0.404744	0.999979	1743	735	1310	874	1230	1322	1176.59	0.406269	0.289092	1.40533	0.159924	0.515709	1766	742	1335	891	1266	1369	1202.01	0.416031	0.287231	1.44842	0.1475	0.502654
gg_15608	167	180	150	162	187	208	174.501	0.11358	0.177038	0.641557	0.521161	0.999718	170	175	149	157	183	199	171.174	0.0805318	0.180199	0.446905	0.654944	0.999979	262	201	262	81	131	104	159.061	-0.646168	0.225678	-2.86323	0.00419348	0.0746831	275	188	255	76	139	108	158.585	-0.616142	0.231434	-2.66228	0.00776138	0.110709
gg_15607	70	85	90	67	98	98	83.2966	0.0568318	0.226052	0.25141	0.801497	NA	76	92	99	70	96	105	88.3415	-0.012836	0.225446	-0.0569357	0.954596	0.999979	110	80	143	54	78	52	81.038	-0.285009	0.314331	-0.906716	0.364557	0.72396	117	85	148	58	87	52	85.8408	-0.267408	0.315872	-0.846572	0.397234	0.746966
gg_15606	125	188	177	129	195	199	165.898	0.0491338	0.183817	0.267297	0.78924	0.999718	126	197	175	138	191	203	169.014	0.0587315	0.185127	0.31725	0.751054	0.999979	226	165	226	96	206	142	167.197	0.0309306	0.23355	0.132437	0.894639	0.972777	218	170	228	107	198	146	169.685	0.0624518	0.220917	0.282694	0.777411	0.933425
gg_15605	799	1359	1488	784	1270	1076	1105.33	-0.245768	0.225405	-1.09034	0.275564	0.999718	797	1344	1516	789	1299	1080	1112.26	-0.225524	0.224746	-1.00346	0.315638	0.999979	550	1345	618	477	806	596	714.662	0.0614956	0.366991	0.167567	0.866924	0.965356	573	1332	619	473	814	609	718.181	0.0606862	0.356963	0.170007	0.865004	0.962561
gg_15604	132	153	189	132	154	217	160.336	0.0526258	0.190093	0.276842	0.781901	0.999718	124	136	143	102	112	154	127.335	-0.157875	0.202481	-0.779706	0.435564	0.999979	320	162	241	90	154	112	165.427	-0.460603	0.276716	-1.66453	0.0960061	0.412697	254	153	225	84	151	87	146.949	-0.426633	0.275794	-1.54693	0.121881	0.462572
gg_15603	623	671	787	668	844	710	707.649	0.0578059	0.0938877	0.615693	0.538097	0.999718	640	655	782	627	809	700	693.446	0.00747552	0.094421	0.0791723	0.936896	0.999979	514	468	427	264	379	341	384.419	0.0236566	0.207061	0.114249	0.90904	0.977316	503	460	434	268	374	345	383.735	0.0359886	0.202955	0.177323	0.859254	0.960834
gg_15602	519	529	644	445	687	480	541.967	-0.113536	0.118526	-0.957899	0.338114	0.999718	507	509	626	421	669	472	525.633	-0.111677	0.121699	-0.917645	0.358805	0.999979	345	197	307	195	341	407	294.866	0.65574	0.268725	2.44019	0.0146794	0.159364	337	197	303	186	334	405	289.109	0.635496	0.268174	2.36972	0.0178017	0.176409
gg_15601	0	0	0	0	0	0	0	NA	NA	NA	NA	NA	0	0	0	0	0	0	0	NA	NA	NA	NA	NA	2	0	2	18	76	22	21.2622	3.851	0.600219	6.41598	1.39919e-10	5.11869e-08	2	0	2	18	75	23	21.2839	3.79139	0.591674	6.4079	1.4754e-10	5.31717e-08
gg_15600	2	10	2	0	2	4	3.31467	-0.5977	0.58305	-1.02513	0.305303	NA	2	10	2	0	2	4	3.29704	-0.554597	0.560696	-0.989123	0.322603	0.999979	2	0	5	2	0	0	1.45809	-0.262784	0.656183	-0.400474	0.688808	NA	2	0	6	2	1	1	1.93089	-0.135381	0.685306	-0.197549	0.843398	NA
gg_15599	5	16	10	9	1	20	10.15	-0.0352565	0.546314	-0.0645353	0.948544	NA	6	16	10	10	2	20	10.6533	-5.59601e-05	0.526922	-0.000106202	0.999915	0.99998	7	29	10	10	11	16	13.8764	0.154414	0.577553	0.267359	0.789193	NA	8	27	10	12	12	20	15.1314	0.383639	0.557259	0.68844	0.491176	NA
gg_15598	7	10	26	21	27	31	19.6844	0.735203	0.430787	1.70665	0.0878872	NA	8	12	28	18	28	32	20.2907	0.57537	0.428823	1.34174	0.179679	0.999979	30	12	20	8	14	12	14.7905	-0.281801	0.490112	-0.574972	0.56531	NA	32	12	20	8	16	12	15.3604	-0.261	0.491912	-0.530582	0.595708	NA
gg_15597	9	14	24	8	22	13	14.4334	-0.132848	0.464409	-0.286058	0.774833	NA	10	14	26	8	22	13	14.9229	-0.19619	0.461828	-0.424812	0.670974	0.999979	20	24	13	6	6	4	11.0924	-1.03814	0.553277	-1.87635	0.0606071	NA	20	24	10	6	6	4	10.7058	-0.94425	0.568312	-1.6615	0.0966135	NA
gg_15596	18	7	10	10	12	18	12.4789	0.0994198	0.485226	0.204894	0.837655	NA	18	7	10	10	12	17	12.3406	0.0709757	0.485351	0.146236	0.883735	0.999979	27	18	17	2	21	20	15.8313	-0.088379	0.544068	-0.162441	0.870958	0.966763	27	16	18	2	21	20	15.6679	-0.0717136	0.545628	-0.131433	0.895433	NA
gg_15595	4	4	4	6	14	2	5.50767	0.488812	0.570524	0.856778	0.391568	NA	4	4	3	6	14	2	5.36461	0.527526	0.559902	0.942175	0.346103	0.999979	13	6	8	3	7	8	6.97716	-0.0547445	0.594958	-0.0920141	0.926687	NA	14	5	6	3	10	8	7.1568	0.17487	0.602121	0.290424	0.771492	NA
gg_15594	4	6	4	2	4	2	3.63709	-0.468355	0.582833	-0.803584	0.421637	NA	4	7	5	3	6	2	4.43307	-0.327939	0.562439	-0.583065	0.55985	0.999979	4	6	5	8	2	10	6.40067	0.737078	0.651258	1.13178	0.257729	NA	4	7	4	8	2	10	6.40011	0.701835	0.647575	1.08379	0.278458	NA
gg_15593	2	11	2	8	0	2	4.33923	-0.261745	0.584608	-0.447727	0.65435	NA	2	10	2	9	0	4	4.66115	-0.0284451	0.565453	-0.050305	0.959879	0.999979	5	4	2	0	5	3	2.8183	-0.0416475	0.707415	-0.0588727	0.953053	NA	5	4	2	0	4	3	2.66473	-0.139775	0.692553	-0.201826	0.840053	NA
gg_15592	6	2	2	1	5	3	3.14324	-0.133445	0.584687	-0.228233	0.819465	NA	6	2	2	2	5	2	3.17272	-0.118963	0.564705	-0.210664	0.833149	0.999979	4	7	2	2	4	4	3.70931	0.0677902	0.680196	0.0996627	0.920612	NA	4	7	3	2	4	4	3.83938	-0.00392685	0.662605	-0.00592639	0.995271	NA
gg_15591	169	172	176	160	206	174	174.385	0.017983	0.163604	0.109918	0.912475	0.999718	169	173	175	168	198	166	173.518	0.00578767	0.168822	0.0342827	0.972652	0.999979	98	100	69	69	138	111	97.0472	0.719619	0.283461	2.53869	0.0111268	0.136826	92	107	69	67	142	109	96.9509	0.692933	0.295488	2.34504	0.0190249	0.183442
gg_15590	4	13	7	8	5	11	7.9736	-0.014826	0.537341	-0.0275914	0.977988	NA	5	19	8	11	6	14	10.4943	-0.0399952	0.513507	-0.0778864	0.937918	0.999979	4	2	2	0	2	2	1.74734	-0.268543	0.712731	-0.37678	0.706337	NA	4	2	2	0	2	2	1.74806	-0.261015	0.69202	-0.377179	0.70604	NA
gg_15589	79	86	110	94	116	116	98.6002	0.205804	0.20723	0.993122	0.320651	0.999718	84	94	106	87	113	100	96.057	0.0449033	0.211727	0.212081	0.832044	0.999979	62	52	62	38	71	57	55.635	0.413726	0.289218	1.4305	0.152574	0.505568	72	48	48	32	72	60	53.5272	0.434616	0.320073	1.35787	0.174506	0.536911
gg_15588	4	3	9	9	7	6	6.23783	0.309624	0.554667	0.558217	0.576696	NA	4	6	9	8	7	7	6.73402	0.140619	0.536621	0.262046	0.793286	0.999979	7	0	3	5	10	6	5.30984	1.0618	0.676988	1.56841	0.116785	NA	10	0	5	3	11	6	5.56405	0.560962	0.675206	0.830802	0.406086	NA
gg_15587	6	3	8	9	4	6	6.0111	0.110018	0.559229	0.196732	0.844037	NA	5	3	12	8	4	10	6.89535	0.104669	0.544253	0.192317	0.847494	0.999979	25	9	14	2	5	6	8.78035	-1.05843	0.590894	-1.79123	0.0732568	NA	25	8	20	3	7	2	9.27827	-1.21619	0.597401	-2.0358	0.0417703	NA
gg_15586	183	171	221	181	213	222	196.063	0.0629728	0.155846	0.404072	0.68616	0.999718	201	198	222	201	219	232	210.445	0.0386248	0.154428	0.250115	0.802498	0.999979	347	245	379	179	219	206	251.046	-0.107238	0.25119	-0.426918	0.669439	0.893839	392	253	359	211	260	211	271.287	0.014064	0.254292	0.0553063	0.955894	0.988048
gg_15585	44	40	31	25	32	40	35.2636	-0.277715	0.337202	-0.823586	0.410175	NA	46	36	28	20	36	36	33.543	-0.292703	0.356235	-0.821655	0.411273	0.999979	24	8	56	4	22	25	20.7463	-0.255715	0.587869	-0.434986	0.663573	0.890988	21	4	56	8	23	27	21.3876	0.0106073	0.598877	0.017712	0.985869	0.996053
gg_15584	142	115	168	110	140	133	132.976	-0.18247	0.188199	-0.969557	0.332268	0.999718	158	120	181	119	187	130	146.989	-0.112071	0.197806	-0.566571	0.571006	0.999979	74	126	118	51	72	87	84.7038	-0.0730794	0.33681	-0.216975	0.828228	0.952864	79	124	77	48	72	94	80.068	0.104937	0.347631	0.301863	0.762757	0.927151
gg_15583	16	15	39	22	28	36	25.2621	0.251019	0.392405	0.639693	0.522372	NA	23	12	49	36	32	39	31.2325	0.311616	0.388919	0.801237	0.422995	0.999979	72	64	59	23	68	57	53.7234	0.0699761	0.329633	0.212285	0.831885	0.953905	77	60	87	25	84	57	60.4864	0.024392	0.334621	0.0728945	0.94189	0.984963
gg_15582	44	84	80	52	75	64	65.2778	-0.148715	0.266228	-0.558599	0.576435	NA	47	83	78	52	78	64	65.7832	-0.123998	0.265369	-0.467265	0.64031	0.999979	30	62	67	20	35	28	37.8303	-0.395054	0.410872	-0.961503	0.336299	0.702691	29	62	69	20	36	30	38.4978	-0.362707	0.415962	-0.871972	0.383224	0.737949
gg_15581	54	71	60	58	55	79	62.4362	0.0167227	0.267863	0.0624303	0.95022	NA	43	65	57	62	78	100	66.46	0.47702	0.26615	1.7923	0.0730849	0.999979	59	64	40	28	59	43	46.9352	0.155936	0.3463	0.45029	0.652501	0.886757	69	68	48	24	64	57	52.1211	0.107805	0.345137	0.312354	0.754771	0.924256
gg_15580	165	146	149	146	188	166	158.652	0.0692605	0.176374	0.392692	0.694547	0.999718	160	141	173	148	207	179	165.869	0.128623	0.172306	0.746481	0.455377	0.999979	262	247	247	93	221	130	185.868	-0.273553	0.242277	-1.12909	0.258859	0.633838	263	238	255	100	243	134	191.862	-0.179676	0.248498	-0.723046	0.469652	0.794366
gg_15579	254	333	281	231	279	290	275.612	-0.158526	0.147628	-1.07382	0.282904	0.999718	254	350	283	223	269	287	275.341	-0.220092	0.153577	-1.43311	0.151827	0.999979	212	227	180	81	104	117	143.976	-0.47523	0.268295	-1.77129	0.0765117	0.369554	216	229	184	87	104	116	146.762	-0.472011	0.268578	-1.75744	0.078842	0.379797
gg_15578	242	282	367	268	348	392	310.821	0.143965	0.141738	1.01571	0.309767	0.999718	240	283	364	248	345	383	304.798	0.106938	0.146996	0.727488	0.466927	0.999979	274	69	179	98	155	172	151.234	0.246035	0.392635	0.626624	0.530905	0.829053	276	70	182	100	152	179	153.338	0.243332	0.39251	0.619939	0.535298	0.829196
gg_15577	67	114	96	90	90	108	93.2529	0.0256151	0.232263	0.110285	0.912183	0.999718	71	126	97	91	99	114	98.6359	0.0200406	0.233394	0.0858659	0.931573	0.999979	143	64	92	20	82	37	64.7189	-0.59546	0.39844	-1.49448	0.13505	0.479474	147	69	96	20	82	36	66.3836	-0.664948	0.395757	-1.68019	0.09292	0.410072
gg_15576	517	523	553	561	656	670	574.076	0.201988	0.104488	1.93313	0.0532208	0.999718	535	540	568	577	664	693	590.754	0.198633	0.105758	1.87818	0.0603568	0.999979	933	647	889	410	1100	629	729.672	0.262734	0.244183	1.07597	0.281941	0.656924	952	660	912	412	1126	652	745.972	0.256093	0.245147	1.04465	0.296185	0.671717
gg_15575	363	498	460	327	465	353	405.8	-0.246931	0.131957	-1.8713	0.0613038	0.999718	365	513	486	348	510	344	421.678	-0.215334	0.139318	-1.54563	0.122195	0.999979	322	724	424	235	636	447	448.806	0.256516	0.35331	0.726037	0.467816	0.791872	341	753	409	230	670	503	467.634	0.294059	0.360051	0.816715	0.414091	0.760488
gg_15574	106	130	121	96	114	136	116	-0.0838123	0.201487	-0.415968	0.677433	0.999718	104	136	116	99	115	140	117.258	-0.0422928	0.208245	-0.203092	0.839063	0.999979	171	317	126	75	242	179	176.116	0.0979793	0.395146	0.247957	0.804168	0.944498	168	316	134	78	246	182	178.594	0.112639	0.385725	0.292018	0.770273	0.930991
gg_15573	628	707	760	518	811	697	676.207	-0.0957949	0.105742	-0.905931	0.364973	0.999718	592	689	717	502	771	658	645.21	-0.0901652	0.106013	-0.850512	0.39504	0.999979	299	246	287	141	103	150	194.268	-0.430351	0.322388	-1.33489	0.181913	0.544262	290	246	270	127	84	141	182.452	-0.538926	0.33847	-1.59224	0.111331	0.443877
gg_15572	194	184	243	169	215	171	193.529	-0.193948	0.158256	-1.22553	0.220374	0.999718	190	188	249	166	211	166	192.568	-0.231112	0.162387	-1.42322	0.154673	0.999979	187	214	200	132	269	160	188.921	0.385382	0.249224	1.54633	0.122026	0.460861	192	209	208	132	268	159	189.517	0.358335	0.243688	1.47046	0.141436	0.493957
gg_15571	269	260	293	290	291	345	289.038	0.135677	0.141526	0.958673	0.337724	0.999718	268	268	285	295	290	344	289.856	0.146943	0.144787	1.01489	0.31016	0.999979	419	335	379	158	348	249	295.647	-0.0851458	0.204936	-0.415475	0.677794	0.897458	426	332	381	160	343	250	296.362	-0.0992337	0.201688	-0.492016	0.622708	0.871377
gg_15570	145	115	143	119	129	135	130.138	-0.109551	0.19231	-0.569661	0.568908	0.999718	111	100	129	110	113	147	117.254	0.0911126	0.207173	0.43979	0.660089	0.999979	111	76	103	56	81	64	78.5498	0.0199202	0.278007	0.0716536	0.942878	0.986358	113	106	86	50	81	64	79.3442	-0.121803	0.278623	-0.43716	0.661996	0.8878
gg_15569	26	17	23	30	28	47	28.2749	0.558812	0.370578	1.50795	0.131568	NA	34	21	19	33	31	48	31.0245	0.478329	0.372467	1.28422	0.199065	0.999979	27	17	43	29	20	31	28.3623	0.445911	0.464182	0.960638	0.336734	0.702972	32	19	41	25	16	28	26.7399	0.179023	0.46145	0.387958	0.698047	0.903665
gg_15568	50	29	36	30	55	25	37.1448	-0.121091	0.350052	-0.345922	0.729402	NA	47	30	40	31	56	34	39.1826	-0.00898758	0.332305	-0.0270461	0.978423	0.999979	42	30	46	20	33	24	30.8289	-0.0758583	0.366071	-0.207223	0.835836	0.955614	40	32	55	21	32	30	33.2856	-0.0762319	0.369191	-0.206483	0.836413	0.953356
gg_15567	11	10	4	10	8	10	8.94443	0.0751262	0.522486	0.143786	0.885669	NA	6	15	8	10	8	16	10.4333	0.14915	0.503332	0.296325	0.766982	0.999979	16	13	20	2	19	7	11.3643	-0.323459	0.567207	-0.570265	0.568498	NA	20	22	21	2	23	8	14.1501	-0.448551	0.554206	-0.809358	0.418309	NA
gg_15566	14	13	20	16	19	7	14.6461	-0.150633	0.45944	-0.327861	0.743017	NA	14	12	21	18	21	8	15.4681	-0.0116788	0.455939	-0.0256149	0.979565	0.999979	8	13	8	1	8	3	6.05005	-0.626352	0.638899	-0.980361	0.326908	NA	8	18	8	2	10	3	7.37539	-0.562436	0.624023	-0.901306	0.367426	NA
gg_15565	44	40	55	24	50	56	43.8843	-0.137731	0.31354	-0.439275	0.660462	NA	54	46	52	26	37	46	43.1599	-0.482828	0.311481	-1.5501	0.121117	0.999979	39	12	44	20	18	22	24.8464	-0.0397776	0.488061	-0.0815014	0.935043	0.983727	43	12	57	20	14	26	27.1867	-0.226763	0.519624	-0.436399	0.662547	0.887912
gg_15564	64	63	74	66	74	108	73.9026	0.252584	0.250006	1.01031	0.312346	NA	67	59	73	64	78	114	74.8693	0.307804	0.258231	1.19197	0.233273	0.999979	69	62	53	52	96	56	64.3039	0.632535	0.306088	2.06651	0.0387803	0.265584	77	66	57	51	101	55	66.7424	0.523521	0.311145	1.68256	0.0924603	0.409366
gg_15563	20	13	32	18	26	20	21.0181	-0.0416441	0.405125	-0.102793	0.918127	NA	18	13	29	22	28	20	21.2682	0.173857	0.405541	0.428703	0.66814	0.999979	36	19	34	6	21	9	18.4051	-0.719739	0.477236	-1.50814	0.131519	0.474718	25	21	40	8	22	12	19.3645	-0.481253	0.461106	-1.04369	0.296627	0.672069
gg_15562	104	116	133	90	78	121	106.201	-0.302941	0.219664	-1.37911	0.167861	0.999718	111	121	130	90	98	119	110.565	-0.258957	0.205375	-1.2609	0.207346	0.999979	84	126	85	40	130	82	86.6607	0.194654	0.347963	0.559412	0.575881	0.852114	76	128	96	46	117	90	88.4773	0.194448	0.331924	0.585822	0.557995	0.841056
gg_15561	17	16	22	14	16	16	16.6367	-0.243972	0.424776	-0.574354	0.565728	NA	18	18	20	14	18	16	17.168	-0.215261	0.422828	-0.509098	0.610683	0.999979	10	9	13	12	17	16	13.1833	0.893322	0.486737	1.83533	0.0664573	NA	12	8	14	12	16	16	13.2536	0.782864	0.48978	1.5984	0.109954	NA
gg_15560	63	42	69	40	77	46	55.1296	-0.138655	0.290497	-0.477303	0.633146	NA	60	34	72	44	62	46	52.2555	-0.148099	0.302409	-0.489731	0.624324	0.999979	28	45	33	26	28	26	30.7788	0.13435	0.407324	0.329835	0.741525	0.921136	38	44	60	24	35	28	36.3696	-0.16458	0.365154	-0.450715	0.652195	0.883276
gg_15559	386	417	465	378	454	479	424.756	0.01039	0.113859	0.0912538	0.927291	0.999718	372	452	515	389	504	500	448.628	0.0269437	0.11443	0.23546	0.813852	0.999979	284	358	249	162	348	291	273.652	0.315292	0.261715	1.20471	0.228314	0.600224	296	318	263	165	398	340	288.63	0.493142	0.243757	2.02309	0.0430639	0.279531
gg_15558	26	28	25	13	20	44	25.6753	-0.0821103	0.402836	-0.203831	0.838486	NA	27	33	29	14	21	45	27.7979	-0.173821	0.394064	-0.441098	0.659142	0.999979	11	25	25	14	10	12	15.9639	-0.143392	0.524188	-0.273551	0.78443	0.936128	12	25	26	16	13	12	17.2263	-0.0333474	0.508082	-0.065634	0.947669	0.98582
gg_15557	363	352	418	292	440	415	374.289	-0.0290175	0.126064	-0.23018	0.817952	0.999718	353	360	408	298	442	418	374.426	0.00539739	0.125501	0.0430067	0.965696	0.999979	334	129	373	187	128	240	225.987	0.0523632	0.40848	0.12819	0.897998	0.973787	331	122	368	184	121	244	222.607	0.0548386	0.416703	0.131601	0.8953	0.971345
gg_15556	201	239	292	193	264	235	233.444	-0.114261	0.145771	-0.783842	0.433133	0.999718	202	241	276	190	244	228	227.034	-0.146177	0.146795	-0.995793	0.319351	0.999979	227	248	281	136	133	163	190.311	-0.216913	0.28449	-0.762463	0.445784	0.778499	229	251	274	142	129	187	195.48	-0.136207	0.296813	-0.4589	0.646306	0.880818
gg_15555	796	901	1057	930	1053	903	928.954	0.0377947	0.0925145	0.408528	0.682886	0.999718	799	926	1134	942	1123	907	959.104	0.0330218	0.096723	0.341406	0.732798	0.999979	1147	1133	960	599	753	700	848.84	-0.0977962	0.22573	-0.433244	0.664837	0.89174	1166	1184	999	672	773	743	894.692	-0.0498791	0.237875	-0.209686	0.833913	0.952619
gg_15554	327	290	372	283	344	327	320.276	-0.0889579	0.128787	-0.690736	0.489731	0.999718	327	291	374	288	344	326	321.775	-0.0812777	0.131412	-0.618497	0.536248	0.999979	291	276	287	152	324	237	251.002	0.231603	0.206612	1.12096	0.262306	0.637125	292	284	288	152	332	248	255.669	0.241403	0.208167	1.15966	0.246187	0.624045
gg_15553	46	56	66	38	76	54	54.7322	-0.0463084	0.27864	-0.166195	0.868004	NA	46	60	66	38	76	54	55.4282	-0.0731067	0.282578	-0.258713	0.795857	0.999979	66	22	42	72	114	140	80.4555	1.74051	0.370595	4.69652	2.64637e-06	0.000274971	68	22	42	74	116	146	82.5079	1.74174	0.37497	4.64501	3.40064e-06	0.000338321
gg_15552	46	66	73	71	51	65	61.6114	0.00526119	0.27411	0.0191938	0.984687	NA	50	60	68	72	53	64	60.9293	0.0733973	0.274564	0.267323	0.789221	0.999979	100	73	63	38	56	47	59.5076	-0.19138	0.313385	-0.610686	0.541408	0.833446	101	76	69	28	54	49	58.2153	-0.381702	0.307454	-1.24149	0.214424	0.589003
gg_15551	950	1076	1146	886	1117	1095	1032.54	-0.0734519	0.0841434	-0.872938	0.382697	0.999718	969	1075	1117	908	1113	1099	1036.04	-0.0530376	0.0838988	-0.632162	0.527281	0.999979	1608	1046	1407	785	1175	1351	1190.59	0.244477	0.222	1.10125	0.270789	0.645584	1608	1065	1373	770	1195	1348	1186.67	0.237788	0.212597	1.11849	0.263357	0.640979
gg_15550	1226	1295	1264	1067	1450	1566	1296.05	0.0578617	0.101265	0.571388	0.567737	0.999718	1284	1229	1196	1187	1453	1571	1309.33	0.13744	0.101902	1.34874	0.17742	0.999979	1806	1890	1554	826	2274	1259	1523.14	0.181817	0.253432	0.717419	0.473116	0.794521	1848	1846	1552	802	2350	1259	1527.24	0.187163	0.260526	0.718404	0.472509	0.795967
gg_15549	239	226	254	182	314	284	245.712	0.0607505	0.156908	0.387173	0.698628	0.999718	206	213	249	199	285	248	229.922	0.0928107	0.146993	0.631393	0.527783	0.999979	243	265	140	153	352	268	234.287	0.692662	0.307247	2.25441	0.0241702	0.20975	216	234	126	132	288	234	202.373	0.623853	0.303122	2.05809	0.0395817	0.267496
gg_15548	3830	4093	4613	3786	4779	4180	4162.25	-0.0148642	0.0606396	-0.245124	0.80636	0.999718	3803	4125	4589	3761	4854	4133	4160.53	-0.00758286	0.0609924	-0.124325	0.901058	0.999979	2861	2265	2617	1988	3274	3348	2712.49	0.67099	0.178128	3.7669	0.000165287	0.00746625	2810	2274	2677	1975	3257	3378	2712.18	0.658909	0.174517	3.77561	0.000159615	0.00740564
gg_15547	674	604	876	769	940	781	762.888	0.176485	0.105956	1.66564	0.0957847	0.999718	658	586	868	758	926	751	747.635	0.178304	0.112117	1.59034	0.111759	0.999979	901	177	759	243	244	385	416.143	-0.406451	0.442168	-0.919223	0.357979	0.719729	877	168	734	251	249	381	410.707	-0.354565	0.441173	-0.803688	0.421577	0.764779
gg_15546	161	148	149	154	158	176	156.892	0.0493638	0.180016	0.274219	0.783916	0.999718	163	152	155	155	168	179	161.098	0.0572012	0.178004	0.321348	0.747946	0.999979	146	136	160	86	174	137	135.467	0.34118	0.229123	1.48907	0.136469	0.481724	142	136	164	87	181	149	139.012	0.398518	0.233123	1.70947	0.0873633	0.397144
gg_15545	467	603	599	514	693	680	583.944	0.134431	0.109894	1.22328	0.221222	0.999718	448	595	590	494	678	658	568.505	0.128032	0.111988	1.14326	0.252929	0.999979	278	358	240	233	134	215	243.851	0.0456105	0.383163	0.119037	0.905246	0.976539	272	351	226	233	127	208	237.658	0.0527379	0.39094	0.1349	0.892691	0.970452
gg_15544	170	151	218	140	209	155	170.973	-0.133828	0.173509	-0.7713	0.440529	0.999718	134	136	178	100	156	133	137.21	-0.233466	0.187645	-1.24419	0.213429	0.999979	140	111	138	85	123	112	115.323	0.25465	0.241064	1.05635	0.290806	0.665509	106	92	102	70	101	77	89.44	0.252535	0.26159	0.965384	0.334353	0.703558
gg_15543	203	247	242	241	234	239	232.73	0.0147523	0.152537	0.0967132	0.922954	0.999718	198	250	230	232	222	240	227.338	0.00876258	0.159334	0.0549949	0.956143	0.999979	302	265	269	165	314	269	256.365	0.342981	0.198416	1.72859	0.0838821	0.387156	314	264	257	172	304	261	254.932	0.325177	0.199417	1.63064	0.102966	0.42987
gg_15542	831	942	1097	926	1083	1078	980.051	0.0722799	0.0853105	0.847257	0.396852	0.999718	832	947	1100	931	1087	1083	984.442	0.0801063	0.085056	0.941806	0.346292	0.999979	1640	1036	1478	700	1242	963	1117.51	0.0158528	0.202302	0.0783617	0.93754	0.984538	1641	1039	1483	700	1240	967	1119.2	0.00676605	0.199772	0.0338689	0.972982	0.992158
gg_15541	68	88	86	66	99	65	77.5351	-0.112586	0.238905	-0.471258	0.637457	NA	57	63	70	58	80	59	63.6432	0.0162277	0.256402	0.0632901	0.949536	0.999979	192	125	469	81	181	166	185.513	-0.334666	0.409968	-0.816323	0.414316	0.759692	182	117	458	77	167	141	173.781	-0.423106	0.413772	-1.02256	0.306516	0.681216
gg_15540	808	806	990	822	1000	745	851.931	-0.054553	0.103017	-0.529556	0.59642	0.999718	814	830	1006	831	1004	755	863.997	-0.0608086	0.102452	-0.593534	0.552824	0.999979	890	164	821	249	237	321	409.643	-0.515349	0.452006	-1.14014	0.254229	0.628659	896	157	824	246	253	323	411.953	-0.504225	0.451091	-1.11779	0.263657	0.641046
gg_15539	172	209	199	158	190	221	189.493	-0.0673261	0.165555	-0.406669	0.684251	0.999718	170	219	208	162	181	233	193.529	-0.0806663	0.173172	-0.465817	0.641346	0.999979	508	874	488	325	764	537	564.008	0.240828	0.313799	0.767461	0.442808	0.776891	528	870	500	351	745	528	569.872	0.227403	0.299064	0.760384	0.447025	0.781238
gg_15538	65	50	60	47	89	71	62.5809	0.170498	0.267958	0.636288	0.524589	NA	60	61	68	51	70	66	61.9042	-0.0507451	0.257485	-0.19708	0.843765	0.999979	72	63	68	49	74	52	61.8466	0.310152	0.291279	1.06479	0.28697	0.661701	70	56	84	43	82	42	60.4233	0.173116	0.326101	0.530868	0.595511	0.857841
gg_15537	10	11	18	5	10	14	11.0406	-0.356885	0.492679	-0.724375	0.468835	NA	10	12	18	6	10	14	11.3985	-0.335601	0.485256	-0.691595	0.489192	0.999979	18	14	21	0	7	8	9.68405	-1.06446	0.601676	-1.76916	0.0768665	NA	19	14	23	0	7	9	10.2692	-1.03559	0.600164	-1.72551	0.0844363	NA
gg_15536	12	9	24	12	17	16	14.6003	-0.0142308	0.455328	-0.031254	0.975067	NA	11	12	24	10	20	14	14.7014	-0.0958481	0.455456	-0.210445	0.833321	0.999979	12	13	28	1	23	10	12.8134	-0.211026	0.607015	-0.347645	0.728106	NA	12	12	32	1	23	8	12.8379	-0.332942	0.615797	-0.540669	0.588736	NA
gg_15535	16	12	20	13	18	8	14.3022	-0.271542	0.457423	-0.593634	0.552757	NA	14	12	20	9	20	8	13.5096	-0.279997	0.468788	-0.59728	0.550321	0.999979	4	6	1	0	0	2	1.89499	-0.776732	0.703355	-1.10432	0.269453	NA	5	6	2	0	2	2	2.46468	-0.653746	0.693976	-0.94203	0.346177	NA
gg_15534	21	14	23	23	14	16	18.5323	-0.118582	0.425276	-0.278835	0.780372	NA	10	16	26	21	20	15	17.6836	0.0935995	0.433691	0.215821	0.829128	0.999979	58	30	45	10	30	11	27.122	-0.799799	0.439381	-1.82028	0.0687158	0.352189	58	34	34	20	37	11	30.0987	-0.318987	0.451347	-0.706746	0.479724	0.799754
gg_15533	31	31	37	20	29	26	28.6354	-0.39981	0.348608	-1.14688	0.251433	NA	32	32	38	20	28	26	29.0011	-0.445627	0.351941	-1.2662	0.205442	0.999979	28	20	21	4	14	5	13.4516	-0.939225	0.514411	-1.82582	0.0678767	NA	28	18	22	4	14	4	13.1238	-0.954227	0.528476	-1.80562	0.0709779	NA
gg_15532	44	24	48	30	29	32	34.2542	-0.342352	0.343694	-0.996094	0.319205	NA	39	24	50	32	26	42	35.2118	-0.169799	0.35201	-0.482371	0.629543	0.999979	34	29	26	17	24	10	22.2166	-0.226529	0.444053	-0.51014	0.609953	0.868961	35	33	38	17	22	14	24.9591	-0.413174	0.404299	-1.02195	0.306804	0.681357
gg_15531	116	137	132	108	146	119	124.892	-0.0873157	0.189158	-0.461602	0.644367	0.999718	107	130	127	102	130	104	115.458	-0.144786	0.199219	-0.726768	0.467368	0.999979	118	123	136	53	104	123	104.416	0.0691886	0.284068	0.243563	0.807569	0.945804	107	126	133	58	104	120	103.808	0.117674	0.281073	0.418659	0.675466	0.894012
gg_15530	36	28	32	27	47	32	33.1972	0.075935	0.337748	0.224828	0.822113	NA	38	34	38	33	50	28	36.4229	-0.0289244	0.332134	-0.0870863	0.930603	0.999979	73	25	34	14	37	24	31.4358	-0.275181	0.443636	-0.620285	0.53507	0.830915	84	32	46	13	37	28	35.9401	-0.504479	0.421207	-1.1977	0.231034	0.607815
gg_15529	18953	18526	17357	17719	17074	20220	18250.5	-0.0356778	0.101129	-0.352795	0.724242	0.999718	18282	18073	16701	17120	16440	19510	17644.2	-0.0336834	0.149472	-0.225349	0.821708	0.999979	44750	34239	44292	19781	28582	30849	32109.3	-0.0890864	0.191528	-0.465136	0.641834	0.882551	43515	33539	43187	19185	27641	30133	31255.8	-0.102575	0.187514	-0.547028	0.584359	0.853148
gg_15528	42	51	47	44	57	42	46.6779	-0.0113628	0.288976	-0.039321	0.968634	NA	450	554	457	421	424	524	469.452	-0.12537	0.138322	-0.906358	0.364746	0.999979	39	62	26	4	46	25	30.3532	-0.344057	0.534641	-0.643529	0.519881	0.82274	809	598	775	352	566	578	583.732	-0.0175817	0.192749	-0.0912155	0.927321	0.980808
gg_15527	67	93	107	81	89	83	85.4977	-0.0986781	0.225755	-0.437103	0.662036	NA	78	101	101	89	99	90	92.0822	-0.0352905	0.219362	-0.160877	0.87219	0.999979	37	32	51	50	62	50	48.6443	0.936574	0.343039	2.73022	0.00632917	0.0975147	56	36	48	50	63	44	50.2646	0.682592	0.339812	2.00874	0.0445652	0.284982
gg_15526	18	18	11	18	16	22	17.2139	0.168675	0.433323	0.38926	0.697084	NA	24	18	12	20	16	20	18.5246	0.00443775	0.432115	0.0102698	0.991806	0.999979	122	43	90	28	44	43	56.1229	-0.546217	0.381014	-1.43359	0.151689	0.50459	122	48	94	29	47	47	58.8899	-0.518018	0.363731	-1.42418	0.154395	0.511435
gg_15525	9	18	6	6	8	8	9.19407	-0.471333	0.521768	-0.903338	0.366347	NA	10	24	8	6	17	5	11.5283	-0.47787	0.509413	-0.93808	0.348203	0.999979	11	12	6	9	6	14	9.93989	0.460581	0.573563	0.803016	0.421965	NA	14	18	6	17	4	16	13.424	0.461732	0.604842	0.763393	0.445229	NA
gg_15524	266	255	341	238	315	275	277.609	-0.0933984	0.135144	-0.691103	0.489501	0.999718	271	302	318	243	333	269	285.883	-0.111968	0.135008	-0.829346	0.406909	0.999979	180	230	232	109	200	164	178.412	0.0626254	0.245562	0.255029	0.798701	0.942743	184	232	289	121	211	158	190.572	-0.0151794	0.262155	-0.0579024	0.953826	0.987548
gg_15523	143	185	204	152	228	201	182.135	0.0848398	0.165052	0.514017	0.60724	0.999718	173	184	244	162	202	189	189.621	-0.143294	0.160494	-0.892833	0.371947	0.999979	35	77	29	38	116	65	59.9755	0.944749	0.436087	2.16642	0.0302788	0.235015	51	71	23	39	137	75	65.6811	1.06825	0.436876	2.44519	0.0144775	0.157707
gg_15522	68	84	138	86	82	65	85.7713	-0.303992	0.249879	-1.21655	0.223774	NA	79	93	147	90	100	95	98.9373	-0.165666	0.226155	-0.732534	0.463842	0.999979	52	64	51	37	80	74	58.9618	0.646632	0.31593	2.04676	0.0406821	0.271523	43	54	63	42	74	81	59.5977	0.757298	0.320738	2.36111	0.0182201	0.179328
gg_15521	35	27	33	21	29	39	30.3473	-0.130155	0.352229	-0.369519	0.711741	NA	39	28	34	17	27	41	30.7122	-0.267217	0.367935	-0.726263	0.467678	0.999979	16	25	40	30	33	24	28.7243	0.601608	0.449271	1.33908	0.180545	0.542778	18	26	41	25	37	22	28.1328	0.459086	0.435132	1.05505	0.291402	0.667196
gg_15520	22	33	16	32	31	20	25.7338	0.156774	0.392634	0.399286	0.689682	NA	22	42	16	32	23	20	26.0695	-0.100709	0.407057	-0.247406	0.804594	0.999979	52	64	34	26	40	74	47.5431	0.365598	0.420428	0.869585	0.384527	0.73836	51	61	38	26	42	82	49.2214	0.442949	0.415594	1.06582	0.286505	0.663264
gg_15519	105	100	143	76	147	137	115.328	0.000647569	0.21509	0.00301069	0.997598	0.999718	94	105	160	96	140	124	117.353	-0.0198987	0.207801	-0.0957581	0.923713	0.999979	116	131	110	64	115	122	106.426	0.250204	0.271305	0.922224	0.356412	0.718784	116	122	136	61	122	118	108	0.174724	0.256905	0.68011	0.496435	0.809811
gg_15518	209	271	261	260	265	222	246.136	-0.0173609	0.155368	-0.111741	0.911029	0.999718	219	272	254	255	263	212	244.362	-0.0537303	0.159004	-0.337917	0.735426	0.999979	194	210	209	50	163	100	140.508	-0.497404	0.290232	-1.71381	0.0865631	0.39284	218	218	206	48	153	106	143.449	-0.589102	0.281921	-2.0896	0.0366536	0.257339
gg_15517	35	41	46	32	38	32	36.9199	-0.26894	0.314459	-0.855248	0.392414	NA	31	40	43	30	39	31	35.1956	-0.198394	0.326651	-0.607357	0.543614	0.999979	103	75	77	50	94	65	74.5201	0.222956	0.279051	0.798978	0.424303	0.76677	88	65	72	47	85	63	67.8883	0.296435	0.278239	1.0654	0.286696	0.663264
gg_15516	11	14	16	16	17	19	15.2938	0.261857	0.437584	0.598416	0.549562	NA	14	14	15	15	21	20	16.2746	0.280242	0.431021	0.650183	0.515574	0.999979	18	11	26	4	11	14	12.7265	-0.352509	0.529588	-0.66563	0.505648	NA	18	13	29	3	9	12	12.4662	-0.680147	0.538731	-1.2625	0.206769	NA
gg_15515	10	10	15	6	22	10	11.7401	0.0409775	0.49022	0.0835901	0.933382	NA	7	9	15	6	24	10	11.3234	0.231202	0.49903	0.463303	0.643147	0.999979	28	25	17	10	14	10	16.2265	-0.441849	0.469438	-0.94123	0.346587	0.710616	28	25	14	10	14	12	16.2059	-0.316847	0.479646	-0.660585	0.508878	0.817081
gg_15514	14	13	22	22	22	18	18.2489	0.274526	0.417017	0.658307	0.510341	NA	14	13	24	22	22	18	18.5735	0.229044	0.420033	0.545299	0.585548	0.999979	18	20	7	5	12	10	11.2304	-0.210041	0.552823	-0.379943	0.703988	NA	18	20	7	6	13	9	11.4733	-0.164305	0.547639	-0.300024	0.764159	NA
gg_15513	100	110	162	124	168	125	128.963	0.132324	0.195498	0.676858	0.498496	0.999718	99	111	165	125	177	122	130.552	0.148542	0.203572	0.729679	0.465586	0.999979	112	55	128	36	57	64	69.7201	-0.339633	0.351073	-0.967413	0.333338	0.700839	116	56	125	46	60	63	72.9873	-0.234897	0.343749	-0.683338	0.494393	0.808405
gg_15512	43	27	41	27	46	51	38.5418	0.095166	0.328265	0.289906	0.771888	NA	33	28	32	25	42	48	34.1272	0.228982	0.341238	0.671033	0.502199	0.999979	17	7	14	7	13	21	12.8599	0.533888	0.527516	1.01208	0.311501	NA	16	8	14	8	12	20	12.7946	0.505096	0.516286	0.978328	0.327912	NA
gg_15511	201	195	231	170	219	195	199.518	-0.140385	0.151915	-0.924104	0.355432	0.999718	197	168	224	181	222	220	199.765	0.0465476	0.160728	0.289604	0.772119	0.999979	205	260	192	93	173	141	167.92	-0.184705	0.260667	-0.708587	0.478581	0.797068	195	274	216	98	188	155	178.146	-0.142861	0.264359	-0.540406	0.588917	0.85489
gg_15510	39	34	34	30	25	31	32.2108	-0.318342	0.341733	-0.931553	0.351568	NA	31	26	29	30	18	31	27.6163	-0.122475	0.376619	-0.325196	0.745033	0.999979	45	20	37	52	86	38	48.0724	1.22779	0.397524	3.08858	0.00201116	0.0456896	45	14	24	30	76	50	40.1369	1.26755	0.418531	3.02856	0.00245725	0.0526602
gg_15509	34	66	46	29	45	36	42.1467	-0.41969	0.319442	-1.31382	0.188906	NA	32	52	38	37	42	35	39.038	-0.117619	0.323273	-0.363838	0.715979	0.999979	51	37	58	16	28	25	32.9064	-0.515547	0.361865	-1.42469	0.154246	0.507897	48	36	49	16	30	22	30.9567	-0.420286	0.362751	-1.15861	0.246616	0.62443
gg_15508	75	79	112	93	128	72	91.5221	0.103833	0.235417	0.441062	0.659168	0.999718	88	78	112	80	122	60	88.6247	-0.114716	0.250967	-0.457095	0.647602	0.999979	57	79	76	29	52	62	56.3563	-0.0615152	0.337512	-0.182261	0.855378	0.962336	61	80	73	38	50	64	59.0979	0.028901	0.327971	0.0881206	0.929781	0.981363
gg_15507	14	31	25	19	32	31	24.7896	0.161784	0.384703	0.420542	0.67409	NA	15	29	22	16	26	27	22.0923	0.0204444	0.399933	0.0511195	0.95923	0.999979	30	15	28	22	30	14	22.9468	0.378339	0.452696	0.835746	0.403298	0.751012	21	10	20	16	24	16	17.8161	0.596692	0.459979	1.29722	0.194557	0.564322
gg_15506	43	32	35	29	36	45	36.4318	-0.0478426	0.328195	-0.145775	0.884099	NA	42	39	46	31	43	52	41.6389	-0.0478809	0.310757	-0.154078	0.877548	0.999979	20	12	12	12	20	6	13.3666	0.276736	0.528432	0.523693	0.600492	NA	25	17	17	16	23	12	18.0677	0.293067	0.458178	0.639636	0.522409	0.823314
gg_15505	17	30	20	17	38	25	23.9819	0.165898	0.392315	0.42287	0.67239	NA	16	30	18	18	38	28	24.1536	0.2864	0.396214	0.722841	0.469777	0.999979	2	13	13	17	16	7	12.2884	0.829033	0.614171	1.34984	0.177067	NA	2	18	12	17	16	8	13.0694	0.676782	0.613071	1.10392	0.269628	NA
gg_15504	38	60	52	10	71	28	41.8248	-0.487357	0.389288	-1.25192	0.210599	NA	37	61	50	12	67	29	41.4117	-0.47	0.379102	-1.23977	0.21506	0.999979	2	10	8	14	26	16	13.5907	1.60899	0.551169	2.91923	0.003509	NA	4	12	6	14	31	18	15.0037	1.63098	0.526557	3.09744	0.001952	NA
gg_15503	26	52	47	48	49	27	41.0715	-0.0268206	0.335277	-0.0799955	0.936241	NA	24	58	44	44	44	30	40.2676	-0.0957226	0.342414	-0.279552	0.779821	0.999979	68	86	48	46	120	68	71.3543	0.629559	0.350917	1.79404	0.0728071	0.360614	67	82	46	43	117	62	67.9675	0.592396	0.359339	1.64857	0.0992349	0.423692
gg_15502	66	97	93	76	94	73	82.1324	-0.105123	0.23204	-0.45304	0.65052	NA	64	100	93	76	94	72	82.117	-0.108296	0.238988	-0.453146	0.650444	0.999979	48	12	43	2	2	4	15.1295	-2.36625	0.593467	-3.98716	6.68681e-05	NA	50	12	42	2	3	4	15.439	-2.25908	0.581334	-3.88602	0.000101901	NA
gg_15501	98	133	172	97	162	128	128.669	-0.0914561	0.201621	-0.453604	0.650114	0.999718	118	136	158	102	158	128	131.133	-0.119833	0.189561	-0.632164	0.52728	0.999979	86	104	60	51	107	97	82.6222	0.48554	0.323778	1.49961	0.133716	0.477974	90	110	69	58	118	97	88.7556	0.478828	0.304026	1.57496	0.115266	0.451328
gg_15500	46	29	43	41	36	38	38.7453	-0.062889	0.323186	-0.194591	0.845713	NA	45	38	45	47	51	42	44.4091	0.0897239	0.301326	0.297763	0.765884	0.999979	53	35	35	16	27	33	31.1711	-0.154616	0.38226	-0.404479	0.68586	0.900641	60	39	27	17	36	41	34.7322	0.0676998	0.408672	0.165658	0.868426	0.96356
gg_15499	42	55	59	48	79	63	56.5016	0.22662	0.268475	0.844099	0.398614	NA	37	54	53	44	72	65	53.0827	0.271619	0.282817	0.960403	0.336853	0.999979	35	12	13	13	20	10	16.4221	0.0706743	0.520491	0.135784	0.891992	0.972007	33	12	10	10	19	10	14.8068	0.0291555	0.534464	0.0545509	0.956496	NA
gg_15498	13	26	29	22	11	25	20.8319	-0.189462	0.423391	-0.447488	0.654523	NA	18	32	31	21	12	29	23.6688	-0.32886	0.406993	-0.808024	0.419077	0.999979	25	7	28	6	20	6	13.7385	-0.337096	0.567216	-0.5943	0.552311	NA	28	8	25	9	21	4	14.4918	-0.254423	0.571079	-0.445513	0.655949	NA
gg_15497	959	1257	1373	1005	1276	1137	1151.19	-0.103146	0.0909143	-1.13454	0.256566	0.999718	968	1243	1350	995	1320	1123	1149.78	-0.0801152	0.0884769	-0.905493	0.365204	0.999979	1702	3828	2244	1863	4645	3339	2922.04	0.733588	0.34099	2.15134	0.0314491	0.23995	1713	3848	2269	1871	4603	3353	2925.92	0.715276	0.337249	2.12091	0.033929	0.247756
gg_15496	29	38	37	19	19	38	29.7252	-0.434503	0.365164	-1.18989	0.234091	NA	32	36	33	20	24	46	31.5371	-0.184001	0.364886	-0.504268	0.614073	0.999979	29	34	32	18	55	26	31.147	0.475337	0.39678	1.19799	0.230922	0.603107	34	34	39	17	55	33	33.7331	0.394776	0.377946	1.04453	0.29624	0.671756
gg_15495	13	19	22	8	24	18	16.8199	-0.139069	0.43836	-0.31725	0.751054	NA	14	20	22	8	24	20	17.4921	-0.131132	0.4358	-0.300899	0.763492	0.999979	16	14	10	18	53	28	23.7178	1.58504	0.439603	3.60561	0.000311418	0.0123582	16	14	10	18	52	28	23.5456	1.55559	0.440145	3.53426	0.000408926	0.0148738
gg_15494	151	183	167	126	169	171	159.436	-0.147205	0.174512	-0.843522	0.398937	0.999718	164	180	170	116	173	171	160.535	-0.200842	0.179164	-1.121	0.26229	0.999979	78	62	60	48	79	81	67.3052	0.558284	0.286114	1.95126	0.0510259	0.303434	88	57	57	40	82	84	66.2369	0.502027	0.313338	1.60219	0.109114	0.441024
gg_15493	1045	1053	1210	993	1173	1130	1089.07	-0.0424506	0.0814102	-0.52144	0.60206	0.999718	1052	1064	1220	1009	1189	1134	1100.39	-0.0332061	0.0814046	-0.407915	0.683336	0.999979	515	667	651	325	493	469	501.39	0.0147518	0.230445	0.0640147	0.948959	0.987684	528	672	663	324	508	472	507.827	0.000105333	0.221785	0.000474935	0.999621	0.999763
gg_15492	2	4	10	6	1	4	4.43427	-0.260809	0.581506	-0.448505	0.653789	NA	4	4	10	6	5	4	5.39982	-0.148988	0.55398	-0.268941	0.787975	0.999979	2	0	0	0	2	4	1.30766	0.609071	0.660365	0.922325	0.356359	NA	3	1	0	0	2	6	1.94738	0.542866	0.674345	0.805026	0.420805	NA
gg_15491	276	350	392	349	400	381	353.242	0.119287	0.124812	0.955728	0.33921	0.999718	302	360	427	323	404	374	359.824	-0.0110553	0.122515	-0.090236	0.9281	0.999979	646	576	687	241	516	321	462.509	-0.317996	0.20731	-1.53391	0.125051	0.464809	633	563	662	240	550	324	461.392	-0.246968	0.217644	-1.13473	0.256488	0.634358
gg_15490	52	69	65	75	79	77	68.8246	0.267084	0.245733	1.08689	0.277086	NA	53	68	66	76	82	82	70.4522	0.316389	0.246193	1.28513	0.198748	0.999979	126	57	111	54	102	77	83.8343	0.187288	0.319573	0.586056	0.557838	0.841983	132	58	116	58	108	84	88.7129	0.223126	0.321118	0.694839	0.487156	0.80406
gg_15489	57	70	98	66	72	95	75.0298	0.0271563	0.247648	0.109657	0.912682	NA	61	70	94	66	72	96	75.3724	0.0343951	0.24857	0.138372	0.889946	0.999979	295	170	285	127	174	146	188.726	-0.173658	0.26675	-0.651013	0.515038	0.819952	289	171	283	129	180	147	189.528	-0.142483	0.261718	-0.544413	0.586157	0.853688
gg_15488	20	40	45	30	35	31	32.881	-0.13377	0.344686	-0.388093	0.697947	NA	19	37	44	24	36	24	29.9568	-0.23846	0.364259	-0.654644	0.512697	0.999979	11	38	48	56	193	89	74.9617	1.94878	0.46571	4.18453	2.8576e-05	0.00191891	12	29	52	53	196	89	73.8875	1.98429	0.464756	4.26952	1.95892e-05	0.00141194
gg_15487	84	88	126	80	103	97	94.7169	-0.115963	0.213823	-0.542329	0.587592	0.999718	88	93	119	74	93	102	93.5298	-0.179235	0.218574	-0.820021	0.412204	0.999979	158	104	163	69	105	90	108.637	-0.135994	0.263847	-0.515429	0.606253	0.867084	147	99	160	68	127	91	109.431	0.0121043	0.265516	0.0455881	0.963639	0.989633
gg_15486	241	357	486	346	443	283	352.207	-0.0320703	0.170667	-0.187912	0.850946	0.999718	242	361	487	348	445	285	354.383	-0.0259137	0.171503	-0.151098	0.879898	0.999979	177	356	32	206	255	259	222.844	0.718466	0.531814	1.35097	0.176704	0.538514	174	361	32	212	257	258	224.678	0.713444	0.529472	1.34746	0.177831	0.541671
gg_15485	850	972	897	903	1051	1038	943.458	0.0949415	0.0970775	0.977997	0.328076	0.999718	755	871	785	765	994	888	834.589	0.0927521	0.100118	0.926427	0.354224	0.999979	2252	1818	1849	680	1833	1019	1455.49	-0.267437	0.237294	-1.12703	0.25973	0.634688	1887	1499	1610	557	1524	865	1221.41	-0.290279	0.235124	-1.23458	0.216988	0.59233
gg_15484	49	47	84	40	77	54	56.9416	-0.104309	0.283733	-0.367632	0.713148	NA	52	52	80	42	72	60	58.3817	-0.107227	0.274443	-0.390708	0.696013	0.999979	224	520	265	234	550	373	358.064	0.599302	0.360988	1.66017	0.09688	0.414627	224	520	261	224	536	377	353.191	0.570508	0.360885	1.58086	0.11391	0.448803
gg_15483	225	189	264	200	248	235	224.005	-0.0259687	0.151188	-0.171764	0.863623	0.999718	223	205	288	210	259	246	235.398	-0.0299412	0.149418	-0.200386	0.841179	0.999979	207	195	227	173	273	236	218.164	0.63454	0.206704	3.0698	0.00214201	0.0479461	212	195	237	180	298	253	228.887	0.687743	0.201665	3.41032	0.000648859	0.0209896
gg_15482	276	294	330	281	359	279	299.526	-0.00849686	0.132089	-0.0643269	0.94871	0.999718	293	310	345	321	375	306	321.868	0.0493594	0.130896	0.377088	0.706108	0.999979	249	201	183	157	306	230	218.21	0.624591	0.223019	2.80062	0.00510053	0.0848131	231	203	182	145	292	246	213.487	0.628077	0.219371	2.86308	0.00419541	0.0740868
gg_15481	76	54	75	72	73	76	70.5439	0.0694087	0.25014	0.277479	0.781412	NA	75	64	74	65	65	80	70.1548	-0.0502266	0.252908	-0.198596	0.842579	0.999979	91	60	105	34	53	58	62.4766	-0.265909	0.316942	-0.838984	0.401479	0.749847	86	66	100	38	52	72	65.5776	-0.0958958	0.319855	-0.29981	0.764322	0.92831
gg_15480	672	806	1083	679	815	723	783.775	-0.229701	0.106982	-2.14709	0.0317859	0.999718	699	836	1089	644	846	744	796.604	-0.253788	0.102753	-2.46989	0.0135153	0.999979	315	716	522	261	299	394	404.801	-0.156988	0.354075	-0.443376	0.657494	0.888575	323	655	535	272	304	386	400.638	-0.10931	0.333228	-0.328034	0.742886	0.92026
gg_15479	6	6	2	4	10	10	6.23855	0.439239	0.558664	0.786231	0.431732	NA	8	6	6	5	13	13	8.31672	0.387488	0.521767	0.742646	0.457696	0.999979	2	19	2	6	44	30	17.3299	1.47987	0.649797	2.27743	0.0227605	0.202739	2	22	4	4	44	33	18.0221	1.24124	0.645563	1.92273	0.054514	0.314574
gg_15478	57	36	46	40	48	85	51.5144	0.240954	0.315777	0.763049	0.445434	NA	56	48	50	46	52	67	52.8405	0.0541411	0.286399	0.189041	0.850061	0.999979	105	134	99	35	137	65	88.9059	-0.0859881	0.360299	-0.238657	0.811371	0.94754	125	129	99	33	145	74	93.1235	-0.0699907	0.361122	-0.193815	0.846321	0.956645
gg_15477	34	51	56	16	36	31	36.5511	-0.739022	0.334598	-2.20868	0.0271966	NA	37	52	53	16	40	29	37.0748	-0.712402	0.338041	-2.10744	0.0350794	0.999979	19	36	13	21	34	18	23.7516	0.525473	0.484816	1.08386	0.278426	0.654018	16	34	16	25	36	18	24.8606	0.668105	0.478311	1.3968	0.162474	0.5216
gg_15476	39	38	24	34	39	38	35.3276	0.0702542	0.338303	0.207666	0.835489	NA	36	39	22	37	39	34	34.5719	0.118762	0.349667	0.339644	0.734125	0.999979	42	53	47	20	40	28	36.1699	-0.178191	0.353689	-0.503807	0.614397	0.871033	55	47	52	20	48	30	39.2199	-0.153355	0.338736	-0.452727	0.650745	0.882769
gg_15475	19	15	16	19	26	9	17.2134	0.0499244	0.441838	0.112993	0.910036	NA	20	16	16	15	24	8	16.3916	-0.161365	0.449905	-0.358664	0.719846	0.999979	40	22	36	20	18	18	24.6464	-0.187109	0.428655	-0.436502	0.662473	0.890722	30	14	32	14	14	16	19.0442	-0.18033	0.468375	-0.385013	0.700228	0.904713
gg_15474	8	8	6	6	0	6	5.79353	-0.52245	0.573128	-0.911577	0.361991	NA	8	8	9	7	0	12	7.38727	-0.235824	0.553205	-0.426287	0.669898	0.999979	29	23	42	6	12	7	17.3946	-1.21247	0.475882	-2.54783	0.0108396	0.135379	31	24	48	7	16	8	19.688	-1.06689	0.469338	-2.27318	0.0230153	0.202002
gg_15473	0	4	11	6	2	8	5.00477	0.0904378	0.582409	0.155282	0.876599	NA	0	4	12	6	2	8	5.15874	0.0431487	0.565638	0.0762833	0.939194	0.999979	5	0	1	4	0	0	1.8578	0.122663	0.656258	0.186913	0.851729	NA	6	0	2	4	0	0	2.11695	-0.00545251	0.639013	-0.00853271	0.993192	NA
gg_15472	4	2	1	2	0	8	2.87115	0.186538	0.577889	0.322793	0.746852	NA	4	2	4	2	0	8	3.32352	-0.009859	0.561539	-0.0175571	0.985992	0.999979	4	5	1	0	2	4	2.42911	-0.1615	0.713121	-0.226469	0.820837	NA	4	6	2	0	2	4	2.70627	-0.306616	0.693583	-0.442075	0.658435	NA
gg_15471	53	76	97	58	97	99	78.045	0.126412	0.248237	0.509238	0.610586	NA	55	67	95	49	97	114	77.3588	0.210345	0.270204	0.778466	0.436294	0.999979	165	135	142	57	117	93	110.462	-0.213655	0.24151	-0.884661	0.376339	0.732912	161	98	127	62	132	108	108.993	0.143918	0.265513	0.542038	0.587793	0.854551
gg_15470	4	8	0	5	11	2	4.96881	0.253024	0.582913	0.434069	0.664239	NA	4	9	0	5	11	2	5.13238	0.18756	0.56579	0.331501	0.740266	0.999979	0	0	0	0	0	0	0	NA	NA	NA	NA	NA	0	0	0	0	0	0	0	NA	NA	NA	NA	NA
gg_15469	2	4	4	0	2	2	2.26492	-0.559181	0.575531	-0.971591	0.331254	NA	2	4	4	0	2	2	2.26102	-0.517912	0.550239	-0.94125	0.346577	0.999979	10	25	2	6	2	1	7.34298	-0.825687	0.694314	-1.18921	0.234356	NA	10	26	2	8	2	2	8.22276	-0.583622	0.678292	-0.860429	0.389553	NA
gg_15468	8	4	7	4	6	6	5.77738	-0.195434	0.55757	-0.35051	0.725956	NA	8	4	8	6	6	6	6.30476	-0.116235	0.542344	-0.21432	0.830297	0.999979	0	4	2	0	4	4	2.21429	0.328267	0.707833	0.463763	0.642818	NA	0	6	2	0	4	4	2.50609	0.129432	0.684958	0.188964	0.850121	NA
gg_15467	4	12	16	9	9	11	9.92125	-0.1062	0.509366	-0.208494	0.834843	NA	4	14	16	10	11	10	10.5788	-0.0956984	0.500636	-0.191154	0.848405	0.999979	11	71	33	20	84	23	38.9012	0.404219	0.563865	0.716872	0.473453	0.794521	11	74	27	14	81	24	36.6587	0.314895	0.578267	0.544549	0.586064	0.853682
gg_15466	123	136	180	181	159	181	158.409	0.224409	0.182786	1.22771	0.219554	0.999718	144	131	146	165	159	184	154.009	0.235196	0.184406	1.27542	0.202159	0.999979	367	171	348	88	161	246	212.293	-0.292626	0.348693	-0.839206	0.401354	0.749847	362	199	387	85	176	243	221.835	-0.383726	0.328475	-1.16821	0.242724	0.62087
gg_15465	574	623	758	537	736	594	627.543	-0.103444	0.101115	-1.02304	0.306291	0.999718	562	575	708	503	724	536	592.738	-0.100355	0.110522	-0.908006	0.363875	0.999979	720	312	693	273	397	470	451.937	-0.0341943	0.309247	-0.110573	0.911955	0.977827	654	245	640	258	392	437	415.593	0.0483007	0.331215	0.145829	0.884056	0.968054
gg_15464	54	53	56	42	68	54	53.741	-0.0410479	0.272498	-0.150636	0.880263	NA	55	53	62	43	69	61	56.3062	-0.0174799	0.271419	-0.0644016	0.94865	0.999979	101	71	64	26	74	25	54.8879	-0.40709	0.387349	-1.05096	0.293275	0.667923	105	76	63	29	72	28	57.119	-0.402082	0.373001	-1.07796	0.28105	0.658363
gg_15463	72	58	65	84	101	73	74.8687	0.342855	0.245369	1.3973	0.162323	NA	70	58	72	83	98	76	75.4902	0.31171	0.244165	1.27664	0.20173	0.999979	63	65	73	33	55	37	51.5661	-0.153119	0.310212	-0.493596	0.621591	0.873568	60	64	77	28	63	35	51.0862	-0.174079	0.329097	-0.528961	0.596833	0.858429
gg_15462	13	10	16	14	13	12	12.8963	-0.018506	0.463569	-0.0399208	0.968156	NA	12	12	14	15	14	12	13.1005	0.0699893	0.461392	0.151691	0.87943	0.999979	33	14	32	10	13	16	18.1819	-0.398726	0.472841	-0.843256	0.399085	0.748559	29	18	38	10	17	14	19.3066	-0.461202	0.449454	-1.02614	0.304826	0.679599
gg_15461	158	128	166	148	167	139	149.766	-0.0297391	0.181933	-0.163462	0.870155	0.999718	180	146	188	151	174	139	161.906	-0.175781	0.182138	-0.965095	0.334497	0.999979	123	78	128	76	124	97	101.9	0.378304	0.270546	1.3983	0.162023	0.518717	137	89	131	76	129	110	108.845	0.333624	0.253737	1.31484	0.188564	0.555753
gg_15460	90	93	128	96	117	148	110.134	0.177185	0.209655	0.845125	0.398041	0.999718	87	95	135	99	125	141	111.678	0.17287	0.209197	0.826352	0.408605	0.999979	228	166	292	78	147	89	152.405	-0.578269	0.280032	-2.06501	0.0389222	0.265788	228	160	297	83	132	90	151.509	-0.600286	0.284998	-2.10628	0.0351796	0.252279
gg_15459	127	111	106	96	121	139	115.864	-0.00357235	0.209382	-0.0170614	0.986388	0.999718	127	111	107	94	123	142	116.495	0.00783432	0.213671	0.0366653	0.970752	0.999979	116	463	122	128	354	233	231.878	0.373892	0.47768	0.782726	0.433788	0.772078	118	465	124	130	355	240	234.577	0.375375	0.472392	0.794626	0.426831	0.769084
gg_15458	161	142	186	145	120	169	152.997	-0.191182	0.193301	-0.989036	0.322645	0.999718	160	143	182	145	128	174	154.496	-0.136111	0.192087	-0.708588	0.47858	0.999979	116	98	94	12	9	5	47.1359	-2.68869	0.415876	-6.46511	1.01225e-10	3.82262e-08	124	112	98	16	10	6	52.2612	-2.46355	0.429816	-5.73163	9.94681e-09	2.42277e-06
gg_15457	80	118	167	108	112	119	115.239	-0.113763	0.21717	-0.523841	0.600389	0.999718	90	119	180	106	116	128	120.912	-0.15466	0.215151	-0.718843	0.472238	0.999979	133	337	206	96	133	134	165.273	-0.357632	0.373183	-0.958328	0.337898	0.703748	137	350	204	95	123	120	163.005	-0.477254	0.377517	-1.26419	0.206162	0.579204
gg_15456	456	460	502	416	506	465	462.902	-0.0717724	0.108933	-0.65887	0.509979	0.999718	451	462	509	411	487	474	461.344	-0.0840652	0.109871	-0.765124	0.444198	0.999979	633	639	613	349	660	414	529.377	0.101454	0.21014	0.482793	0.629243	0.876668	644	638	616	328	693	436	534.528	0.105007	0.207046	0.507164	0.612039	0.865914
gg_15455	308	368	457	361	330	285	348.394	-0.22613	0.147883	-1.52912	0.126236	0.999718	328	365	439	339	350	272	345.88	-0.250448	0.141565	-1.76914	0.0768701	0.999979	492	373	436	134	303	236	302.109	-0.443493	0.21061	-2.10575	0.0352259	0.253798	476	379	435	129	311	226	298.975	-0.45997	0.214652	-2.14286	0.0321243	0.240374
gg_15454	100	137	136	134	136	132	127.932	0.0778275	0.192353	0.404608	0.685766	0.999718	108	149	137	124	154	136	133.093	0.0384008	0.189748	0.202378	0.839621	0.999979	136	127	106	50	151	115	108.296	0.226024	0.296783	0.76158	0.446311	0.778888	147	133	92	51	157	116	110.1	0.235631	0.320082	0.736158	0.461635	0.789847
gg_15453	326	396	433	360	412	379	379.882	-0.0365931	0.119466	-0.306306	0.759372	0.999718	337	420	421	360	399	366	380.329	-0.0922929	0.123648	-0.746419	0.455414	0.999979	348	426	286	174	334	337	306.333	0.158318	0.268097	0.590524	0.554839	0.84031	373	430	293	183	318	333	310.108	0.0992874	0.258086	0.384706	0.700455	0.904919
gg_15452	39	38	49	44	74	49	47.8321	0.336344	0.289909	1.16017	0.24598	NA	41	43	53	43	73	53	50.0003	0.243653	0.287322	0.848014	0.39643	0.999979	57	46	38	20	52	39	39.7628	0.131171	0.352287	0.372342	0.709639	0.910018	55	45	41	16	59	37	39.3822	0.106423	0.376282	0.282827	0.777309	0.933395
gg_15451	40	47	67	28	59	46	46.6102	-0.236684	0.301526	-0.784955	0.43248	NA	45	46	69	30	69	43	49.0502	-0.199512	0.306223	-0.651523	0.514709	0.999979	43	49	29	27	31	30	34.2276	0.0842583	0.390857	0.215573	0.829321	0.953009	52	47	33	30	28	28	35.5772	-0.0389927	0.39371	-0.0990391	0.921107	0.97872
gg_15450	391	398	508	405	507	448	436.674	0.0336381	0.111516	0.301643	0.762924	0.999718	395	422	492	432	517	473	449.877	0.0891459	0.109574	0.813568	0.415893	0.999979	318	147	296	109	104	137	172.318	-0.480698	0.337167	-1.4257	0.153956	0.507265	320	174	299	95	100	151	175.131	-0.586744	0.313995	-1.86864	0.0616725	0.334123
gg_15449	209	258	293	235	278	296	257.851	0.0570532	0.14124	0.403946	0.686252	0.999718	237	268	310	259	303	311	277.898	0.0704184	0.13502	0.521539	0.601991	0.999979	229	229	217	106	218	137	179.457	-0.048638	0.234123	-0.207746	0.835428	0.955396	254	254	214	127	232	159	197.905	0.0256186	0.232038	0.110407	0.912087	0.976102
gg_15448	123	122	205	113	184	126	142.161	-0.118052	0.201488	-0.585901	0.557942	0.999718	130	126	206	110	188	126	144.443	-0.150411	0.204217	-0.736528	0.461409	0.999979	95	121	129	66	107	96	99.2589	0.154354	0.273657	0.564043	0.572725	0.850563	97	120	130	68	108	98	100.531	0.167674	0.269079	0.623142	0.533191	0.828358
gg_15447	95	100	94	110	105	117	103.012	0.158417	0.211562	0.748799	0.453978	0.999718	93	98	94	106	108	120	102.558	0.18964	0.213088	0.889962	0.373486	0.999979	218	105	185	93	87	113	127.351	-0.173874	0.335597	-0.518105	0.604385	0.866261	216	104	167	90	88	113	123.89	-0.139715	0.328634	-0.425138	0.670736	0.892046
gg_15446	80	72	115	115	114	103	98.6109	0.284353	0.219558	1.29512	0.19528	0.999718	88	97	130	111	138	102	109.35	0.128097	0.209073	0.612691	0.54008	0.999979	70	30	60	19	41	45	41.1039	-0.0810254	0.38902	-0.208281	0.83501	0.955142	69	33	58	19	43	48	42.0118	-0.033162	0.379167	-0.0874602	0.930306	0.981591
gg_15445	18	21	12	14	20	16	16.7755	-0.0773585	0.433834	-0.178313	0.858477	NA	17	21	15	14	20	16	17.0389	-0.109828	0.428466	-0.256328	0.797697	0.999979	6	8	2	2	0	4	3.49259	-0.450369	0.708243	-0.635897	0.524844	NA	6	8	3	2	0	4	3.62171	-0.502067	0.689573	-0.728084	0.466562	NA
gg_15444	46	53	30	38	26	31	37.7694	-0.434097	0.346875	-1.25145	0.21077	NA	42	51	26	43	22	22	34.9743	-0.406956	0.382331	-1.06441	0.287144	0.999979	47	22	47	40	27	26	35.317	0.302879	0.451658	0.670595	0.502479	0.811807	52	33	40	46	28	28	38.79	0.322355	0.438526	0.735087	0.462287	0.790082
gg_15443	16	21	14	20	32	34	22.4623	0.602601	0.394467	1.52763	0.126604	NA	16	20	16	20	32	36	22.9214	0.609347	0.393212	1.54967	0.121222	0.999979	45	40	50	16	50	31	36.0471	-0.00476707	0.36324	-0.0131238	0.989529	0.99807	46	40	48	16	48	30	35.4253	-0.0392257	0.362223	-0.108292	0.913764	0.976575
gg_15442	40	35	72	50	67	75	55.1588	0.339212	0.287216	1.18103	0.237589	NA	42	37	80	54	60	72	56.3581	0.202096	0.294097	0.687174	0.491973	0.999979	94	15	78	37	42	26	45.8451	-0.172501	0.508505	-0.339232	0.734435	0.918677	89	14	81	36	41	26	45.0537	-0.180662	0.511722	-0.353047	0.724053	0.913395
gg_15441	154	148	188	143	157	144	154.15	-0.170041	0.172024	-0.988473	0.322921	0.999718	152	148	170	147	154	130	149.251	-0.148059	0.182586	-0.810898	0.417424	0.999979	177	263	250	77	103	123	153.914	-0.627149	0.296664	-2.114	0.0345151	0.251801	169	256	228	71	96	114	144.595	-0.663007	0.297843	-2.22603	0.0260124	0.215371
gg_15440	10	6	6	6	18	7	8.6392	0.286806	0.52818	0.543008	0.587125	NA	10	6	6	6	16	10	8.83384	0.320889	0.517392	0.620205	0.535123	0.999979	35	32	26	17	12	10	20.9308	-0.560979	0.47009	-1.19334	0.232735	0.605236	41	28	29	15	10	10	20.6572	-0.756577	0.470093	-1.60942	0.107525	0.438618
gg_15439	113	134	189	122	144	118	134.454	-0.199996	0.191501	-1.04436	0.296319	0.999718	110	122	169	116	152	128	130.633	-0.0413789	0.191537	-0.216035	0.82896	0.999979	117	164	115	76	169	98	119.215	0.257534	0.304298	0.846322	0.397373	0.747437	115	168	114	87	162	113	124.087	0.339936	0.295321	1.15107	0.249703	0.627553
gg_15438	191	225	240	233	310	233	235.275	0.199742	0.14777	1.35171	0.176467	0.999718	202	272	262	235	313	235	249.831	0.0552488	0.151735	0.364113	0.715774	0.999979	210	165	167	73	134	132	138.135	-0.155936	0.239904	-0.649992	0.515698	0.820316	207	182	193	70	153	141	147.469	-0.181651	0.235912	-0.769998	0.441301	0.778839
gg_15437	113	102	111	112	114	145	115.366	0.142845	0.205048	0.696638	0.48603	0.999718	109	113	116	103	111	143	114.911	0.0436453	0.20708	0.210766	0.83307	0.999979	224	136	163	59	127	79	120.36	-0.451478	0.274936	-1.64212	0.100566	0.421968	221	131	171	63	123	75	120.103	-0.465874	0.276522	-1.68476	0.0920343	0.408607
gg_15436	283	327	246	227	345	216	271.864	-0.176494	0.174521	-1.01131	0.311869	0.999718	276	299	248	217	319	223	261.574	-0.164293	0.16309	-1.00738	0.313753	0.999979	60	26	31	22	16	13	26.4243	-0.481116	0.478145	-1.00621	0.314313	0.685716	56	24	24	22	20	12	25.1434	-0.278046	0.488115	-0.569633	0.568927	0.846143
gg_15435	320	361	444	271	377	339	346.513	-0.223175	0.124256	-1.79609	0.0724809	0.999718	328	367	487	276	415	341	362.462	-0.223837	0.131955	-1.69631	0.089828	0.999979	777	916	894	364	1044	694	740.973	0.147174	0.253008	0.581697	0.560771	0.843863	823	935	899	410	1034	703	762.909	0.149713	0.226648	0.660551	0.5089	0.817081
gg_15434	252	243	329	261	384	322	293.139	0.18806	0.136395	1.37879	0.167958	0.999718	248	244	328	252	392	304	289.335	0.169593	0.143454	1.18221	0.237121	0.999979	329	79	287	145	170	210	196.125	0.179758	0.411564	0.436768	0.66228	0.890722	325	82	272	142	162	210	191.933	0.174999	0.403495	0.433707	0.664501	0.889039
gg_15433	767	852	1053	849	1062	944	907.661	0.0624625	0.0879814	0.709951	0.477734	0.999718	783	908	1063	859	1035	936	918.761	0.012837	0.0871953	0.147222	0.882957	0.999979	1006	1046	1031	525	1025	754	859.374	0.0809849	0.185137	0.437432	0.661798	0.89054	1014	1072	1064	553	1016	784	880.277	0.0804308	0.179687	0.447616	0.654431	0.884241
gg_15432	482	453	555	448	565	507	495.695	-0.0104728	0.107126	-0.0977616	0.922122	0.999718	470	439	543	464	545	459	482.015	-0.0144036	0.11479	-0.125478	0.900145	0.999979	492	363	456	272	385	314	368.081	0.119439	0.210494	0.567425	0.570426	0.849551	496	355	447	256	415	351	373.297	0.181225	0.192522	0.941322	0.34654	0.712375
gg_15431	296	315	319	221	325	308	293.739	-0.170177	0.137095	-1.2413	0.214493	0.999718	285	339	305	202	328	308	290.711	-0.19446	0.150498	-1.29211	0.196318	0.999979	147	121	88	151	104	141	131.552	0.731243	0.367827	1.98801	0.0468108	0.291592	144	115	84	147	105	142	128.848	0.760698	0.362814	2.09666	0.0360237	0.255131
gg_15430	179	172	233	157	244	197	193.475	-0.00773559	0.161824	-0.0478025	0.961874	0.999718	202	195	246	168	280	222	215.068	0.0161533	0.160854	0.100422	0.920009	0.999979	175	228	203	113	243	199	187.911	0.346106	0.253443	1.36562	0.172059	0.531728	184	247	209	126	248	227	202.045	0.380175	0.254161	1.49581	0.134704	0.483218
gg_15429	333	367	451	296	413	386	368.398	-0.108842	0.121487	-0.895913	0.370299	0.999718	365	392	521	309	453	397	399.281	-0.170709	0.124818	-1.36767	0.171416	0.999979	441	309	500	233	364	336	349.667	0.118153	0.226689	0.521212	0.602219	0.865282	486	338	483	264	390	348	372.019	0.155613	0.209666	0.742198	0.457967	0.787985
gg_15428	1069	1301	1372	1010	1385	1361	1231.59	-0.0360649	0.0890586	-0.404956	0.68551	0.999718	1124	1316	1404	1036	1366	1389	1255.89	-0.0546313	0.0845321	-0.646278	0.518099	0.999979	754	472	665	415	544	622	565.82	0.296946	0.236827	1.25385	0.209896	0.579295	815	496	725	408	532	633	582.978	0.178241	0.241864	0.73695	0.461153	0.789812
gg_15427	313	289	338	301	353	341	319.338	0.0422877	0.127891	0.330654	0.740906	0.999718	318	299	340	315	346	301	317.655	-0.0230363	0.135209	-0.170376	0.864714	0.999979	625	408	587	184	328	257	365.456	-0.532398	0.213087	-2.4985	0.0124721	0.146041	652	374	595	193	327	246	365.391	-0.530452	0.238308	-2.22591	0.0260201	0.215371
gg_15426	113	128	149	105	141	99	120.85	-0.207693	0.194866	-1.06582	0.286504	0.999718	107	141	184	104	147	136	133.87	-0.177648	0.19522	-0.909987	0.362829	0.999979	48	274	63	42	50	62	85.4194	-0.692756	0.533963	-1.29739	0.194498	0.561298	71	299	74	44	65	75	98.7438	-0.684963	0.49838	-1.37438	0.169324	0.529594
gg_15425	195	220	276	225	219	195	219.522	-0.131314	0.158544	-0.828249	0.407529	0.999718	205	219	285	227	251	194	227.633	-0.0954078	0.158799	-0.60081	0.547966	0.999979	277	267	262	172	393	262	265.372	0.511997	0.219231	2.33542	0.0195217	0.185255	272	268	270	178	428	262	272.918	0.558236	0.23044	2.42248	0.0154149	0.162952
gg_15424	130	142	99	111	115	154	124.948	-0.0168689	0.221347	-0.0762099	0.939252	0.999718	132	146	96	112	118	158	126.832	0.0046	0.227779	0.020195	0.983888	0.999979	125	39	83	12	0	2	36.2032	-1.48074	0.713201	-2.07618	0.037877	0.262737	124	40	82	12	0	2	36.1689	-2.26403	0.629018	-3.5993	0.000319069	0.0126191
gg_15423	177	220	225	193	254	242	215.427	0.105859	0.149689	0.707194	0.479446	0.999718	181	214	215	215	252	231	215.736	0.160368	0.150716	1.06404	0.287312	0.999979	200	289	196	136	385	242	235.354	0.571488	0.303324	1.88408	0.0595536	0.328129	233	295	229	167	401	237	254.714	0.531617	0.267257	1.98916	0.0466834	0.291147
gg_15422	51	107	73	33	32	141	71.9213	-0.149248	0.531244	-0.280941	0.778756	NA	41	101	61	26	27	120	61.786	-0.182149	0.530638	-0.343264	0.7314	0.999979	264	247	200	59	236	63	160.512	-0.527685	0.391738	-1.34704	0.177969	0.539778	236	212	176	53	208	42	138.971	-0.563743	0.425599	-1.32459	0.185308	0.551831
gg_15421	1028	1246	1324	1100	1397	1567	1258.72	0.1359	0.096298	1.41124	0.158174	0.999718	1095	1255	1236	1111	1521	1641	1292.19	0.209528	0.0973406	2.15252	0.0313564	0.999979	1969	2862	1792	1113	1808	1435	1757.18	-0.0909753	0.268493	-0.338837	0.734732	0.918677	1948	2837	1897	1116	1823	1358	1753.46	-0.127229	0.260805	-0.487831	0.62567	0.87238
gg_15420	157	216	261	208	218	171	202.53	-0.102673	0.173346	-0.592299	0.55365	0.999718	141	190	215	172	188	155	174.73	-0.100119	0.175187	-0.571499	0.567662	0.999979	51	363	48	300	338	516	296.242	1.20118	0.669985	1.79285	0.0729969	0.361179	44	288	54	280	306	470	265.464	1.5854	0.531917	2.98055	0.00287732	0.0579038
gg_15419	219	240	298	224	301	219	246.413	-0.0593888	0.147111	-0.403702	0.686432	0.999718	246	222	298	226	320	223	252.318	-0.0293545	0.154779	-0.189654	0.84958	0.999979	425	397	363	236	416	330	350.268	0.241466	0.19626	1.23033	0.218572	0.588174	448	385	390	267	420	301	358.601	0.217605	0.204895	1.06203	0.28822	0.664596
gg_15418	81	69	67	83	92	106	82.4632	0.311488	0.236127	1.31915	0.187118	NA	80	69	66	82	93	98	80.8894	0.287552	0.240258	1.19685	0.231366	0.999979	81	87	76	34	68	58	63.6749	-0.102807	0.290682	-0.353676	0.723582	0.91544	83	84	83	36	67	63	65.7207	-0.0842098	0.281646	-0.298991	0.764947	0.928654
gg_15417	31	37	50	39	53	51	42.6406	0.22846	0.299214	0.763533	0.445146	NA	31	44	60	36	60	56	46.6398	0.132427	0.303511	0.436317	0.662607	0.999979	124	155	128	39	38	45	80.3017	-1.10891	0.326597	-3.39536	0.00068538	0.0217513	122	167	114	44	40	49	82.4185	-0.966358	0.349576	-2.76437	0.00570324	0.0902451
gg_15416	54	68	78	44	57	77	62.0153	-0.192702	0.266063	-0.724272	0.468899	NA	65	73	84	46	61	76	66.5973	-0.295457	0.257643	-1.14677	0.251477	0.999979	69	61	87	53	73	51	64.4236	0.246177	0.3094	0.795657	0.426231	0.76734	81	70	102	60	85	52	73.1981	0.176275	0.313761	0.561812	0.574244	0.848154
gg_15415	19	20	29	9	24	13	18.5196	-0.520479	0.424207	-1.22695	0.219842	NA	18	21	30	10	27	14	19.4497	-0.401946	0.422493	-0.951368	0.341418	0.999979	31	25	37	9	38	27	25.8417	0.112197	0.425446	0.263717	0.791998	0.939918	36	34	46	13	50	32	32.8656	0.14389	0.396608	0.3628	0.716754	0.910882
gg_15414	809	743	901	761	994	824	828.57	0.0300855	0.0953727	0.315452	0.752419	0.999718	813	748	909	761	995	835	833.954	0.0320332	0.0958488	0.334206	0.738224	0.999979	723	508	721	274	529	390	490.619	-0.187628	0.202238	-0.927758	0.353533	0.716864	729	512	724	274	531	396	493.903	-0.194908	0.199737	-0.975823	0.329152	0.69929
gg_15413	85	77	125	88	100	83	91.6514	-0.102364	0.223724	-0.457545	0.647279	0.999718	81	76	122	88	108	88	92.3784	0.00435178	0.226579	0.0192065	0.984676	0.999979	76	36	70	18	50	30	42.3929	-0.36636	0.380189	-0.963626	0.335233	0.702051	80	34	66	18	48	28	41.4304	-0.403422	0.391844	-1.02955	0.303222	0.677729
gg_15412	233	273	280	236	280	251	256.161	-0.0714426	0.138142	-0.517167	0.60504	0.999718	233	305	336	244	277	283	276.219	-0.141678	0.140499	-1.00839	0.313265	0.999979	122	183	142	116	246	228	173.197	0.842488	0.285637	2.94951	0.00318277	0.0619274	146	232	131	118	258	237	185.908	0.688508	0.317819	2.16635	0.0302842	0.233176
gg_15411	94	103	120	61	135	116	102.507	-0.0768604	0.227962	-0.337163	0.735994	0.999718	87	95	129	60	135	107	99.6236	-0.0846285	0.236976	-0.357118	0.721003	0.999979	58	61	76	36	55	56	55.091	0.115679	0.307635	0.376028	0.706896	0.909235	64	62	86	44	61	52	59.6682	0.0995496	0.306523	0.324771	0.745355	0.921506
gg_15410	3548	3232	4932	3048	4380	3392	3690.13	-0.148181	0.0957317	-1.54788	0.121651	0.999718	3594	3301	5011	3121	4394	3378	3738.73	-0.156223	0.095454	-1.63663	0.101708	0.999979	1322	1333	1778	809	1320	1737	1346.1	0.311072	0.256209	1.21413	0.224696	0.596229	1409	1322	1866	843	1412	1781	1397.65	0.313005	0.245437	1.2753	0.202204	0.574487
gg_15409	225	267	244	231	296	230	246.382	-0.00334942	0.149099	-0.0224643	0.982078	0.999718	237	277	258	211	298	237	250.19	-0.089503	0.147901	-0.605155	0.545076	0.999979	218	156	168	86	139	169	149.162	0.0668618	0.26237	0.254838	0.798848	0.942818	218	169	165	92	148	176	154.925	0.107242	0.254557	0.421288	0.673545	0.893306
gg_15408	544	534	754	592	748	782	648.127	0.178312	0.108647	1.64121	0.100755	0.999718	571	549	744	590	741	800	656.208	0.161808	0.109081	1.48337	0.137976	0.999979	1135	444	1065	524	760	745	748.803	0.17885	0.313163	0.571108	0.567927	0.847808	1127	453	1081	508	785	794	759.581	0.191035	0.307305	0.621648	0.534173	0.828617
gg_15407	96	130	126	79	161	96	112.35	-0.118659	0.223465	-0.530997	0.595421	0.999718	99	122	122	84	131	96	107.429	-0.175372	0.209163	-0.838447	0.40178	0.999979	101	68	77	36	41	65	61.2301	-0.218333	0.339527	-0.64305	0.520192	0.82277	103	71	69	36	31	58	58.0049	-0.353712	0.372426	-0.949752	0.342238	0.709739
gg_15406	40	39	59	24	52	17	37.6375	-0.555544	0.352526	-1.57589	0.115051	NA	36	39	59	22	52	17	36.554	-0.531943	0.362954	-1.46559	0.14276	0.999979	40	30	41	17	29	16	26.9914	-0.283855	0.390301	-0.727274	0.467058	0.791511	41	33	42	18	24	15	27.0192	-0.436808	0.394362	-1.10763	0.268021	0.645525
gg_15405	130	139	184	123	190	142	148.503	-0.0319824	0.18055	-0.177138	0.8594	0.999718	125	140	178	123	194	144	147.866	0.0220076	0.184718	0.119142	0.905163	0.999979	151	92	102	78	62	80	91.8959	-0.0269372	0.34768	-0.0774771	0.938244	0.984968	152	94	100	76	66	79	91.9127	-0.0422079	0.335771	-0.125704	0.899966	0.97274
gg_15404	97	107	155	108	130	131	119.256	0.0133781	0.196851	0.0679606	0.945817	0.999718	87	109	156	109	124	132	117.45	0.036416	0.208012	0.175067	0.861027	0.999979	97	79	83	68	107	95	87.635	0.573238	0.254934	2.24858	0.0245393	0.211252	98	78	90	70	108	99	89.9186	0.566796	0.251866	2.25039	0.0244245	0.208263
gg_15403	108	101	147	105	118	111	113.524	-0.116312	0.198538	-0.585842	0.557981	0.999718	104	118	152	102	114	111	115.37	-0.208107	0.199189	-1.04477	0.296128	0.999979	82	50	90	44	110	99	77.0493	0.648388	0.31773	2.04069	0.041282	0.273603	94	54	94	44	114	98	80.079	0.536139	0.315927	1.69704	0.0896894	0.402127
gg_15402	156	163	146	129	179	235	166.05	0.163784	0.195907	0.836033	0.403137	0.999718	153	162	140	126	166	226	160.578	0.13384	0.202342	0.661456	0.50832	0.999979	106	40	100	27	14	17	45.2183	-1.21995	0.474131	-2.57302	0.0100816	0.129423	107	45	99	28	16	17	46.5809	-1.20293	0.456349	-2.636	0.00838903	0.115377
gg_15401	30	33	44	28	48	26	34.1193	-0.100346	0.336205	-0.298468	0.765346	NA	38	32	41	26	46	22	33.6894	-0.257363	0.348436	-0.738623	0.460136	0.999979	23	18	16	10	25	17	17.4318	0.320914	0.444782	0.721508	0.470597	0.793702	21	14	16	6	19	20	15.1214	0.252658	0.483776	0.522263	0.601487	NA
gg_15400	112	83	91	66	115	75	89.4488	-0.214495	0.241259	-0.889067	0.373967	NA	115	72	101	89	99	74	91.424	-0.165525	0.245964	-0.672962	0.500971	0.999979	79	69	93	41	39	50	58.9508	-0.292598	0.33263	-0.879651	0.379048	0.734706	86	66	89	47	54	53	63.3747	-0.0812003	0.30422	-0.266913	0.789536	0.938252
gg_15399	38	35	27	28	26	23	29.6554	-0.378481	0.358118	-1.05686	0.290575	NA	38	39	30	34	26	26	32.3785	-0.306053	0.353597	-0.865543	0.386741	0.999979	22	19	29	7	28	35	22.1596	0.402583	0.47418	0.849009	0.395876	0.746172	29	24	35	9	21	44	25.6793	0.202313	0.477638	0.42357	0.671879	0.892476
gg_15398	39	50	76	36	80	47	53.0199	-0.0545268	0.299964	-0.181778	0.855757	NA	37	59	73	41	71	43	52.7031	-0.141446	0.297066	-0.476143	0.633972	0.999979	50	26	47	18	66	29	36.8734	0.308394	0.412835	0.747013	0.455055	0.783761	62	28	66	32	67	34	46.1097	0.263232	0.389508	0.675805	0.499164	0.811895
gg_15397	37	32	64	51	59	78	52.3805	0.446748	0.294582	1.51655	0.129381	NA	42	34	75	42	54	81	53.4384	0.194304	0.312616	0.621543	0.534242	0.999979	156	135	151	78	150	83	119.467	0.00721862	0.261682	0.0275855	0.977993	0.994873	166	143	147	76	151	105	125.097	0.0431088	0.235007	0.183436	0.854456	0.959335
gg_15396	40	38	16	54	50	40	39.9349	0.497682	0.356156	1.39737	0.162302	NA	34	39	16	44	51	37	36.8546	0.452064	0.35989	1.25612	0.209074	0.999979	67	43	40	16	39	27	35.5237	-0.344808	0.371795	-0.927413	0.353712	0.717047	62	41	43	20	47	21	36.2243	-0.216	0.382383	-0.564879	0.572156	0.847406
gg_15395	21	30	20	34	8	23	23.0786	-0.101225	0.438091	-0.231058	0.81727	NA	22	25	18	30	6	23	21.0835	-0.104677	0.452534	-0.231314	0.817071	0.999979	12	14	16	15	23	26	18.1741	1.00952	0.443997	2.27372	0.0229828	0.20394	12	13	13	16	24	26	18.0312	1.1645	0.443577	2.62526	0.00865834	0.117316
gg_15394	10	8	2	10	4	10	7.52814	0.138674	0.552256	0.251105	0.801733	NA	10	10	2	12	4	10	8.24032	0.132134	0.540496	0.244468	0.806868	0.999979	4	0	2	0	0	2	1.14411	-0.287596	0.644795	-0.446027	0.655577	NA	4	0	2	0	0	4	1.51265	-0.0152625	0.628128	-0.0242985	0.980615	NA
gg_15393	16	9	5	4	4	1	6.70585	-1.12814	0.563396	-2.00239	0.0452427	NA	18	10	6	4	4	0	7.23593	-1.2592	0.554233	-2.27197	0.0230885	0.999979	13	8	4	5	5	4	6.2363	-0.190341	0.626988	-0.303579	0.761448	NA	13	8	5	5	5	4	6.36938	-0.235882	0.613572	-0.38444	0.700652	NA
gg_15392	487	561	630	463	652	536	546.583	-0.0634903	0.105551	-0.601511	0.5475	0.999718	483	572	631	474	646	544	550.521	-0.0517792	0.104658	-0.494748	0.620778	0.999979	754	892	682	417	778	578	658.355	0.105657	0.224993	0.469601	0.63864	0.881566	757	900	691	426	784	586	665.867	0.106746	0.222195	0.480417	0.630931	0.874401
gg_15391	2153	2385	2754	2222	2725	2503	2425.63	-0.00416287	0.065582	-0.0634758	0.949388	0.999718	2243	2418	2773	2275	2867	2580	2495.17	0.0228463	0.0634041	0.360329	0.718601	0.999979	4863	3963	4463	2683	3733	2726	3604.56	0.0203165	0.206988	0.0981532	0.921811	0.980239	5025	4196	4497	2767	3766	2806	3706.77	0.000367294	0.20672	0.00177677	0.998582	0.999233
gg_15390	396	436	481	400	526	512	452.199	0.089712	0.110047	0.815217	0.414948	0.999718	405	445	487	401	516	520	456.516	0.068696	0.111286	0.617292	0.537042	0.999979	522	444	528	296	516	480	450.97	0.306752	0.182286	1.68281	0.0924125	0.404629	534	458	528	304	530	483	459.25	0.302127	0.17465	1.7299	0.0836479	0.389669
gg_15389	551	609	698	520	694	575	599.6	-0.0927311	0.0998599	-0.928612	0.35309	0.999718	558	588	719	510	739	582	606.726	-0.0614483	0.105755	-0.581041	0.561213	0.999979	436	641	446	212	478	434	420.883	0.0285302	0.28078	0.10161	0.919066	0.979653	468	651	464	229	477	463	438.504	0.0325965	0.267138	0.122021	0.902882	0.973549
gg_15388	500	518	698	538	668	532	567.243	-0.0116552	0.110861	-0.105133	0.91627	0.999718	496	539	674	559	671	532	571.238	0.0191302	0.110483	0.173151	0.862533	0.999979	531	458	510	313	575	554	479.325	0.449515	0.188378	2.38625	0.0170214	0.172175	506	472	522	310	557	556	476.238	0.421607	0.190325	2.21519	0.0267469	0.218871
gg_15387	77	88	96	57	101	112	86.8352	-0.00186976	0.23653	-0.00790498	0.993693	NA	68	86	109	47	95	112	84.0802	-0.0856427	0.260998	-0.328135	0.742809	0.999979	54	69	63	50	86	70	65.259	0.630707	0.29543	2.13488	0.0327708	0.244942	56	79	56	55	92	64	67.1998	0.612867	0.320385	1.91291	0.0557599	0.317823
gg_15386	249	261	284	248	319	305	274.237	0.0923038	0.132983	0.6941	0.487619	0.999718	246	258	291	238	319	301	271.912	0.0727269	0.13564	0.536178	0.591835	0.999979	410	72	310	70	90	96	154.398	-0.913924	0.449621	-2.03265	0.0420875	0.276593	411	79	304	68	86	103	155.038	-0.922358	0.438048	-2.10561	0.0352383	0.252444
gg_15385	340	468	682	406	558	406	466.327	-0.13842	0.151287	-0.914953	0.360216	0.999718	331	486	683	401	563	403	467.441	-0.145324	0.155899	-0.932165	0.351251	0.999979	130	1936	872	464	510	559	725.5	-0.288802	0.668242	-0.432181	0.66561	0.892222	134	1971	866	504	524	553	742.053	-0.262805	0.656688	-0.400197	0.689011	0.899845
gg_15384	177	221	309	165	280	210	221.729	-0.142322	0.171038	-0.83211	0.405347	0.999718	176	224	309	164	281	213	222.6	-0.134576	0.17378	-0.774408	0.438689	0.999979	153	232	54	170	192	198	173.549	0.799264	0.43974	1.81758	0.0691278	0.352985	158	234	54	173	190	201	175.331	0.779399	0.439389	1.77383	0.076092	0.37289
gg_15383	85	122	134	87	141	141	115.864	0.0705362	0.209053	0.337409	0.735809	0.999718	92	121	134	89	135	133	115.206	0.00625304	0.204607	0.0305612	0.97562	0.999979	225	228	265	141	198	198	202.928	0.118892	0.22735	0.522949	0.60101	0.864741	225	227	269	143	199	201	204.481	0.122313	0.226489	0.540041	0.589169	0.85499
gg_15382	106	96	128	85	122	116	107.183	-0.070568	0.202848	-0.347885	0.727926	0.999718	105	88	123	92	119	122	106.787	0.0397699	0.209536	0.1898	0.849466	0.999979	180	124	141	70	114	102	115.375	-0.100414	0.247139	-0.406305	0.684519	0.900088	174	125	144	66	111	98	112.859	-0.160233	0.241504	-0.663478	0.507024	0.816371
gg_15381	151	113	156	117	144	113	131.169	-0.201824	0.19571	-1.03124	0.302429	0.999718	156	124	146	122	158	136	139.27	-0.074707	0.191399	-0.390321	0.696299	0.999979	37	40	46	19	45	27	33.8042	0.0521201	0.361448	0.144198	0.885344	0.970513	49	44	50	6	38	43	34.7918	-0.258922	0.460507	-0.562254	0.573943	0.848103
gg_15380	180	238	208	211	261	234	219.584	0.129502	0.155022	0.835376	0.403506	0.999718	199	242	235	205	242	237	224.419	-0.0150287	0.149344	-0.100632	0.919843	0.999979	200	204	184	115	201	162	172.226	0.211553	0.222167	0.952224	0.340983	0.705802	189	194	181	121	204	154	169.526	0.271116	0.223431	1.21342	0.224969	0.600876
gg_15379	5	8	14	10	15	11	10.1911	0.302285	0.499873	0.604724	0.545362	NA	6	10	16	10	14	12	11.0346	0.120112	0.487649	0.246309	0.805443	0.999979	14	17	15	3	6	1	8.18722	-1.29075	0.603553	-2.13859	0.0324689	NA	18	17	15	6	8	2	10.0211	-0.864886	0.566078	-1.52786	0.126548	NA
gg_15378	121	120	187	100	151	158	136.613	-0.0968272	0.196636	-0.492419	0.622423	0.999718	53	60	100	55	85	78	70.1222	0.0100933	0.261142	0.0386507	0.969169	0.999979	158	246	145	118	225	182	176.176	0.402303	0.303806	1.32421	0.185433	0.548914	86	120	89	57	139	85	93.1281	0.372343	0.309897	1.20151	0.229555	0.606064
gg_15377	20	17	8	2	16	18	13.3838	-0.332518	0.506904	-0.655978	0.511838	NA	23	16	10	2	16	18	14.0613	-0.413566	0.498278	-0.82999	0.406544	0.999979	13	13	9	3	4	7	7.48893	-0.619576	0.590664	-1.04895	0.294202	NA	14	14	9	2	4	7	7.49194	-0.765399	0.595847	-1.28456	0.198947	NA
gg_15376	61	59	62	58	98	74	67.5202	0.269102	0.251074	1.0718	0.283809	NA	64	59	64	62	92	83	69.7129	0.281254	0.248897	1.13	0.258475	0.999979	80	83	81	70	69	87	78.9838	0.440346	0.311778	1.41237	0.157841	0.5132	79	89	84	74	63	92	81.1427	0.412933	0.335535	1.23067	0.218445	0.594105
gg_15375	1906	2152	2472	1877	2428	2048	2118.32	-0.0760529	0.0715876	-1.06238	0.288065	0.999718	1888	2089	2394	1894	2360	2154	2103.74	-0.0220633	0.0660194	-0.334194	0.738233	0.999979	1099	1087	1158	841	1731	1599	1246.45	0.798582	0.19368	4.12321	3.73634e-05	0.00235584	1109	1089	1124	827	1759	1653	1252.88	0.817538	0.198014	4.12869	3.64834e-05	0.00235561
gg_15374	556	593	634	496	665	697	599.029	0.0147673	0.107106	0.137876	0.890339	0.999718	567	563	610	500	669	688	592.565	0.052561	0.108405	0.484857	0.627778	0.999979	438	216	359	279	434	391	350.625	0.654572	0.260896	2.50894	0.0121094	0.143241	433	221	345	260	453	411	350.108	0.676417	0.250573	2.69948	0.00694477	0.102583
gg_15373	445	551	535	454	603	537	514.251	0.0155175	0.110084	0.14096	0.887901	0.999718	467	548	539	491	599	552	527.181	0.0450727	0.106428	0.423503	0.671928	0.999979	642	374	461	221	487	307	389.979	-0.0327323	0.247701	-0.132145	0.89487	0.972823	624	372	498	238	471	329	398.589	-0.0117933	0.227417	-0.0518577	0.958642	0.98864
gg_15372	468	477	622	500	606	499	521.582	0.00303094	0.109679	0.0276347	0.977954	0.999718	446	463	609	492	582	473	504.438	0.00356407	0.115574	0.0308378	0.975399	0.999979	618	344	538	202	307	269	352.594	-0.381591	0.243149	-1.56937	0.116562	0.453038	584	328	528	207	287	258	340.915	-0.366776	0.249056	-1.47266	0.140842	0.493134
gg_15371	170	145	166	124	172	162	154.889	-0.117067	0.177123	-0.660934	0.508655	0.999718	168	158	176	128	174	179	162.089	-0.10057	0.175032	-0.574582	0.565574	0.999979	167	148	160	109	166	153	147.913	0.374855	0.221884	1.68942	0.0911393	0.402299	172	152	159	116	163	164	152.397	0.398815	0.227242	1.75502	0.0792556	0.38053
gg_15370	176	173	280	173	244	241	210.088	0.0342287	0.167328	0.204561	0.837915	0.999718	168	184	276	168	236	238	207.483	0.00684071	0.169187	0.0404329	0.967748	0.999979	193	33	116	80	21	51	79.2134	-0.312216	0.556188	-0.561349	0.57456	0.851355	198	27	116	84	22	50	80.0283	-0.26914	0.565871	-0.47562	0.634345	0.875524
gg_15369	1129	1302	1645	1220	1408	1613	1365.76	0.0293934	0.0960447	0.306039	0.759575	0.999718	1165	1282	1661	1228	1413	1631	1377.31	0.0335975	0.0955725	0.351539	0.725184	0.999979	1400	529	1113	708	897	818	886.232	0.251081	0.316259	0.793911	0.427247	0.767707	1411	525	1088	681	868	824	872.77	0.220757	0.314775	0.701317	0.483105	0.801904
gg_15368	189	143	229	162	179	158	174.806	-0.193552	0.178053	-1.08705	0.277016	0.999718	203	131	233	161	202	190	184.5	-0.0665381	0.189626	-0.350892	0.725669	0.999979	166	131	130	68	213	156	137.977	0.473311	0.287219	1.64791	0.0993705	0.419358	162	128	128	79	216	158	140.542	0.562145	0.264659	2.12403	0.0336673	0.24654
gg_15367	1202	1342	1582	1372	1475	1330	1369.15	-0.00942625	0.0861335	-0.109438	0.912855	0.999718	1199	1395	1557	1415	1500	1397	1397.06	0.0328772	0.0853088	0.385391	0.699948	0.999979	1836	1200	1575	541	1092	867	1094.94	-0.362545	0.198181	-1.82936	0.067346	0.349084	1830	1207	1664	567	1114	882	1120.57	-0.35812	0.193968	-1.84629	0.0648505	0.342053
gg_15366	4	16	18	10	14	6	11.0293	-0.262609	0.507771	-0.51718	0.60503	NA	4	18	16	8	14	6	10.6913	-0.329583	0.508926	-0.647604	0.517241	0.999979	16	36	30	14	24	15	21.5977	-0.111997	0.463858	-0.241446	0.80921	0.946589	16	38	28	16	24	13	21.8048	-0.103167	0.478558	-0.21558	0.829315	0.951213
gg_15365	556	550	565	442	631	534	540.348	-0.105936	0.111807	-0.947494	0.343387	0.999718	521	527	553	404	583	499	508.76	-0.149628	0.112283	-1.3326	0.182665	0.999979	502	466	456	288	445	376	409.674	0.170061	0.190757	0.891506	0.372658	0.730098	474	428	440	273	416	364	387.493	0.175663	0.185515	0.946893	0.343693	0.71067
gg_15364	294	337	303	352	335	417	337.713	0.201997	0.145615	1.3872	0.165382	0.999718	306	352	301	373	350	415	348.112	0.212838	0.147347	1.44447	0.148607	0.999979	568	187	583	147	111	184	267.973	-0.867207	0.408475	-2.12303	0.033751	0.248433	576	195	592	161	121	176	275.388	-0.844819	0.400524	-2.10929	0.03492	0.251094
gg_15363	173	189	193	186	246	232	200.534	0.211102	0.153021	1.37956	0.167722	0.999718	162	178	186	174	230	216	188.575	0.196209	0.158678	1.23652	0.216265	0.999979	249	213	258	151	190	219	208.248	0.188147	0.236951	0.794033	0.427176	0.767707	233	199	234	146	180	205	195.364	0.217137	0.235766	0.920983	0.357059	0.719086
gg_15362	518	658	678	506	555	715	598.226	-0.0941367	0.124292	-0.757386	0.448818	0.999718	491	569	667	490	563	669	567.537	-0.0299829	0.114917	-0.26091	0.794162	0.999979	473	615	472	382	770	482	525.583	0.539557	0.249775	2.16017	0.0307595	0.237021	446	615	478	365	771	455	513.316	0.505565	0.261436	1.93379	0.0531384	0.310976
gg_15361	33538	36330	46758	35084	42151	39283	38309.4	-0.0298119	0.0627153	-0.475353	0.634535	0.999718	32959	36531	46388	34813	42114	39195	38137.7	-0.0200468	0.0614198	-0.32639	0.74413	0.999979	35499	27535	30794	26840	16451	33960	28798.2	0.335996	0.345741	0.971814	0.331143	0.699032	35408	27336	30358	26628	16316	33563	28515	0.324353	0.341971	0.94848	0.342885	0.710351
gg_15360	455	479	580	390	516	428	468.413	-0.218267	0.109051	-2.00151	0.0453374	0.999718	442	493	573	397	520	412	466.908	-0.211266	0.112656	-1.87531	0.0607498	0.999979	671	1861	769	575	2034	1312	1175.54	0.577288	0.414256	1.39355	0.163452	0.520203	666	1816	767	569	2044	1280	1161.48	0.580606	0.409566	1.41761	0.156304	0.513411
gg_15359	102	70	84	88	73	78	82.65	-0.127542	0.249691	-0.510799	0.609492	NA	80	81	103	88	80	81	84.9243	-0.0970625	0.231842	-0.418658	0.675466	0.999979	101	66	99	46	74	66	71.8451	0.0209083	0.283699	0.0736988	0.94125	0.985814	98	68	119	41	69	69	72.8093	-0.139138	0.301213	-0.461927	0.644134	0.880024
gg_15358	263	251	326	200	343	295	274.497	-0.0510377	0.148708	-0.343208	0.731442	0.999718	280	280	324	217	365	307	290.741	-0.0371855	0.144268	-0.257753	0.796598	0.999979	228	112	197	100	155	135	147.742	0.0882878	0.283816	0.311074	0.755744	0.926552	249	116	200	111	149	129	152.343	0.0268639	0.297987	0.0901512	0.928167	0.98111
gg_15357	7	10	8	10	19	22	12.3548	0.763138	0.478471	1.59495	0.110723	NA	6	11	8	10	19	22	12.3465	0.747765	0.480096	1.55753	0.119345	0.999979	33	14	21	8	17	8	15.317	-0.445358	0.496706	-0.896622	0.369921	NA	34	13	22	8	16	8	15.2886	-0.49174	0.502627	-0.97834	0.327906	NA
gg_15356	45	48	60	35	47	54	47.4416	-0.1942	0.286939	-0.676798	0.498534	NA	45	49	67	31	50	54	48.3877	-0.266898	0.295072	-0.904517	0.365722	0.999979	70	38	79	16	42	27	40.7703	-0.588264	0.379282	-1.551	0.120903	0.459784	66	34	85	14	41	20	38.505	-0.734809	0.420397	-1.74789	0.0804828	0.383237
gg_15355	16	22	26	13	33	14	20.0905	-0.125611	0.417951	-0.300541	0.763765	NA	10	20	28	30	22	25	22.2176	0.358217	0.409481	0.874808	0.381678	0.999979	49	26	55	20	32	34	34.0223	-0.0496083	0.384986	-0.128857	0.897471	0.97362	49	22	44	18	23	32	29.6665	-0.0912798	0.416823	-0.218989	0.826658	0.950862
gg_15354	0	8	7	10	12	4	6.66708	0.4923	0.56787	0.866923	0.385984	NA	0	8	6	16	12	4	7.62353	0.737189	0.553555	1.33174	0.182947	0.999979	14	14	11	3	17	8	10.2214	-0.0409549	0.55388	-0.0739418	0.941057	NA	19	16	10	6	20	10	12.6777	0.112436	0.518412	0.216886	0.828298	NA
gg_15353	168	156	189	156	199	184	173.229	0.030133	0.162218	0.185756	0.852636	0.999718	166	153	192	194	202	168	177.837	0.114845	0.173436	0.662174	0.50786	0.999979	100	107	117	40	103	71	83.8958	-0.114338	0.283271	-0.403635	0.686481	0.900641	86	109	126	33	94	89	83.6329	-0.107788	0.328671	-0.327951	0.742949	0.920264
gg_15352	133	109	165	104	169	134	133.199	-0.0430103	0.194871	-0.220712	0.825317	0.999718	118	108	137	82	159	140	121.626	0.0187313	0.211486	0.0885699	0.929424	0.999979	92	154	114	60	165	106	110.943	0.309385	0.329527	0.938877	0.347794	0.711465	79	164	102	65	174	106	111.908	0.403825	0.362971	1.11255	0.2659	0.643047
gg_15351	0	0	0	2	2	2	0.982789	0.767173	0.489469	1.56736	0.117031	NA	0	0	0	2	2	2	0.985453	0.697097	0.459289	1.51777	0.129071	0.999979	10	4	7	0	2	2	3.46285	-1.13541	0.697005	-1.62898	0.103317	NA	13	4	8	0	3	2	4.13801	-1.11771	0.677713	-1.64924	0.0990983	NA
gg_15350	0	11	6	6	20	1	7.00127	0.341406	0.579647	0.58899	0.555868	NA	0	12	6	6	20	2	7.32103	0.326725	0.561949	0.581413	0.560962	0.999979	2	8	7	0	8	10	5.45018	0.279929	0.691393	0.404878	0.685568	NA	2	8	8	0	8	14	6.31395	0.395993	0.680042	0.582306	0.56036	NA
gg_15349	26	14	26	34	32	22	25.5372	0.340407	0.385372	0.883321	0.377063	NA	21	20	34	52	31	20	29.734	0.411779	0.393912	1.04536	0.295858	0.999979	39	41	24	16	35	28	29.1307	0.086139	0.39836	0.216234	0.828805	0.952976	28	30	32	17	30	25	26.1023	0.171721	0.380062	0.451822	0.651397	0.882983
gg_15348	8	0	10	6	11	4	6.32654	0.112934	0.571874	0.197481	0.843451	NA	8	0	10	6	12	4	6.49641	0.144103	0.559123	0.25773	0.796615	0.999979	0	2	2	0	4	2	1.5479	0.357715	0.696338	0.51371	0.607455	NA	0	2	2	0	4	2	1.54787	0.334029	0.670116	0.498465	0.618156	NA
gg_15347	173	214	231	200	252	220	212.033	0.0836295	0.149619	0.558951	0.576195	0.999718	174	215	227	212	251	201	210.912	0.0793125	0.156519	0.506727	0.612346	0.999979	224	152	158	116	241	157	169.725	0.440222	0.249153	1.76687	0.0772499	0.371165	219	146	187	119	257	177	178.993	0.487618	0.235609	2.0696	0.0384896	0.263751
gg_15346	21	30	20	18	14	20	20.5489	-0.41594	0.408241	-1.01886	0.308269	NA	21	31	19	17	16	21	20.8282	-0.364384	0.409125	-0.890642	0.373121	0.999979	26	12	30	10	14	13	16.3306	-0.278068	0.481523	-0.577475	0.563618	0.845527	24	10	29	10	9	12	14.6928	-0.360457	0.518815	-0.69477	0.4872	NA
gg_15345	80	95	65	74	92	101	83.9869	0.0943655	0.242264	0.389515	0.696895	NA	88	82	60	83	86	100	83.1308	0.169268	0.252626	0.670033	0.502837	0.999979	159	100	163	63	107	65	102.197	-0.291787	0.28955	-1.00773	0.313586	0.685288	169	92	169	53	111	80	103.807	-0.291614	0.29492	-0.98879	0.322766	0.694707
gg_15344	36	34	46	24	47	44	37.6842	-0.057526	0.321639	-0.178853	0.858053	NA	37	28	50	29	48	38	37.5872	-0.0327381	0.328087	-0.0997847	0.920515	0.999979	38	29	47	21	30	20	29.3698	-0.123349	0.385443	-0.320018	0.748955	0.923822	34	31	44	20	22	22	27.6217	-0.192769	0.393106	-0.490373	0.62387	0.871729
gg_15343	29	23	39	45	39	28	33.585	0.258652	0.34604	0.747464	0.454783	NA	28	26	44	44	38	28	34.3781	0.146928	0.347531	0.422778	0.672457	0.999979	14	14	36	12	12	22	17.8008	0.0771172	0.518168	0.148827	0.88169	0.969473	16	16	36	12	12	22	18.335	-0.00595353	0.502091	-0.0118575	0.990539	0.997146
gg_15342	11	24	16	19	21	24	18.95	0.247483	0.418782	0.59096	0.554548	NA	13	26	14	23	20	30	20.9001	0.362786	0.416806	0.870395	0.384085	0.999979	0	5	0	2	0	3	1.83904	0.179494	0.662808	0.270808	0.786538	NA	2	6	2	0	2	7	3.00489	0.123448	0.694264	0.177812	0.858871	NA
gg_15341	34	47	51	34	34	65	43.564	-0.0165606	0.321447	-0.0515189	0.958912	NA	32	50	53	36	41	54	43.655	-0.060103	0.309712	-0.194061	0.846128	0.999979	113	95	94	38	75	54	72.7182	-0.330735	0.273726	-1.20827	0.226944	0.598799	117	79	89	32	79	55	69.4096	-0.276629	0.297601	-0.929532	0.352613	0.71566
gg_15340	41	28	45	40	30	18	33.6878	-0.344853	0.361519	-0.9539	0.340134	NA	43	28	46	40	30	16	33.9336	-0.395455	0.372664	-1.06115	0.28862	0.999979	16	19	19	14	18	17	17.0931	0.35685	0.445864	0.800357	0.423504	0.766662	15	19	18	14	18	17	16.8229	0.393119	0.451495	0.870705	0.383915	0.738286
gg_15339	26	26	35	30	38	46	32.9288	0.322968	0.333942	0.967138	0.333475	NA	22	26	38	26	36	46	31.638	0.270935	0.350906	0.772101	0.440055	0.999979	94	41	95	26	71	28	53.7632	-0.34997	0.4051	-0.863911	0.387637	0.739961	96	43	92	27	66	28	53.4676	-0.393051	0.392584	-1.00119	0.316734	0.689074
gg_15338	10	7	18	8	11	16	11.3734	-0.0170135	0.489983	-0.0347226	0.972301	NA	10	8	18	6	10	16	11.0415	-0.144953	0.494714	-0.293003	0.76952	0.999979	26	16	20	8	7	4	12.3001	-0.922465	0.532084	-1.73368	0.0829744	NA	28	11	20	8	4	4	11.3662	-0.955048	0.574206	-1.66325	0.0962627	NA
gg_15337	7	2	2	4	7	4	4.33288	0.198647	0.579763	0.342635	0.731873	NA	8	2	2	4	6	4	4.37816	0.0686349	0.564618	0.12156	0.903248	0.999979	3	4	10	2	4	2	3.82247	-0.370303	0.681343	-0.543489	0.586793	NA	4	4	10	0	4	2	3.40922	-0.674543	0.686871	-0.982052	0.326074	NA
gg_15336	20	35	28	40	40	46	34.4593	0.520019	0.335223	1.55126	0.120839	NA	20	35	30	38	38	40	33.1447	0.384785	0.342531	1.12336	0.261286	0.999979	62	29	51	39	33	34	40.9236	0.182779	0.403196	0.453326	0.650314	0.885783	59	29	52	37	43	33	41.4798	0.248416	0.378292	0.656677	0.511388	0.818361
gg_15335	117	126	181	108	158	124	133.081	-0.149622	0.190117	-0.787004	0.43128	0.999718	123	128	155	107	144	132	129.738	-0.11441	0.186266	-0.614229	0.539064	0.999979	123	138	142	44	70	75	91.4085	-0.549887	0.273275	-2.01221	0.0441981	0.283275	101	135	139	41	78	72	87.6492	-0.457503	0.291566	-1.56912	0.116619	0.453697
gg_15334	1	2	8	3	7	1	3.46659	0.00206113	0.584773	0.00352467	0.997188	NA	2	2	8	3	8	0	3.64436	-0.0625958	0.563503	-0.111083	0.91155	0.999979	0	97	1	2	0	0	14.9456	-0.438782	0.501589	-0.874782	NA	NA	0	95	0	0	0	0	13.9904	-0.39638	0.452968	-0.875072	NA	NA
gg_15333	45	35	29	38	45	48	39.8796	0.190055	0.321033	0.592011	0.553843	NA	43	33	30	34	46	52	39.4081	0.236516	0.327011	0.723266	0.469516	0.999979	75	40	62	22	22	19	36.5175	-0.825308	0.390948	-2.11104	0.0347685	0.252757	88	40	64	27	40	24	43.5387	-0.479306	0.380886	-1.2584	0.208247	0.581735
gg_15332	10	8	21	10	25	18	14.7504	0.327635	0.461743	0.709562	0.477976	NA	12	8	19	12	27	16	15.1857	0.362632	0.455677	0.795809	0.426143	0.999979	16	12	21	12	17	14	15.0688	0.314276	0.468126	0.671351	0.501997	NA	15	14	25	16	18	14	17.0011	0.341658	0.472319	0.723363	0.469457	0.794264
gg_15331	9	5	11	6	8	6	7.39224	-0.249761	0.53474	-0.467071	0.640449	NA	12	6	16	6	6	8	8.89837	-0.55163	0.516174	-1.06869	0.28521	0.999979	18	14	11	6	7	8	10.0026	-0.400861	0.537035	-0.746434	0.455405	NA	18	16	16	4	5	4	9.36625	-1.12467	0.552212	-2.03665	0.0416848	NA
gg_15330	11	6	0	1	5	3	4.44611	-0.540788	0.584799	-0.924742	0.3551	NA	12	6	0	2	6	4	5.1229	-0.37344	0.56585	-0.659964	0.509277	0.999979	9	2	2	2	0	2	2.61915	-0.490882	0.713209	-0.688273	0.491281	NA	10	2	2	2	0	2	2.74708	-0.522466	0.693954	-0.752883	0.45152	NA
gg_15329	4	9	8	8	10	6	7.37724	0.115847	0.535772	0.216224	0.828813	NA	4	12	10	4	10	6	7.44598	-0.279104	0.533759	-0.522903	0.601042	0.999979	17	5	12	7	15	6	9.81983	0.199866	0.57024	0.350494	0.725968	NA	20	6	12	6	14	6	9.92834	-0.0251001	0.567076	-0.0442623	0.964695	NA
gg_15328	125	132	137	81	138	83	114.534	-0.422216	0.210353	-2.00718	0.0447309	0.999718	130	139	154	92	148	70	120.642	-0.470153	0.225958	-2.08071	0.0374608	0.999979	54	67	82	25	55	55	53.0705	-0.0908567	0.337395	-0.269289	0.787707	0.937454	57	90	91	31	56	64	61.4647	-0.15352	0.345839	-0.443906	0.65711	0.885608
gg_15327	4	5	7	6	6	13	6.70265	0.417809	0.547911	0.762549	0.445732	NA	4	4	8	6	6	16	7.16882	0.51527	0.539832	0.954501	0.33983	0.999979	1	9	11	4	7	4	5.81644	0.00782563	0.666077	0.0117488	0.990626	NA	2	7	11	5	6	4	5.76653	0.0869561	0.643191	0.135195	0.892458	NA
gg_15326	33	56	78	47	69	45	53.3209	-0.0688388	0.295592	-0.232884	0.815851	NA	42	46	72	43	77	57	54.7719	0.105937	0.285538	0.371009	0.710631	0.999979	13	10	26	15	25	16	17.4781	0.634046	0.483111	1.31242	0.189378	0.554107	16	17	27	15	26	14	18.8028	0.345368	0.455254	0.758628	0.448075	0.782179
gg_15325	120	127	141	127	147	132	130.969	0.0286154	0.181977	0.157247	0.87505	0.999718	122	132	149	121	151	133	133.113	-0.0240956	0.183332	-0.131431	0.895434	0.999979	137	51	83	66	53	56	72.454	0.0124998	0.404104	0.0309322	0.975324	0.994375	141	53	87	71	57	60	76.4934	0.0522666	0.400517	0.130498	0.896172	0.971665
gg_15324	40	28	50	42	51	30	39.6432	0.0277727	0.324605	0.0855584	0.931817	NA	36	23	30	36	44	42	34.8991	0.370626	0.33707	1.09955	0.271527	0.999979	40	27	31	16	25	28	26.5754	0.0256922	0.385885	0.06658	0.946916	0.987286	49	24	36	16	28	24	27.6591	-0.138547	0.396898	-0.349073	0.727034	0.914222
gg_15323	12	10	14	14	11	26	14.3572	0.382032	0.46294	0.825231	0.409241	NA	18	18	24	18	19	16	18.6535	-0.16842	0.413049	-0.407749	0.683458	0.999979	9	10	12	8	17	13	11.4227	0.677786	0.506055	1.33935	0.180456	NA	14	11	21	10	14	14	13.6521	0.224254	0.489047	0.458554	0.646554	NA
gg_15322	12	14	21	24	19	25	18.9474	0.44619	0.414834	1.07559	0.282112	NA	12	16	20	24	18	24	18.8502	0.380822	0.418548	0.909863	0.362895	0.999979	9	8	15	10	0	8	8.51169	-0.0520783	0.676239	-0.0770117	0.938614	NA	10	8	15	10	0	6	8.26096	-0.173032	0.668347	-0.258895	0.795716	NA
gg_15321	46	53	55	44	44	48	47.9845	-0.198095	0.283601	-0.698499	0.484865	NA	51	51	64	40	46	56	50.769	-0.237284	0.283847	-0.835957	0.403179	0.999979	120	75	109	37	99	60	77.1942	-0.136545	0.304564	-0.448329	0.653916	0.887231	121	69	112	40	98	65	78.4507	-0.0749285	0.306057	-0.244819	0.806597	0.944066
gg_15320	12	18	19	4	8	17	12.7565	-0.623502	0.486071	-1.28274	0.199584	NA	11	18	18	4	8	18	12.5729	-0.516209	0.489249	-1.05511	0.291377	0.999979	13	7	13	0	2	4	5.44803	-1.3238	0.664784	-1.99132	0.0464456	NA	14	6	14	0	3	4	5.72171	-1.20211	0.653193	-1.84037	0.0657146	NA
gg_15319	596	722	790	597	788	684	686.42	-0.0641431	0.0970937	-0.660631	0.508849	0.999718	617	772	801	610	787	718	708.347	-0.0816859	0.0965966	-0.84564	0.397754	0.999979	419	685	332	675	1529	1087	820.32	1.56692	0.321198	4.87838	1.06962e-06	0.000129089	419	713	350	690	1553	1132	841.931	1.54734	0.320069	4.8344	1.33545e-06	0.000159882
gg_15318	101	89	120	107	149	142	116.062	0.309795	0.196433	1.57711	0.114771	0.999718	87	89	114	93	132	140	107.286	0.286497	0.209083	1.37025	0.170608	0.999979	290	85	244	97	60	106	136.949	-0.505362	0.437527	-1.15504	0.248073	0.623391	260	75	231	88	60	102	126.77	-0.472076	0.433198	-1.08974	0.275826	0.653923
gg_15317	201	211	219	214	188	242	211.477	-0.000652249	0.166315	-0.00392178	0.996871	0.999718	209	209	225	211	195	219	210.437	-0.0650004	0.162703	-0.399504	0.689522	0.999979	241	491	215	158	1087	363	409.767	0.959024	0.462495	2.07359	0.0381176	0.263582	263	476	200	154	1098	379	412.082	0.978889	0.45955	2.1301	0.0331632	0.244777
gg_15316	394	467	509	343	502	411	431.164	-0.166126	0.116838	-1.42185	0.155071	0.999718	370	443	492	322	470	389	408.126	-0.177341	0.119825	-1.47999	0.138875	0.999979	156	335	335	198	291	214	252.004	0.274603	0.342866	0.800905	0.423186	0.766483	148	304	328	182	290	223	242.561	0.320979	0.333619	0.962114	0.335993	0.704792
gg_15315	418	403	502	408	519	469	447.264	0.0390261	0.110206	0.35412	0.723249	0.999718	406	370	495	386	465	456	424.636	0.0101557	0.118965	0.0853667	0.93197	0.999979	477	494	333	201	602	433	405.561	0.353901	0.289609	1.222	0.221709	0.592281	442	480	322	210	587	435	397.968	0.414316	0.279725	1.48116	0.138565	0.489334
gg_15314	836	835	929	930	981	912	896.643	0.0845753	0.0958151	0.882693	0.377402	0.999718	856	875	947	953	1003	936	921.833	0.0822257	0.0958154	0.858168	0.3908	0.999979	1109	865	963	419	806	623	749.77	-0.152413	0.175114	-0.870366	0.3841	0.738024	1103	876	985	437	819	627	761.279	-0.14271	0.169407	-0.842408	0.39956	0.74854
gg_15313	272	345	300	371	309	321	318.9	0.0988243	0.158095	0.625094	0.53191	0.999718	264	337	269	351	303	319	306.659	0.13462	0.162311	0.829397	0.40688	0.999979	237	495	327	110	251	167	245.864	-0.512883	0.336573	-1.52384	0.127549	0.468422	203	465	310	100	226	154	225.96	-0.535931	0.349172	-1.53486	0.124817	0.466931
gg_15312	268	275	297	228	311	303	276.883	-0.0410862	0.135505	-0.303208	0.761732	0.999718	223	260	267	213	260	282	248.024	-0.0234995	0.144957	-0.162114	0.871216	0.999979	437	384	480	214	315	318	341.456	-0.0773848	0.204052	-0.37924	0.704509	0.90811	397	349	441	179	280	302	308.089	-0.114942	0.210098	-0.547088	0.584318	0.853148
gg_15311	209	201	157	150	198	172	180.507	-0.179528	0.185191	-0.969417	0.332337	0.999718	214	214	156	150	198	183	185.294	-0.186991	0.190528	-0.981434	0.326379	0.999979	229	110	182	96	287	209	178.676	0.62977	0.312642	2.01435	0.0439732	0.282594	240	109	186	99	292	216	183.276	0.620388	0.317882	1.95163	0.0509821	0.304562
gg_15310	132	150	175	127	147	154	145.705	-0.124516	0.174821	-0.712245	0.476313	0.999718	136	151	155	115	154	158	143.143	-0.0857395	0.18132	-0.472862	0.636311	0.999979	117	79	123	43	83	68	79.8976	-0.189246	0.27893	-0.678471	0.497473	0.808667	126	83	140	40	80	75	83.904	-0.3149	0.291128	-1.08165	0.279407	0.656646
gg_15309	2	8	4	4	2	5	4.1647	-0.202302	0.580915	-0.348247	0.727654	NA	3	9	6	4	7	8	6.03028	0.025479	0.547679	0.0465218	0.962894	0.999979	25	9	17	6	16	7	12.1518	-0.255102	0.535717	-0.476188	0.633941	NA	34	11	16	6	23	6	14.3738	-0.268913	0.558379	-0.481595	0.630094	NA
gg_15308	6	9	11	13	3	17	9.83296	0.256065	0.526026	0.486792	0.626405	NA	6	12	11	14	5	12	10.0283	0.0818068	0.509733	0.160489	0.872496	0.999979	7	6	7	2	13	5	6.1789	0.314455	0.623628	0.504236	0.614096	NA	7	8	7	2	15	6	6.97186	0.341175	0.611192	0.558213	0.576699	NA
gg_15307	84	107	66	52	63	70	73.6409	-0.502547	0.262832	-1.91204	0.0558707	NA	78	89	74	43	64	81	70.8916	-0.385168	0.263551	-1.46145	0.143891	0.999979	152	93	222	46	61	70	97.2372	-0.784863	0.344945	-2.27533	0.0228862	0.203382	174	104	218	57	94	83	111.69	-0.521932	0.303234	-1.72122	0.0852113	0.393013
gg_15306	35	19	24	37	28	43	31.0611	0.382317	0.365858	1.04499	0.296029	NA	32	24	29	54	30	37	34.6283	0.444818	0.359526	1.23723	0.216001	0.999979	55	34	40	36	35	46	41.0447	0.411866	0.368449	1.11784	0.263637	0.638151	45	33	39	25	41	35	35.3629	0.291675	0.34079	0.855878	0.392065	0.74397
gg_15305	30	20	29	14	35	21	24.3584	-0.211455	0.389559	-0.542808	0.587262	NA	32	19	33	14	40	18	25.4425	-0.247215	0.401686	-0.615445	0.538261	0.999979	28	23	20	13	14	7	16.587	-0.421735	0.484407	-0.870622	0.383961	0.737876	28	27	21	17	15	4	18.0065	-0.378931	0.536942	-0.705721	0.480362	0.800105
gg_15304	37	38	57	59	43	58	48.2682	0.250132	0.298861	0.836952	0.40262	NA	43	39	53	52	44	52	46.8944	0.107374	0.297818	0.360536	0.718446	0.999979	73	90	103	36	47	59	64.1423	-0.348476	0.32316	-1.07834	0.280882	0.656081	71	88	107	34	52	57	63.9727	-0.357694	0.317555	-1.1264	0.259996	0.637455
gg_15303	9	19	7	17	14	17	13.8608	0.328144	0.472765	0.694096	0.487622	NA	8	23	7	18	16	20	15.3074	0.367539	0.470077	0.78187	0.434291	0.999979	17	16	8	2	10	5	8.58926	-0.646426	0.590528	-1.09466	0.273667	NA	22	18	8	2	12	6	10.0248	-0.646062	0.584829	-1.1047	0.269289	NA
gg_15302	40	39	72	36	54	51	47.514	-0.116914	0.297467	-0.393033	0.694295	NA	34	40	72	42	60	48	48.1396	0.0222894	0.304294	0.0732496	0.941608	0.999979	59	52	40	23	48	38	41.1768	0.029986	0.340766	0.0879958	0.92988	0.982064	60	54	40	21	50	31	40.0701	-0.103622	0.357181	-0.29011	0.771732	0.931713
gg_15301	16	28	12	20	9	22	18.0431	-0.133969	0.453124	-0.295655	0.767493	NA	15	28	16	20	10	24	18.9109	-0.11539	0.440466	-0.261973	0.793343	0.999979	30	21	24	13	14	12	18.0044	-0.332717	0.446866	-0.744556	0.45654	0.784926	28	23	26	12	16	15	18.9038	-0.271477	0.427329	-0.635287	0.525241	0.824211
gg_15300	51	50	60	77	62	67	60.8915	0.316129	0.266065	1.18816	0.234769	NA	54	52	57	84	60	70	62.8749	0.354566	0.275741	1.28586	0.198491	0.999979	48	46	39	24	36	35	36.6243	0.0411599	0.343593	0.119793	0.904648	0.976264	57	50	43	26	36	35	39.4221	-0.0908787	0.33983	-0.267424	0.789143	0.938083
gg_15299	32	18	37	35	47	43	34.7244	0.440785	0.337222	1.30711	0.191176	NA	26	16	42	42	42	34	33.2016	0.429487	0.359511	1.19464	0.232227	0.999979	54	14	32	8	18	29	23.4979	-0.285254	0.510916	-0.558319	0.576627	0.852742	47	15	22	10	24	29	22.9011	0.079782	0.484569	0.164645	0.869223	0.963778
gg_15298	12	11	7	12	9	9	10.1022	-0.0323376	0.502541	-0.0643482	0.948693	NA	12	12	10	12	10	10	11.0348	-0.0888686	0.485176	-0.183168	0.854666	0.999979	4	16	2	6	6	5	6.61883	0.102885	0.665999	0.154482	0.877229	NA	4	18	2	4	6	4	6.18101	-0.198036	0.666057	-0.297327	0.766217	NA
gg_15297	10	10	17	9	16	8	11.3823	-0.156092	0.484668	-0.322059	0.747408	NA	11	9	16	9	15	9	11.2693	-0.120469	0.483451	-0.249186	0.803217	0.999979	9	13	7	8	4	2	7.14965	-0.289185	0.637418	-0.453682	0.650058	NA	10	14	7	7	2	3	7.02864	-0.493068	0.635636	-0.775707	0.437922	NA
gg_15296	20	41	49	53	39	33	38.7838	0.173009	0.345095	0.501336	0.616135	NA	20	36	48	48	40	27	36.0718	0.139401	0.356268	0.391282	0.695589	0.999979	136	91	123	20	74	24	68.2288	-1.0287	0.382807	-2.68727	0.0072039	0.105456	141	88	112	16	62	24	64.1271	-1.18798	0.377133	-3.15003	0.00163256	0.0399853
gg_15295	67	45	77	59	55	81	63.4017	0.0161466	0.274677	0.0587839	0.953124	NA	64	43	74	60	56	76	61.679	0.0582445	0.279566	0.208339	0.834964	0.999979	58	54	89	21	22	45	44.5382	-0.578665	0.40527	-1.42785	0.153334	0.506615	60	53	88	22	22	46	44.9627	-0.549837	0.404104	-1.36063	0.17363	0.535755
gg_15294	71	62	77	52	53	70	63.7089	-0.283164	0.258449	-1.09563	0.273242	NA	58	70	73	38	54	86	62.2399	-0.199996	0.285546	-0.700401	0.483677	0.999979	125	118	131	43	79	70	87.4593	-0.432701	0.255535	-1.69331	0.0903961	0.400443	122	121	129	41	70	74	86.0743	-0.478551	0.266392	-1.79642	0.0724283	0.363807
gg_15293	83	83	87	63	98	63	78.5561	-0.216523	0.237714	-0.910855	0.362372	NA	86	87	88	62	90	64	78.7611	-0.301861	0.238314	-1.26665	0.205279	0.999979	103	78	83	25	94	76	70.9832	0.0152976	0.341592	0.0447831	0.96428	0.991379	111	87	82	31	98	74	75.0781	-0.00460848	0.316598	-0.0145562	0.988386	0.99659
gg_15292	31	38	34	40	36	64	40.1707	0.372943	0.325337	1.14633	0.251659	NA	32	44	35	42	36	66	42.2289	0.314954	0.328278	0.959412	0.337351	0.999979	77	21	33	26	6	18	28.589	-0.506863	0.571296	-0.887217	0.374962	0.731894	77	22	35	28	6	23	30.4716	-0.392067	0.565717	-0.693045	0.488282	0.804783
gg_15291	63	79	68	43	49	56	59.3316	-0.517148	0.265028	-1.9513	0.0510218	NA	64	83	69	40	50	59	60.4007	-0.540095	0.270634	-1.99567	0.0459702	0.999979	47	34	74	28	33	54	43.505	0.118427	0.401627	0.294868	0.768094	0.931184	48	34	74	26	36	56	43.8883	0.122111	0.396825	0.307719	0.758296	0.925702
gg_15290	113	117	156	125	124	128	125.804	-0.0563005	0.190993	-0.294777	0.768164	0.999718	107	124	146	119	136	125	124.676	-0.0129289	0.190389	-0.067908	0.945859	0.999979	81	56	71	45	67	51	59.9979	0.184875	0.296133	0.624298	0.532432	0.8294	80	55	83	27	66	56	57.1734	-0.054764	0.314693	-0.174024	0.861847	0.961729
gg_15289	358	284	525	379	442	427	395.88	0.0733211	0.147462	0.497221	0.619033	0.999718	355	276	527	369	445	420	392.27	0.0716867	0.154471	0.46408	0.642591	0.999979	185	99	179	168	299	295	208.557	1.20504	0.268521	4.4877	7.19978e-06	0.000646691	182	91	189	161	284	286	202.16	1.13586	0.288158	3.94182	8.08672e-05	0.00441044
gg_15288	52	38	82	45	65	56	55.1124	-0.0739315	0.286257	-0.25827	0.796199	NA	54	35	82	42	59	52	52.9653	-0.169842	0.301434	-0.563449	0.573129	0.999979	32	26	20	18	16	26	22.7448	0.174468	0.441796	0.394907	0.692911	0.903013	30	26	20	16	14	24	21.2469	0.0616062	0.450236	0.136831	0.891165	0.970089
gg_15287	29	28	54	38	28	33	34.5693	-0.147735	0.344259	-0.429137	0.667823	NA	34	28	54	41	25	46	37.7203	-0.0411952	0.349019	-0.118031	0.906043	0.999979	44	22	31	8	42	26	26.4219	0.0814838	0.455336	0.178953	0.857975	0.963226	48	32	38	16	36	23	30.0294	-0.14157	0.373584	-0.378951	0.704724	0.90672
gg_15286	24	18	23	11	20	18	18.7716	-0.39642	0.413847	-0.957889	0.338119	NA	23	17	25	10	24	18	19.1395	-0.316584	0.419638	-0.754421	0.450596	0.999979	13	9	13	4	3	6	7.35943	-0.66062	0.593301	-1.11347	0.265508	NA	13	11	10	4	1	8	7.31795	-0.566647	0.626134	-0.904994	0.365469	NA
gg_15285	44	47	46	39	30	35	40.1784	-0.391601	0.313618	-1.24866	0.211791	NA	54	51	32	42	26	36	40.7311	-0.385249	0.347192	-1.10961	0.267167	0.999979	38	42	29	18	43	42	34.1961	0.370376	0.377875	0.980155	0.327009	0.695639	58	44	41	16	46	42	38.5253	0.0127227	0.365674	0.0347923	0.972245	0.992081
gg_15284	15	16	5	8	22	24	14.797	0.376383	0.481055	0.782412	0.433972	NA	14	18	6	8	22	22	14.78	0.277465	0.475768	0.583194	0.559763	0.999979	20	23	17	22	35	22	23.6648	0.836611	0.412716	2.02708	0.0426538	0.278232	24	29	15	20	36	26	25.1298	0.689878	0.421848	1.63537	0.101971	0.42798
gg_15283	10	18	8	14	8	13	11.9441	-0.0550344	0.490588	-0.11218	0.91068	NA	10	18	8	14	8	13	11.9353	-0.0466957	0.489374	-0.0954193	0.923982	0.999979	27	33	31	21	24	17	24.9669	0.00403853	0.413079	0.00977666	0.992199	0.998422	28	34	32	21	25	19	25.8964	0.0120682	0.403295	0.029924	0.976128	0.99304
gg_15282	6	0	2	3	4	5	3.33945	0.237901	0.584372	0.407104	0.683931	NA	8	0	3	4	4	4	3.89308	0.0245788	0.565437	0.0434686	0.965328	0.999979	19	26	16	9	16	5	14.2037	-0.433399	0.521788	-0.830604	0.406197	NA	22	24	19	12	15	5	15.3605	-0.393965	0.51081	-0.771256	0.440555	NA
gg_15281	22	12	22	12	20	14	16.7714	-0.279126	0.434312	-0.642686	0.520428	NA	18	12	26	12	22	14	16.955	-0.210912	0.436819	-0.482835	0.629213	0.999979	31	40	19	12	28	11	21.9723	-0.299613	0.474922	-0.630867	0.528127	0.826958	32	39	24	12	30	9	22.5688	-0.371777	0.473922	-0.784469	0.432765	0.773378
gg_15280	19	24	28	14	18	11	18.7667	-0.643851	0.413892	-1.5556	0.119803	NA	18	22	22	18	24	18	20.0919	-0.0696873	0.402038	-0.173335	0.862388	0.999979	43	28	46	24	13	15	26.9872	-0.447879	0.467442	-0.958149	0.337988	0.703748	45	32	40	24	14	21	28.3065	-0.321836	0.440107	-0.731267	0.464616	0.791308
gg_15279	36	44	54	76	58	55	53.5257	0.455055	0.288459	1.57754	0.114672	NA	25	53	55	64	43	57	49.1163	0.283996	0.321008	0.884701	0.376318	0.999979	48	20	33	16	23	29	26.7031	-0.0151965	0.424175	-0.0358259	0.971421	0.993461	40	26	32	16	20	24	25.0373	-0.14706	0.400168	-0.367496	0.713249	0.909405
gg_15278	0	4	2	5	0	2	2.22212	0.105094	0.560982	0.187339	0.851395	NA	2	2	4	7	0	2	2.91761	0.106863	0.556366	0.192073	0.847685	0.999979	14	4	16	0	4	4	5.83804	-1.08388	0.670466	-1.6166	0.105965	NA	21	4	16	0	2	4	6.42917	-1.42632	0.666611	-2.13966	0.0323825	NA
gg_15277	46	36	53	48	35	46	43.8549	-0.0777661	0.308721	-0.251897	0.801121	NA	34	36	45	30	39	50	38.4112	0.0156637	0.32071	0.0488406	0.961046	0.999979	75	49	74	21	38	37	44.9714	-0.488763	0.330435	-1.47915	0.139101	0.485256	92	45	63	20	38	29	43.3629	-0.628846	0.359899	-1.74729	0.0805878	0.383237
gg_15276	19	2	8	4	0	15	8.15015	-0.393141	0.576388	-0.682078	0.49519	NA	20	2	8	4	1	16	8.6657	-0.345428	0.557281	-0.619845	0.53536	0.999979	0	1	12	5	10	6	5.75261	0.707616	0.70306	1.00648	0.314185	NA	0	2	12	3	8	6	5.04259	0.426618	0.688897	0.619277	0.535734	NA
gg_15275	0	2	0	0	6	0	1.23031	0.283685	0.4772	0.594479	0.552192	NA	0	2	0	0	6	0	1.22766	0.258113	0.444475	0.580714	0.561433	0.999979	1	4	2	0	3	6	2.55909	0.384152	0.713133	0.538683	0.590106	NA	2	4	4	0	4	6	3.09995	0.217406	0.691027	0.314613	0.753055	NA
gg_15274	6	5	0	10	7	0	4.82736	0.275189	0.584746	0.470614	0.637916	NA	4	12	0	12	6	0	5.87066	0.0755957	0.565237	0.133742	0.893607	0.999979	17	6	8	1	6	9	6.97196	-0.345608	0.633447	-0.545599	0.585342	NA	19	6	8	2	10	10	8.30325	-0.0873127	0.603704	-0.144628	0.885004	NA
gg_15273	6	5	12	2	12	4	6.52957	-0.270024	0.55837	-0.483593	0.628675	NA	6	4	12	2	12	4	6.36697	-0.213056	0.551591	-0.386257	0.699306	0.999979	12	5	8	6	2	7	6.56214	-0.0637631	0.635012	-0.100412	0.920017	NA	10	3	8	6	0	6	5.5126	-0.046184	0.681874	-0.067731	0.946	NA
gg_15272	140	137	151	132	114	126	132.917	-0.224226	0.193173	-1.16075	0.245742	0.999718	145	137	141	124	139	142	137.21	-0.0966321	0.187423	-0.515582	0.606146	0.999979	81	117	85	49	94	88	82.9631	0.189829	0.308271	0.615784	0.538037	0.832115	78	103	98	56	100	104	87.9824	0.377839	0.288814	1.30825	0.19079	0.559184
gg_15271	9	8	13	5	12	7	8.77311	-0.2735	0.516299	-0.529733	0.596297	NA	10	8	14	6	14	8	9.75458	-0.174575	0.502343	-0.347522	0.728199	0.999979	18	5	9	4	14	2	7.83501	-0.144608	0.635702	-0.227478	0.820052	NA	20	6	12	4	16	2	8.95632	-0.238026	0.622666	-0.382269	0.702262	NA
gg_15270	12	18	2	19	16	19	14.4751	0.524556	0.494487	1.06081	0.288777	NA	12	18	4	22	16	20	15.4859	0.56064	0.473527	1.18397	0.236426	0.999979	21	27	21	6	11	5	13.6732	-0.971941	0.505947	-1.92103	0.0547277	NA	26	24	22	6	12	6	14.3552	-0.92524	0.48666	-1.9012	0.0572754	NA
gg_15269	166	165	201	176	197	192	180.853	0.0524363	0.158898	0.33	0.7414	0.999718	197	150	192	189	210	199	188.26	0.112167	0.17316	0.647765	0.517137	0.999979	212	212	223	107	210	196	185.602	0.164489	0.222746	0.738459	0.460235	0.787117	247	204	255	121	216	223	202.766	0.172308	0.219348	0.785546	0.432133	0.772881
gg_15268	60	98	109	74	133	107	94.4317	0.185261	0.233499	0.793415	0.427536	0.999718	60	98	106	74	131	105	93.3852	0.187956	0.236249	0.795584	0.426274	0.999979	63	102	89	18	4	28	45.4718	-1.43789	0.524514	-2.74138	0.00611813	0.0957952	64	103	89	18	4	28	45.7684	-1.43982	0.521631	-2.76022	0.00577616	0.0908774
gg_15267	349	357	438	367	512	417	400.307	0.138347	0.117357	1.17886	0.238456	0.999718	293	388	456	362	522	429	400.736	0.175982	0.128521	1.36928	0.170911	0.999979	347	332	382	166	447	277	309.137	0.209822	0.240133	0.873774	0.382242	0.736741	360	368	372	165	438	254	308.88	0.098382	0.245054	0.401471	0.688073	0.899519
gg_15266	140	155	172	144	182	149	155.077	-0.0129944	0.169862	-0.0764996	0.939022	0.999718	133	161	176	140	161	138	149.879	-0.121324	0.177327	-0.684185	0.493858	0.999979	165	183	144	72	189	131	140.073	0.134305	0.2742	0.489806	0.624271	0.874946	174	193	155	76	200	139	148.408	0.124667	0.270093	0.461572	0.644389	0.880042
gg_15265	14	28	35	25	29	24	25.307	0.00393618	0.379696	0.0103666	0.991729	NA	12	35	43	23	31	28	27.8946	-0.119941	0.38852	-0.308713	0.75754	0.999979	53	40	28	22	44	38	36.1775	0.268814	0.371782	0.723041	0.469654	0.79307	47	38	29	29	43	39	37.1693	0.455659	0.355793	1.28069	0.200304	0.572172
gg_15264	50	40	69	55	59	61	54.8957	0.107102	0.274931	0.389561	0.696861	NA	46	57	65	78	68	69	63.3657	0.323256	0.264277	1.22317	0.221265	0.999979	82	63	85	41	39	32	54.046	-0.413894	0.349211	-1.18523	0.235928	0.609878	91	74	103	48	52	36	63.8638	-0.375274	0.337004	-1.11356	0.265468	0.642705
gg_15263	100	138	112	83	106	92	104.324	-0.348927	0.212173	-1.64454	0.100064	0.999718	101	137	114	89	95	92	104.085	-0.367212	0.21536	-1.70511	0.0881742	0.999979	71	59	79	14	14	20	37.8121	-1.44447	0.374887	-3.85308	0.000116639	0.00572118	81	63	77	9	15	24	38.9811	-1.54748	0.381187	-4.05962	4.91525e-05	0.00296276
gg_15262	161	212	335	185	296	193	224.458	-0.0929652	0.189389	-0.490868	0.623519	0.999718	160	214	323	183	294	198	223.091	-0.0655543	0.187087	-0.350394	0.726043	0.999979	195	242	50	164	178	268	189.06	0.763128	0.461483	1.65364	0.0981997	0.417169	188	243	47	156	178	263	184.52	0.737059	0.464186	1.58785	0.11232	0.44612
gg_15261	2	8	2	1	2	6	3.47519	-0.240633	0.584813	-0.411469	0.680729	NA	2	8	2	1	2	6	3.46308	-0.221777	0.564708	-0.392728	0.694521	0.999979	1	1	6	2	0	2	1.98199	-0.130955	0.708275	-0.184893	0.853313	NA	1	1	6	2	0	2	1.98017	-0.127542	0.685229	-0.186131	0.852342	NA
gg_15260	25	35	42	30	49	11	31.3645	-0.188395	0.391647	-0.481034	0.630493	NA	28	39	43	29	52	12	33.1753	-0.242067	0.386837	-0.62576	0.531472	0.999979	75	88	266	13	28	27	70.4116	-1.88863	0.464854	-4.06284	4.84801e-05	0.00287795	71	79	271	16	28	26	69.9722	-1.78508	0.474029	-3.76576	0.000166046	0.00765591
gg_15259	137	145	229	121	135	150	150.31	-0.342453	0.188306	-1.8186	0.0689729	0.999718	147	150	225	125	137	158	154.813	-0.322558	0.186212	-1.73221	0.0832358	0.999979	84	81	86	46	67	82	72.0742	0.160226	0.289549	0.553364	0.580014	0.854543	86	82	92	49	75	76	74.1714	0.138545	0.270485	0.512207	0.608506	0.864209
gg_15258	324	347	352	275	390	298	327.21	-0.132739	0.13162	-1.0085	0.313214	0.999718	364	342	343	287	384	335	339.757	-0.103836	0.134318	-0.773061	0.439486	0.999979	326	268	314	126	240	192	229.389	-0.184264	0.198961	-0.926128	0.35438	0.717545	335	293	309	126	211	227	235.552	-0.212824	0.213783	-0.995511	0.319488	0.691698
gg_15257	110	147	154	120	173	171	143.304	0.131056	0.183134	0.715631	0.474219	0.999718	123	149	161	121	171	172	147.178	0.0625681	0.180601	0.346444	0.729009	0.999979	113	91	111	48	75	74	80.8172	-0.139091	0.263054	-0.528754	0.596976	0.862649	122	108	105	46	74	79	83.8922	-0.22496	0.267041	-0.842415	0.399555	0.74854
gg_15256	10	8	5	8	12	14	9.43176	0.364097	0.511435	0.711913	0.476519	NA	10	8	9	9	15	10	10.0272	0.207847	0.495736	0.41927	0.675019	0.999979	10	74	28	78	348	148	118.423	2.25043	0.530307	4.24365	2.19917e-05	0.00156346	10	76	26	83	375	151	124.466	2.27315	0.533282	4.26257	2.02088e-05	0.00143898
gg_15255	259	261	253	169	230	298	242.653	-0.197546	0.170278	-1.16014	0.24599	0.999718	250	271	251	176	234	299	244.5	-0.164219	0.168592	-0.974058	0.330028	0.999979	228	210	208	84	68	147	148.036	-0.495042	0.346709	-1.42783	0.15334	0.506615	232	221	212	84	71	144	150.56	-0.547096	0.334511	-1.63551	0.101942	0.42798
gg_15254	536	542	612	489	637	506	547.371	-0.0908866	0.106206	-0.855758	0.392132	0.999718	476	543	627	482	673	531	547.121	0.00118159	0.107756	0.0109654	0.991251	0.999979	543	475	510	278	440	482	439.55	0.17606	0.203033	0.867147	0.385861	0.739079	497	510	558	280	470	487	451.064	0.167664	0.20117	0.833443	0.404595	0.752633
gg_15253	89	119	95	79	80	96	92.5728	-0.276449	0.227123	-1.21718	0.223537	0.999718	79	137	105	89	92	87	97.4418	-0.272105	0.233729	-1.16419	0.244347	0.999979	155	118	123	61	173	132	121.189	0.346206	0.276474	1.25222	0.210491	0.579935	154	131	119	65	180	121	122.559	0.309486	0.274333	1.12814	0.259261	0.636669
gg_15252	79	52	80	61	62	64	65.9319	-0.197496	0.260937	-0.756873	0.449126	NA	76	58	81	66	70	58	67.7767	-0.167012	0.258545	-0.64597	0.518299	0.999979	90	94	90	28	64	73	68.2304	-0.230554	0.315106	-0.731669	0.464371	0.789984	91	100	97	27	65	85	72.2502	-0.215168	0.339552	-0.633683	0.526288	0.824719
gg_15251	27	27	25	21	51	26	28.8628	0.21161	0.368742	0.573871	0.566055	NA	24	26	26	23	51	24	28.3566	0.269691	0.373558	0.721951	0.470325	0.999979	155	58	162	18	39	40	67.9511	-1.3044	0.397354	-3.28271	0.00102813	0.0289096	163	55	156	21	34	44	68.5953	-1.24287	0.407523	-3.04981	0.00228986	0.0503256
gg_15250	472	418	519	413	562	421	461.868	-0.056259	0.121267	-0.463927	0.6427	0.999718	473	418	515	414	564	428	463.447	-0.0385163	0.122738	-0.31381	0.753666	0.999979	332	244	322	159	292	244	254.383	0.148762	0.203714	0.730248	0.465238	0.790578	324	242	323	160	290	242	252.745	0.150874	0.20156	0.748533	0.454139	0.785713
gg_15249	19	37	47	27	41	40	34.2579	0.0394194	0.343386	0.114796	0.908607	NA	18	38	45	30	42	42	34.9686	0.141877	0.345765	0.410329	0.681565	0.999979	13	26	13	12	22	31	19.6293	0.696071	0.488796	1.42405	0.154432	0.508165	13	26	14	11	22	32	19.6433	0.65112	0.491034	1.32602	0.184834	0.551177
gg_15248	41	73	53	48	79	51	56.5896	0.0380719	0.287148	0.132587	0.89452	NA	42	76	55	46	80	50	57.1806	-0.0194223	0.292538	-0.0663925	0.947065	0.999979	133	64	72	31	49	34	58.1549	-0.641542	0.357364	-1.79521	0.0726207	0.360333	142	64	77	32	48	38	60.8613	-0.660839	0.358507	-1.84331	0.0652842	0.34352
gg_15247	3353	4908	6319	3872	5312	4178	4563.65	-0.14478	0.182608	-0.792848	0.427866	0.999718	3238	4633	5979	3629	4965	3971	4316.94	-0.153811	0.17296	-0.889286	0.373849	0.999979	1905	5060	3330	2146	2583	3013	2969.99	0.108208	0.363914	0.297346	0.766202	0.930689	1699	4506	2991	1937	2383	2753	2679.47	0.128745	0.359174	0.358448	0.720008	0.912133
gg_15246	779	1050	1383	867	1058	892	987.476	-0.20741	0.115	-1.80357	0.0712992	0.999718	737	1082	1256	866	1064	899	968.33	-0.136605	0.112973	-1.20918	0.226593	0.999979	854	1403	1101	405	749	626	802.606	-0.40859	0.268569	-1.52136	0.128169	0.469504	878	1343	1124	409	708	596	789.172	-0.453345	0.250498	-1.80977	0.0703307	0.358485
gg_15245	43	46	42	68	48	50	49.6115	0.296734	0.29941	0.991062	0.321656	NA	45	43	45	57	46	49	47.4798	0.158158	0.299002	0.528952	0.596839	0.999979	36	19	31	6	20	15	18.972	-0.513492	0.456722	-1.1243	0.260887	0.635805	32	29	31	8	20	17	20.8597	-0.48952	0.418391	-1.17001	0.241998	0.620149
gg_15244	860	1164	1405	930	1186	1022	1076.43	-0.153806	0.103364	-1.488	0.13675	0.999718	861	1170	1388	941	1191	1027	1078.97	-0.134299	0.101204	-1.32702	0.184502	0.999979	495	705	705	346	291	634	516.77	-0.012531	0.353955	-0.0354029	0.971758	0.993594	526	695	699	376	301	658	532.095	0.0422501	0.346188	0.122044	0.902864	0.973549
gg_15243	260	243	301	265	351	327	287.076	0.18651	0.132477	1.40787	0.159169	0.999718	261	246	305	264	352	325	288.267	0.174311	0.134635	1.29469	0.195426	0.999979	132	52	131	109	133	93	109.258	0.639908	0.366085	1.74798	0.0804682	0.379222	134	52	136	107	142	92	110.795	0.615136	0.367467	1.67399	0.0941331	0.412685
gg_15242	402	485	553	367	536	516	468.509	-0.0611152	0.117501	-0.520125	0.602976	0.999718	420	493	515	375	522	496	463.849	-0.0723193	0.112954	-0.640254	0.522007	0.999979	388	958	302	334	601	494	505.875	0.239384	0.406315	0.589159	0.555754	0.841045	391	950	309	335	610	506	509.615	0.250761	0.398945	0.628561	0.529637	0.82627
gg_15241	207	178	279	163	244	245	215.277	-0.0635517	0.166156	-0.382482	0.702104	0.999718	206	198	294	172	246	251	223.845	-0.0899406	0.161974	-0.555278	0.578705	0.999979	150	139	134	94	167	140	134.649	0.428394	0.226529	1.89113	0.0586076	0.325887	180	130	147	88	166	186	145.506	0.435789	0.255978	1.70245	0.088671	0.399755
gg_15240	326	343	400	284	411	362	349.049	-0.0586742	0.12301	-0.476986	0.633372	0.999718	331	350	404	280	413	375	353.584	-0.060803	0.125537	-0.484344	0.628141	0.999979	210	1034	536	450	791	779	639.271	0.573935	0.446863	1.28436	0.199015	0.565626	233	1061	567	479	789	794	659.938	0.546708	0.433431	1.26135	0.207183	0.580369
gg_15239	228	268	335	256	310	253	271.029	-0.0492239	0.140291	-0.350869	0.725687	0.999718	219	253	319	219	275	246	251.462	-0.119678	0.143048	-0.836629	0.402801	0.999979	529	554	516	210	351	325	388.674	-0.326842	0.200069	-1.63365	0.102333	0.425621	466	504	472	178	325	311	352.175	-0.318309	0.207702	-1.53252	0.125393	0.467896
gg_15238	2125	2559	2555	2152	2714	2716	2440.19	0.0255461	0.0773154	0.330414	0.741087	0.999718	1993	2435	2409	2061	2581	2594	2317.86	0.0472171	0.075939	0.621776	0.534089	0.999979	2839	2916	3077	1153	2187	1814	2184.98	-0.267478	0.172367	-1.5518	0.120711	0.459402	2475	2575	2754	1021	1903	1605	1927.45	-0.280291	0.171361	-1.63568	0.101907	0.427961
gg_15237	105	127	158	107	154	153	131.482	0.0485878	0.188846	0.257289	0.796956	0.999718	94	109	146	101	145	136	119.517	0.098351	0.199849	0.492126	0.62263	0.999979	131	142	154	70	46	67	96.4856	-0.557738	0.360332	-1.54784	0.12166	0.460511	120	147	152	65	45	70	94.5973	-0.573525	0.358961	-1.59774	0.110102	0.442789
gg_15236	539	514	694	520	588	630	573.635	-0.0378529	0.108712	-0.348193	0.727695	0.999718	539	514	697	523	589	632	575.579	-0.0298889	0.110924	-0.269454	0.78758	0.999979	426	464	343	246	350	346	353.122	0.141235	0.241382	0.585109	0.558474	0.842359	429	464	342	244	353	350	353.877	0.136961	0.237654	0.576305	0.564409	0.843741
gg_15235	202	146	214	117	160	109	156.555	-0.568795	0.19259	-2.9534	0.00314293	0.999718	196	130	232	137	161	134	163.426	-0.384028	0.198722	-1.93249	0.053299	0.999979	79	45	59	24	61	75	54.3591	0.280171	0.366697	0.764039	0.444844	0.777957	79	45	51	28	65	65	53.1247	0.32547	0.342924	0.949102	0.342569	0.710027
gg_15234	127	130	111	125	158	134	129.866	0.126098	0.194185	0.649369	0.5161	0.999718	146	140	126	120	152	132	135.242	-0.0715066	0.194227	-0.36816	0.712754	0.999979	87	103	92	22	90	85	74.0513	-0.0785695	0.371457	-0.211517	0.832484	0.954068	87	99	95	24	86	73	71.5533	-0.167641	0.341366	-0.491089	0.623363	0.871505
gg_15233	22	31	25	24	46	21	27.6445	0.144528	0.373535	0.38692	0.698815	NA	20	36	24	27	57	26	30.9605	0.352232	0.373992	0.941816	0.346287	0.999979	84	79	86	20	44	31	51.647	-0.844842	0.308854	-2.73541	0.00623026	0.0967108	83	76	97	24	46	38	55.2596	-0.701729	0.301413	-2.32813	0.0199054	0.188426
gg_15232	63	42	65	73	73	62	62.5576	0.245733	0.268059	0.916713	0.359293	NA	66	43	61	69	78	63	62.9394	0.252316	0.272071	0.927391	0.353723	0.999979	56	26	45	22	44	36	36.3665	0.193646	0.371075	0.521852	0.601773	0.865201	53	34	49	26	48	38	39.762	0.222995	0.33511	0.665437	0.505771	0.815597
gg_15231	531	492	554	460	524	525	510.223	-0.102612	0.110796	-0.926131	0.354378	0.999718	509	525	589	471	567	576	533.92	-0.0408589	0.104529	-0.390886	0.695882	0.999979	406	452	427	211	321	284	334.319	-0.122922	0.211347	-0.58161	0.560829	0.843863	443	461	438	225	364	285	352.443	-0.0978588	0.199922	-0.489484	0.624499	0.872031
gg_15230	320	427	510	334	476	398	403.326	-0.0899198	0.128781	-0.69824	0.485027	0.999718	302	400	459	334	446	389	382.043	-0.0170577	0.126254	-0.135106	0.892528	0.999979	432	1818	820	596	1170	1131	984.096	0.326626	0.433719	0.753083	0.4514	0.781946	415	1826	789	612	1162	1128	980.758	0.338682	0.436796	0.775378	0.438117	0.776972
gg_15229	45	40	60	55	63	38	49.5501	0.0736767	0.294107	0.25051	0.802193	NA	38	44	72	56	58	54	52.7999	0.110196	0.288518	0.381939	0.702507	0.999979	36	48	62	36	28	34	40.2719	0.0231916	0.40732	0.056937	0.954595	0.989154	34	54	73	33	34	31	41.8947	-0.136918	0.406318	-0.336972	0.736138	0.918141
gg_15228	3660	4859	6180	3754	5168	4194	4550.32	-0.190737	0.0959445	-1.98799	0.0468128	0.999718	3638	4771	6042	3658	5061	4064	4457.84	-0.198181	0.0924504	-2.14365	0.0320611	0.999979	1063	2023	1506	683	1006	1095	1176.5	-0.200489	0.302819	-0.662077	0.507922	0.815487	1044	1986	1476	673	983	1100	1158.96	-0.194834	0.301188	-0.646887	0.517705	0.821139
gg_15227	119	112	137	98	113	111	113.906	-0.222423	0.194354	-1.14442	0.252449	0.999718	109	135	161	98	118	109	120.051	-0.33113	0.195382	-1.69478	0.0901165	0.999979	74	88	69	42	89	71	69.8552	0.28429	0.29596	0.96057	0.336768	0.702992	74	80	76	41	87	82	71.0256	0.340637	0.286883	1.18737	0.235081	0.612738
gg_15226	41	36	43	51	75	38	46.6339	0.374113	0.305066	1.22633	0.220073	NA	44	40	51	56	67	34	48.2137	0.174281	0.309196	0.563657	0.572987	0.999979	55	16	41	4	21	10	20.9419	-1.02148	0.521379	-1.9592	0.0500899	0.301304	61	20	43	16	24	18	27.7977	-0.476511	0.443709	-1.07393	0.282855	0.660225
gg_15225	8	13	23	28	9	18	16.478	0.292023	0.46903	0.622612	0.53354	NA	10	16	24	28	10	18	17.6737	0.162531	0.454492	0.357611	0.720635	0.999979	22	14	25	17	11	19	18.0191	0.208738	0.485676	0.429789	0.667349	0.893122	29	14	29	18	16	16	19.918	0.0635538	0.465479	0.136534	0.891399	0.970153
gg_15224	16	24	22	20	16	22	19.8859	-0.10243	0.406251	-0.252134	0.800937	NA	24	23	23	14	12	29	20.7597	-0.320574	0.419327	-0.764496	0.444571	0.999979	20	22	23	12	15	13	16.8166	-0.138434	0.448402	-0.308729	0.757528	0.927076	22	17	16	12	12	13	14.9449	-0.00792303	0.474331	-0.0167036	0.986673	NA
gg_15223	23	17	29	18	16	22	20.646	-0.279937	0.402033	-0.696302	0.48624	NA	27	17	34	20	17	24	22.9922	-0.317159	0.397939	-0.797005	0.425448	0.999979	44	15	51	6	14	23	22.5967	-0.706588	0.513267	-1.37665	0.168622	0.52668	42	14	46	8	17	23	22.5497	-0.484394	0.493172	-0.982202	0.326	0.696575
gg_15222	22	29	24	20	26	9	21.5411	-0.418454	0.413131	-1.01289	0.311115	NA	26	27	23	24	23	9	22.0792	-0.392725	0.416634	-0.942613	0.345879	0.999979	25	11	21	5	14	12	13.3217	-0.319348	0.506576	-0.630404	0.52843	NA	25	12	23	4	14	12	13.4662	-0.434925	0.51091	-0.851275	0.394617	NA
gg_15221	17	16	26	6	10	13	14.3981	-0.859724	0.45709	-1.88086	0.0599904	NA	16	16	24	6	11	13	14.0672	-0.740428	0.459381	-1.6118	0.107006	0.999979	15	33	10	18	34	30	23.8219	0.841432	0.489938	1.71743	0.0859013	0.391719	15	33	12	18	34	30	24.0592	0.796137	0.475958	1.6727	0.0943857	0.413313
gg_15220	16	41	30	34	32	30	30.2108	0.107529	0.366502	0.293392	0.769223	NA	13	40	32	38	32	30	30.5126	0.204791	0.379329	0.539877	0.589282	0.999979	64	40	44	39	32	32	41.3472	0.0850676	0.390144	0.218041	0.827397	0.952481	69	42	47	42	32	33	43.6637	0.0523781	0.397623	0.131728	0.895199	0.971345
gg_15219	29	31	39	23	47	29	32.2605	-0.0462673	0.341994	-0.135287	0.892385	NA	36	32	42	24	50	32	35.2952	-0.0944739	0.336845	-0.280467	0.779119	0.999979	11	20	15	17	26	11	17.0152	0.649283	0.4957	1.30983	0.190254	0.555515	21	17	20	18	29	19	20.7195	0.641334	0.417245	1.53707	0.124277	0.466258
gg_15218	146	184	171	177	209	169	174.248	0.107254	0.169051	0.63445	0.525787	0.999718	151	192	174	177	215	189	181.131	0.131468	0.166435	0.789902	0.429585	0.999979	160	171	188	60	153	101	129.051	-0.238608	0.261993	-0.910742	0.362431	0.722903	170	173	190	67	156	106	134.217	-0.206993	0.246091	-0.841123	0.400279	0.748983
gg_15217	22	14	25	19	32	32	23.5004	0.347196	0.386691	0.897865	0.369257	NA	22	6	26	15	31	26	20.4834	0.299674	0.439402	0.682003	0.495237	0.999979	39	25	39	21	36	22	29.154	0.140046	0.380963	0.367612	0.713163	0.911238	38	28	44	23	29	19	29.037	-0.0672363	0.395039	-0.170202	0.864852	0.962561
gg_15216	22	11	30	14	13	13	16.9664	-0.555077	0.441114	-1.25835	0.208265	NA	25	14	33	16	15	17	19.8118	-0.501118	0.41992	-1.19337	0.232726	0.999979	52	21	50	9	39	26	29.6035	-0.237734	0.453367	-0.524375	0.600018	0.864339	58	23	56	11	41	29	32.88	-0.256502	0.439269	-0.583929	0.559268	0.841569
gg_15215	32	72	53	47	60	45	50.8165	-0.0759766	0.303568	-0.250278	0.802372	NA	42	65	46	54	76	50	54.8534	0.179114	0.289283	0.619165	0.535807	0.999979	102	76	132	48	52	25	67.306	-0.650093	0.390016	-1.66684	0.0955467	0.411743	97	87	147	50	54	36	73.2087	-0.611493	0.357637	-1.70982	0.0872999	0.397144
gg_15214	114	131	151	122	123	133	127.741	-0.0924366	0.18774	-0.492364	0.622462	0.999718	119	143	156	125	128	133	132.801	-0.13388	0.187806	-0.712862	0.475931	0.999979	103	158	124	63	63	92	96.699	-0.248649	0.343117	-0.724678	0.468649	0.792252	107	160	128	68	59	93	98.9148	-0.261489	0.351887	-0.743106	0.457417	0.787662
gg_15213	92	106	94	84	120	83	95.5	-0.0719537	0.219919	-0.327184	0.743529	0.999718	92	104	91	88	133	84	97.5625	0.0389551	0.227385	0.171318	0.863974	0.999979	29	37	34	43	52	56	43.7867	1.07014	0.347109	3.08301	0.00204918	0.0462513	28	36	33	40	52	51	41.5802	1.02074	0.346642	2.94466	0.00323315	0.0625025
gg_15212	43	39	61	49	75	45	50.9543	0.191031	0.288419	0.66234	0.507753	NA	39	39	60	53	74	43	50.3967	0.255285	0.29705	0.859401	0.390119	0.999979	41	24	31	18	38	47	32.351	0.562773	0.390345	1.44173	0.149378	0.501978	40	24	30	19	35	47	31.8646	0.5624	0.392131	1.43422	0.15151	0.507678
gg_15211	325	364	387	342	359	382	356.68	-0.0233842	0.124364	-0.188031	0.850852	0.999718	312	368	382	353	352	362	352.185	-0.0165508	0.129747	-0.127562	0.898496	0.999979	346	262	321	144	314	243	257.803	0.0931566	0.210009	0.443584	0.657344	0.888466	363	258	343	144	336	242	265.498	0.070348	0.22335	0.314967	0.752787	0.923415
gg_15210	133	145	165	132	151	167	147.126	-0.0120434	0.175196	-0.0687422	0.945195	0.999718	138	141	174	136	154	172	150.781	0.000532589	0.177823	0.00299505	0.99761	0.999979	353	178	262	90	224	113	185.744	-0.37505	0.305384	-1.22812	0.219401	0.589419	371	193	273	92	229	118	194.09	-0.417733	0.299025	-1.39698	0.162419	0.521588
gg_15209	301	344	376	307	407	358	344.05	0.0302901	0.121327	0.249656	0.802853	0.999718	304	374	409	318	438	377	364.461	0.0265538	0.123052	0.215793	0.829149	0.999979	385	302	285	245	332	321	308.734	0.427459	0.225434	1.89616	0.0579389	0.324185	416	338	315	250	371	355	335.442	0.391767	0.209532	1.86973	0.061522	0.333636
gg_15208	454	428	616	406	501	474	472.936	-0.147017	0.115716	-1.2705	0.203905	0.999718	445	460	639	421	520	488	488.354	-0.134583	0.114915	-1.17116	0.241536	0.999979	605	288	658	610	630	895	636.146	1.00222	0.327039	3.06454	0.00218008	0.0484518	623	277	647	613	641	880	634.154	0.994628	0.3272	3.03982	0.00236723	0.0513054
gg_15207	61	61	70	57	68	71	63.9571	-0.00829506	0.249096	-0.0333007	0.973435	NA	64	62	73	55	70	73	65.4172	-0.0405548	0.252405	-0.160674	0.87235	0.999979	79	46	78	22	44	53	49.7427	-0.235545	0.35166	-0.669808	0.50298	0.812239	79	49	83	24	47	54	52.0323	-0.228392	0.339866	-0.672005	0.50158	0.813429
gg_15206	39	33	38	27	40	39	35.5836	-0.0956742	0.322801	-0.296387	0.766934	NA	39	36	39	38	43	38	38.5809	0.0249216	0.315394	0.0790174	0.937019	0.999979	50	63	50	17	31	11	33.6809	-0.866728	0.415958	-2.08369	0.0371881	0.260327	42	72	56	16	29	11	34.2322	-0.983867	0.433803	-2.268	0.0233291	0.203743
gg_15205	269	389	349	296	397	396	344.449	0.0697412	0.139274	0.500749	0.616547	0.999718	210	268	285	234	308	311	265.31	0.126968	0.141864	0.895002	0.370786	0.999979	497	768	603	396	1406	873	743.248	0.884759	0.318832	2.775	0.0055202	0.0895058	402	605	455	279	1145	701	583.191	0.876112	0.338084	2.59141	0.00955843	0.124487
gg_15204	135	131	111	88	117	145	120.404	-0.158849	0.214938	-0.739047	0.459878	0.999718	130	144	113	91	122	148	123.791	-0.144961	0.214802	-0.674857	0.499767	0.999979	157	148	152	72	150	138	130.238	0.151042	0.239743	0.630018	0.528683	0.827311	158	155	167	82	191	171	148.499	0.355494	0.245044	1.45074	0.146854	0.502045
gg_15203	98	138	151	117	178	110	129.55	0.0266753	0.203911	0.130818	0.895919	0.999718	96	146	164	130	212	138	144.444	0.202981	0.202866	1.00057	0.317037	0.999979	123	63	118	34	78	58	72.5609	-0.309848	0.322627	-0.96039	0.336859	0.703024	136	67	118	42	80	62	78.0618	-0.264968	0.312383	-0.848217	0.396317	0.746498
gg_15202	20	26	34	30	38	30	29.1223	0.239446	0.349223	0.685655	0.492931	NA	23	34	36	29	40	28	31.1421	0.0293448	0.346691	0.0846426	0.932546	0.999979	43	36	37	12	26	29	28.3211	-0.265751	0.382844	-0.694149	0.487589	0.802657	42	34	38	16	27	29	29.271	-0.135487	0.36802	-0.36815	0.712761	0.909242
gg_15201	18	14	18	10	8	10	13.0027	-0.693774	0.466327	-1.48774	0.136819	NA	15	14	16	10	6	10	11.8628	-0.615423	0.480536	-1.2807	0.200299	0.999979	23	13	23	6	8	10	12.5984	-0.63598	0.507345	-1.25355	0.210007	NA	23	13	26	8	10	8	13.4838	-0.589614	0.501276	-1.17623	0.239504	NA
gg_15200	29	51	68	47	56	57	50.2339	0.0896758	0.295253	0.303725	0.761337	NA	30	53	78	36	62	77	54.3333	0.0926851	0.314554	0.294656	0.768257	0.999979	54	45	54	8	27	14	29.5551	-1.0687	0.396932	-2.69241	0.00709373	0.104309	56	58	59	10	34	18	34.7882	-0.937551	0.38294	-2.4483	0.0143534	0.156903
gg_15199	13	2	24	6	14	10	11.0787	-0.290802	0.524895	-0.55402	0.579565	NA	14	2	27	6	15	10	11.8914	-0.347292	0.51901	-0.669144	0.503404	0.999979	13	4	21	4	8	10	9.19467	-0.196737	0.599115	-0.328379	0.742625	NA	18	4	23	4	10	10	10.4061	-0.300289	0.589394	-0.509489	0.61041	NA
gg_15198	36	46	43	37	35	50	40.8646	-0.0627534	0.310803	-0.201907	0.839989	NA	32	51	43	34	32	62	41.9035	-0.00318787	0.333538	-0.00955775	0.992374	0.999979	55	36	72	28	58	23	42.6466	-0.0565207	0.396816	-0.142436	0.886736	0.971013	44	28	67	27	64	25	40.4604	0.212983	0.421106	0.505771	0.613018	0.86642
gg_15197	14	16	13	6	13	13	12.3512	-0.390106	0.474036	-0.822947	0.410538	NA	14	21	16	6	18	14	14.544	-0.387253	0.459559	-0.842662	0.399417	0.999979	8	10	15	6	13	17	11.2719	0.519213	0.53274	0.974608	0.329755	NA	10	12	16	8	14	18	12.8234	0.489841	0.502254	0.975286	0.329419	NA
gg_15196	69	43	49	26	68	53	50.6314	-0.197944	0.318524	-0.621441	0.534309	NA	73	41	65	31	77	65	57.6497	-0.108995	0.309766	-0.351862	0.724942	0.999979	46	17	49	10	39	28	28.7655	-0.0590547	0.462833	-0.127594	0.89847	0.973875	59	21	54	18	36	28	33.3923	-0.164443	0.418739	-0.39271	0.694534	0.901715
gg_15195	20	13	34	6	16	26	18.5939	-0.425612	0.451102	-0.943493	0.345429	NA	18	12	36	6	16	28	18.6978	-0.340228	0.459585	-0.740295	0.459121	0.999979	12	8	15	1	10	13	8.91507	-0.0760282	0.604027	-0.125869	0.899836	NA	12	8	15	2	12	12	9.30863	0.0141216	0.573742	0.0246131	0.980364	NA
gg_15194	885	1056	1224	989	1245	1091	1066.05	0.0375377	0.0857016	0.438004	0.661383	0.999718	872	1042	1205	957	1247	1087	1052.76	0.048055	0.0854325	0.562491	0.573782	0.999979	1013	809	957	462	902	776	783.568	0.131232	0.175349	0.748404	0.454217	0.783386	1006	794	947	459	882	764	772.845	0.11929	0.171702	0.694752	0.487211	0.80406
gg_15193	375	352	445	376	479	417	402.029	0.0790817	0.116278	0.680111	0.496434	0.999718	355	354	462	394	454	400	398.479	0.0659607	0.120875	0.545692	0.585278	0.999979	283	277	237	145	194	232	220.62	0.0578039	0.248309	0.23279	0.815925	0.949573	254	258	261	157	208	234	222.981	0.163694	0.229462	0.713378	0.475612	0.797247
gg_15192	336	283	487	375	457	349	375.018	0.0692069	0.147704	0.468551	0.63939	0.999718	334	288	489	368	457	346	374.492	0.0545632	0.149607	0.36471	0.715328	0.999979	455	106	462	104	111	183	213.846	-0.67698	0.439876	-1.53902	0.123799	0.463321	454	104	464	105	112	182	214.007	-0.67521	0.439139	-1.53758	0.124152	0.466171
gg_15191	44	51	53	68	44	65	54.1011	0.226512	0.290321	0.780213	0.435265	NA	44	44	48	64	37	54	48.6725	0.166904	0.312438	0.534197	0.593205	0.999979	126	90	95	59	79	54	80.1101	-0.12986	0.297787	-0.436083	0.662777	0.89077	124	78	90	61	75	58	78.1052	-0.022938	0.307448	-0.0746079	0.940527	0.984744
gg_15190	36	49	78	58	58	39	52.1035	-0.0711923	0.300969	-0.236544	0.813011	NA	34	48	72	54	55	38	49.3664	-0.0623361	0.307692	-0.202593	0.839453	0.999979	53	13	22	48	62	75	48.1706	1.47622	0.442048	3.33949	0.000839319	0.0251939	55	10	18	44	60	74	45.7867	1.43848	0.483324	2.97621	0.00291832	0.0582146
gg_15189	172	152	178	150	202	222	177.052	0.143417	0.170833	0.839519	0.401178	0.999718	170	148	208	150	199	191	175.243	0.00433871	0.170075	0.0255105	0.979648	0.999979	183	211	175	85	154	130	148.513	-0.114405	0.244679	-0.467572	0.640091	0.881759	190	194	171	96	160	137	151.577	0.0144811	0.228856	0.0632762	0.949547	0.986179
gg_15188	62	51	53	54	58	62	56.4186	0.0219746	0.270983	0.0810923	0.935369	NA	66	51	44	52	76	53	56.7131	0.101506	0.290326	0.349626	0.726619	0.999979	30	38	19	17	57	45	33.7224	0.806364	0.424341	1.90027	0.0573973	0.323148	36	46	26	14	78	47	39.372	0.663904	0.449256	1.47778	0.139465	0.490748
gg_15187	18	23	46	40	56	25	33.7323	0.414019	0.366844	1.1286	0.259068	NA	18	24	46	40	56	28	34.4278	0.431711	0.363081	1.18902	0.234432	0.999979	30	14	20	18	10	18	18.3095	0.141284	0.502896	0.28094	0.778756	0.934442	30	14	20	18	10	18	18.2959	0.133014	0.503037	0.264422	0.791455	0.938838
gg_15186	1312	1512	1658	1182	1591	1557	1448.36	-0.0901788	0.0811089	-1.11182	0.266214	0.999718	1332	1585	1711	1222	1644	1601	1495.15	-0.0850923	0.0798997	-1.06499	0.286881	0.999979	1113	1341	612	628	613	863	845.884	0.0222037	0.350084	0.0634239	0.949429	0.987684	1167	1412	634	664	636	921	889.631	0.0252589	0.351286	0.0719041	0.942678	0.984997
gg_15185	627	636	763	614	828	704	685.558	0.0424504	0.0952117	0.445852	0.655704	0.999718	662	703	749	662	864	703	715.764	0.0395153	0.0971064	0.406928	0.684061	0.999979	585	466	547	320	515	535	481.341	0.302961	0.194556	1.5572	0.119424	0.45683	614	481	586	320	509	574	498.393	0.256784	0.20525	1.25108	0.210906	0.584532
gg_15184	136	125	165	143	184	164	150.667	0.163524	0.172975	0.945363	0.344474	0.999718	127	110	134	127	174	148	134.978	0.228513	0.188074	1.21502	0.224359	0.999979	162	91	162	35	58	74	87.5929	-0.735225	0.322087	-2.28269	0.0224487	0.201534	166	90	152	32	52	70	84.1837	-0.824264	0.328051	-2.51261	0.0119843	0.142694
gg_15183	77	59	115	64	117	68	81.317	-0.0483467	0.258783	-0.186823	0.851799	NA	82	63	119	61	110	64	81.3865	-0.192351	0.261812	-0.734689	0.462529	0.999979	37	79	19	48	24	53	45.4844	0.412641	0.529054	0.77996	0.435414	0.773182	38	78	16	48	26	60	46.6015	0.496499	0.531864	0.933508	0.350558	0.714261
gg_15182	210	335	453	319	405	275	325.973	-0.0129344	0.175563	-0.0736737	0.94127	0.999718	207	339	451	318	410	276	326.66	0.00120282	0.178251	0.0067479	0.994616	0.999979	70	1238	217	286	24	155	330.115	-0.489715	0.713223	-0.686622	0.492321	0.805399	68	1238	218	282	22	158	329.024	-0.480822	0.693666	-0.69316	0.488209	0.804783
gg_15181	1027	957	1297	1020	1287	1164	1109.57	0.0459347	0.0878524	0.522862	0.60107	0.999718	966	920	1293	1048	1235	1146	1087.06	0.0844376	0.0932676	0.905327	0.365292	0.999979	532	957	688	754	1782	1608	1079.17	1.31873	0.303397	4.34655	1.38295e-05	0.00107931	543	1018	666	776	1760	1659	1097.14	1.29184	0.310566	4.15962	3.18778e-05	0.00211628
gg_15180	553	725	772	493	778	668	653.24	-0.123195	0.114439	-1.07651	0.2817	0.999718	485	719	773	491	774	664	638.357	-0.0678461	0.125671	-0.539872	0.589285	0.999979	399	1210	458	363	506	537	566.12	-0.055248	0.411691	-0.134198	0.893246	0.972407	402	1175	428	314	509	524	541.828	-0.0953199	0.407002	-0.2342	0.81483	0.946792
gg_15179	140	211	175	154	201	208	179.205	0.0537119	0.177313	0.302922	0.76195	0.999718	148	209	181	159	201	210	182.47	0.0470579	0.172494	0.27281	0.784999	0.999979	250	226	267	99	151	178	183.64	-0.257323	0.238077	-1.08084	0.279767	0.655192	261	226	271	96	153	173	184.113	-0.315738	0.228831	-1.37979	0.167652	0.528341
gg_15178	202	235	218	197	238	208	214.463	-0.0674749	0.15265	-0.442023	0.658472	0.999718	205	237	217	199	244	208	216.529	-0.0535248	0.155146	-0.344996	0.730097	0.999979	209	98	187	108	135	159	145.508	0.264568	0.311285	0.849923	0.395368	0.74597	213	99	192	108	144	158	147.953	0.250428	0.30497	0.821157	0.411557	0.758659
gg_15177	84	119	139	84	108	99	103.766	-0.253824	0.209472	-1.21173	0.225615	0.999718	78	124	139	96	130	111	110.915	-0.0388336	0.21341	-0.181967	0.855608	0.999979	70	63	87	36	57	38	55.3188	-0.202319	0.312038	-0.648378	0.516741	0.82097	70	72	101	36	64	42	60.3317	-0.246925	0.314855	-0.784251	0.432893	0.773378
gg_15176	32	47	35	26	34	36	34.7029	-0.269254	0.331418	-0.812431	0.416544	NA	30	46	32	26	36	30	33.0364	-0.245851	0.343565	-0.715589	0.474245	0.999979	113	121	114	50	95	63	87.2139	-0.225851	0.26908	-0.839345	0.401276	0.749847	122	128	121	48	92	62	89.147	-0.361723	0.265862	-1.36056	0.173651	0.535775
gg_15175	129	156	214	123	180	119	150.557	-0.265139	0.190634	-1.39082	0.164279	0.999718	132	135	207	130	185	132	150.69	-0.106691	0.191207	-0.557988	0.576852	0.999979	166	53	158	52	77	100	94.3936	-0.143491	0.393421	-0.364725	0.715316	0.91223	196	59	174	46	72	89	96.7639	-0.456413	0.395243	-1.15476	0.248187	0.626061
gg_15174	35	27	44	19	41	20	30.3595	-0.409426	0.361529	-1.13249	0.25743	NA	32	32	33	20	38	19	28.6136	-0.340327	0.366289	-0.929123	0.352825	0.999979	38	28	40	20	31	28	29.6713	0.104546	0.364767	0.286611	0.774411	0.933145	34	28	36	26	30	30	30.4711	0.337881	0.371661	0.909113	0.363291	0.723464
gg_15173	45	35	35	55	68	64	49.8568	0.607881	0.287664	2.11316	0.034587	NA	44	32	32	54	68	64	48.5932	0.678905	0.299479	2.26696	0.0233929	0.999979	102	33	82	25	31	29	45.6238	-0.694497	0.414754	-1.67448	0.0940367	0.408562	102	38	86	25	32	30	47.2592	-0.735074	0.395108	-1.86044	0.0628238	0.33654
gg_15172	24	29	31	34	27	34	29.6682	0.140737	0.349803	0.402331	0.68744	NA	24	28	32	34	28	34	29.8157	0.158741	0.352789	0.449962	0.652738	0.999979	12	25	7	43	19	22	24.8777	1.28599	0.564696	2.27731	0.0227677	0.202739	12	26	8	45	20	22	25.8113	1.2576	0.558664	2.25108	0.0243806	0.20812
gg_15171	68	78	88	66	107	81	79.861	0.0699621	0.230916	0.302976	0.761908	NA	73	79	88	68	103	80	80.608	0.0240411	0.231886	0.103677	0.917426	0.999979	92	63	83	41	52	56	61.5288	-0.11305	0.302169	-0.37413	0.708308	0.90965	98	69	91	42	52	56	64.4956	-0.220021	0.298495	-0.7371	0.461062	0.789746
gg_15170	273	299	416	313	362	325	326.349	-0.00725125	0.133126	-0.0544692	0.956561	0.999718	257	307	402	296	341	338	318.744	-0.00599336	0.135664	-0.044178	0.964763	0.999979	339	639	440	180	476	289	371.451	-0.134336	0.323756	-0.414931	0.678192	0.897661	339	671	438	177	471	279	372.533	-0.196125	0.333021	-0.588928	0.55591	0.84034
gg_15169	5	12	13	4	20	2	8.92641	-0.18949	0.547336	-0.346204	0.729189	NA	4	8	12	4	16	3	7.47758	-0.0702963	0.543218	-0.129407	0.897035	0.999979	18	67	28	19	33	30	31.6938	0.00788028	0.494981	0.0159204	0.987298	0.997205	12	66	22	14	34	32	29.1388	0.0764378	0.544496	0.140383	0.888358	0.969299
gg_15168	28	51	66	49	64	51	50.3432	0.147555	0.2962	0.49816	0.618371	NA	29	58	66	54	74	56	54.9359	0.231177	0.293225	0.788395	0.430466	0.999979	72	8	59	13	27	19	29.3527	-0.563076	0.547807	-1.02787	0.30401	0.677206	78	8	60	12	33	20	31.1209	-0.525299	0.552131	-0.951403	0.3414	0.709076
gg_15167	16	21	32	54	24	20	27.9704	0.462675	0.409522	1.12979	0.258563	NA	16	22	32	56	24	20	28.5531	0.469371	0.413039	1.13638	0.255796	0.999979	6	120	36	10	37	68	44.2546	-0.0916738	0.634695	-0.144437	0.885155	0.970438	6	121	35	10	36	70	44.4266	-0.0860864	0.629243	-0.13681	0.891181	0.970089
gg_15166	46	36	19	41	36	53	38.7601	0.268795	0.356435	0.754122	0.450776	NA	42	37	23	43	44	57	41.0166	0.400561	0.335167	1.19511	0.232045	0.999979	81	130	40	29	101	48	67.1332	-0.0758298	0.452122	-0.16772	0.866804	0.965356	81	143	43	31	110	54	72.5162	-0.0478295	0.453947	-0.105364	0.916087	0.977282
gg_15165	66	56	78	63	102	65	70.3813	0.147934	0.251541	0.588112	0.556457	NA	59	63	82	85	117	78	79.3146	0.406838	0.24067	1.69044	0.0909448	0.999979	54	52	62	24	36	45	43.1602	-0.140224	0.33609	-0.417221	0.676517	0.896813	69	56	67	21	73	64	54.7348	0.161791	0.34831	0.464501	0.642289	0.879151
gg_15164	22	23	35	27	38	36	29.5322	0.27474	0.347309	0.791055	0.428912	NA	18	26	35	28	36	34	28.9007	0.259736	0.357302	0.726936	0.467265	0.999979	60	21	56	12	21	14	27.2142	-0.882241	0.451417	-1.95438	0.0506564	0.302595	68	25	50	8	19	18	27.4014	-1.01987	0.446188	-2.28573	0.0222699	0.199071
gg_15163	4	9	13	10	6	11	8.69887	0.0482507	0.524344	0.092021	0.926681	NA	8	16	15	8	14	10	11.5795	-0.243036	0.481451	-0.5048	0.613699	0.999979	1	7	7	2	0	4	3.3685	-0.379406	0.71206	-0.532829	0.594152	NA	2	8	8	2	0	7	4.32561	-0.243171	0.691555	-0.351629	0.725117	NA
gg_15162	22	40	34	14	28	20	25.8731	-0.600027	0.378204	-1.58652	0.112622	NA	22	42	38	22	34	24	29.791	-0.337781	0.360367	-0.937324	0.348592	0.999979	52	168	50	17	57	87	67.5414	-0.291071	0.520982	-0.558697	0.576369	0.852585	56	169	50	20	71	85	70.7667	-0.216686	0.500804	-0.432676	0.66525	0.889266
gg_15161	45	47	64	34	68	35	47.7519	-0.218345	0.302529	-0.721731	0.47046	NA	46	48	62	32	65	34	46.8598	-0.273568	0.308311	-0.887314	0.37491	0.999979	22	14	30	6	16	16	15.8932	-0.256953	0.483988	-0.530908	0.595483	0.862055	22	14	30	6	16	16	15.8947	-0.260991	0.484907	-0.53823	0.590418	0.855315
gg_15160	107	108	146	95	101	135	113.879	-0.148685	0.206624	-0.719592	0.471776	0.999718	118	109	142	98	126	133	119.486	-0.0788164	0.197431	-0.399209	0.689739	0.999979	52	122	59	33	82	64	65.9049	0.0586297	0.408809	0.143416	0.885962	0.970627	63	127	57	30	78	72	67.8032	-0.018617	0.407183	-0.0457214	0.963532	0.98959
gg_15159	198	233	222	216	295	256	233.579	0.183722	0.146564	1.25352	0.210016	0.999718	173	239	233	233	277	235	228.858	0.177109	0.153941	1.1505	0.249938	0.999979	478	286	406	176	322	250	300.572	-0.113286	0.227325	-0.498342	0.618243	0.872802	463	280	421	184	312	268	303.748	-0.0756724	0.225485	-0.335599	0.737173	0.918521
gg_15158	149	138	176	99	168	140	142.637	-0.228823	0.185425	-1.23405	0.217186	0.999718	169	141	190	119	159	136	150.728	-0.300608	0.181721	-1.65423	0.0980799	0.999979	232	206	249	113	118	127	165.266	-0.347301	0.266097	-1.30517	0.191836	0.557536	220	200	256	116	114	130	164.529	-0.315831	0.278357	-1.13463	0.256532	0.634423
gg_15157	27	17	28	20	19	25	22.5199	-0.176258	0.391423	-0.4503	0.652494	NA	26	16	26	18	19	28	22.0078	-0.0848861	0.401744	-0.211294	0.832658	0.999979	16	19	7	10	8	11	11.7603	0.0315997	0.554172	0.0570214	0.954528	NA	15	17	8	10	8	12	11.6471	0.121884	0.541256	0.225187	0.821834	NA
gg_15156	516	621	688	521	726	563	596.752	-0.0506719	0.107032	-0.473429	0.635907	0.999718	527	624	656	536	697	552	591.445	-0.0501855	0.105296	-0.476614	0.633637	0.999979	727	969	761	468	1420	889	847.634	0.589323	0.280941	2.09768	0.0359337	0.256415	736	926	704	420	1370	879	812.018	0.571702	0.28747	1.98874	0.0467301	0.291386
gg_15155	44	31	48	24	39	35	36.3114	-0.343835	0.326046	-1.05456	0.291627	NA	45	33	46	25	41	35	37.0515	-0.311545	0.327464	-0.951388	0.341407	0.999979	28	16	28	6	12	14	15.6964	-0.564892	0.475967	-1.18683	0.235295	0.608953	32	14	30	6	13	14	16.336	-0.589784	0.486558	-1.21216	0.225453	0.601491
gg_15154	358	190	217	204	315	385	276.147	0.142408	0.357919	0.397879	0.690719	0.999718	382	180	227	220	303	415	286.707	0.15078	0.382494	0.394201	0.693432	0.999979	27	16	10	33	7	8	18.67	0.497937	0.618452	0.805134	0.420742	0.76463	34	24	10	34	10	8	21.4623	0.286874	0.602395	0.476221	0.633917	0.875241
gg_15153	196	172	193	136	212	202	182.827	-0.0806584	0.171016	-0.471642	0.637182	0.999718	200	173	195	147	226	195	187.137	-0.0473743	0.170722	-0.277494	0.781401	0.999979	101	139	93	72	112	85	98.2887	0.201127	0.303	0.663785	0.506828	0.81504	102	144	88	78	123	91	102.908	0.298749	0.312638	0.955575	0.339287	0.707542
gg_15152	305	409	384	342	401	339	359.62	-0.0562394	0.131307	-0.428305	0.668429	0.999718	309	415	375	332	403	338	358.382	-0.0657017	0.132648	-0.495311	0.620381	0.999979	236	218	232	81	256	105	173.806	-0.174188	0.310329	-0.561302	0.574592	0.851355	241	228	230	78	256	108	175.517	-0.209328	0.311595	-0.671794	0.501715	0.813442
gg_15151	142	155	172	142	199	175	161.748	0.0933179	0.166577	0.560207	0.575338	0.999718	142	152	175	140	198	174	161.107	0.0880138	0.170074	0.517502	0.604806	0.999979	166	154	179	83	138	179	144.595	0.192721	0.268449	0.717907	0.472815	0.794434	156	154	176	82	132	178	141.431	0.193395	0.274107	0.705543	0.480472	0.800152
gg_15150	474	588	698	521	689	657	594.453	0.0509364	0.106614	0.477765	0.632818	0.999718	472	592	702	519	691	664	596.695	0.0572101	0.107906	0.530187	0.595982	0.999979	311	355	297	175	326	277	280.505	0.190382	0.222363	0.856177	0.3919	0.743371	322	360	300	182	326	280	285.405	0.178912	0.217085	0.824158	0.40985	0.756861
gg_15149	58	67	74	42	55	49	56.8392	-0.459306	0.262334	-1.75085	0.0799722	NA	71	67	86	44	58	63	64.0918	-0.449372	0.257624	-1.7443	0.0811072	0.999979	72	65	68	33	77	55	58.8006	0.172701	0.293334	0.588754	0.556027	0.841238	95	78	88	27	94	70	70.0585	0.00126082	0.323706	0.00389494	0.996892	0.998617
gg_15148	1211	1151	1296	1201	1469	1226	1246.44	0.0493532	0.0875681	0.563598	0.573027	0.999718	1178	1105	1389	1056	1389	1267	1215.44	-0.0195306	0.0842614	-0.231786	0.816704	0.999979	1948	1515	2145	741	991	1102	1313.24	-0.41778	0.215025	-1.94294	0.0520235	0.306709	1890	1468	2087	705	979	1028	1266.07	-0.45002	0.203312	-2.21344	0.0268671	0.219093
gg_15147	478	453	556	472	566	515	500.945	0.025536	0.106667	0.2394	0.810796	0.999718	448	429	547	464	549	493	482.906	0.0513669	0.111041	0.462595	0.643655	0.999979	578	514	558	296	560	399	464.062	0.116168	0.183446	0.633254	0.526568	0.826283	544	495	563	296	549	399	455.863	0.140907	0.181533	0.776207	0.437627	0.776689
gg_15146	619	590	742	556	740	644	639.814	-0.047661	0.0990399	-0.48123	0.630353	0.999718	627	607	745	563	741	645	646.697	-0.0562497	0.0989534	-0.568447	0.569732	0.999979	668	647	625	411	802	768	641.306	0.520905	0.198347	2.62623	0.00863356	0.118072	663	659	628	417	805	758	642.619	0.506382	0.192476	2.63088	0.0085164	0.116263
gg_15145	307	290	298	269	361	337	307.106	0.0614799	0.134982	0.455467	0.648773	0.999718	293	292	300	272	366	303	301.225	0.046406	0.135405	0.342721	0.731809	0.999979	458	156	344	144	185	231	237.311	-0.180776	0.349388	-0.517406	0.604873	0.866515	446	157	345	142	178	224	233.117	-0.211558	0.34446	-0.614173	0.539101	0.831369
gg_15144	393	341	461	370	485	430	407.693	0.0647175	0.120493	0.537107	0.591194	0.999718	364	323	480	379	480	423	402.352	0.106367	0.127602	0.833584	0.404516	0.999979	355	273	317	153	306	328	277.074	0.235865	0.232769	1.0133	0.310917	0.682937	342	285	344	161	319	327	284.603	0.22598	0.217337	1.03977	0.298447	0.67369
gg_15143	4	10	6	13	10	10	8.80758	0.509568	0.521119	0.977834	0.328156	NA	8	13	10	16	14	14	12.4386	0.376939	0.471617	0.799247	0.424147	0.999979	13	17	13	9	11	10	11.8799	0.0174392	0.506605	0.0344236	0.972539	NA	23	12	20	12	12	12	14.6799	-0.0290358	0.486352	-0.0597011	0.952394	NA
gg_15142	61	67	89	72	94	59	72.5035	0.0203731	0.247922	0.0821756	0.934507	NA	64	70	102	57	88	61	72.2324	-0.212928	0.252006	-0.84493	0.39815	0.999979	32	38	52	26	40	50	39.0808	0.419333	0.369005	1.13639	0.255794	0.630614	36	35	62	24	38	36	36.9949	0.0776369	0.373531	0.207846	0.835349	0.952935
gg_15141	28	30	30	24	33	29	28.675	-0.0714146	0.347733	-0.205372	0.837281	NA	30	37	30	24	41	29	31.4252	-0.0864143	0.347663	-0.248558	0.803703	0.999979	36	12	27	19	21	30	23.9055	0.427091	0.460098	0.928261	0.353272	0.716542	42	13	35	20	22	34	27.0174	0.290466	0.463678	0.626439	0.531027	0.826806
gg_15140	17	9	12	8	11	3	10.0237	-0.62175	0.514981	-1.20733	0.227307	NA	16	10	12	8	15	7	11.2551	-0.303807	0.489437	-0.620729	0.534778	0.999979	20	28	23	7	14	15	16.5538	-0.424899	0.464599	-0.914549	0.360429	0.721638	16	24	20	9	13	15	15.4473	-0.160238	0.474128	-0.337964	0.735391	NA
gg_15139	364	380	425	456	513	406	419.785	0.19809	0.122772	1.61348	0.10664	0.999718	376	378	469	478	520	401	432.894	0.168848	0.129759	1.30124	0.193175	0.999979	418	398	340	185	344	230	302.857	-0.0931726	0.222129	-0.419452	0.674886	0.895978	409	403	347	165	358	229	299.967	-0.134995	0.226903	-0.594948	0.551878	0.838215
gg_15138	2	12	10	8	12	12	9.07906	0.281573	0.525154	0.536173	0.591839	NA	2	12	6	8	12	12	8.47309	0.439221	0.528205	0.831536	0.405671	0.999979	80	38	75	16	44	21	40.707	-0.691372	0.396724	-1.74271	0.0813851	0.381303	85	38	59	22	37	24	40.3768	-0.544948	0.380266	-1.43307	0.151838	0.508113
gg_15137	2	2	0	2	4	0	1.66799	0.145586	0.543	0.268115	0.788611	NA	2	4	0	2	4	0	2.00699	-0.0318027	0.527023	-0.060344	0.951882	0.999979	14	39	2	18	39	33	24.8545	0.874644	0.604769	1.44625	0.148108	0.499938	14	40	2	18	40	35	25.4947	0.864055	0.601923	1.43549	0.151147	0.507215
gg_15136	30	33	20	20	15	27	24.3459	-0.406128	0.396248	-1.02494	0.305394	NA	28	35	19	18	14	24	23.1621	-0.500864	0.407031	-1.23053	0.218499	0.999979	38	14	26	11	22	21	20.6209	-0.000428761	0.455166	-0.000941988	0.999248	0.999747	36	12	23	9	21	20	18.7903	0.00488211	0.479289	0.0101861	0.991873	0.997492
gg_15135	72	45	84	52	68	64	63.2821	-0.155183	0.268002	-0.579036	0.562565	NA	68	43	78	53	72	53	60.4132	-0.112996	0.279805	-0.40384	0.686331	0.999979	31	78	58	28	28	35	41.5276	-0.294425	0.43641	-0.674652	0.499897	0.810207	38	107	59	36	32	35	49.6049	-0.379574	0.453017	-0.837881	0.402098	0.750629
gg_15134	85	108	96	77	105	93	92.9546	-0.113109	0.216483	-0.522482	0.601334	0.999718	92	102	94	98	104	86	95.5411	-0.0303153	0.221555	-0.13683	0.891165	0.999979	75	222	98	68	181	38	108.676	-0.0319799	0.492613	-0.0649189	0.948239	0.987528	77	200	96	72	182	40	107.124	0.0773166	0.475938	0.162451	0.870951	0.964328
gg_15133	1741	2200	2191	1956	2293	2281	2086.16	0.0545933	0.0806044	0.677299	0.498216	0.999718	1776	2208	2244	1935	2322	2206	2091.04	0.0233881	0.0739392	0.316316	0.751763	0.999979	635	1472	756	1069	2451	1838	1409.03	1.26393	0.351121	3.59971	0.000318573	0.0125711	618	1460	731	1018	2499	1797	1386.2	1.25589	0.35619	3.52588	0.000422074	0.0152577
gg_15132	48	43	60	56	42	73	53.2878	0.148741	0.292738	0.508102	0.611382	NA	55	47	64	66	53	68	58.5831	0.14503	0.27723	0.523139	0.600877	0.999979	33	51	58	21	57	46	42.4298	0.2513	0.376911	0.666737	0.50494	0.813874	50	36	60	24	64	49	45.0934	0.364532	0.345647	1.05464	0.291591	0.667262
gg_15131	6	18	20	10	15	17	13.9438	-0.070834	0.468098	-0.151323	0.879721	NA	6	18	18	10	16	19	14.105	0.0617696	0.467263	0.132195	0.89483	0.999979	8	3	6	1	8	6	4.8739	0.187664	0.65737	0.285477	0.775278	NA	10	3	6	1	8	6	5.12915	0.07121	0.650033	0.109548	0.912768	NA
gg_15130	35	26	38	29	51	28	33.8863	0.0670707	0.340467	0.196996	0.843831	NA	34	26	38	31	51	29	34.2716	0.122345	0.342092	0.357639	0.720613	0.999979	32	17	25	8	40	9	19.898	0.0428939	0.520089	0.0824743	0.93427	0.983484	32	17	26	8	40	10	20.2402	0.0448996	0.513004	0.0875228	0.930256	0.981591
gg_15129	10	14	10	8	17	4	10.3475	-0.221285	0.509957	-0.433929	0.66434	NA	10	14	10	9	17	4	10.5288	-0.171409	0.505251	-0.339254	0.734418	0.999979	0	4	5	4	0	1	2.5236	-0.0207742	0.701925	-0.0295961	0.976389	NA	0	4	5	4	0	1	2.52152	-0.0212965	0.676707	-0.0314708	0.974894	NA
gg_15128	24	8	14	8	15	15	13.9434	-0.279086	0.475895	-0.586445	0.557577	NA	19	8	9	8	10	14	11.3987	-0.177959	0.495501	-0.359149	0.719484	0.999979	74	33	76	12	32	33	38.629	-0.676256	0.411007	-1.64536	0.0998952	0.420712	55	27	66	11	27	32	32.7908	-0.517544	0.429284	-1.2056	0.227973	0.604131
gg_15127	6	10	8	13	8	6	8.53713	0.117397	0.524522	0.223816	0.8229	NA	6	10	8	13	8	6	8.54007	0.119481	0.520227	0.229671	0.818348	0.999979	12	21	4	6	31	4	12.3115	0.368928	0.636108	0.579977	0.56193	NA	12	21	4	6	32	4	12.4814	0.379008	0.631574	0.600101	0.548439	NA
gg_15126	57	70	55	52	58	73	60.4504	-0.0355543	0.268255	-0.132539	0.894558	NA	46	62	54	50	56	64	54.8194	0.0351183	0.276717	0.126911	0.899011	0.999979	81	199	43	118	208	169	140.993	0.957586	0.45836	2.08916	0.0366934	0.258827	76	192	40	114	204	152	133.923	0.933802	0.463001	2.01685	0.0437115	0.282282
gg_15125	363	320	411	338	423	423	374.968	0.0735064	0.123267	0.596318	0.550963	0.999718	363	339	446	366	413	390	382.173	-0.000601507	0.123247	-0.0048805	0.996106	0.999979	448	469	236	238	558	452	392.245	0.555161	0.313594	1.77032	0.0766744	0.369891	392	476	273	205	579	422	379.53	0.493232	0.304681	1.61885	0.10548	0.434392
gg_15124	3275	2862	4232	3061	4181	3031	3387.41	-0.048594	0.0985436	-0.493122	0.621927	0.999718	3292	2887	4250	3068	4195	3037	3405.2	-0.048579	0.0988303	-0.491539	0.623045	0.999979	1384	1201	1763	796	1332	1723	1328.29	0.335101	0.253737	1.32067	0.186613	0.550791	1389	1203	1767	800	1332	1728	1330.62	0.32695	0.249668	1.30954	0.190352	0.558886
gg_15123	34	32	75	51	54	26	44.4195	-0.0928252	0.343294	-0.270396	0.786856	NA	34	33	66	55	52	23	43.2678	-0.0215074	0.351988	-0.0611026	0.951277	0.999979	14	37	29	26	45	39	32.3415	0.857965	0.430515	1.99288	0.0462746	0.289845	13	40	28	23	47	38	31.7993	0.774687	0.451468	1.71593	0.0861751	0.394839
gg_15122	85	83	110	91	101	80	90.6592	-0.0582289	0.219429	-0.265366	0.790728	NA	81	86	107	96	99	85	91.4858	0.0103198	0.22243	0.0463955	0.962995	0.999979	116	75	93	42	65	66	71.8043	-0.168533	0.286697	-0.587843	0.556638	0.841362	130	72	84	46	70	66	73.8179	-0.107205	0.306277	-0.350027	0.726318	0.914068
gg_15121	1391	1359	1786	1289	1701	1316	1453.09	-0.110332	0.0887558	-1.2431	0.213831	0.999718	1336	1352	1752	1245	1674	1310	1424.71	-0.100556	0.0874013	-1.15051	0.249936	0.999979	1172	940	1133	605	866	927	907.756	0.107415	0.193577	0.554897	0.578965	0.853937	1183	926	1105	635	836	938	908.563	0.129667	0.202467	0.640435	0.52189	0.823003
gg_15120	403	560	790	455	609	399	525.184	-0.274781	0.153528	-1.78977	0.0734903	0.999718	415	573	771	463	596	409	528.105	-0.270109	0.145911	-1.85118	0.0641432	0.999979	50	251	199	94	111	134	137.205	-0.0333418	0.469657	-0.0709917	0.943404	0.986445	51	251	205	93	115	131	137.834	-0.0599472	0.463742	-0.129269	0.897145	0.971898
gg_15119	40	34	28	28	40	24	32.2302	-0.189444	0.3493	-0.542352	0.587576	NA	42	35	29	29	40	26	33.4401	-0.190841	0.348269	-0.547971	0.583712	0.999979	43	21	39	22	29	27	29.1956	0.148981	0.395426	0.376762	0.706351	0.90886	44	25	41	23	29	26	30.2563	0.0562612	0.383664	0.146642	0.883415	0.967816
gg_15118	943	1009	1247	894	1180	1052	1038.76	-0.0693156	0.0837631	-0.82752	0.407942	0.999718	1023	1042	1252	925	1286	1178	1102.04	-0.00552978	0.0845514	-0.0654014	0.947854	0.999979	797	725	850	507	815	777	728.671	0.347399	0.177944	1.95229	0.0509036	0.303212	819	856	865	554	858	863	787.673	0.354272	0.188692	1.87752	0.0604471	0.330522
gg_15117	1054	1126	1374	1092	1306	1231	1181.72	-0.00281539	0.0793464	-0.0354823	0.971695	0.999718	1070	1165	1395	1102	1324	1260	1204.35	-0.00569616	0.0784661	-0.0725939	0.942129	0.999979	924	1016	589	216	125	266	472.197	-1.31976	0.388535	-3.39675	0.000681911	0.021673	946	1054	607	222	130	274	487.133	-1.32485	0.38394	-3.45066	0.00055921	0.0190271
gg_15116	987	1011	1159	887	1201	1072	1039.04	-0.0409413	0.0833071	-0.491451	0.623108	0.999718	954	971	1133	868	1169	1042	1009.87	-0.0262006	0.0839808	-0.311983	0.755054	0.999979	1104	913	1079	484	824	774	820.077	-0.0467633	0.172131	-0.271672	0.785874	0.93686	1069	911	1026	474	809	763	801.123	-0.0387288	0.166867	-0.232093	0.816466	0.947435
gg_15115	114	163	200	103	174	164	149.556	-0.146164	0.195502	-0.747634	0.454681	0.999718	97	140	178	94	157	125	128.837	-0.165165	0.20788	-0.794521	0.426892	0.999979	232	884	254	270	757	494	475.493	0.485644	0.46168	1.05191	0.292842	0.667529	185	819	256	256	698	473	443.12	0.501674	0.465174	1.07847	0.280826	0.658056
gg_15114	661	587	809	681	782	717	697.83	0.0515332	0.103512	0.49785	0.61859	0.999718	659	582	807	659	791	724	695.41	0.0567624	0.104991	0.540639	0.588756	0.999979	313	161	285	234	270	330	267.937	0.689328	0.291746	2.36277	0.0181392	0.178921	307	163	282	240	278	334	270.398	0.722701	0.283671	2.54767	0.0108445	0.134058
gg_15113	7693	7870	8707	7488	8606	8581	8077.99	-0.013739	0.0622122	-0.220841	0.825216	0.999718	7686	7921	8696	7505	8619	8597	8096.34	-0.0073887	0.0607887	-0.121547	0.903258	0.999979	8234	6243	7649	5010	8288	7509	7016.44	0.438035	0.163483	2.67939	0.00737555	0.107214	8297	6271	7673	5048	8322	7543	7049.86	0.430981	0.159471	2.70256	0.00688068	0.101892
gg_15112	1295	1583	1977	1521	1998	1455	1611.18	0.00568368	0.100599	0.0564986	0.954945	0.999718	1267	1563	1968	1505	1980	1452	1596.13	0.0184441	0.100714	0.183133	0.854693	0.999979	642	2038	928	572	247	520	794.513	-0.690595	0.478883	-1.44209	0.149276	0.501853	631	2030	926	587	240	531	796.541	-0.661873	0.47997	-1.37899	0.167898	0.528497
gg_15111	47	46	64	41	38	43	46.0738	-0.36063	0.29182	-1.2358	0.216534	NA	44	46	62	40	38	46	45.5485	-0.287893	0.298291	-0.965141	0.334474	0.999979	84	34	102	23	31	26	45.0137	-0.803081	0.414427	-1.93781	0.0526464	0.3085	76	34	105	19	30	26	43.1838	-0.875379	0.417183	-2.09831	0.0358779	0.254906
gg_15110	40	36	50	25	64	39	41.2555	-0.0348955	0.323245	-0.107954	0.914033	NA	36	33	50	22	63	37	39.0208	-0.0183509	0.341716	-0.0537023	0.957172	0.999979	22	17	37	16	12	13	18.8064	-0.238098	0.488865	-0.487043	0.626228	0.875714	22	17	37	15	12	8	17.6113	-0.422563	0.509416	-0.829506	0.406818	0.754238
gg_15109	48	36	41	24	60	40	40.7615	-0.0787351	0.32756	-0.240368	0.810045	NA	47	42	38	22	57	43	40.8422	-0.119211	0.333282	-0.357687	0.720577	0.999979	76	20	55	11	44	60	40.811	0.0759987	0.498804	0.152362	0.878902	0.968864	79	24	50	17	47	62	43.5656	0.18894	0.451998	0.418012	0.675939	0.894012
gg_15108	122	108	104	122	161	132	123.706	0.253468	0.198314	1.27812	0.201209	0.999718	125	101	128	128	144	132	125.365	0.152416	0.197228	0.772792	0.439645	0.999979	179	72	125	58	53	63	85.536	-0.458064	0.370915	-1.23496	0.216846	0.586722	162	75	138	52	53	67	84.6541	-0.501309	0.346691	-1.44598	0.148183	0.503562
gg_15107	144	146	180	133	204	166	159.414	0.0529567	0.171366	0.309026	0.757302	0.999718	146	142	189	136	201	160	159.715	0.0233551	0.175743	0.132893	0.894278	0.999979	54	85	72	54	81	57	66.6967	0.366601	0.330637	1.10877	0.267529	0.642506	52	94	73	56	80	58	68.4483	0.321538	0.34992	0.918889	0.358154	0.719986
gg_15106	217	251	253	192	304	274	244.577	0.0442735	0.149183	0.296773	0.76664	0.999718	218	225	265	192	269	272	236.738	0.0126995	0.148118	0.0857392	0.931674	0.999979	497	598	376	265	518	373	422.369	0.139875	0.263545	0.530743	0.595597	0.862083	486	589	367	248	509	373	412.372	0.122677	0.264619	0.463599	0.642935	0.879475
gg_15105	289	268	363	237	350	294	295.366	-0.102481	0.136588	-0.75029	0.45308	0.999718	310	288	369	241	361	297	306.595	-0.14241	0.136824	-1.04083	0.297953	0.999979	165	336	233	158	290	220	229.916	0.332475	0.322262	1.03169	0.302217	0.675907	185	397	247	157	295	252	249.609	0.221953	0.332703	0.667121	0.504695	0.815225
gg_15104	251	259	420	241	357	271	293.467	-0.124415	0.155507	-0.800062	0.423675	0.999718	243	261	419	263	392	275	302.315	-0.0117292	0.161572	-0.0725941	0.942129	0.999979	94	168	154	132	86	131	130.6	0.333983	0.393386	0.848996	0.395884	0.746172	86	210	167	105	98	114	128.731	0.0127132	0.389713	0.0326219	0.973976	0.992295
gg_15103	222	231	356	206	288	276	257.967	-0.0992514	0.153292	-0.647468	0.517329	0.999718	241	235	371	210	297	279	267.138	-0.131667	0.154616	-0.851576	0.39445	0.999979	174	171	122	152	264	306	202.519	1.09376	0.274596	3.98317	6.80019e-05	0.00377287	198	184	125	170	273	328	217.938	1.06769	0.280549	3.80572	0.000141391	0.00675732
gg_15102	163	138	195	148	170	175	162.927	-0.0415044	0.172206	-0.241016	0.809543	0.999718	156	155	185	157	163	166	162.36	-0.0540041	0.172046	-0.313893	0.753602	0.999979	283	186	274	83	191	123	174.457	-0.388942	0.252027	-1.54326	0.122768	0.461892	278	177	264	88	192	116	171.491	-0.344919	0.258467	-1.33448	0.182047	0.547171
gg_15101	4266	4192	5043	4016	5298	4718	4528.3	0.0144888	0.0635129	0.228124	0.81955	0.999718	4234	4135	4958	3949	5199	4597	4456.92	0.0084354	0.0640258	0.13175	0.895182	0.999979	5224	2224	4970	2134	2912	2660	3172.61	-0.103756	0.297098	-0.349231	0.726916	0.916597	5206	2224	4946	2100	2885	2622	3146.89	-0.125092	0.29369	-0.425933	0.670157	0.891742
gg_15100	71	66	79	52	69	57	64.9811	-0.305898	0.248562	-1.23067	0.218447	NA	59	74	76	55	89	72	69.633	0.00659627	0.249149	0.0264751	0.978878	0.999979	87	75	106	42	98	108	82.7454	0.362201	0.308551	1.17388	0.240444	0.614617	85	76	97	49	100	126	86.9245	0.555572	0.306203	1.81439	0.0696178	0.356507
gg_15099	23	18	24	25	25	34	24.6059	0.29557	0.375742	0.78663	0.431499	NA	19	14	30	22	30	24	22.7079	0.213388	0.394487	0.540925	0.588559	0.999979	34	33	35	4	29	7	20.6607	-0.806953	0.515425	-1.56561	0.117441	0.454077	32	32	36	2	27	15	21.0465	-0.670143	0.515014	-1.30121	0.193185	0.562159
gg_15098	10	8	6	12	10	20	10.979	0.576146	0.497627	1.15779	0.246951	NA	10	9	7	12	8	22	11.3334	0.483249	0.496717	0.972884	0.330611	0.999979	59	42	40	12	44	21	32.9252	-0.377173	0.402723	-0.936558	0.348986	0.712424	66	43	44	12	49	22	35.4808	-0.395096	0.412149	-0.958622	0.337749	0.706102
gg_15097	70	57	84	68	97	67	72.6795	0.0922668	0.245613	0.375659	0.707171	NA	66	50	84	82	94	73	73.9403	0.277116	0.253102	1.09488	0.27357	0.999979	58	82	64	19	122	37	58.7815	0.148361	0.456441	0.325039	0.745151	0.922457	56	94	72	12	148	45	65.0052	0.161823	0.513792	0.314958	0.752794	0.923415
gg_15096	197	198	199	202	261	218	210.286	0.148844	0.153277	0.971078	0.331509	0.999718	185	192	188	180	243	210	197.551	0.119571	0.159413	0.750069	0.453213	0.999979	188	191	166	119	298	171	184.17	0.564038	0.259878	2.17039	0.029977	0.233952	181	221	144	108	277	196	183.128	0.520341	0.288554	1.80327	0.071346	0.361054
gg_15095	14	12	14	10	11	9	11.6138	-0.358095	0.476655	-0.751267	0.452492	NA	12	15	13	12	10	5	11.1919	-0.436718	0.490976	-0.889489	0.37374	0.999979	8	20	15	14	17	11	14.4253	0.425563	0.520768	0.817183	0.413824	NA	7	17	16	12	13	14	13.3713	0.415785	0.523384	0.794417	0.426953	NA
gg_15094	47	60	74	72	97	87	71.4203	0.446478	0.241249	1.85069	0.0642137	NA	60	56	95	76	94	78	75.1928	0.202752	0.247923	0.817799	0.413472	0.999979	81	64	47	26	31	48	46.7127	-0.298299	0.374477	-0.796576	0.425697	0.767062	79	62	65	42	43	62	57.3197	0.0699843	0.3318	0.210923	0.832947	0.952358
gg_15093	29	51	37	24	53	44	38.86	-0.0122493	0.333206	-0.0367619	0.970675	NA	32	50	33	34	70	48	43.6265	0.312204	0.322763	0.967285	0.333401	0.999979	43	63	33	19	48	35	38.1901	0.016273	0.396665	0.0410245	0.967276	0.992165	49	61	24	10	32	35	32.5422	-0.314108	0.464942	-0.675587	0.499303	0.811904
gg_15092	0	8	0	2	1	0	1.88655	-0.395046	0.529213	-0.746479	0.455378	NA	0	8	0	2	2	0	2.01951	-0.279309	0.506326	-0.551639	0.581195	0.999979	4	4	4	2	2	2	2.85023	-0.271878	0.693347	-0.392124	0.694966	NA	4	4	4	2	2	2	2.85049	-0.267174	0.680761	-0.392464	0.694715	NA
gg_15091	18	21	15	16	20	37	20.9484	0.3226	0.415352	0.776692	0.437341	NA	14	17	22	18	29	29	21.0106	0.415145	0.399906	1.03811	0.29922	0.999979	65	52	68	30	50	58	51.567	0.0975462	0.314467	0.310196	0.756412	0.926844	71	58	75	32	52	61	55.5227	0.0254829	0.307642	0.0828329	0.933984	0.983132
gg_15090	66	64	94	81	69	64	72.4057	-0.0761773	0.251134	-0.303334	0.761635	NA	68	58	80	74	74	69	69.9834	0.0492434	0.250993	0.196194	0.844458	0.999979	85	248	122	61	333	194	167.542	0.639171	0.457824	1.39611	0.162683	0.519262	87	264	101	68	331	181	166.518	0.619866	0.462909	1.33907	0.180549	0.545035
gg_15089	29	34	20	35	19	33	28.6391	0.0322307	0.383192	0.0841109	0.932968	NA	28	34	20	36	20	34	28.9532	0.0964225	0.384304	0.250901	0.80189	0.999979	27	88	38	36	14	24	37.8264	-0.328523	0.543663	-0.604277	0.54566	0.835342	28	94	38	35	14	23	38.3644	-0.416609	0.54321	-0.766939	0.443118	0.779314
gg_15088	8	18	40	17	30	18	20.9602	-0.0194898	0.43602	-0.0446992	0.964347	NA	8	17	42	16	34	16	21.1942	-0.0172465	0.446539	-0.0386226	0.969191	0.999979	35	10	25	13	17	20	19.106	0.0757318	0.487391	0.155382	0.87652	0.968358	35	10	29	16	12	23	20.2224	0.0625972	0.512178	0.122218	0.902727	0.973549
gg_15087	18	22	10	22	23	20	19.2003	0.271859	0.423377	0.642121	0.520794	NA	16	22	10	22	32	18	19.8493	0.43641	0.425742	1.02506	0.305336	0.999979	6	8	5	50	6	7	18.4591	1.75667	0.660552	2.6594	0.00782798	0.111227	4	8	3	47	6	8	17.2692	1.85272	0.655651	2.82577	0.00471668	0.080178
gg_15086	2	0	0	2	0	0	0.733492	-0.000996759	0.417925	-0.00238502	0.998097	NA	2	0	0	2	0	0	0.737168	-0.000645236	0.386895	-0.00166773	0.998669	0.999979	2	22	7	10	10	6	9.80045	0.197058	0.649216	0.303532	0.761484	NA	2	24	8	10	11	6	10.3774	0.12693	0.641182	0.197963	0.843074	NA
gg_15085	149	172	242	157	218	152	178.283	-0.121643	0.176361	-0.689739	0.490358	0.999718	145	173	249	162	218	137	177.403	-0.147918	0.190892	-0.774879	0.438411	0.999979	63	122	113	54	58	99	82.9463	0.0384585	0.386017	0.0996292	0.920639	0.980097	56	114	117	50	55	96	79.2225	0.0135308	0.398059	0.033992	0.972884	0.992158
gg_15084	8	8	10	7	10	14	9.33264	0.158345	0.506837	0.312418	0.754723	NA	8	6	8	6	16	16	9.72557	0.523215	0.506587	1.03282	0.301687	0.999979	47	24	34	16	23	14	24.5046	-0.387453	0.422159	-0.91779	0.358729	0.720264	41	29	44	12	23	14	24.7234	-0.636968	0.404004	-1.57664	0.114879	0.450759
gg_15083	34	44	68	40	62	60	50.0316	0.114021	0.291518	0.39113	0.695701	NA	48	44	70	42	66	66	54.864	0.0655057	0.28139	0.232793	0.815922	0.999979	132	74	110	30	58	47	68.0414	-0.668089	0.305352	-2.18793	0.0286747	0.229559	119	73	117	48	66	42	72.4146	-0.404272	0.320773	-1.2603	0.20756	0.580957
gg_15082	15	17	10	6	3	9	10.1392	-0.929816	0.514238	-1.80814	0.070584	NA	15	19	11	4	3	9	10.2484	-1.08867	0.511873	-2.12684	0.0334338	0.999979	12	10	8	3	9	2	6.63088	-0.468236	0.617499	-0.758278	0.448285	NA	12	9	9	3	9	4	6.9937	-0.328709	0.588651	-0.55841	0.576564	NA
gg_15081	19	19	45	30	52	30	31.4523	0.366248	0.366357	0.9997	0.317456	NA	12	20	46	26	50	24	28.534	0.30017	0.402937	0.744956	0.456298	0.999979	14	11	12	8	17	7	11.0888	0.251321	0.521118	0.482273	0.629612	NA	18	10	12	7	14	2	9.79589	-0.211731	0.590024	-0.358851	0.719707	NA
gg_15080	101	94	89	58	115	93	90.4306	-0.154671	0.236197	-0.65484	0.512571	NA	96	89	89	76	100	86	88.6761	-0.103896	0.225568	-0.460594	0.64509	0.999979	87	98	103	52	112	117	92.2978	0.436542	0.286972	1.5212	0.128209	0.469538	105	92	99	56	107	100	90.2852	0.321798	0.253193	1.27096	0.203743	0.576446
gg_15079	18	6	13	6	27	22	14.8793	0.372915	0.483489	0.7713	0.440529	NA	20	5	9	4	22	21	13.2355	0.251029	0.508252	0.493908	0.621371	0.999979	28	31	27	10	33	18	22.8509	-0.0318329	0.424223	-0.075038	0.940184	0.985671	35	22	38	16	34	13	24.7428	-0.0733819	0.436499	-0.168115	0.866493	0.963002
gg_15078	37	52	37	45	58	57	47.1703	0.275616	0.294221	0.936763	0.34888	NA	38	59	38	51	58	57	49.8022	0.241119	0.297731	0.809854	0.418024	0.999979	45	59	52	10	48	35	37.9051	-0.291504	0.41173	-0.707998	0.478947	0.797412	58	66	62	11	56	46	45.4678	-0.273022	0.405583	-0.67316	0.500846	0.812907
gg_15077	30	44	64	19	52	54	42.4079	-0.168858	0.339975	-0.496676	0.619417	NA	34	53	62	24	63	50	46.2854	-0.151941	0.321456	-0.472663	0.636453	0.999979	12	49	40	7	21	6	20.2719	-0.920927	0.561316	-1.64065	0.100869	0.422485	12	58	42	8	19	6	21.847	-1.04311	0.562225	-1.85533	0.0635491	0.338349
gg_15076	2	14	18	4	10	20	10.8655	-0.0118002	0.531495	-0.022202	0.982287	NA	2	12	19	4	10	20	10.6669	0.0270786	0.52751	0.0513328	0.95906	0.999979	8	7	7	6	9	3	6.55336	0.19225	0.60723	0.316602	0.751546	NA	11	9	8	6	8	3	7.21011	-0.131049	0.592078	-0.221338	0.824829	NA
gg_15075	25	26	24	19	33	28	25.466	0.0311899	0.368549	0.0846287	0.932557	NA	27	27	24	18	30	29	25.5442	-0.0637151	0.374135	-0.1703	0.864774	0.999979	14	20	9	4	13	21	12.9144	0.222949	0.557853	0.399655	0.68941	NA	15	18	7	2	4	19	10.1593	-0.150353	0.630956	-0.238293	0.811654	NA
gg_15074	32	39	37	29	26	38	33.3174	-0.225366	0.336051	-0.670631	0.502455	NA	27	37	43	33	30	43	35.0918	-0.0253894	0.335379	-0.0757035	0.939655	0.999979	113	100	113	33	71	58	74.7196	-0.486963	0.270559	-1.79984	0.0718854	0.358799	118	115	116	34	77	55	78.6386	-0.560282	0.272945	-2.05273	0.0400986	0.269106
gg_15073	0	1	0	0	0	0	0.171433	-0.1292	0.237862	-0.54317	0.587013	NA	0	0	0	0	0	0	0	NA	NA	NA	NA	NA	0	6	8	16	73	40	25.0219	2.83806	0.572102	4.96075	7.02228e-07	9.13416e-05	0	6	10	16	74	40	25.408	2.60989	0.58021	4.49818	6.85378e-06	0.000596211
gg_15072	10	4	4	6	4	9	6.24679	0.0118474	0.558976	0.0211949	0.98309	NA	10	4	4	6	4	10	6.41738	0.0583602	0.548658	0.106369	0.91529	0.999979	6	4	8	0	8	6	4.75758	0.023306	0.67835	0.0343569	0.972593	NA	6	8	8	0	7	6	5.19256	-0.248001	0.658904	-0.376384	0.706632	NA
gg_15071	4	2	4	2	2	2	2.65555	-0.358657	0.583709	-0.614445	0.538921	NA	4	4	4	4	2	4	3.68727	-0.142524	0.565626	-0.251975	0.801061	0.999979	12	2	8	2	6	2	4.71792	-0.415524	0.673339	-0.61711	0.537162	NA	16	2	8	2	8	2	5.54492	-0.407789	0.66448	-0.613697	0.539416	NA
gg_15070	0	0	0	0	0	3	0.479686	0.327246	0.358445	0.912959	0.361264	NA	0	0	0	2	0	4	1.00916	0.622708	0.441362	1.41088	0.15828	0.999979	14	9	4	2	7	2	5.62948	-0.578677	0.653081	-0.886072	0.375579	NA	12	10	4	6	10	2	7.08206	-0.00348697	0.628566	-0.0055475	0.995574	NA
gg_15069	4	3	7	6	4	2	4.30512	-0.120849	0.578434	-0.208924	0.834507	NA	4	3	8	7	5	2	4.79531	-0.0434355	0.561407	-0.0773689	0.93833	0.999979	3	8	6	2	4	3	4.07008	-0.289638	0.669189	-0.432819	0.665146	NA	4	8	6	2	5	3	4.35332	-0.256066	0.650173	-0.393842	0.693698	NA
gg_15068	4	2	5	6	6	5	4.61055	0.362171	0.57336	0.631664	0.527606	NA	4	4	6	8	8	6	5.93413	0.402522	0.546021	0.737191	0.461006	0.999979	24	14	12	0	6	4	8.36236	-1.39935	0.621547	-2.2514	0.0243602	NA	25	14	12	0	10	4	9.12381	-1.06336	0.624571	-1.70255	0.0886521	NA
gg_15067	42	49	72	37	68	43	50.5697	-0.165485	0.291388	-0.56792	0.570089	NA	47	54	70	34	70	42	51.6484	-0.250844	0.294689	-0.851215	0.39465	0.999979	20	22	20	8	25	18	17.8066	0.166524	0.447683	0.371968	0.709917	0.910103	26	14	19	6	33	14	17.2181	0.23059	0.504477	0.457087	0.647608	0.881166
gg_15066	0	0	0	0	0	0	0	NA	NA	NA	NA	NA	0	0	0	0	0	0	0	NA	NA	NA	NA	NA	0	46	8	2	0	2	8.7378	-1.4254	0.71315	-1.99874	0.0456367	NA	0	48	8	2	0	2	9.03835	-1.37889	0.693138	-1.98935	0.0466629	NA
gg_15065	0	14	5	2	2	10	5.4086	-0.252091	0.583773	-0.431831	0.665864	NA	0	13	6	2	2	10	5.36523	-0.229838	0.565977	-0.406091	0.684676	0.999979	18	6	23	2	4	4	8.10801	-1.26352	0.616288	-2.05021	0.0403439	NA	20	6	25	2	2	4	8.32859	-1.48706	0.62455	-2.38101	0.0172654	NA
gg_15064	0	6	2	0	2	7	2.74232	0.039939	0.570762	0.0699748	0.944214	NA	0	6	2	0	2	8	2.89196	0.098717	0.546287	0.180705	0.856599	0.999979	6	31	5	2	8	7	9.06546	-0.636495	0.656931	-0.968891	0.3326	NA	4	33	6	2	12	10	10.4121	-0.334333	0.653619	-0.511511	0.608993	NA
gg_15063	0	4	2	13	3	8	5.09395	1.09037	0.581531	1.87501	0.0607919	NA	0	4	2	12	2	8	4.76742	0.940545	0.565983	1.66179	0.0965552	0.999979	6	0	5	2	1	0	2.12108	-0.454936	0.702542	-0.647557	0.517271	NA	6	0	6	2	2	0	2.41153	-0.380094	0.684507	-0.555281	0.578702	NA
gg_15062	2	15	13	4	14	8	8.96318	-0.175481	0.538592	-0.325815	0.744564	NA	6	15	10	4	12	8	8.9384	-0.299065	0.517862	-0.5775	0.563601	0.999979	7	14	10	5	2	2	6.31078	-0.815339	0.646083	-1.26197	0.206958	NA	7	12	10	4	2	2	5.74749	-0.866862	0.638578	-1.35749	0.174626	NA
gg_15061	6	10	14	10	3	12	9.1021	-0.175767	0.527103	-0.333458	0.738788	NA	6	10	14	9	3	12	8.92036	-0.207683	0.5237	-0.396568	0.691686	0.999979	2	18	9	2	0	0	4.63277	-1.48261	0.712353	-2.08129	0.0374071	NA	2	18	9	2	0	0	4.63836	-1.41289	0.69425	-2.03514	0.0418372	NA
gg_15060	0	0	0	2	0	0	0.367184	0.256276	0.323856	0.791328	0.428752	NA	0	0	0	2	0	0	0.368999	0.227788	0.297663	0.765255	0.44412	0.999979	112	72	230	19	223	56	105.182	-0.10887	0.531629	-0.204785	0.83774	0.956235	121	66	216	19	214	54	101.986	-0.11891	0.525489	-0.226284	0.82098	0.94905
gg_15059	44	20	41	16	44	34	32.4914	-0.204354	0.373306	-0.547417	0.584093	NA	41	19	26	22	55	28	31.3496	0.175554	0.385667	0.455197	0.648968	0.999979	45	33	66	21	28	26	34.1582	-0.355236	0.38552	-0.921447	0.356817	0.718924	47	34	71	22	39	21	36.282	-0.330792	0.396931	-0.833373	0.404634	0.752633
gg_15058	151	184	190	147	203	186	174.324	-0.011576	0.163164	-0.0709469	0.94344	0.999718	173	196	192	176	211	174	185.377	-0.0331216	0.163602	-0.202453	0.839563	0.999979	169	147	197	76	143	123	134.761	-0.0677644	0.235163	-0.288159	0.773225	0.932889	153	166	211	85	150	116	139.601	-0.0810398	0.249388	-0.324955	0.745215	0.921422
gg_15057	5	6	7	10	10	9	7.74365	0.473829	0.527641	0.898014	0.369178	NA	4	6	8	10	10	4	6.91763	0.269662	0.53892	0.500374	0.616811	0.999979	5	2	3	2	0	2	2.24239	-0.317894	0.713164	-0.445752	0.655777	NA	5	4	3	2	0	0	2.1668	-0.742198	0.689243	-1.07683	0.281556	NA
gg_15056	31	53	42	36	35	43	39.6967	-0.161443	0.318801	-0.506406	0.612572	NA	37	62	45	36	46	52	45.8288	-0.129802	0.30697	-0.422848	0.672406	0.999979	23	16	30	16	31	25	23.0333	0.528271	0.411134	1.28491	0.198823	0.565626	26	20	35	19	39	32	28.0016	0.601275	0.387292	1.55251	0.12054	0.460392
gg_15055	4	7	2	1	4	10	4.60546	0.0622582	0.581081	0.107142	0.914676	NA	4	7	2	2	4	10	4.78302	0.122424	0.56338	0.217304	0.827972	0.999979	18	4	10	0	4	7	6.11448	-0.705885	0.675567	-1.04488	0.296079	NA	18	4	10	0	4	7	6.11779	-0.6907	0.666561	-1.03621	0.300102	NA
gg_15054	26	23	20	20	20	22	21.839	-0.174925	0.392075	-0.446152	0.655487	NA	22	15	24	14	22	30	20.8291	0.0585751	0.410272	0.142771	0.886471	0.999979	132	45	86	43	50	68	66.8303	-0.11202	0.39029	-0.287018	0.774098	0.933145	131	51	88	45	57	48	65.7718	-0.251966	0.364586	-0.691104	0.489501	0.805525
gg_15053	12	24	13	12	18	14	15.3574	-0.17206	0.449359	-0.382901	0.701793	NA	12	25	16	12	18	14	15.9599	-0.250011	0.443807	-0.563332	0.573209	0.999979	2	8	8	4	2	10	5.7453	0.257694	0.670116	0.384551	0.70057	NA	2	8	8	4	2	10	5.7331	0.244161	0.661241	0.369246	0.711944	NA
gg_15052	21	22	28	20	26	22	22.8338	-0.0858851	0.378803	-0.226727	0.820636	NA	21	20	30	16	25	25	22.4038	-0.119742	0.39002	-0.307015	0.758832	0.999979	29	48	12	4	32	26	23.2014	-0.12281	0.56467	-0.217489	0.827827	0.95266	26	41	14	4	30	25	21.5555	-0.066907	0.544037	-0.122982	0.902121	0.973402
gg_15051	10	23	30	1	22	6	14.651	-0.885785	0.513077	-1.72642	0.0842722	NA	12	22	28	4	22	6	15.0866	-0.77062	0.482967	-1.59559	0.110579	0.999979	0	0	0	2	2	8	2.34306	1.92367	0.708173	2.71639	0.00659977	NA	0	0	0	2	2	6	1.9612	1.68554	0.680847	2.47565	0.0132992	NA
gg_15050	94	120	92	99	116	115	105.247	0.0609821	0.212773	0.286606	0.774414	0.999718	98	110	88	100	117	111	103.397	0.102802	0.216215	0.475464	0.634456	0.999979	75	55	65	22	16	39	41.914	-0.684145	0.411229	-1.66366	0.0961807	0.413144	74	46	62	24	18	44	41.8381	-0.449169	0.417925	-1.07476	0.282482	0.660094
gg_15049	42	45	57	43	63	55	49.925	0.114337	0.27792	0.411404	0.680777	NA	46	42	44	46	66	36	46.1985	0.110908	0.307052	0.361203	0.717948	0.999979	40	26	43	18	22	33	29.0211	-0.0211378	0.400811	-0.0527374	0.957941	0.989925	40	24	41	15	18	35	27.3799	-0.0729606	0.43396	-0.168127	0.866483	0.963002
gg_15048	170	211	217	156	209	226	195.4	-0.0568582	0.161237	-0.352637	0.724361	0.999718	164	210	217	159	206	220	193.32	-0.0461734	0.162775	-0.283664	0.776668	0.999979	157	405	252	101	234	195	212.707	-0.157264	0.371883	-0.422887	0.672378	0.894825	157	431	264	108	226	203	220.229	-0.196895	0.376498	-0.522964	0.600999	0.860061
gg_15047	55	49	45	57	46	49	50.2964	-0.00584066	0.292941	-0.019938	0.984093	NA	49	44	40	57	47	35	45.5439	0.0340453	0.318276	0.106968	0.914814	0.999979	41	17	49	7	27	19	23.783	-0.467789	0.476019	-0.982712	0.325749	0.694963	37	19	47	4	30	20	23.1543	-0.428122	0.505554	-0.846838	0.397085	0.746885
gg_15046	61	55	38	41	19	35	42.2092	-0.654779	0.350874	-1.86614	0.0620221	NA	62	59	49	38	31	38	46.4281	-0.645173	0.309222	-2.08644	0.0369388	0.999979	106	105	241	11	36	34	75.5535	-1.81842	0.415542	-4.37601	1.20871e-05	0.00097005	110	102	266	14	42	38	81.5147	-1.68389	0.418816	-4.02059	5.80533e-05	0.00342572
gg_15045	69	80	103	68	89	96	82.7301	-0.0261287	0.227487	-0.114858	0.908558	NA	70	86	104	70	95	96	85.382	-0.0225644	0.227448	-0.0992069	0.920974	0.999979	38	5	22	36	88	17	35.0393	1.32795	0.562055	2.36267	0.0181438	0.178921	45	7	36	36	90	18	38.586	0.989955	0.548704	1.80417	0.0712048	0.360598
gg_15044	75	74	87	65	52	97	74.5478	-0.159751	0.26235	-0.608923	0.542575	NA	72	67	86	63	64	101	74.752	-0.00838658	0.257358	-0.0325872	0.974004	0.999979	87	103	86	49	111	69	80.889	0.206437	0.292015	0.706942	0.479603	0.797981	99	104	102	52	119	80	88.7645	0.193854	0.269363	0.719675	0.471725	0.795587
gg_15043	81	86	102	78	96	74	85.1608	-0.146652	0.221934	-0.660795	0.508744	NA	83	85	102	76	98	74	85.3369	-0.148061	0.226515	-0.65365	0.513337	0.999979	80	48	68	39	68	61	58.6786	0.294099	0.302156	0.973333	0.330388	0.698374	80	48	66	37	70	60	57.9743	0.284676	0.303807	0.93703	0.348743	0.713486
gg_15042	162	133	215	140	213	181	170.723	0.0266802	0.178351	0.149594	0.881085	0.999718	155	144	214	140	227	186	174.208	0.0702499	0.178239	0.394132	0.693484	0.999979	103	76	106	62	84	85	83.9354	0.239016	0.273446	0.874089	0.38207	0.736672	97	75	110	59	89	84	83.2864	0.241425	0.270186	0.893551	0.371562	0.731009
gg_15041	108	75	127	77	109	126	102.007	-0.0307599	0.22773	-0.135072	0.892555	0.999718	107	68	115	72	93	116	94.0679	-0.0796413	0.244431	-0.325823	0.744558	0.999979	101	65	101	56	61	48	69.3293	-0.0991508	0.328425	-0.301897	0.76273	0.929091	116	73	103	42	58	50	68.7881	-0.393871	0.296144	-1.33	0.183518	0.549278
gg_15040	114	96	129	76	140	96	106.609	-0.166636	0.216671	-0.769075	0.441849	0.999718	102	90	113	65	124	90	95.713	-0.171754	0.228753	-0.750827	0.452757	0.999979	23	14	15	4	27	8	13.7101	-0.00222786	0.548646	-0.00406065	0.99676	NA	24	12	14	4	24	8	12.9618	-0.0409861	0.550472	-0.0744564	0.940647	NA
gg_15039	139	141	169	146	212	141	155.571	0.107277	0.179652	0.59714	0.550414	0.999718	138	132	175	134	201	146	151.842	0.0737609	0.182616	0.403912	0.686277	0.999979	160	86	159	49	106	63	95.3944	-0.35863	0.310446	-1.15521	0.248005	0.62334	139	92	142	35	101	72	88.4938	-0.348907	0.301621	-1.15677	0.247365	0.625147
gg_15038	500	532	607	515	618	589	553.551	0.0345057	0.0998313	0.34564	0.729613	0.999718	473	536	592	473	612	649	548.325	0.0805224	0.108218	0.744074	0.456832	0.999979	554	493	420	236	506	323	400.9	0.0324469	0.226194	0.143448	0.885937	0.970627	530	486	425	232	467	411	406.63	0.113408	0.207202	0.547332	0.584151	0.853051
gg_15037	60	62	58	68	56	69	62.0784	0.0649736	0.265031	0.245155	0.806336	NA	60	62	59	65	62	77	63.8829	0.133258	0.262352	0.507937	0.611497	0.999979	125	91	114	30	66	45	71.0431	-0.689928	0.283833	-2.43076	0.0150673	0.161478	126	93	113	29	66	43	70.7435	-0.734995	0.28756	-2.55597	0.0105892	0.131919
gg_15036	58	65	64	68	76	74	66.8799	0.174864	0.245407	0.712544	0.476128	NA	48	60	64	70	63	70	62.0349	0.208763	0.263701	0.791667	0.428555	0.999979	90	171	91	56	52	52	81.5601	-0.521656	0.395652	-1.31847	0.187346	0.551608	96	168	90	50	56	51	80.5601	-0.583638	0.373949	-1.56074	0.118584	0.457072
gg_15035	45	55	83	82	58	81	66.6489	0.255693	0.273544	0.934742	0.349921	NA	58	58	86	77	60	97	72.0015	0.191559	0.266739	0.718152	0.472664	0.999979	80	62	69	44	70	35	57.7033	0.0365404	0.330943	0.110413	0.912082	0.977877	79	83	76	37	55	42	58.6744	-0.288762	0.299995	-0.962557	0.33577	0.704534
gg_15034	129	174	169	180	192	155	164.92	0.126127	0.178148	0.707988	0.478953	0.999718	126	177	169	176	186	151	162.677	0.0955221	0.18357	0.520359	0.602813	0.999979	200	150	200	147	225	231	191.663	0.654572	0.225086	2.9081	0.00363637	0.0676784	200	145	192	145	235	241	192.554	0.715516	0.223114	3.20695	0.00134148	0.0348627
gg_15033	285	306	345	225	292	283	285.92	-0.262998	0.130539	-2.01471	0.0439346	0.999718	289	331	345	229	309	289	295.212	-0.255654	0.131989	-1.93693	0.0527537	0.999979	289	441	275	257	526	385	360.818	0.667084	0.284848	2.3419	0.019186	0.184293	296	462	272	250	541	406	368.482	0.648399	0.294031	2.20521	0.0274395	0.220974
gg_15032	25	24	61	52	42	48	41.2356	0.345203	0.33904	1.01818	0.308594	NA	28	28	66	51	50	35	42.203	0.150695	0.340828	0.442143	0.658386	0.999979	43	5	32	16	9	13	18.5885	-0.298524	0.59036	-0.505664	0.613092	0.870151	38	4	33	12	13	10	16.9178	-0.370347	0.584473	-0.633642	0.526314	0.824719
gg_15031	74	77	76	34	55	78	64.9508	-0.468845	0.275031	-1.7047	0.0882504	NA	78	80	72	34	46	74	63.6204	-0.585102	0.285707	-2.04791	0.0405687	0.999979	154	59	111	29	84	39	71.0193	-0.552172	0.385656	-1.43177	0.152209	0.505269	149	58	126	32	92	49	76.1931	-0.421836	0.376125	-1.12153	0.262063	0.639765
gg_15030	30	22	28	39	45	24	31.1005	0.352827	0.35685	0.988726	0.322797	NA	28	22	30	39	45	24	31.0781	0.357745	0.360203	0.993176	0.320624	0.999979	49	41	50	21	46	29	37.0755	-0.0377951	0.340553	-0.110982	0.911631	0.977755	48	40	50	22	45	29	36.9262	-0.0185116	0.341242	-0.0542478	0.956738	0.98825
gg_15029	70	85	91	80	92	98	84.9452	0.096329	0.221536	0.434823	0.663691	NA	82	84	96	74	106	96	88.4219	0.034992	0.221214	0.158182	0.874314	0.999979	82	113	69	40	117	72	78.5169	0.227229	0.345324	0.658018	0.510526	0.817295	91	97	72	36	100	75	74.5329	0.149669	0.313853	0.476878	0.633449	0.875068
gg_15028	8	5	13	8	6	6	7.57909	-0.266199	0.535043	-0.497528	0.618817	NA	8	4	14	8	6	6	7.57276	-0.246945	0.532759	-0.46352	0.642992	0.999979	13	9	14	4	5	1	6.86969	-0.949173	0.62143	-1.5274	0.126661	NA	12	10	15	4	5	1	7.03154	-0.966329	0.614961	-1.57137	0.116098	NA
gg_15027	4	2	4	1	0	9	3.29541	-0.0181916	0.582068	-0.0312535	0.975067	NA	4	2	4	2	0	10	3.64359	0.105182	0.562845	0.186876	0.851758	0.999979	13	4	5	4	3	0	4.45358	-0.590642	0.696702	-0.847769	0.396567	NA	17	4	6	4	4	0	5.25742	-0.662819	0.680114	-0.974571	0.329773	NA
gg_15026	4	3	8	10	13	12	8.11892	0.85444	0.529177	1.61466	0.106385	NA	4	4	8	10	12	12	8.15579	0.742803	0.521591	1.42411	0.154415	0.999979	25	32	30	22	14	17	23.1614	-0.0892061	0.460199	-0.193842	0.846299	0.959118	26	34	30	22	14	18	23.7594	-0.11696	0.458071	-0.255332	0.798467	0.94095
gg_15025	65	69	94	83	107	85	82.4252	0.229493	0.226564	1.01293	0.311095	NA	68	68	92	82	106	86	82.4127	0.226437	0.230101	0.984075	0.325079	0.999979	66	46	50	21	40	60	44.814	0.0852567	0.371389	0.229562	0.818432	0.950025	66	46	50	22	40	62	45.4216	0.112379	0.371873	0.302198	0.762501	0.927151
gg_15024	316	315	389	254	401	328	328.352	-0.0977284	0.131971	-0.740529	0.458979	0.999718	307	333	391	271	393	334	333.155	-0.0820706	0.127092	-0.64576	0.518435	0.999979	278	439	300	214	339	300	305.983	0.246379	0.280665	0.87784	0.380031	0.735185	276	396	289	193	342	290	290.703	0.263524	0.258555	1.01922	0.308099	0.682152
gg_15023	437	452	600	467	572	573	509.078	0.0819267	0.109025	0.751447	0.452384	0.999718	435	459	593	440	524	560	495.073	0.0091804	0.11319	0.081106	0.935358	0.999979	1638	998	2261	773	1046	1378	1281.65	-0.0519194	0.304045	-0.170762	0.864411	0.964917	1591	985	2250	737	1038	1401	1265.02	-0.0550365	0.305469	-0.18017	0.857019	0.960224
gg_15022	721	945	978	651	855	834	819.424	-0.212592	0.0998137	-2.12989	0.0331807	0.999718	745	990	1014	697	855	870	851.178	-0.209919	0.0983925	-2.13348	0.032885	0.999979	690	856	679	429	1162	714	732.443	0.487136	0.260276	1.87161	0.0612601	0.333094	700	885	689	437	1177	722	745.134	0.468233	0.261461	1.79083	0.0733203	0.365788
gg_15021	2341	2389	2553	2163	2645	2592	2422.3	-0.0192712	0.0718778	-0.268111	0.788614	0.999718	2356	2461	2526	2138	2688	2580	2434.44	-0.0263813	0.0722181	-0.3653	0.714887	0.999979	2725	3006	2217	1310	2581	2637	2327.28	0.20064	0.239709	0.837016	0.402583	0.750583	2804	3140	2290	1388	2653	2754	2419.44	0.202426	0.236993	0.854141	0.393027	0.744698
gg_15020	32	35	38	24	52	37	35.5487	0.0434604	0.329963	0.131713	0.895211	NA	39	42	42	33	47	34	39.0761	-0.13789	0.31456	-0.438358	0.661127	0.999979	34	24	37	12	10	16	20.5203	-0.657163	0.449631	-1.46156	0.143861	0.493544	45	22	38	12	16	23	23.9864	-0.44158	0.433569	-1.01848	0.308451	0.682275
gg_15019	167	180	213	170	194	185	182.735	-0.0602474	0.157321	-0.382959	0.70175	0.999718	170	175	221	163	231	193	189.221	0.018187	0.160536	0.11329	0.909801	0.999979	196	206	183	74	206	174	163.708	0.0943628	0.273179	0.345425	0.729775	0.917493	232	192	210	98	181	164	170.573	-0.00843999	0.212494	-0.0397186	0.968317	0.99105
gg_15018	85	96	97	89	97	93	92.0665	-0.0296267	0.213852	-0.138538	0.889815	0.999718	93	103	97	90	106	91	95.9645	-0.0628818	0.216029	-0.291081	0.770989	0.999979	74	48	76	13	31	27	39.837	-0.907695	0.355948	-2.55008	0.0107699	0.134845	81	48	82	14	32	30	42.5344	-0.899134	0.359117	-2.50373	0.012289	0.14453
gg_15017	18	22	18	28	16	18	20.1412	0.0690654	0.415666	0.166156	0.868034	NA	18	26	20	18	18	18	19.5802	-0.231801	0.40954	-0.566003	0.571392	0.999979	18	9	5	5	10	2	7.55109	-0.283725	0.630817	-0.449774	0.652873	NA	18	10	4	6	6	4	7.59647	-0.303399	0.617458	-0.491368	0.623166	NA
gg_15016	42	77	138	59	95	76	78.534	-0.159112	0.285705	-0.55691	0.577589	NA	40	74	133	56	96	82	77.4981	-0.0785597	0.292882	-0.26823	0.788523	0.999979	9	87	41	26	74	48	46.7973	0.418579	0.55428	0.755177	0.450143	0.781213	14	87	39	26	75	50	47.672	0.423312	0.520312	0.813573	0.41589	0.761731
gg_15015	21	36	20	19	35	35	27.2655	0.12649	0.378083	0.334555	0.737961	NA	31	38	19	19	47	41	32.0175	0.174637	0.376009	0.46445	0.642326	0.999979	54	39	62	23	32	39	39.2406	-0.165167	0.35304	-0.467843	0.639897	0.881583	60	42	59	23	40	37	40.9135	-0.15688	0.330228	-0.475064	0.634741	0.875761
gg_15014	16	22	37	18	30	43	26.8442	0.221831	0.385029	0.576141	0.56452	NA	23	25	30	21	30	38	27.3622	0.135979	0.365246	0.372296	0.709673	0.999979	13	21	25	4	15	16	14.4204	-0.250958	0.51726	-0.485168	0.627557	NA	15	28	24	6	15	10	15.0087	-0.546957	0.497061	-1.10038	0.271165	NA
gg_15013	36	47	61	48	59	47	48.8134	0.0666668	0.285038	0.233888	0.815072	NA	37	44	60	47	59	48	48.3453	0.0983181	0.289771	0.339296	0.734387	0.999979	29	43	36	8	14	16	22.0754	-0.896838	0.437877	-2.04815	0.0405452	0.271247	30	42	35	8	14	16	21.9327	-0.885163	0.435308	-2.03342	0.0420105	0.275683
gg_15012	21	12	10	17	10	22	15.5145	0.112181	0.464342	0.241592	0.809096	NA	18	11	8	11	12	26	14.3429	0.258999	0.476409	0.543648	0.586684	0.999979	63	54	49	25	28	29	38.945	-0.428791	0.351056	-1.22143	0.221923	0.592603	67	48	52	23	28	26	37.875	-0.527664	0.350731	-1.50447	0.132461	0.479496
gg_15011	22	29	16	28	32	35	26.86	0.397959	0.372674	1.06785	0.285589	NA	22	30	18	28	34	34	27.4706	0.36005	0.369886	0.973411	0.330349	0.999979	336	176	447	129	203	147	221.372	-0.420086	0.321571	-1.30636	0.191431	0.557052	341	171	454	132	216	148	225.326	-0.389464	0.329014	-1.18373	0.23652	0.614448
gg_15010	22	20	17	21	30	30	23.086	0.349851	0.384464	0.90997	0.362838	NA	24	21	19	21	29	29	23.6325	0.219077	0.384294	0.570076	0.568626	0.999979	34	79	29	20	34	26	35.3073	-0.302146	0.461324	-0.654954	0.512497	0.818765	33	76	27	20	36	25	34.5997	-0.239078	0.465245	-0.513876	0.607339	0.863602
gg_15009	49	80	81	54	69	43	61.7791	-0.347604	0.272431	-1.27593	0.201979	NA	46	80	93	59	76	40	64.493	-0.314118	0.287928	-1.09096	0.275291	0.999979	54	63	36	27	29	58	43.509	0.103719	0.417336	0.248525	0.803728	0.944423	41	62	34	22	33	59	40.8371	0.203965	0.426142	0.478631	0.632201	0.87481
gg_15008	20	25	31	39	24	37	29.2038	0.348078	0.364064	0.956091	0.339026	NA	22	25	33	44	30	39	32.0311	0.44247	0.353154	1.25291	0.210239	0.999979	38	64	57	11	50	29	37.8744	-0.363772	0.425919	-0.854088	0.393056	0.744158	42	62	59	12	58	33	40.6242	-0.227828	0.418088	-0.544928	0.585803	0.853628
gg_15007	23	12	22	35	26	33	25.1026	0.610932	0.3877	1.57579	0.115075	NA	24	12	24	34	28	34	25.9088	0.568139	0.387078	1.46776	0.142168	0.999979	50	14	36	5	13	8	18.0178	-1.19894	0.517899	-2.315	0.020613	0.191197	43	10	37	4	12	6	15.8992	-1.222	0.553449	-2.20797	0.0272464	0.220355
gg_15006	4	6	10	16	6	12	8.99806	0.567956	0.526775	1.07817	0.280956	NA	6	6	12	16	6	14	9.99977	0.437213	0.511467	0.854823	0.392649	0.999979	21	38	14	8	14	19	17.9834	-0.294058	0.513446	-0.572716	0.566837	0.847084	24	40	14	8	17	18	18.9334	-0.332319	0.504387	-0.658857	0.509988	0.817935
gg_15005	70	68	48	55	63	68	61.9341	-0.0533338	0.273575	-0.194951	0.845431	NA	69	66	46	54	62	70	61.1191	-0.0119949	0.281648	-0.0425884	0.96603	0.999979	35	39	38	27	22	40	33.3955	0.223072	0.406374	0.548933	0.583051	0.855734	34	39	38	26	24	40	33.2709	0.231383	0.396237	0.583952	0.559252	0.841569
gg_15004	20	24	18	18	26	14	19.854	-0.128687	0.409971	-0.313893	0.753602	NA	20	24	18	18	26	14	19.8555	-0.121007	0.41327	-0.292804	0.769672	0.999979	37	11	33	7	15	20	18.6163	-0.356074	0.508246	-0.700594	0.483556	0.800386	38	12	34	8	14	20	19.1413	-0.394681	0.499177	-0.790664	0.42914	0.770885
gg_15003	187	165	217	159	222	199	188.784	-0.0143844	0.160068	-0.0898639	0.928395	0.999718	212	185	202	202	241	219	208.637	0.103096	0.159981	0.644426	0.5193	0.999979	143	115	170	58	71	97	102.321	-0.348969	0.295204	-1.18213	0.237155	0.611434	153	120	160	59	83	109	107.344	-0.243051	0.276112	-0.880261	0.378718	0.734759
gg_15002	345	341	354	344	341	344	343.102	-0.0498177	0.133068	-0.374376	0.708124	0.999718	345	325	367	364	399	378	360.289	0.10499	0.126722	0.828511	0.407381	0.999979	520	137	381	123	122	146	215.994	-0.715788	0.399877	-1.79002	0.0734507	0.36224	481	139	394	118	117	141	210.102	-0.746828	0.389564	-1.91709	0.0552269	0.316486
gg_15001	92	88	88	69	105	101	89.4239	-0.0161074	0.223204	-0.0721646	0.942471	NA	90	94	86	64	111	98	89.305	-0.0363796	0.232249	-0.156641	0.875528	0.999979	169	96	171	35	93	54	92.0898	-0.726292	0.317313	-2.28888	0.0220863	0.199606	169	103	155	40	98	66	95.4441	-0.546656	0.287729	-1.8999	0.0574461	0.322696
gg_15000	86	63	106	66	94	97	83.9095	-0.0267928	0.23658	-0.113251	0.909832	NA	91	70	105	70	105	111	90.5718	0.0612618	0.233554	0.262303	0.793088	0.999979	59	39	50	20	35	46	39.2439	-0.0249889	0.359074	-0.0695928	0.944518	0.986512	65	44	54	22	41	54	44.2062	0.0292822	0.351499	0.0833067	0.933608	0.98304
gg_14999	10	8	24	14	4	8	11.2277	-0.475673	0.51294	-0.927345	0.353747	NA	14	10	26	14	3	9	12.6334	-0.657201	0.500557	-1.31294	0.189204	0.999979	18	29	20	21	22	22	22.407	0.455896	0.441151	1.03342	0.301406	0.675403	19	32	24	25	22	28	25.6809	0.498326	0.43992	1.13277	0.257313	0.63474
gg_14998	28	21	30	26	27	42	28.6905	0.2052	0.36084	0.568674	0.569578	NA	33	27	33	32	28	41	32.2043	0.0814074	0.347335	0.234378	0.814692	0.999979	43	21	30	10	16	18	21.055	-0.495585	0.438261	-1.1308	0.25814	0.633091	57	27	33	13	23	24	27.1344	-0.393529	0.416192	-0.945548	0.344379	0.710942
gg_14997	279	380	494	304	526	322	375.105	-0.0371772	0.161739	-0.229859	0.818201	0.999718	280	381	492	305	526	322	375.504	-0.0302934	0.162077	-0.186908	0.851733	0.999979	98	59	92	21	12	13	43.2533	-1.60956	0.428247	-3.75848	0.000170947	0.00764795	98	60	92	22	12	12	43.5433	-1.58922	0.43798	-3.62852	0.000285055	0.0115454
gg_14996	28	44	40	42	41	34	37.8556	0.0345844	0.321196	0.107674	0.914255	NA	30	48	42	46	42	34	40.0925	0.00769436	0.323098	0.0238143	0.981001	0.999979	22	54	2	58	49	52	44.0639	1.21027	0.605638	1.99833	0.0456806	0.28799	22	56	2	62	50	55	46.0754	1.20813	0.602717	2.00448	0.0450186	0.286274
gg_14995	726	658	914	645	907	890	777.126	0.0471412	0.105685	0.446055	0.655557	0.999718	738	697	917	705	861	860	786.525	0.0145242	0.096689	0.150215	0.880595	0.999979	1083	1004	976	504	864	702	815.461	-0.0433253	0.173226	-0.250108	0.802504	0.944185	1070	974	989	482	934	656	807.443	-0.0472749	0.177993	-0.2656	0.790547	0.938542
gg_14994	157	165	125	149	141	183	153.177	0.0344317	0.202287	0.170212	0.864843	0.999718	143	182	130	142	161	195	157.874	0.0851443	0.198106	0.429792	0.667347	0.999979	87	146	83	97	209	144	129.005	0.927214	0.326887	2.8365	0.00456107	0.0786763	92	153	99	96	218	142	133.443	0.820612	0.316871	2.58974	0.00960495	0.124798
gg_14993	57	98	91	86	100	103	87.8771	0.193572	0.231448	0.836353	0.402956	NA	65	107	95	87	96	112	92.513	0.113703	0.231602	0.490942	0.623468	0.999979	108	308	116	128	447	291	232.434	0.981172	0.432403	2.26912	0.0232612	0.20526	114	306	112	128	448	305	234.936	0.995094	0.427819	2.32597	0.0200202	0.188855
gg_14992	68	99	107	81	105	116	94.3525	0.10297	0.220691	0.46658	0.6408	0.999718	53	93	96	68	106	106	85.1003	0.171286	0.245314	0.698232	0.485032	0.999979	93	83	89	55	51	90	75.3778	0.130575	0.339011	0.385164	0.700116	0.906164	88	75	66	42	51	91	67.1069	0.204055	0.350049	0.582933	0.559938	0.841855
gg_14991	827	781	963	769	971	924	861.695	0.0118512	0.0898098	0.131959	0.895017	0.999718	799	807	928	776	962	899	852.33	0.0236586	0.0872679	0.271103	0.786312	0.999979	932	742	926	535	873	937	804.714	0.373042	0.196174	1.90159	0.0572251	0.322954	942	749	882	528	871	890	789.78	0.34578	0.181027	1.9101	0.0561207	0.318661
gg_14990	93	123	154	90	142	127	118.948	-0.0773017	0.202077	-0.382536	0.702064	0.999718	90	126	154	92	138	122	117.918	-0.0962264	0.206134	-0.466814	0.640633	0.999979	31	64	32	29	42	38	39.0375	0.262648	0.415448	0.632204	0.527254	0.826555	26	62	32	26	42	38	37.2662	0.276068	0.428317	0.644541	0.519225	0.822148
gg_14989	289	284	360	279	323	293	301.219	-0.0917574	0.129474	-0.708695	0.478514	0.999718	286	280	357	273	326	295	299.422	-0.0737156	0.131915	-0.558812	0.57629	0.999979	214	322	183	190	314	286	252.214	0.609856	0.297884	2.04729	0.0406295	0.271378	217	326	195	184	283	276	246.277	0.49049	0.292166	1.6788	0.0931904	0.41054
gg_14988	382	366	462	323	422	374	383.213	-0.149946	0.117656	-1.27445	0.202504	0.999718	324	323	392	261	371	331	329.156	-0.14483	0.127886	-1.13249	0.257429	0.999979	169	212	146	168	362	286	226.859	1.07242	0.263826	4.06488	4.80578e-05	0.00287528	141	207	134	139	354	253	205.528	1.02746	0.298259	3.44487	0.000571344	0.0192682
gg_14987	1125	1206	1300	1086	1392	1284	1217.48	0.00955105	0.0786588	0.121424	0.903355	0.999718	1163	1212	1251	1146	1406	1235	1224.12	0.0260493	0.0833732	0.312441	0.754705	0.999979	565	571	610	394	803	703	598.481	0.607575	0.193802	3.13503	0.00171838	0.0405848	570	588	618	389	881	679	608.567	0.59901	0.200602	2.98606	0.00282595	0.0571304
gg_14986	21	40	45	16	52	15	30.45	-0.356359	0.399803	-0.891336	0.372749	NA	22	42	44	20	53	14	31.5362	-0.308362	0.396749	-0.777223	0.437027	0.999979	0	0	0	0	2	0	0.30903	0.300843	0.413262	0.727971	0.466631	NA	0	0	1	0	3	0	0.597105	0.259673	0.493461	0.526229	0.598729	NA
gg_14985	12	16	21	10	20	23	16.5481	0.0593858	0.435832	0.136259	0.891617	NA	12	18	23	12	21	24	17.8688	0.061803	0.42684	0.144792	0.884875	0.999979	29	9	20	8	0	8	11.3145	-0.769709	0.657298	-1.17102	0.241591	NA	30	10	20	8	0	10	11.9614	-0.693254	0.648017	-1.06981	0.284706	NA
gg_14984	14	16	21	16	24	34	20.3665	0.427637	0.407798	1.04865	0.29434	NA	14	16	23	16	25	34	20.8296	0.397134	0.408889	0.971251	0.331424	0.999979	24	18	18	10	0	9	12.4707	-0.661072	0.644112	-1.02633	0.304736	NA	24	18	18	10	0	8	12.2847	-0.69459	0.639166	-1.08671	0.277164	NA
gg_14983	10	10	2	5	4	6	6.31347	-0.399112	0.562474	-0.709565	0.477974	NA	10	10	2	6	4	7	6.6532	-0.268899	0.5496	-0.489262	0.624656	0.999979	30	18	6	8	15	6	12.867	-0.295738	0.577468	-0.512128	0.608561	NA	31	18	6	8	18	6	13.4699	-0.219204	0.578246	-0.379085	0.704625	NA
gg_14982	2	1	2	2	4	1	1.95509	0.167928	0.571261	0.29396	0.768789	NA	2	2	2	2	4	2	2.2882	0.146906	0.556568	0.263949	0.791819	0.999979	4	2	7	0	2	4	2.77814	-0.357106	0.709614	-0.503239	0.614796	NA	5	2	8	0	2	4	3.03721	-0.464313	0.691927	-0.671042	0.502194	NA
gg_14981	26	13	30	10	15	12	17.4435	-0.781351	0.436122	-1.79159	0.0731991	NA	10	8	19	8	13	6	10.4045	-0.347664	0.499983	-0.69535	0.486836	0.999979	26	42	22	92	312	150	113.586	2.80485	0.381269	7.35662	1.88629e-13	1.12282e-10	12	33	19	45	112	79	53.0765	2.09706	0.412937	5.07839	3.8064e-07	5.55514e-05
gg_14980	35	42	49	23	41	43	38.0895	-0.25869	0.319133	-0.810602	0.417594	NA	38	45	50	22	42	43	39.2684	-0.326734	0.321894	-1.01504	0.310089	0.999979	80	44	76	14	28	20	38.5177	-1.08048	0.369047	-2.92775	0.00341429	0.0652264	85	48	82	14	31	22	41.413	-1.08636	0.362821	-2.99422	0.0027515	0.0562696
gg_14979	142	140	141	133	123	155	138.457	-0.0750067	0.191963	-0.390736	0.695993	0.999718	132	141	128	124	123	151	132.615	-0.0431455	0.197963	-0.217948	0.82747	0.999979	265	183	205	114	200	135	174.714	-0.0101393	0.238081	-0.0425878	0.96603	0.991872	270	200	210	110	179	128	172.906	-0.17153	0.232899	-0.736498	0.461428	0.789834
gg_14978	268	212	246	212	260	216	234.076	-0.121602	0.157938	-0.769938	0.441337	0.999718	259	204	257	210	255	218	232.137	-0.111604	0.158734	-0.703089	0.482	0.999979	240	184	218	70	106	131	146.131	-0.51215	0.254534	-2.01211	0.0442087	0.283275	238	193	249	74	102	130	151.591	-0.595222	0.255211	-2.33227	0.0196863	0.187306
gg_14977	444	446	529	385	544	495	467.062	-0.037755	0.110522	-0.341605	0.732648	0.999718	422	432	519	370	528	495	454.297	-0.0161715	0.114246	-0.141551	0.887435	0.999979	403	401	364	187	355	287	317.406	0.011473	0.201466	0.0569476	0.954587	0.989154	396	393	358	181	351	276	310.229	-0.00790282	0.200434	-0.0394285	0.968549	0.991168
gg_14976	31	35	48	31	33	39	35.6534	-0.156484	0.32256	-0.485132	0.627583	NA	35	36	53	35	35	36	37.8832	-0.220206	0.320541	-0.686983	0.492094	0.999979	74	72	74	31	63	39	55.1889	-0.210099	0.302639	-0.694225	0.487541	0.802657	79	76	76	31	65	48	58.6698	-0.177773	0.290791	-0.611343	0.540972	0.832093
gg_14975	539	664	672	490	652	722	614.734	-0.0503152	0.11454	-0.43928	0.660459	0.999718	550	684	693	503	670	742	631.697	-0.0444334	0.113385	-0.391882	0.695146	0.999979	440	1306	363	311	838	543	611.18	0.0830008	0.441717	0.187905	0.850951	0.960951	452	1354	378	323	867	553	631.255	0.0710933	0.439048	0.161926	0.871364	0.964465
gg_14974	31	53	39	15	51	36	36.6405	-0.309685	0.357833	-0.865445	0.386795	NA	28	56	42	16	52	38	37.6655	-0.276411	0.360569	-0.766598	0.443321	0.999979	2	24	12	10	10	29	15.0335	0.629722	0.629505	1.00034	0.317144	NA	2	22	12	10	14	32	15.8751	0.810713	0.610268	1.32846	0.184028	0.550105
gg_14973	99	92	128	97	121	145	111.907	0.146289	0.20537	0.712322	0.476265	0.999718	102	81	120	82	110	148	105.583	0.123532	0.23051	0.535906	0.592023	0.999979	315	345	262	172	231	270	258.133	0.0798048	0.257692	0.309691	0.756796	0.926945	338	355	253	165	213	248	252.458	-0.0588254	0.264789	-0.22216	0.824189	0.950294
gg_14972	132	137	173	140	160	127	143.17	-0.0780341	0.180259	-0.432901	0.665087	0.999718	126	141	166	140	165	134	143.66	-0.00629231	0.181014	-0.0347614	0.97227	0.999979	56	10	54	16	30	32	30.6551	-0.0616857	0.505844	-0.121946	0.902942	0.975433	49	10	50	18	28	30	29.0977	0.0322145	0.495581	0.0650035	0.948171	0.985928
gg_14971	2073	1899	2499	1841	2435	1976	2092.48	-0.0880464	0.0824131	-1.06835	0.285361	0.999718	1935	1795	2403	1741	2263	1846	1972.08	-0.099123	0.0840878	-1.1788	0.238476	0.999979	1031	826	1146	542	904	1026	881.895	0.239729	0.217741	1.10098	0.270905	0.645642	1061	747	1108	509	825	1012	844.735	0.203781	0.235059	0.866938	0.385976	0.740057
gg_14970	51	28	78	43	44	78	52.6621	0.0502775	0.326489	0.153994	0.877614	NA	54	38	85	47	49	80	57.8443	-0.0208689	0.30541	-0.0683306	0.945522	0.999979	80	52	75	34	89	78	65.2344	0.425555	0.3134	1.35787	0.174506	0.535308	88	56	88	40	96	96	74.569	0.46438	0.312354	1.48671	0.137092	0.48725
gg_14969	700	755	899	776	914	820	800.646	0.0593109	0.0898196	0.660334	0.509039	0.999718	740	843	805	792	889	788	803.503	0.0157824	0.100333	0.1573	0.875008	0.999979	351	353	388	256	452	351	352.605	0.464451	0.192798	2.409	0.0159963	0.167108	369	338	392	261	477	361	360.146	0.500401	0.185139	2.70283	0.00687515	0.101853
gg_14968	79	95	87	65	88	93	83.5656	-0.126666	0.227662	-0.556378	0.577953	NA	76	97	86	64	82	88	81.3377	-0.175997	0.234638	-0.750078	0.453208	0.999979	72	23	48	26	34	42	39.0162	0.0779124	0.419349	0.185794	0.852606	0.961426	74	22	48	26	34	46	39.8477	0.109873	0.430793	0.255047	0.798687	0.940996
gg_14967	130	155	179	158	198	114	153.631	-0.0126563	0.196462	-0.0644214	0.948635	0.999718	132	156	182	160	198	114	155.08	-0.0178481	0.199684	-0.0893818	0.928778	0.999979	84	746	14	148	292	303	264.113	0.112252	0.712507	0.157545	0.874815	0.967749	84	754	14	152	294	303	266.426	0.106196	0.694165	0.152984	0.878411	0.96664
gg_14966	113	128	144	114	130	122	123.806	-0.103509	0.186401	-0.555302	0.578688	0.999718	112	146	155	128	128	126	131.303	-0.128447	0.192011	-0.668957	0.503523	0.999979	100	63	112	57	74	81	78.7794	0.17703	0.306244	0.578069	0.563218	0.845236	112	74	118	60	80	93	86.6469	0.155808	0.290819	0.535756	0.592127	0.855923
gg_14965	28	28	38	26	33	20	28.4548	-0.253368	0.355612	-0.712484	0.476165	NA	24	26	42	26	33	22	28.32	-0.17692	0.363489	-0.486727	0.626452	0.999979	63	339	110	52	470	223	200.663	0.679997	0.548961	1.2387	0.215457	0.585451	74	346	118	56	490	236	210.717	0.681289	0.532873	1.27852	0.201066	0.572959
gg_14964	867	875	1104	914	1011	889	933.131	-0.0451971	0.0931979	-0.484959	0.627706	0.999718	871	881	1112	916	1016	889	937.911	-0.0451396	0.0943809	-0.47827	0.632458	0.999979	431	401	411	290	529	419	406.686	0.500264	0.18132	2.75901	0.00579773	0.0924515	430	406	411	291	527	425	408.169	0.494384	0.179112	2.7602	0.00577665	0.0908774
gg_14963	123	104	133	141	167	183	140.064	0.397969	0.184157	2.16103	0.0306934	0.999718	112	106	128	137	166	168	134.501	0.400375	0.185328	2.16036	0.0307448	0.999979	190	106	163	96	202	140	144.653	0.431544	0.26606	1.62198	0.104808	0.431064	188	94	151	99	190	141	140.158	0.489834	0.277989	1.76206	0.0780588	0.377872
gg_14962	256	269	361	312	350	303	304.404	0.0955476	0.134759	0.709027	0.478308	0.999718	259	274	358	314	351	306	306.616	0.100918	0.135543	0.744548	0.456545	0.999979	352	81	331	107	63	108	159.264	-0.676959	0.469007	-1.44339	0.148911	0.50108	364	82	334	109	64	111	162.66	-0.678533	0.46745	-1.45156	0.146623	0.501766
gg_14961	78	80	102	114	125	102	98.9584	0.350434	0.211148	1.65966	0.096983	0.999718	80	82	100	114	124	99	98.842	0.326234	0.216338	1.50798	0.13156	0.999979	106	46	95	30	45	41	55.5165	-0.497431	0.357193	-1.39261	0.163737	0.52059	100	40	90	30	48	44	54.2505	-0.34164	0.36873	-0.926532	0.354169	0.716797
gg_14960	501	577	614	496	677	631	574.448	0.049877	0.102577	0.486242	0.626796	0.999718	508	575	627	516	673	632	580.865	0.0562872	0.0997781	0.564124	0.57267	0.999979	472	354	481	197	324	335	341.543	-0.0775644	0.211216	-0.367228	0.713449	0.911438	480	377	463	205	322	330	344.452	-0.094356	0.197039	-0.47887	0.632031	0.874771
gg_14959	316	265	311	282	308	332	300.158	0.00730312	0.141149	0.0517407	0.958735	0.999718	293	271	282	294	312	332	295.671	0.112048	0.142745	0.784954	0.432481	0.999979	199	141	188	52	40	66	103.441	-1.06813	0.336317	-3.17596	0.00149341	0.0368578	198	139	175	68	34	62	104.04	-0.900031	0.393376	-2.28796	0.0221397	0.198629
gg_14958	100	102	105	74	106	120	99.9315	-0.0797145	0.21503	-0.370713	0.710851	0.999718	94	96	100	74	104	118	96.4859	-0.0127309	0.22098	-0.0576113	0.954058	0.999979	86	88	137	46	70	62	76.8175	-0.256312	0.306484	-0.836298	0.402987	0.750858	88	92	125	48	69	58	75.7334	-0.255858	0.293596	-0.871464	0.383501	0.738119
gg_14957	97	119	145	72	117	119	109.369	-0.260663	0.209742	-1.24278	0.213949	0.999718	94	120	150	66	110	102	104.892	-0.405746	0.217538	-1.86517	0.0621572	0.999979	20	93	17	65	625	162	162.902	1.90143	0.680096	2.79583	0.0051766	0.0857558	18	98	18	68	687	164	174.354	1.83907	0.673565	2.73035	0.00632675	0.0964828
gg_14956	83	96	101	59	105	78	85.5746	-0.251119	0.228211	-1.10038	0.271166	NA	79	86	97	54	105	74	80.999	-0.206975	0.24168	-0.856404	0.391775	0.999979	58	96	69	33	42	30	51.6523	-0.508295	0.371828	-1.36702	0.17162	0.5311	53	95	70	34	44	26	50.859	-0.487745	0.39237	-1.24307	0.213841	0.588562
gg_14955	118	83	108	71	109	113	99.1927	-0.126623	0.226625	-0.558734	0.576343	0.999718	91	58	78	57	90	80	74.9126	-0.0510785	0.258998	-0.197216	0.843659	0.999979	72	41	74	34	19	28	42.3467	-0.494007	0.432576	-1.14201	0.253449	0.628509	48	30	60	18	12	14	27.8029	-0.904121	0.45239	-1.99855	0.0456575	0.287695
gg_14954	82	111	137	99	109	92	103.512	-0.153941	0.212209	-0.725421	0.468194	0.999718	82	107	127	91	108	94	100.073	-0.126054	0.213235	-0.591149	0.55442	0.999979	107	177	143	43	87	83	99.0861	-0.491822	0.319822	-1.5378	0.124098	0.463536	110	162	132	34	75	73	89.6653	-0.641021	0.314836	-2.03605	0.0417455	0.275069
gg_14953	1251	1265	1361	1297	1314	1289	1287.79	-0.0243497	0.0922553	-0.263938	0.791827	0.999718	1208	1264	1297	1283	1300	1311	1269.83	0.0186733	0.092928	0.200944	0.840743	0.999979	1322	1210	1104	674	1315	992	1063.01	0.214741	0.184149	1.16612	0.243564	0.617749	1262	1265	1103	768	1272	889	1063	0.204703	0.203063	1.00808	0.313418	0.685859
gg_14952	24	40	43	53	58	58	45.2566	0.590996	0.298501	1.97988	0.0477172	NA	21	36	39	46	59	51	41.1949	0.621143	0.314914	1.97242	0.0485618	0.999979	47	26	22	14	29	13	23.4139	-0.216911	0.451963	-0.479932	0.631276	0.87795	44	25	20	17	23	11	22.1528	-0.211489	0.469839	-0.450132	0.652615	0.883426
gg_14951	55	44	67	35	43	34	45.8431	-0.560594	0.294422	-1.90405	0.0569034	NA	56	42	60	32	42	33	43.8171	-0.551509	0.306134	-1.80153	0.0716195	0.999979	51	30	42	30	35	27	35.0397	0.145782	0.37397	0.389822	0.696668	0.904509	54	34	45	28	38	26	36.14	0.0184729	0.36253	0.0509554	0.959361	0.98872
gg_14950	494	456	567	493	549	533	510.251	0.0195288	0.109158	0.178904	0.858013	0.999718	484	458	582	494	568	529	513.798	0.0333165	0.109236	0.304996	0.760369	0.999979	646	575	645	343	646	580	552.924	0.256559	0.178836	1.4346	0.1514	0.504284	642	582	669	341	634	568	551.779	0.206544	0.175407	1.17751	0.238993	0.617025
gg_14949	327	433	347	348	392	398	371.443	-0.00233654	0.138925	-0.0168187	0.986581	0.999718	326	431	356	359	379	392	371.44	-0.00927381	0.138312	-0.0670499	0.946542	0.999979	524	499	488	278	426	332	407.69	-0.0084284	0.198549	-0.04245	0.96614	0.991905	532	522	488	274	425	326	409.727	-0.0615037	0.20093	-0.306096	0.759532	0.925967
gg_14948	140	155	158	153	188	139	153.928	0.0429422	0.177002	0.242608	0.808309	0.999718	127	147	159	158	187	134	150.392	0.114607	0.184547	0.621019	0.534587	0.999979	171	130	154	96	140	85	124.767	0.0476713	0.27289	0.174691	0.861323	0.964093	161	124	144	91	129	76	116.58	0.0142473	0.283942	0.0501768	0.959982	0.988875
gg_14947	438	477	590	518	580	526	515.085	0.0802649	0.107841	0.744288	0.456702	0.999718	410	469	560	504	546	506	493.645	0.0903629	0.112226	0.80519	0.42071	0.999979	561	555	472	300	606	550	492.903	0.362234	0.213312	1.69814	0.0894815	0.398503	555	521	461	297	603	514	477.492	0.362888	0.200314	1.81159	0.070049	0.357771
gg_14946	28	60	57	48	55	87	54.7837	0.336609	0.305983	1.10009	0.271292	NA	31	60	60	62	69	88	60.6	0.484203	0.282508	1.71395	0.0865385	0.999979	161	109	53	15	19	6	51.6228	-2.11493	0.482186	-4.38613	1.15385e-05	0.000949667	189	114	56	19	23	10	58.8684	-1.91851	0.468456	-4.0954	4.21444e-05	0.00263444
gg_14945	111	119	128	116	164	120	124.584	0.112814	0.190738	0.591458	0.554213	0.999718	104	119	123	112	169	120	122.629	0.166928	0.198042	0.84289	0.39929	0.999979	129	85	94	67	124	87	94.8996	0.362133	0.268467	1.3489	0.177371	0.539189	124	86	98	70	117	94	95.9419	0.379035	0.255542	1.48326	0.138004	0.488332
gg_14944	237	320	326	276	279	317	289.568	-0.045147	0.144086	-0.313335	0.754026	0.999718	228	318	299	257	293	285	277.045	-0.0440099	0.143637	-0.306397	0.759302	0.999979	221	370	188	210	337	301	272.621	0.591404	0.321236	1.84103	0.0656178	0.344503	239	380	193	239	325	275	278.05	0.536313	0.322695	1.66198	0.0965164	0.417895
gg_14943	60	63	79	54	57	93	66.8007	-0.016544	0.265579	-0.0622941	0.950329	NA	60	60	65	58	64	89	65.3687	0.146585	0.262787	0.55781	0.576974	0.999979	90	84	73	17	78	73	63.6845	-0.113733	0.387333	-0.29363	0.76904	0.931465	90	85	77	18	80	57	61.9823	-0.254117	0.364863	-0.696471	0.486134	0.80357
gg_14942	28	35	42	44	43	23	35.5155	0.0453153	0.342378	0.132355	0.894704	NA	28	32	43	42	40	24	34.5311	0.029623	0.34652	0.0854872	0.931874	0.999979	37	16	41	21	27	18	25.7043	0.0608047	0.442601	0.13738	0.89073	0.971987	38	16	41	21	29	19	26.3298	0.0911596	0.439511	0.207412	0.835688	0.953143
gg_14941	38	54	57	43	60	69	52.5301	0.158826	0.28025	0.566728	0.570899	NA	46	56	50	47	68	54	52.8288	0.103537	0.278927	0.371199	0.710489	0.999979	41	61	49	34	49	40	44.9236	0.215853	0.348823	0.618803	0.536046	0.831391	41	61	39	36	60	43	46.3885	0.448195	0.357054	1.25526	0.209385	0.582859
gg_14940	31	32	36	27	23	37	30.8141	-0.194658	0.347742	-0.559778	0.575631	NA	34	31	34	28	27	44	32.8092	-0.029896	0.34739	-0.0860589	0.93142	0.999979	42	23	34	10	29	14	23.0133	-0.368636	0.43265	-0.852042	0.394191	0.745222	39	21	36	10	31	16	23.299	-0.242898	0.435411	-0.557859	0.576941	0.84906
gg_14939	95	84	92	71	108	71	85.8989	-0.161714	0.231135	-0.699653	0.484144	NA	107	96	75	72	116	72	89.1807	-0.151332	0.252442	-0.599471	0.548859	0.999979	183	72	140	60	74	65	92.1826	-0.3755	0.349087	-1.07566	0.282078	0.656991	175	79	144	63	79	61	93.6072	-0.369734	0.334166	-1.10644	0.268537	0.646107
gg_14938	111	95	140	133	137	137	124.108	0.20147	0.194764	1.03443	0.300935	0.999718	123	128	145	123	143	142	132.644	0.0118415	0.184167	0.0642977	0.948733	0.999979	120	80	110	54	93	82	85.863	0.0899645	0.265025	0.339456	0.734266	0.918677	148	98	159	50	88	98	99.6325	-0.24849	0.284588	-0.873158	0.382577	0.737758
gg_14937	775	897	1199	899	1134	968	962.308	0.0363782	0.0985881	0.368991	0.712134	0.999718	780	919	1215	910	1148	981	976.201	0.0387958	0.0988491	0.392475	0.694708	0.999979	813	638	725	593	923	764	739.156	0.598085	0.178673	3.34737	0.000815836	0.0247428	824	655	750	622	940	799	762.907	0.609182	0.176288	3.45561	0.000549052	0.0187176
gg_14936	113	107	161	101	162	126	125.731	-0.00880073	0.197198	-0.0446289	0.964403	0.999718	117	116	172	111	164	122	131.251	-0.0567255	0.196803	-0.288235	0.773167	0.999979	137	106	88	53	95	86	89.7316	0.0175901	0.280455	0.0627199	0.94999	0.98782	115	114	109	50	109	86	92.2161	0.0234906	0.258682	0.0908091	0.927644	0.980973
gg_14935	61	58	58	28	57	57	52.4613	-0.356475	0.289834	-1.22993	0.218725	NA	54	68	66	36	64	56	56.4279	-0.294979	0.275606	-1.07029	0.284487	0.999979	28	29	18	11	12	23	19.3295	-0.144045	0.473875	-0.303972	0.761149	0.928487	28	47	30	16	18	28	26.7635	-0.210019	0.439624	-0.477725	0.632846	0.874899
gg_14934	55	101	65	68	88	64	72.8273	-0.0491663	0.266067	-0.184789	0.853394	NA	64	103	63	64	89	63	73.7345	-0.128382	0.267552	-0.479839	0.631342	0.999979	56	89	46	36	55	40	52.0263	-0.027669	0.37784	-0.0732294	0.941624	0.985975	48	82	46	39	52	44	51.0586	0.127004	0.377552	0.336387	0.736579	0.918352
gg_14933	51	78	91	50	79	37	63.081	-0.412124	0.283579	-1.4533	0.146142	NA	52	80	91	42	82	38	62.7304	-0.462365	0.290914	-1.58935	0.111981	0.999979	7	17	11	4	5	12	8.93569	-0.179168	0.597724	-0.29975	0.764367	NA	6	23	14	6	4	14	10.8368	-0.234555	0.607737	-0.385949	0.699535	NA
gg_14932	17	24	12	10	12	25	16.628	-0.192556	0.454281	-0.423871	0.67166	NA	18	25	10	16	14	26	18.2312	0.0234845	0.444245	0.0528638	0.95784	0.999979	282	46	255	19	66	30	97.1635	-1.59104	0.496677	-3.20337	0.0013583	0.0346936	270	44	264	14	72	32	96.6599	-1.54448	0.513718	-3.00647	0.00264299	0.0550709
gg_14931	24	17	20	14	22	27	20.4379	-0.010374	0.405975	-0.0255533	0.979614	NA	24	16	20	14	24	26	20.4235	0.0303471	0.409891	0.0740368	0.940981	0.999979	31	41	33	17	14	12	23.3495	-0.625668	0.448201	-1.39595	0.162728	0.519315	34	38	32	19	16	12	24.02	-0.495957	0.443677	-1.11783	0.263639	0.641046
gg_14930	35	40	68	40	40	62	46.5949	-0.021625	0.309463	-0.0698791	0.94429	NA	40	39	74	42	44	60	48.924	-0.0706743	0.306302	-0.230734	0.817521	0.999979	77	67	67	42	57	28	53.9374	-0.163573	0.352354	-0.46423	0.642483	0.882772	86	67	65	44	61	32	56.7456	-0.11181	0.345193	-0.323906	0.746009	0.921629
gg_14929	8	9	8	26	23	18	15.2561	1.13511	0.452851	2.50659	0.0121902	NA	10	8	10	30	22	18	16.3691	1.05147	0.449029	2.34165	0.0191986	0.999979	10	10	1	6	6	3	5.99502	0.061516	0.669873	0.0918323	0.926831	NA	6	8	3	4	4	4	4.78549	0.028021	0.644693	0.043464	0.965332	NA
gg_14928	4	12	12	10	4	10	8.60814	-0.147062	0.531456	-0.276716	0.781999	NA	4	12	12	10	4	10	8.60367	-0.135625	0.526333	-0.257679	0.796655	0.999979	12	8	21	6	10	8	10.138	-0.19306	0.548589	-0.351922	0.724897	NA	14	8	22	7	12	8	11.1093	-0.140936	0.537158	-0.262374	0.793033	NA
gg_14927	52	26	45	20	48	29	36.109	-0.371487	0.354348	-1.04837	0.294469	NA	50	24	42	28	52	28	36.9124	-0.14557	0.354929	-0.410138	0.681705	0.999979	42	43	46	28	41	34	38.0193	0.176511	0.335277	0.526463	0.598567	0.863419	42	41	50	27	38	40	38.6128	0.176876	0.338447	0.522611	0.601245	0.860109
gg_14926	147	144	171	143	190	133	152.766	-0.0271675	0.178239	-0.152421	0.878855	0.999718	157	186	220	187	225	145	184.397	-0.0376777	0.180246	-0.209035	0.834421	0.999979	96	57	73	51	106	106	80.2124	0.697396	0.29706	2.34766	0.0188919	0.182487	116	80	109	63	118	115	97.6186	0.451672	0.260827	1.73169	0.0833284	0.389079
gg_14925	218	279	250	222	261	258	245.701	-0.0509489	0.147445	-0.345545	0.729684	0.999718	231	265	264	249	272	254	253.832	-0.00135231	0.143221	-0.00944209	0.992466	0.999979	205	242	181	88	116	104	146.768	-0.468195	0.272746	-1.7166	0.0860527	0.392184	223	252	173	92	115	122	153.761	-0.421734	0.282539	-1.49266	0.135527	0.484529
gg_14924	38	34	50	52	59	40	44.9236	0.260368	0.299855	0.868314	0.385222	NA	42	38	50	60	61	47	49.2866	0.322926	0.292455	1.10419	0.269511	0.999979	18	10	37	4	25	21	17.4942	0.0515645	0.553258	0.0932015	0.925743	0.981053	24	12	40	6	24	25	20.0773	-0.0013931	0.514716	-0.00270655	0.99784	0.998817
gg_14923	74	95	65	71	44	95	74.2783	-0.176389	0.289694	-0.608881	0.542603	NA	76	106	69	72	46	100	78.3757	-0.212938	0.291205	-0.73123	0.464639	0.999979	24	7	16	0	3	5	7.5821	-1.44544	0.649257	-2.2263	0.0259941	NA	26	8	21	0	4	6	8.99554	-1.40676	0.628806	-2.2372	0.0252733	NA
gg_14922	14	26	13	17	16	34	19.8866	0.242444	0.432681	0.560329	0.575255	NA	12	26	14	23	18	33	20.8998	0.402297	0.423489	0.949958	0.342133	0.999979	33	31	28	26	14	15	24.4861	-0.0784008	0.475919	-0.164736	0.869152	0.966086	35	28	28	27	10	18	24.4989	-0.0414504	0.502018	-0.0825675	0.934195	0.983161
gg_14921	129	79	118	105	157	117	115.996	0.158519	0.219731	0.721425	0.470648	0.999718	103	98	122	88	124	108	105.724	-0.0487867	0.20547	-0.23744	0.812316	0.999979	110	99	103	23	84	56	71.7842	-0.457307	0.323858	-1.41206	0.157933	0.513362	132	104	119	40	55	60	78.3444	-0.632957	0.274886	-2.30261	0.0213006	0.194592
gg_14920	6	9	14	7	21	10	10.7224	0.259395	0.501062	0.51769	0.604675	NA	6	12	12	8	20	10	10.9738	0.220247	0.493435	0.446354	0.655342	0.999979	2	13	2	12	7	2	7.15526	0.583241	0.690196	0.845037	0.39809	NA	3	12	4	12	7	2	7.39486	0.507974	0.662059	0.767264	0.442925	NA
gg_14919	26	26	24	30	45	36	30.7227	0.445987	0.342899	1.30064	0.193383	NA	26	25	30	30	40	35	30.5767	0.30358	0.344169	0.882066	0.377741	0.999979	34	24	39	15	24	32	26.7424	0.0744206	0.401724	0.185253	0.853031	0.961479	31	26	39	16	23	32	26.7555	0.0841309	0.401508	0.209538	0.834029	0.95269
gg_14918	48	43	65	51	55	50	51.3616	-0.0244639	0.277942	-0.088018	0.929862	NA	50	51	68	50	56	52	53.871	-0.112892	0.274294	-0.411571	0.680654	0.999979	83	54	69	38	62	49	56.6413	0.065863	0.29971	0.219756	0.826061	0.952032	91	55	76	36	64	48	58.3122	-0.0581648	0.304727	-0.190875	0.848624	0.957562
gg_14917	4	5	7	8	2	10	5.99852	0.211375	0.563263	0.375269	0.707461	NA	4	8	8	9	2	13	7.32651	0.178143	0.544212	0.327341	0.74341	0.999979	6	12	11	2	6	4	6.19357	-0.600005	0.62116	-0.965943	0.334073	NA	7	11	12	6	8	6	8.07647	-0.0445772	0.568673	-0.0783881	0.937519	NA
gg_14916	9	10	0	2	7	4	5.40483	-0.381422	0.581253	-0.656207	0.511691	NA	10	10	0	2	6	6	5.75188	-0.345906	0.564379	-0.612897	0.539944	0.999979	7	2	8	0	2	4	3.29121	-0.586368	0.704981	-0.83175	0.40555	NA	8	2	8	0	3	4	3.57487	-0.519942	0.686957	-0.756877	0.449124	NA
gg_14915	19	9	10	23	39	16	19.0653	0.795464	0.441435	1.802	0.0715459	NA	19	13	14	23	24	16	18.1564	0.342982	0.427488	0.802319	0.422368	0.999979	16	6	12	2	8	13	8.69778	-0.0559011	0.599386	-0.0932639	0.925694	NA	21	8	22	6	10	18	13.266	-0.0447031	0.53757	-0.0831578	0.933726	NA
gg_14914	8	12	17	10	13	14	12.0581	-0.0175432	0.473698	-0.0370346	0.970457	NA	8	11	18	10	12	14	11.8954	-0.0381652	0.477291	-0.0799621	0.936267	0.999979	0	10	0	6	15	12	7.65764	1.17886	0.705848	1.67014	0.094892	NA	0	10	0	6	18	12	8.10896	1.19004	0.690327	1.72388	0.0847288	NA
gg_14913	44	37	36	43	38	65	43.6854	0.254579	0.317236	0.802491	0.422269	NA	46	26	38	50	40	58	42.9972	0.360828	0.328347	1.09892	0.271802	0.999979	66	45	43	14	29	28	34.1817	-0.561603	0.368636	-1.52346	0.127644	0.46852	66	33	60	13	27	28	34.0904	-0.649869	0.390064	-1.66606	0.0957021	0.416565
gg_14912	58	35	63	60	57	60	55.0701	0.144916	0.284993	0.508489	0.61111	NA	52	35	67	58	67	59	55.6074	0.21732	0.285035	0.762433	0.445801	0.999979	63	61	84	37	66	46	56.8916	0.0374804	0.306352	0.122344	0.902626	0.975302	57	60	79	43	66	50	57.6903	0.213417	0.309358	0.68987	0.490276	0.805937
gg_14911	198	240	226	156	248	174	204.298	-0.24581	0.165261	-1.48741	0.136907	0.999718	190	235	252	166	229	172	204.6	-0.282849	0.158989	-1.77905	0.0752314	0.999979	96	100	107	44	100	68	81.109	-0.0223078	0.273835	-0.0814641	0.935073	0.983727	109	95	120	44	100	85	86.8947	-0.0101384	0.26722	-0.0379403	0.969735	0.991435
gg_14910	35	26	33	21	23	48	30.7274	-0.0684726	0.36995	-0.185086	0.853161	NA	38	21	29	21	35	43	30.8377	0.0957447	0.368696	0.259684	0.795107	0.999979	81	59	71	18	68	32	49.697	-0.357352	0.365656	-0.977291	0.328425	0.69676	94	51	73	30	66	21	51.4048	-0.352866	0.400984	-0.88	0.378859	0.73498
gg_14909	92	76	114	81	104	93	92.025	-0.0542048	0.217966	-0.248684	0.803605	0.999718	86	67	127	83	111	103	94.4472	0.0577309	0.233159	0.247603	0.804441	0.999979	97	91	139	62	83	126	97.2015	0.255802	0.323454	0.790847	0.429034	0.768601	105	85	143	76	81	128	101.641	0.317499	0.328945	0.965204	0.334443	0.703588
gg_14908	6	4	18	8	9	11	9.03115	0.00687118	0.525246	0.0130818	0.989563	NA	7	2	14	10	14	18	10.5251	0.611925	0.511563	1.19619	0.231624	0.999979	30	30	28	1	11	2	14.2592	-1.79377	0.565587	-3.17151	0.00151647	NA	34	36	31	4	6	4	16.4886	-1.96952	0.4965	-3.96682	7.28388e-05	0.00408337
gg_14907	16	8	25	6	14	8	12.4863	-0.656723	0.487335	-1.34758	0.177794	NA	16	8	20	9	11	8	11.867	-0.513452	0.484118	-1.06059	0.288876	0.999979	2	0	6	0	0	4	1.78895	-0.151008	0.666786	-0.226472	0.820835	NA	4	0	4	0	2	6	2.45597	0.200644	0.685625	0.292643	0.769795	NA
gg_14906	89	120	127	78	87	117	101.732	-0.274255	0.21854	-1.25494	0.209501	0.999718	89	95	115	89	113	128	103.345	0.106672	0.210396	0.507007	0.61215	0.999979	105	98	92	51	115	89	88.1172	0.273005	0.264446	1.03237	0.301901	0.675808	78	124	122	61	126	77	94.651	0.177046	0.317591	0.557464	0.57721	0.849339
gg_14905	31	28	40	26	33	41	32.6607	-0.019432	0.335806	-0.0578667	0.953855	NA	33	36	42	36	36	50	38.4401	0.101654	0.320343	0.317329	0.750994	0.999979	26	30	41	19	28	4	23.3693	-0.307722	0.534787	-0.57541	0.565014	0.846186	35	16	41	21	17	8	22.0568	-0.296212	0.516184	-0.573849	0.56607	0.844495
gg_14904	0	3	0	2	0	6	1.84085	0.393742	0.534693	0.736388	0.461494	NA	0	4	0	2	0	8	2.32638	0.37747	0.519832	0.726139	0.467754	0.999979	0	2	2	4	1	2	2.17485	0.683772	0.712086	0.960238	0.336935	NA	0	2	2	4	2	2	2.32535	0.760057	0.693697	1.09566	0.273227	NA
gg_14903	30	36	36	45	58	57	42.996	0.566351	0.297116	1.90616	0.0566296	NA	42	34	34	45	52	58	43.8715	0.414727	0.307059	1.35064	0.17681	0.999979	77	243	108	30	38	15	76.601	-1.59096	0.484873	-3.28119	0.00103368	0.0290192	64	236	91	26	31	12	69.0262	-1.65485	0.509975	-3.24495	0.0011747	0.0319925
gg_14902	8	4	6	9	1	2	5.1669	-0.31723	0.578235	-0.548617	0.583268	NA	8	4	6	8	1	2	4.993	-0.367062	0.563815	-0.651033	0.515025	0.999979	9	11	5	0	5	3	4.75163	-0.821346	0.676458	-1.21419	0.224676	NA	10	13	5	0	6	3	5.33414	-0.816055	0.664712	-1.22768	0.219566	NA
gg_14901	1578	1625	1724	1590	1882	1847	1690.62	0.0695141	0.0766031	0.907458	0.364165	0.999718	1527	1595	1635	1507	1808	1758	1623.37	0.0560562	0.0779871	0.718788	0.472271	0.999979	2574	1269	2011	770	1163	1231	1397.47	-0.321126	0.257998	-1.24468	0.213248	0.582707	2526	1227	1991	742	1145	1185	1363.79	-0.344845	0.256526	-1.34429	0.178855	0.543147
gg_14900	361	422	430	401	502	475	426.491	0.142676	0.113004	1.26258	0.20674	0.999718	364	427	425	412	497	484	430.085	0.16104	0.114371	1.40805	0.159117	0.999979	939	1076	997	449	1029	608	803.52	-0.0490274	0.230329	-0.212859	0.831437	0.953877	941	1098	1001	463	1049	604	813.898	-0.0468727	0.234553	-0.199838	0.841607	0.955572
gg_14899	114	151	123	138	164	171	142.067	0.23604	0.187657	1.25783	0.208455	0.999718	124	146	129	149	171	162	145.625	0.231062	0.182885	1.26343	0.206436	0.999979	147	95	133	41	105	78	92.097	-0.239551	0.283174	-0.84595	0.39758	0.747437	162	111	137	43	123	84	101.365	-0.230081	0.284852	-0.807723	0.41925	0.762927
gg_14898	596	626	635	502	666	722	617.408	-0.0217914	0.11187	-0.194792	0.845556	0.999718	583	598	600	493	662	692	598.248	0.0090795	0.112312	0.0808421	0.935567	0.999979	575	716	523	292	560	473	501.465	0.0396562	0.23859	0.16621	0.867991	0.965705	575	724	499	283	561	454	493.566	0.0118449	0.246264	0.0480982	0.961638	0.989189
[truncated: 64,206 more rows]

## Sheet: b) IDS genes DE new transcrip
IDS of new sugarcane transcripts differentially expressed during interaction with S. scitamineum in early and late moments.
BWA						BOWTIE2						INTERSECTION BWA AND BOWTIE2
[truncated: 456 more rows]

## Sheet: c) annotation DE transcripts
Blast2GO annotation of new sugarcane transcripts differentially expressed during interaction with S. scitamineum in early and late moments.
[truncated: 813 more rows]
