# Supplementary material for: RNAseq Transcriptional Profiling following Whip Development in Sugarcane Smut Disease
Source: PLoS One. 2016 Sep 1;11(9):e0162237. doi: 10.1371/journal.pone.0162237 (PMC5008620; doi:10.1371/journal.pone.0162237)
Supplement: S7 File — A) down-regulated DEGs at 5 DAI. B) GO terms enrichment analysis sugarcane up-regulated DEGs 5 DAI. C) GO terms enrichment analysis of sugarcane down-regulated DEGs 200 DAI. D) GO terms enrichment analysis of sugarcane up-regulated DEGs 200 DAI. E) GO terms enrichment analysis sugarcane down-regulated DEGs (gg) 5 DAI. F) GO terms enrichment analysis of sugarcane up-regulated DEGs (gg) 5 DAI. G) GO terms enrichment analysis of sugarcane down-regulated DEGs (gg) 200 DAI. H) GO terms enrichment analysis of sugarcane up-regulated DEGs (gg) 200 DAI. (XLS) [file pone.0162237.s007.xls]

## Sheet: README
Supporting Information File S7:
a) GO terms enrichment analysis performed in Blast2GO of sugarcane down-regulated DE unigenes (Cardoso-Silva et al., 2014) during interaction with S. scitamineum at 5 DAI
b) GO terms enrichment analysis performed in Blast2GO of sugarcane up-regulated DE unigenes (Cardoso-Silva et al., 2014) during interaction with S. scitamineum at 5 DAI
c) GO terms enrichment analysis performed in Blast2GO of sugarcane down-regulated DE unigenes (Cardoso-Silva et al., 2014) during interaction with S. scitamineum at 200 DAI
d) GO terms enrichment analysis performed in Blast2GO of sugarcane up-regulated DE unigenes (Cardoso-Silva et al., 2014) during interaction with S. scitamineum at 200 DAI
e) GO terms enrichment analysis performed in Blast2GO of sugarcane down-regulated DE new transcripts (gg) during interaction with S. scitamineum at 5 DAI
f) GO terms enrichment analysis performed in Blast2GO of sugarcane up-regulated DE new transcripts (gg) during interaction with S. scitamineum at 5 DAI
g) GO terms enrichment analysis performed in Blast2GO of sugarcane down-regulated DE new transcripts (gg) during interaction with S. scitamineum at 200 DAI
h) GO terms enrichment analysis performed in Blast2GO of sugarcane up-regulated DE new transcripts (gg) during interaction with S. scitamineum at 200 DAI

## Sheet: a) unigenes 5DAI down
GO terms enrichment analysis performed in Blast2GO of sugarcane down-regulated DE unigenes (Cardoso-Silva et al., 2014) during interaction with S. scitamineum at 5 DAI
Cutoff: p-value > 0.05
GO-ID	Term	Category	FDR	P-Value	#Test	#Ref	#notAnnotTest	#notAnnotRef	Over/Under	TestSeqs	RefSeqs
GO:0009579	thylakoid	C	2.84083e-06	4.20614e-10	20	312	122	12712	OVER	comp186144_c0_seq1, comp197858_c2_seq1, comp206584_c0_seq1, comp194226_c0_seq1, comp193846_c0_seq1, comp186491_c0_seq1, comp201124_c1_seq1, comp197441_c0_seq1, comp204526_c0_seq1, comp190456_c0_seq1, comp202957_c0_seq1, comp186348_c0_seq1, comp193518_c2_seq1, comp198384_c0_seq1, comp198395_c0_seq1, comp185219_c0_seq1, comp188123_c0_seq1, comp193239_c0_seq1, comp175577_c0_seq1, comp186439_c0_seq1	comp191879_c1_seq1, comp196035_c0_seq1, comp153757_c0_seq1, comp184946_c0_seq1, comp190641_c1_seq1, comp204051_c0_seq1, comp192232_c0_seq1, comp189952_c0_seq1, comp189854_c0_seq1, comp207065_c0_seq1, comp209176_c0_seq1, comp196428_c0_seq1, comp206832_c0_seq1, comp195416_c0_seq1, comp195431_c0_seq1, comp203550_c1_seq1, comp207818_c0_seq1, comp199240_c0_seq1, comp199760_c1_seq1, comp189081_c0_seq1,…
GO:0044434	chloroplast part	C	3.77822e-06	1.11881e-09	32	861	110	12163	OVER	comp190532_c0_seq1, comp197858_c2_seq1, comp206584_c0_seq1, comp194226_c0_seq1, comp192950_c0_seq1, comp184760_c1_seq1, comp193846_c0_seq1, comp186491_c0_seq1, comp201124_c1_seq1, comp197441_c0_seq1, comp191843_c0_seq1, comp187343_c0_seq1, comp204526_c0_seq1, comp203974_c0_seq1, comp190456_c0_seq1, comp202957_c0_seq1, comp190209_c0_seq1, comp200980_c1_seq1, comp201415_c2_seq1, comp186348_c0_seq1,…	comp199852_c0_seq1, comp204473_c0_seq1, comp191879_c1_seq1, comp197413_c0_seq1, comp196118_c0_seq1, comp196035_c0_seq1, comp190882_c1_seq1, comp172176_c0_seq1, comp153757_c0_seq1, comp193459_c0_seq1, comp184946_c0_seq1, comp206888_c0_seq1, comp190641_c1_seq1, comp198563_c0_seq1, comp194533_c1_seq1, comp204051_c0_seq1, comp192232_c0_seq1, comp195487_c0_seq1, comp203276_c1_seq1, comp188770_c0_seq1,…
GO:0044435	plastid part	C	4.12967e-06	1.83432e-09	32	879	110	12145	OVER	comp190532_c0_seq1, comp197858_c2_seq1, comp206584_c0_seq1, comp194226_c0_seq1, comp192950_c0_seq1, comp184760_c1_seq1, comp193846_c0_seq1, comp186491_c0_seq1, comp201124_c1_seq1, comp197441_c0_seq1, comp191843_c0_seq1, comp187343_c0_seq1, comp204526_c0_seq1, comp203974_c0_seq1, comp190456_c0_seq1, comp202957_c0_seq1, comp190209_c0_seq1, comp200980_c1_seq1, comp201415_c2_seq1, comp186348_c0_seq1,…	comp199852_c0_seq1, comp204473_c0_seq1, comp191879_c1_seq1, comp197413_c0_seq1, comp196118_c0_seq1, comp196035_c0_seq1, comp190882_c1_seq1, comp172176_c0_seq1, comp153757_c0_seq1, comp193459_c0_seq1, comp184946_c0_seq1, comp206888_c0_seq1, comp190641_c1_seq1, comp198563_c0_seq1, comp194533_c1_seq1, comp204051_c0_seq1, comp192232_c0_seq1, comp195487_c0_seq1, comp203276_c1_seq1, comp188770_c0_seq1,…
GO:0015979	photosynthesis	P	6.20454e-06	3.67458e-09	16	215	126	12809	OVER	comp189389_c0_seq1, comp186144_c0_seq1, comp190532_c0_seq1, comp197858_c2_seq1, comp206584_c0_seq1, comp197441_c0_seq1, comp190456_c0_seq1, comp201415_c2_seq1, comp186348_c0_seq1, comp176966_c0_seq1, comp198384_c0_seq1, comp185219_c0_seq1, comp188123_c0_seq1, comp190276_c0_seq1, comp204361_c3_seq1, comp186439_c0_seq1	comp196035_c0_seq1, comp190641_c1_seq1, comp192232_c0_seq1, comp190704_c0_seq1, comp189854_c0_seq1, comp205465_c0_seq1, comp193135_c0_seq1, comp190487_c0_seq1, comp209176_c0_seq1, comp196428_c0_seq1, comp194817_c0_seq1, comp203550_c1_seq1, comp184926_c0_seq1, comp189081_c0_seq1, comp185114_c0_seq1, comp186032_c0_seq1, comp192861_c0_seq1, comp188956_c0_seq1, comp204283_c2_seq1, comp192665_c0_seq1,…
GO:0044436	thylakoid part	C	1.72492e-05	1.27696e-08	16	236	126	12788	OVER	comp186144_c0_seq1, comp197858_c2_seq1, comp206584_c0_seq1, comp194226_c0_seq1, comp193846_c0_seq1, comp201124_c1_seq1, comp197441_c0_seq1, comp204526_c0_seq1, comp190456_c0_seq1, comp202957_c0_seq1, comp186348_c0_seq1, comp193518_c2_seq1, comp198384_c0_seq1, comp185219_c0_seq1, comp193239_c0_seq1, comp186439_c0_seq1	comp191879_c1_seq1, comp196035_c0_seq1, comp153757_c0_seq1, comp184946_c0_seq1, comp190641_c1_seq1, comp204051_c0_seq1, comp192232_c0_seq1, comp189952_c0_seq1, comp189854_c0_seq1, comp209176_c0_seq1, comp196428_c0_seq1, comp206832_c0_seq1, comp195416_c0_seq1, comp203550_c1_seq1, comp207818_c0_seq1, comp199760_c1_seq1, comp185114_c0_seq1, comp199461_c0_seq1, comp186032_c0_seq1, comp188956_c0_seq1,…
GO:0042651	thylakoid membrane	C	1.77239e-05	1.72969e-08	15	208	127	12816	OVER	comp186144_c0_seq1, comp197858_c2_seq1, comp206584_c0_seq1, comp194226_c0_seq1, comp193846_c0_seq1, comp201124_c1_seq1, comp197441_c0_seq1, comp204526_c0_seq1, comp190456_c0_seq1, comp202957_c0_seq1, comp186348_c0_seq1, comp198384_c0_seq1, comp185219_c0_seq1, comp193239_c0_seq1, comp186439_c0_seq1	comp191879_c1_seq1, comp196035_c0_seq1, comp184946_c0_seq1, comp190641_c1_seq1, comp204051_c0_seq1, comp192232_c0_seq1, comp189854_c0_seq1, comp209176_c0_seq1, comp196428_c0_seq1, comp206832_c0_seq1, comp195416_c0_seq1, comp203550_c1_seq1, comp207818_c0_seq1, comp199760_c1_seq1, comp185114_c0_seq1, comp199461_c0_seq1, comp186032_c0_seq1, comp188956_c0_seq1, comp204283_c2_seq1, comp202741_c0_seq1,…
GO:0034357	photosynthetic membrane	C	1.77239e-05	1.83694e-08	15	209	127	12815	OVER	comp186144_c0_seq1, comp197858_c2_seq1, comp206584_c0_seq1, comp194226_c0_seq1, comp193846_c0_seq1, comp201124_c1_seq1, comp197441_c0_seq1, comp204526_c0_seq1, comp190456_c0_seq1, comp202957_c0_seq1, comp186348_c0_seq1, comp198384_c0_seq1, comp185219_c0_seq1, comp193239_c0_seq1, comp186439_c0_seq1	comp191879_c1_seq1, comp196035_c0_seq1, comp184946_c0_seq1, comp190641_c1_seq1, comp204051_c0_seq1, comp192232_c0_seq1, comp189854_c0_seq1, comp209176_c0_seq1, comp196428_c0_seq1, comp206832_c0_seq1, comp195416_c0_seq1, comp203550_c1_seq1, comp207818_c0_seq1, comp199760_c1_seq1, comp185114_c0_seq1, comp199461_c0_seq1, comp186032_c0_seq1, comp188956_c0_seq1, comp204283_c2_seq1, comp202741_c0_seq1,…
GO:0055035	plastid thylakoid membrane	C	5.99322e-05	7.98624e-08	14	201	128	12823	OVER	comp197858_c2_seq1, comp206584_c0_seq1, comp194226_c0_seq1, comp193846_c0_seq1, comp201124_c1_seq1, comp197441_c0_seq1, comp204526_c0_seq1, comp190456_c0_seq1, comp202957_c0_seq1, comp186348_c0_seq1, comp198384_c0_seq1, comp185219_c0_seq1, comp193239_c0_seq1, comp186439_c0_seq1	comp191879_c1_seq1, comp196035_c0_seq1, comp184946_c0_seq1, comp190641_c1_seq1, comp204051_c0_seq1, comp192232_c0_seq1, comp189854_c0_seq1, comp209176_c0_seq1, comp196428_c0_seq1, comp206832_c0_seq1, comp195416_c0_seq1, comp203550_c1_seq1, comp199760_c1_seq1, comp185114_c0_seq1, comp199461_c0_seq1, comp186032_c0_seq1, comp188956_c0_seq1, comp204283_c2_seq1, comp202741_c0_seq1, comp185752_c0_seq1,…
GO:0009535	chloroplast thylakoid membrane	C	5.99322e-05	7.98624e-08	14	201	128	12823	OVER	comp197858_c2_seq1, comp206584_c0_seq1, comp194226_c0_seq1, comp193846_c0_seq1, comp201124_c1_seq1, comp197441_c0_seq1, comp204526_c0_seq1, comp190456_c0_seq1, comp202957_c0_seq1, comp186348_c0_seq1, comp198384_c0_seq1, comp185219_c0_seq1, comp193239_c0_seq1, comp186439_c0_seq1	comp191879_c1_seq1, comp196035_c0_seq1, comp184946_c0_seq1, comp190641_c1_seq1, comp204051_c0_seq1, comp192232_c0_seq1, comp189854_c0_seq1, comp209176_c0_seq1, comp196428_c0_seq1, comp206832_c0_seq1, comp195416_c0_seq1, comp203550_c1_seq1, comp199760_c1_seq1, comp185114_c0_seq1, comp199461_c0_seq1, comp186032_c0_seq1, comp188956_c0_seq1, comp204283_c2_seq1, comp202741_c0_seq1, comp185752_c0_seq1,…
GO:0019684	photosynthesis, light reaction	P	0.000154484	2.28729e-07	12	154	130	12870	OVER	comp189389_c0_seq1, comp186144_c0_seq1, comp190532_c0_seq1, comp197858_c2_seq1, comp206584_c0_seq1, comp197441_c0_seq1, comp190456_c0_seq1, comp186348_c0_seq1, comp185219_c0_seq1, comp188123_c0_seq1, comp190276_c0_seq1, comp186439_c0_seq1	comp196035_c0_seq1, comp190641_c1_seq1, comp190704_c0_seq1, comp205465_c0_seq1, comp193135_c0_seq1, comp209176_c0_seq1, comp196428_c0_seq1, comp194817_c0_seq1, comp184926_c0_seq1, comp185114_c0_seq1, comp186032_c0_seq1, comp192861_c0_seq1, comp188956_c0_seq1, comp204283_c2_seq1, comp192665_c0_seq1, comp196428_c2_seq1, comp207390_c1_seq1, comp201399_c0_seq1, comp189184_c0_seq1, comp203432_c2_seq1,…
GO:0009657	plastid organization	P	0.000160167	2.60858e-07	15	259	127	12765	OVER	comp189389_c0_seq1, comp197858_c2_seq1, comp206584_c0_seq1, comp194226_c0_seq1, comp201124_c1_seq1, comp178116_c0_seq1, comp197441_c0_seq1, comp203974_c0_seq1, comp193027_c0_seq1, comp200980_c1_seq1, comp198384_c0_seq1, comp198395_c0_seq1, comp185219_c0_seq1, comp188123_c0_seq1, comp186439_c0_seq1	comp196814_c0_seq1, comp189303_c0_seq1, comp194656_c0_seq1, comp190641_c1_seq1, comp204051_c0_seq1, comp195487_c0_seq1, comp190704_c0_seq1, comp205465_c0_seq1, comp190621_c0_seq1, comp193135_c0_seq1, comp190487_c0_seq1, comp196428_c0_seq1, comp204685_c0_seq1, comp194817_c0_seq1, comp199760_c1_seq1, comp189081_c0_seq1, comp187904_c0_seq1, comp191030_c0_seq1, comp196814_c2_seq1, comp200769_c0_seq1,…
GO:0031976	plastid thylakoid	C	0.000171007	3.29152e-07	15	264	127	12760	OVER	comp197858_c2_seq1, comp206584_c0_seq1, comp194226_c0_seq1, comp193846_c0_seq1, comp201124_c1_seq1, comp197441_c0_seq1, comp204526_c0_seq1, comp190456_c0_seq1, comp202957_c0_seq1, comp186348_c0_seq1, comp198384_c0_seq1, comp198395_c0_seq1, comp185219_c0_seq1, comp193239_c0_seq1, comp186439_c0_seq1	comp191879_c1_seq1, comp196035_c0_seq1, comp153757_c0_seq1, comp184946_c0_seq1, comp190641_c1_seq1, comp204051_c0_seq1, comp192232_c0_seq1, comp189952_c0_seq1, comp189854_c0_seq1, comp209176_c0_seq1, comp196428_c0_seq1, comp206832_c0_seq1, comp195416_c0_seq1, comp195431_c0_seq1, comp203550_c1_seq1, comp199240_c0_seq1, comp199760_c1_seq1, comp192310_c0_seq1, comp185114_c0_seq1, comp199461_c0_seq1,…
GO:0009534	chloroplast thylakoid	C	0.000171007	3.29152e-07	15	264	127	12760	OVER	comp197858_c2_seq1, comp206584_c0_seq1, comp194226_c0_seq1, comp193846_c0_seq1, comp201124_c1_seq1, comp197441_c0_seq1, comp204526_c0_seq1, comp190456_c0_seq1, comp202957_c0_seq1, comp186348_c0_seq1, comp198384_c0_seq1, comp198395_c0_seq1, comp185219_c0_seq1, comp193239_c0_seq1, comp186439_c0_seq1	comp191879_c1_seq1, comp196035_c0_seq1, comp153757_c0_seq1, comp184946_c0_seq1, comp190641_c1_seq1, comp204051_c0_seq1, comp192232_c0_seq1, comp189952_c0_seq1, comp189854_c0_seq1, comp209176_c0_seq1, comp196428_c0_seq1, comp206832_c0_seq1, comp195416_c0_seq1, comp195431_c0_seq1, comp203550_c1_seq1, comp199240_c0_seq1, comp199760_c1_seq1, comp192310_c0_seq1, comp185114_c0_seq1, comp199461_c0_seq1,…
GO:0031984	organelle subcompartment	C	0.00019056	3.95001e-07	15	268	127	12756	OVER	comp197858_c2_seq1, comp206584_c0_seq1, comp194226_c0_seq1, comp193846_c0_seq1, comp201124_c1_seq1, comp197441_c0_seq1, comp204526_c0_seq1, comp190456_c0_seq1, comp202957_c0_seq1, comp186348_c0_seq1, comp198384_c0_seq1, comp198395_c0_seq1, comp185219_c0_seq1, comp193239_c0_seq1, comp186439_c0_seq1	comp191879_c1_seq1, comp196035_c0_seq1, comp153757_c0_seq1, comp184946_c0_seq1, comp190641_c1_seq1, comp204051_c0_seq1, comp192232_c0_seq1, comp189952_c0_seq1, comp189854_c0_seq1, comp209176_c0_seq1, comp196428_c0_seq1, comp206832_c0_seq1, comp195416_c0_seq1, comp195431_c0_seq1, comp203550_c1_seq1, comp199240_c0_seq1, comp199760_c1_seq1, comp192310_c0_seq1, comp185114_c0_seq1, comp191262_c0_seq1,…
GO:0009532	plastid stroma	C	0.000193859	4.30543e-07	20	482	122	12542	OVER	comp197858_c2_seq1, comp206584_c0_seq1, comp192950_c0_seq1, comp184760_c1_seq1, comp193846_c0_seq1, comp186491_c0_seq1, comp201124_c1_seq1, comp187343_c0_seq1, comp203974_c0_seq1, comp190456_c0_seq1, comp200980_c1_seq1, comp201415_c2_seq1, comp176966_c0_seq1, comp189001_c0_seq1, comp193518_c2_seq1, comp198384_c0_seq1, comp188123_c0_seq1, comp190276_c0_seq1, comp175577_c0_seq1, comp186439_c0_seq1	comp199852_c0_seq1, comp191879_c1_seq1, comp196118_c0_seq1, comp196035_c0_seq1, comp190882_c1_seq1, comp172176_c0_seq1, comp193459_c0_seq1, comp206888_c0_seq1, comp190641_c1_seq1, comp198563_c0_seq1, comp203276_c1_seq1, comp188770_c0_seq1, comp17081_c0_seq1, comp190704_c0_seq1, comp120097_c0_seq1, comp189854_c0_seq1, comp188559_c0_seq1, comp205465_c0_seq1, comp190621_c0_seq1, comp172176_c1_seq1, …
GO:0009507	chloroplast	C	0.000510711	1.20986e-06	46	2082	96	10942	OVER	comp189389_c0_seq1, comp189570_c0_seq1, comp186144_c0_seq1, comp190532_c0_seq1, comp197858_c2_seq1, comp206584_c0_seq1, comp194226_c0_seq1, comp204250_c1_seq1, comp192950_c0_seq1, comp184760_c1_seq1, comp191668_c1_seq1, comp193846_c0_seq1, comp200486_c0_seq1, comp186491_c0_seq1, comp201124_c1_seq1, comp197441_c0_seq1, comp207725_c0_seq1, comp189747_c0_seq1, comp191843_c0_seq1, comp187343_c0_seq1,…	comp200351_c0_seq1, comp199852_c0_seq1, comp204473_c0_seq1, comp176615_c0_seq1, comp194450_c0_seq1, comp200896_c0_seq1, comp191879_c1_seq1, comp197413_c0_seq1, comp196118_c0_seq1, comp136036_c0_seq1, comp197958_c0_seq1, comp194922_c7_seq1, comp196814_c0_seq1, comp191627_c0_seq1, comp196678_c0_seq1, comp189303_c0_seq1, comp193738_c0_seq1, comp203323_c1_seq1, comp196035_c0_seq1, comp190882_c1_seq1,…
GO:0009570	chloroplast stroma	C	0.000578939	1.4572e-06	19	475	123	12549	OVER	comp197858_c2_seq1, comp206584_c0_seq1, comp192950_c0_seq1, comp184760_c1_seq1, comp193846_c0_seq1, comp186491_c0_seq1, comp201124_c1_seq1, comp187343_c0_seq1, comp203974_c0_seq1, comp190456_c0_seq1, comp200980_c1_seq1, comp201415_c2_seq1, comp176966_c0_seq1, comp189001_c0_seq1, comp193518_c2_seq1, comp188123_c0_seq1, comp190276_c0_seq1, comp175577_c0_seq1, comp186439_c0_seq1	comp199852_c0_seq1, comp191879_c1_seq1, comp196118_c0_seq1, comp196035_c0_seq1, comp190882_c1_seq1, comp172176_c0_seq1, comp193459_c0_seq1, comp206888_c0_seq1, comp190641_c1_seq1, comp198563_c0_seq1, comp203276_c1_seq1, comp188770_c0_seq1, comp17081_c0_seq1, comp190704_c0_seq1, comp120097_c0_seq1, comp189854_c0_seq1, comp188559_c0_seq1, comp190621_c0_seq1, comp172176_c1_seq1, comp193135_c0_seq1, …
GO:0006091	generation of precursor metabolites and energy	P	0.00074714	2.14715e-06	18	441	124	12583	OVER	comp189389_c0_seq1, comp186144_c0_seq1, comp202563_c2_seq1, comp190532_c0_seq1, comp197858_c2_seq1, comp206584_c0_seq1, comp184760_c1_seq1, comp191924_c0_seq1, comp197441_c0_seq1, comp190456_c0_seq1, comp186348_c0_seq1, comp193518_c2_seq1, comp198395_c0_seq1, comp185219_c0_seq1, comp188123_c0_seq1, comp190276_c0_seq1, comp204361_c3_seq1, comp186439_c0_seq1	comp184276_c0_seq1, comp197958_c0_seq1, comp194922_c7_seq1, comp184910_c0_seq1, comp189303_c0_seq1, comp196035_c0_seq1, comp187171_c0_seq1, comp172176_c0_seq1, comp191193_c0_seq1, comp68778_c0_seq1, comp68501_c0_seq1, comp144382_c0_seq1, comp190641_c1_seq1, comp190704_c0_seq1, comp193675_c2_seq1, comp166960_c0_seq1, comp194909_c4_seq1, comp201924_c0_seq1, comp205465_c0_seq1, comp172176_c1_seq1, c…
GO:0009536	plastid	C	0.00074714	2.20712e-06	47	2198	95	10826	OVER	comp189389_c0_seq1, comp189570_c0_seq1, comp186144_c0_seq1, comp190532_c0_seq1, comp197858_c2_seq1, comp206584_c0_seq1, comp194226_c0_seq1, comp204250_c1_seq1, comp192950_c0_seq1, comp184760_c1_seq1, comp191668_c1_seq1, comp193846_c0_seq1, comp200486_c0_seq1, comp186491_c0_seq1, comp201124_c1_seq1, comp197441_c0_seq1, comp207725_c0_seq1, comp189747_c0_seq1, comp191843_c0_seq1, comp187343_c0_seq1,…	comp200351_c0_seq1, comp124911_c0_seq1, comp199852_c0_seq1, comp204473_c0_seq1, comp176615_c0_seq1, comp194450_c0_seq1, comp200896_c0_seq1, comp191879_c1_seq1, comp197413_c0_seq1, comp196118_c0_seq1, comp136036_c0_seq1, comp197958_c0_seq1, comp194922_c7_seq1, comp196814_c0_seq1, comp191627_c0_seq1, comp184910_c0_seq1, comp196678_c0_seq1, comp150990_c0_seq1, comp189303_c0_seq1, comp193738_c0_seq1,…
GO:0044444	cytoplasmic part	C	0.00074714	2.21244e-06	90	5697	52	7327	OVER	comp189389_c0_seq1, comp189570_c0_seq1, comp186144_c0_seq1, comp202563_c2_seq1, comp193818_c2_seq1, comp202037_c0_seq1, comp193570_c1_seq1, comp190532_c0_seq1, comp197858_c2_seq1, comp206584_c0_seq1, comp191135_c0_seq1, comp194226_c0_seq1, comp204250_c1_seq1, comp180295_c1_seq1, comp192950_c0_seq1, comp198233_c0_seq1, comp192474_c0_seq1, comp205703_c1_seq1, comp184760_c1_seq1, comp189271_c0_seq1,…	comp200351_c0_seq1, comp63983_c0_seq1, comp172562_c1_seq1, comp124911_c0_seq1, comp201518_c0_seq1, comp199852_c0_seq1, comp199486_c0_seq1, comp204473_c0_seq1, comp132572_c0_seq1, comp176615_c0_seq1, comp194450_c0_seq1, comp200896_c0_seq1, comp153370_c0_seq1, comp191879_c1_seq1, comp197413_c0_seq1, comp200604_c0_seq1, comp184276_c0_seq1, comp197047_c0_seq1, comp187897_c0_seq1, comp196118_c0_seq1, …
GO:0009941	chloroplast envelope	C	0.000778558	2.42075e-06	17	399	125	12625	OVER	comp190532_c0_seq1, comp197858_c2_seq1, comp206584_c0_seq1, comp201124_c1_seq1, comp191843_c0_seq1, comp203974_c0_seq1, comp190456_c0_seq1, comp202957_c0_seq1, comp190209_c0_seq1, comp200980_c1_seq1, comp201415_c2_seq1, comp176966_c0_seq1, comp193518_c2_seq1, comp198384_c0_seq1, comp198395_c0_seq1, comp195551_c0_seq1, comp175577_c0_seq1	comp204473_c0_seq1, comp191879_c1_seq1, comp197413_c0_seq1, comp196035_c0_seq1, comp153757_c0_seq1, comp190641_c1_seq1, comp194533_c1_seq1, comp204051_c0_seq1, comp192232_c0_seq1, comp195487_c0_seq1, comp190704_c0_seq1, comp161543_c0_seq1, comp189854_c0_seq1, comp190621_c0_seq1, comp201975_c0_seq1, comp192315_c1_seq1, comp191839_c0_seq1, comp194817_c0_seq1, comp201234_c0_seq1, comp188250_c0_seq1,…
GO:0009526	plastid envelope	C	0.00127326	4.14743e-06	17	416	125	12608	OVER	comp190532_c0_seq1, comp197858_c2_seq1, comp206584_c0_seq1, comp201124_c1_seq1, comp191843_c0_seq1, comp203974_c0_seq1, comp190456_c0_seq1, comp202957_c0_seq1, comp190209_c0_seq1, comp200980_c1_seq1, comp201415_c2_seq1, comp176966_c0_seq1, comp193518_c2_seq1, comp198384_c0_seq1, comp198395_c0_seq1, comp195551_c0_seq1, comp175577_c0_seq1	comp204473_c0_seq1, comp191879_c1_seq1, comp197413_c0_seq1, comp196035_c0_seq1, comp153757_c0_seq1, comp190641_c1_seq1, comp194533_c1_seq1, comp204051_c0_seq1, comp192232_c0_seq1, comp195487_c0_seq1, comp190704_c0_seq1, comp161543_c0_seq1, comp189854_c0_seq1, comp190621_c0_seq1, comp202889_c0_seq1, comp201975_c0_seq1, comp195416_c0_seq1, comp192315_c1_seq1, comp191839_c0_seq1, comp194817_c0_seq1,…
GO:0009767	photosynthetic electron transport chain	P	0.00273061	9.29877e-06	6	40	136	12984	OVER	comp186144_c0_seq1, comp197858_c2_seq1, comp197441_c0_seq1, comp190456_c0_seq1, comp186348_c0_seq1, comp188123_c0_seq1	comp190641_c1_seq1, comp209176_c0_seq1, comp196428_c0_seq1, comp188956_c0_seq1, comp196428_c2_seq1, comp201399_c0_seq1, comp205172_c1_seq1, comp205405_c1_seq1, comp180016_c0_seq1, comp200079_c0_seq1, comp190571_c0_seq1, comp186672_c0_seq1, comp177207_c0_seq1, comp200431_c1_seq1, comp196121_c0_seq1, comp201820_c1_seq1, comp188495_c0_seq1, comp204555_c1_seq1, comp202714_c0_seq1, comp186473_c0_seq1,…
GO:1901566	organonitrogen compound biosynthetic process	P	0.00442102	1.57099e-05	21	670	121	12354	OVER	comp189389_c0_seq1, comp195712_c0_seq1, comp182565_c0_seq1, comp190532_c0_seq1, comp197858_c2_seq1, comp189537_c0_seq1, comp206584_c0_seq1, comp191135_c0_seq1, comp192950_c0_seq1, comp191668_c1_seq1, comp192397_c0_seq1, comp197441_c0_seq1, comp187343_c0_seq1, comp204526_c0_seq1, comp189001_c0_seq1, comp188123_c0_seq1, comp172583_c0_seq1, comp190276_c0_seq1, comp201568_c7_seq1, comp202363_c0_seq1,…	comp199852_c0_seq1, comp132572_c0_seq1, comp173539_c0_seq1, comp198331_c0_seq1, comp163797_c0_seq1, comp187243_c0_seq1, comp190641_c1_seq1, comp198563_c0_seq1, comp207235_c3_seq1, comp753339_c0_seq1, comp202853_c0_seq1, comp189854_c0_seq1, comp188559_c0_seq1, comp170829_c1_seq1, comp197223_c0_seq1, comp194513_c0_seq1, comp184339_c0_seq1, comp196854_c0_seq1, comp193914_c0_seq1, comp192268_c0_seq1,…
GO:0009773	photosynthetic electron transport in photosystem I	P	0.0049355	1.8436e-05	5	26	137	12998	OVER	comp186144_c0_seq1, comp197858_c2_seq1, comp197441_c0_seq1, comp190456_c0_seq1, comp188123_c0_seq1	comp190641_c1_seq1, comp196428_c0_seq1, comp188956_c0_seq1, comp196428_c2_seq1, comp205172_c1_seq1, comp205405_c1_seq1, comp200079_c0_seq1, comp190571_c0_seq1, comp196121_c0_seq1, comp201820_c1_seq1, comp188495_c0_seq1, comp204555_c1_seq1, comp202714_c0_seq1, comp186473_c0_seq1, comp188584_c0_seq1, comp195328_c1_seq1, comp207912_c0_seq1, comp184128_c0_seq1, comp205127_c0_seq1, comp185083_c0_seq1,…
GO:0005996	monosaccharide metabolic process	P	0.0049355	1.89996e-05	15	373	127	12651	OVER	comp201749_c0_seq1, comp186144_c0_seq1, comp202563_c2_seq1, comp197858_c2_seq1, comp184760_c1_seq1, comp184637_c0_seq1, comp191924_c0_seq1, comp197441_c0_seq1, comp187343_c0_seq1, comp178409_c1_seq1, comp201415_c2_seq1, comp186348_c0_seq1, comp176966_c0_seq1, comp198395_c0_seq1, comp188123_c0_seq1	comp124911_c0_seq1, comp187171_c0_seq1, comp195936_c0_seq1, comp197619_c0_seq1, comp190641_c1_seq1, comp195487_c0_seq1, comp200336_c1_seq1, comp199018_c2_seq1, comp190704_c0_seq1, comp187728_c0_seq1, comp196428_c0_seq1, comp184760_c3_seq1, comp194817_c0_seq1, comp199760_c1_seq1, comp189173_c1_seq1, comp194162_c1_seq1, comp188384_c0_seq1, comp198264_c0_seq1, comp187636_c1_seq1, comp194162_c2_seq1,…
GO:0009658	chloroplast organization	P	0.00560253	2.2589e-05	10	168	132	12856	OVER	comp189389_c0_seq1, comp194226_c0_seq1, comp201124_c1_seq1, comp178116_c0_seq1, comp197441_c0_seq1, comp203974_c0_seq1, comp193027_c0_seq1, comp200980_c1_seq1, comp185219_c0_seq1, comp188123_c0_seq1	comp196814_c0_seq1, comp194656_c0_seq1, comp190641_c1_seq1, comp204051_c0_seq1, comp195487_c0_seq1, comp205465_c0_seq1, comp190621_c0_seq1, comp193135_c0_seq1, comp190487_c0_seq1, comp196428_c0_seq1, comp204685_c0_seq1, comp194817_c0_seq1, comp199760_c1_seq1, comp189081_c0_seq1, comp187904_c0_seq1, comp191030_c0_seq1, comp196814_c2_seq1, comp200769_c0_seq1, comp205367_c1_seq1, comp192861_c0_seq1,…
GO:1901564	organonitrogen compound metabolic process	P	0.00560253	2.32264e-05	29	1162	113	11862	OVER	comp189389_c0_seq1, comp195712_c0_seq1, comp186144_c0_seq1, comp182565_c0_seq1, comp190532_c0_seq1, comp197858_c2_seq1, comp189537_c0_seq1, comp206584_c0_seq1, comp191135_c0_seq1, comp192950_c0_seq1, comp183230_c0_seq1, comp184760_c1_seq1, comp191668_c1_seq1, comp192397_c0_seq1, comp197441_c0_seq1, comp187343_c0_seq1, comp204526_c0_seq1, comp177086_c0_seq1, comp186348_c0_seq1, comp189001_c0_seq1,…	comp63983_c0_seq1, comp199852_c0_seq1, comp132572_c0_seq1, comp194450_c0_seq1, comp164345_c0_seq1, comp196118_c0_seq1, comp203859_c0_seq1, comp173539_c0_seq1, comp184910_c0_seq1, comp196745_c2_seq1, comp187171_c0_seq1, comp198959_c0_seq1, comp204890_c0_seq1, comp196169_c0_seq1, comp198331_c0_seq1, comp205063_c0_seq1, comp163797_c0_seq1, comp187243_c0_seq1, comp289198_c0_seq1, comp197619_c0_seq1, …
GO:0044446	intracellular organelle part	C	0.00639654	2.74652e-05	45	2266	97	10758	OVER	comp189570_c0_seq1, comp190532_c0_seq1, comp197858_c2_seq1, comp206584_c0_seq1, comp194226_c0_seq1, comp192950_c0_seq1, comp198233_c0_seq1, comp192474_c0_seq1, comp184760_c1_seq1, comp189271_c0_seq1, comp193846_c0_seq1, comp192269_c1_seq1, comp186491_c0_seq1, comp200202_c0_seq1, comp201124_c1_seq1, comp205706_c0_seq1, comp197441_c0_seq1, comp191843_c0_seq1, comp187343_c0_seq1, comp204526_c0_seq1,…	comp199033_c1_seq1, comp199852_c0_seq1, comp204473_c0_seq1, comp191879_c1_seq1, comp197413_c0_seq1, comp196118_c0_seq1, comp136036_c0_seq1, comp195471_c1_seq1, comp191740_c0_seq1, comp173539_c0_seq1, comp199388_c0_seq1, comp194922_c7_seq1, comp184910_c0_seq1, comp196035_c0_seq1, comp190882_c1_seq1, comp156931_c0_seq1, comp187171_c0_seq1, comp172176_c0_seq1, comp198161_c0_seq1, comp201872_c1_seq1,…
GO:0044422	organelle part	C	0.00660721	2.9348e-05	45	2272	97	10752	OVER	comp189570_c0_seq1, comp190532_c0_seq1, comp197858_c2_seq1, comp206584_c0_seq1, comp194226_c0_seq1, comp192950_c0_seq1, comp198233_c0_seq1, comp192474_c0_seq1, comp184760_c1_seq1, comp189271_c0_seq1, comp193846_c0_seq1, comp192269_c1_seq1, comp186491_c0_seq1, comp200202_c0_seq1, comp201124_c1_seq1, comp205706_c0_seq1, comp197441_c0_seq1, comp191843_c0_seq1, comp187343_c0_seq1, comp204526_c0_seq1,…	comp199033_c1_seq1, comp199852_c0_seq1, comp204473_c0_seq1, comp191879_c1_seq1, comp197413_c0_seq1, comp196118_c0_seq1, comp136036_c0_seq1, comp195471_c1_seq1, comp191740_c0_seq1, comp173539_c0_seq1, comp199388_c0_seq1, comp194922_c7_seq1, comp184910_c0_seq1, comp196035_c0_seq1, comp190882_c1_seq1, comp156931_c0_seq1, comp187171_c0_seq1, comp172176_c0_seq1, comp198161_c0_seq1, comp201872_c1_seq1,…
GO:0044711	single-organism biosynthetic process	P	0.00717809	3.49765e-05	44	2215	98	10809	OVER	comp201749_c0_seq1, comp189389_c0_seq1, comp195712_c0_seq1, comp189570_c0_seq1, comp182565_c0_seq1, comp190532_c0_seq1, comp197858_c2_seq1, comp189537_c0_seq1, comp206584_c0_seq1, comp191135_c0_seq1, comp192950_c0_seq1, comp198233_c0_seq1, comp192474_c0_seq1, comp184760_c1_seq1, comp191668_c1_seq1, comp192397_c0_seq1, comp191924_c0_seq1, comp202882_c0_seq1, comp197441_c0_seq1, comp207725_c0_seq1,…	comp200351_c0_seq1, comp124911_c0_seq1, comp199852_c0_seq1, comp132572_c0_seq1, comp200604_c0_seq1, comp173539_c0_seq1, comp198229_c0_seq1, comp172259_c0_seq1, comp198994_c1_seq1, comp200521_c0_seq1, comp172176_c0_seq1, comp197890_c0_seq1, comp201078_c1_seq1, comp181086_c2_seq1, comp186825_c0_seq1, comp1677128_c0_seq1, comp185612_c2_seq1, comp191776_c0_seq1, comp150038_c0_seq1, comp198331_c0_seq1…
GO:0045036	protein targeting to chloroplast	P	0.00717809	3.61349e-05	6	52	136	12972	OVER	comp191668_c1_seq1, comp203974_c0_seq1, comp190456_c0_seq1, comp200980_c1_seq1, comp199729_c0_seq1, comp193239_c0_seq1	comp194656_c0_seq1, comp204051_c0_seq1, comp205465_c0_seq1, comp196854_c0_seq1, comp201975_c0_seq1, comp191030_c0_seq1, comp192861_c0_seq1, comp192665_c0_seq1, comp185752_c0_seq1, comp201975_c2_seq1, comp197904_c0_seq1, comp203577_c0_seq1, comp202639_c0_seq1, comp190761_c1_seq1, comp204111_c0_seq1, comp200980_c2_seq1, comp201595_c1_seq1, comp192147_c1_seq1, comp179028_c0_seq1, comp200980_c4_seq1,…
GO:0072598	protein localization to chloroplast	P	0.00717809	3.61349e-05	6	52	136	12972	OVER	comp191668_c1_seq1, comp203974_c0_seq1, comp190456_c0_seq1, comp200980_c1_seq1, comp199729_c0_seq1, comp193239_c0_seq1	comp194656_c0_seq1, comp204051_c0_seq1, comp205465_c0_seq1, comp196854_c0_seq1, comp201975_c0_seq1, comp191030_c0_seq1, comp192861_c0_seq1, comp192665_c0_seq1, comp185752_c0_seq1, comp201975_c2_seq1, comp197904_c0_seq1, comp203577_c0_seq1, comp202639_c0_seq1, comp190761_c1_seq1, comp204111_c0_seq1, comp200980_c2_seq1, comp201595_c1_seq1, comp192147_c1_seq1, comp179028_c0_seq1, comp200980_c4_seq1,…
GO:0072596	establishment of protein localization to chloroplast	P	0.00717809	3.61349e-05	6	52	136	12972	OVER	comp191668_c1_seq1, comp203974_c0_seq1, comp190456_c0_seq1, comp200980_c1_seq1, comp199729_c0_seq1, comp193239_c0_seq1	comp194656_c0_seq1, comp204051_c0_seq1, comp205465_c0_seq1, comp196854_c0_seq1, comp201975_c0_seq1, comp191030_c0_seq1, comp192861_c0_seq1, comp192665_c0_seq1, comp185752_c0_seq1, comp201975_c2_seq1, comp197904_c0_seq1, comp203577_c0_seq1, comp202639_c0_seq1, comp190761_c1_seq1, comp204111_c0_seq1, comp200980_c2_seq1, comp201595_c1_seq1, comp192147_c1_seq1, comp179028_c0_seq1, comp200980_c4_seq1,…
GO:0042440	pigment metabolic process	P	0.00788418	4.08567e-05	12	262	130	12762	OVER	comp197858_c2_seq1, comp192474_c0_seq1, comp183230_c0_seq1, comp197441_c0_seq1, comp187343_c0_seq1, comp204526_c0_seq1, comp197049_c0_seq1, comp198384_c0_seq1, comp198395_c0_seq1, comp188123_c0_seq1, comp4462_c1_seq1, comp190276_c0_seq1	comp200351_c0_seq1, comp187243_c0_seq1, comp195487_c0_seq1, comp188378_c0_seq1, comp1253016_c0_seq1, comp145906_c0_seq1, comp199611_c1_seq1, comp195416_c0_seq1, comp199760_c1_seq1, comp189081_c0_seq1, comp200769_c0_seq1, comp199740_c0_seq1, comp205367_c1_seq1, comp194240_c0_seq1, comp184977_c0_seq1, comp159646_c0_seq1, comp200758_c0_seq1, comp206095_c0_seq1, comp187636_c1_seq1, comp188956_c0_seq1…
GO:0005737	cytoplasm	C	0.0167363	8.92351e-05	94	6533	48	6491	OVER	comp189389_c0_seq1, comp189570_c0_seq1, comp186144_c0_seq1, comp202563_c2_seq1, comp193818_c2_seq1, comp202037_c0_seq1, comp193570_c1_seq1, comp190532_c0_seq1, comp197858_c2_seq1, comp206584_c0_seq1, comp191135_c0_seq1, comp194226_c0_seq1, comp204250_c1_seq1, comp180295_c1_seq1, comp192950_c0_seq1, comp198233_c0_seq1, comp201632_c3_seq1, comp192474_c0_seq1, comp205703_c1_seq1, comp184760_c1_seq1,…	comp200351_c0_seq1, comp63983_c0_seq1, comp172562_c1_seq1, comp124911_c0_seq1, comp201518_c0_seq1, comp199852_c0_seq1, comp199486_c0_seq1, comp204473_c0_seq1, comp187582_c0_seq1, comp132572_c0_seq1, comp181756_c1_seq1, comp176615_c0_seq1, comp194450_c0_seq1, comp194151_c2_seq1, comp200896_c0_seq1, comp153370_c0_seq1, comp191879_c1_seq1, comp197413_c0_seq1, comp200604_c0_seq1, comp184276_c0_seq1, …
GO:0046148	pigment biosynthetic process	P	0.0167363	9.16853e-05	10	200	132	12824	OVER	comp197858_c2_seq1, comp192474_c0_seq1, comp197441_c0_seq1, comp187343_c0_seq1, comp204526_c0_seq1, comp197049_c0_seq1, comp198384_c0_seq1, comp188123_c0_seq1, comp4462_c1_seq1, comp190276_c0_seq1	comp200351_c0_seq1, comp187243_c0_seq1, comp195487_c0_seq1, comp188378_c0_seq1, comp145906_c0_seq1, comp199760_c1_seq1, comp189081_c0_seq1, comp200769_c0_seq1, comp199740_c0_seq1, comp205367_c1_seq1, comp194240_c0_seq1, comp159646_c0_seq1, comp200758_c0_seq1, comp206095_c0_seq1, comp187636_c1_seq1, comp188956_c0_seq1, comp200811_c0_seq1, comp168531_c0_seq1, comp194240_c1_seq1, comp185752_c0_seq1,…
GO:0051186	cofactor metabolic process	P	0.0194231	0.00010928	14	387	128	12637	OVER	comp186144_c0_seq1, comp197858_c2_seq1, comp189537_c0_seq1, comp183230_c0_seq1, comp184760_c1_seq1, comp197441_c0_seq1, comp187343_c0_seq1, comp204526_c0_seq1, comp186348_c0_seq1, comp198384_c0_seq1, comp198395_c0_seq1, comp188123_c0_seq1, comp190276_c0_seq1, comp195551_c0_seq1	comp187243_c0_seq1, comp197619_c0_seq1, comp190641_c1_seq1, comp195487_c0_seq1, comp199018_c2_seq1, comp190704_c0_seq1, comp170829_c1_seq1, comp197223_c0_seq1, comp196428_c0_seq1, comp184760_c3_seq1, comp187136_c0_seq1, comp195416_c0_seq1, comp194817_c0_seq1, comp199240_c0_seq1, comp199760_c1_seq1, comp189081_c0_seq1, comp192310_c0_seq1, comp186609_c0_seq1, comp1130644_c0_seq1, comp193126_c0_seq1…
GO:0006006	glucose metabolic process	P	0.0216654	0.000125104	12	296	130	12728	OVER	comp186144_c0_seq1, comp197858_c2_seq1, comp184760_c1_seq1, comp184637_c0_seq1, comp191924_c0_seq1, comp197441_c0_seq1, comp187343_c0_seq1, comp201415_c2_seq1, comp186348_c0_seq1, comp176966_c0_seq1, comp198395_c0_seq1, comp188123_c0_seq1	comp187171_c0_seq1, comp195936_c0_seq1, comp197619_c0_seq1, comp190641_c1_seq1, comp195487_c0_seq1, comp200336_c1_seq1, comp199018_c2_seq1, comp190704_c0_seq1, comp187728_c0_seq1, comp196428_c0_seq1, comp184760_c3_seq1, comp194817_c0_seq1, comp199760_c1_seq1, comp189173_c1_seq1, comp188384_c0_seq1, comp187636_c1_seq1, comp188384_c1_seq1, comp196428_c2_seq1, comp188730_c0_seq1, comp185654_c0_seq1,…
GO:0015994	chlorophyll metabolic process	P	0.0240436	0.000142396	8	133	134	12891	OVER	comp197858_c2_seq1, comp183230_c0_seq1, comp197441_c0_seq1, comp187343_c0_seq1, comp204526_c0_seq1, comp198395_c0_seq1, comp188123_c0_seq1, comp190276_c0_seq1	comp195416_c0_seq1, comp199760_c1_seq1, comp189081_c0_seq1, comp184977_c0_seq1, comp206095_c0_seq1, comp188956_c0_seq1, comp200249_c0_seq1, comp185752_c0_seq1, comp194961_c0_seq1, comp183873_c0_seq1, comp200023_c0_seq1, comp179908_c0_seq1, comp203001_c0_seq1, comp194720_c0_seq1, comp862920_c0_seq1, comp190281_c0_seq1, comp135836_c0_seq1, comp200079_c0_seq1, comp200965_c1_seq1, comp202277_c0_seq1,…
GO:0019748	secondary metabolic process	P	0.024526	0.000148884	14	399	128	12625	OVER	comp189389_c0_seq1, comp189570_c0_seq1, comp190532_c0_seq1, comp197858_c2_seq1, comp191135_c0_seq1, comp198233_c0_seq1, comp192474_c0_seq1, comp192397_c0_seq1, comp186491_c0_seq1, comp197188_c0_seq1, comp198395_c0_seq1, comp190276_c0_seq1, comp195551_c0_seq1, comp206199_c3_seq1	comp194450_c0_seq1, comp184276_c0_seq1, comp193738_c0_seq1, comp186459_c0_seq1, comp204608_c3_seq1, comp202775_c1_seq1, comp203276_c1_seq1, comp198816_c0_seq1, comp200336_c1_seq1, comp200604_c1_seq1, comp196776_c1_seq1, comp184803_c0_seq1, comp197223_c0_seq1, comp171851_c0_seq1, comp198186_c0_seq1, comp193908_c1_seq1, comp202192_c2_seq1, comp203658_c0_seq1, comp195838_c1_seq1, comp199240_c0_seq1,…
GO:0008652	cellular amino acid biosynthetic process	P	0.0256472	0.000159488	13	352	129	12672	OVER	comp189389_c0_seq1, comp195712_c0_seq1, comp190532_c0_seq1, comp189537_c0_seq1, comp206584_c0_seq1, comp191135_c0_seq1, comp191668_c1_seq1, comp192397_c0_seq1, comp189001_c0_seq1, comp172583_c0_seq1, comp190276_c0_seq1, comp202363_c0_seq1, comp186439_c0_seq1	comp199852_c0_seq1, comp173539_c0_seq1, comp198331_c0_seq1, comp190641_c1_seq1, comp198563_c0_seq1, comp753339_c0_seq1, comp189854_c0_seq1, comp188559_c0_seq1, comp170829_c1_seq1, comp197223_c0_seq1, comp194513_c0_seq1, comp184339_c0_seq1, comp196854_c0_seq1, comp192268_c0_seq1, comp205048_c1_seq1, comp195431_c0_seq1, comp198028_c0_seq1, comp199240_c0_seq1, comp199760_c1_seq1, comp192587_c0_seq1,…
GO:0044724	single-organism carbohydrate catabolic process	P	0.0271547	0.000172883	13	355	129	12669	OVER	comp186144_c0_seq1, comp197858_c2_seq1, comp184760_c1_seq1, comp184637_c0_seq1, comp191924_c0_seq1, comp197441_c0_seq1, comp187343_c0_seq1, comp201415_c2_seq1, comp186348_c0_seq1, comp176966_c0_seq1, comp193518_c2_seq1, comp198395_c0_seq1, comp188123_c0_seq1	comp184276_c0_seq1, comp184910_c0_seq1, comp187171_c0_seq1, comp68778_c0_seq1, comp195936_c0_seq1, comp197619_c0_seq1, comp190641_c1_seq1, comp195487_c0_seq1, comp199018_c2_seq1, comp190704_c0_seq1, comp193675_c2_seq1, comp194909_c4_seq1, comp201924_c0_seq1, comp196428_c0_seq1, comp184760_c3_seq1, comp194817_c0_seq1, comp186999_c0_seq1, comp199760_c1_seq1, comp189173_c1_seq1, comp193675_c3_seq1, …
GO:0006007	glucose catabolic process	P	0.0315431	0.000207219	9	180	133	12844	OVER	comp186144_c0_seq1, comp197858_c2_seq1, comp184637_c0_seq1, comp197441_c0_seq1, comp187343_c0_seq1, comp201415_c2_seq1, comp186348_c0_seq1, comp176966_c0_seq1, comp188123_c0_seq1	comp187171_c0_seq1, comp195936_c0_seq1, comp197619_c0_seq1, comp190641_c1_seq1, comp195487_c0_seq1, comp199018_c2_seq1, comp190704_c0_seq1, comp196428_c0_seq1, comp194817_c0_seq1, comp199760_c1_seq1, comp189173_c1_seq1, comp187636_c1_seq1, comp196428_c2_seq1, comp200023_c0_seq1, comp189948_c0_seq1, comp196124_c0_seq1, comp201441_c0_seq1, comp198559_c1_seq1, comp204553_c0_seq1, comp198652_c0_seq1,…
GO:0031975	envelope	C	0.0315431	0.00022038	18	633	124	12391	OVER	comp190532_c0_seq1, comp197858_c2_seq1, comp206584_c0_seq1, comp189271_c0_seq1, comp201124_c1_seq1, comp191843_c0_seq1, comp203974_c0_seq1, comp190456_c0_seq1, comp202957_c0_seq1, comp190209_c0_seq1, comp200980_c1_seq1, comp201415_c2_seq1, comp176966_c0_seq1, comp193518_c2_seq1, comp198384_c0_seq1, comp198395_c0_seq1, comp195551_c0_seq1, comp175577_c0_seq1	comp204473_c0_seq1, comp191879_c1_seq1, comp197413_c0_seq1, comp195471_c1_seq1, comp199388_c0_seq1, comp194922_c7_seq1, comp184910_c0_seq1, comp196035_c0_seq1, comp187171_c0_seq1, comp153757_c0_seq1, comp190641_c1_seq1, comp194533_c1_seq1, comp204051_c0_seq1, comp192232_c0_seq1, comp195487_c0_seq1, comp190704_c0_seq1, comp161543_c0_seq1, comp166960_c0_seq1, comp189854_c0_seq1, comp190621_c0_seq1,…
GO:0031967	organelle envelope	C	0.0315431	0.00022038	18	633	124	12391	OVER	comp190532_c0_seq1, comp197858_c2_seq1, comp206584_c0_seq1, comp189271_c0_seq1, comp201124_c1_seq1, comp191843_c0_seq1, comp203974_c0_seq1, comp190456_c0_seq1, comp202957_c0_seq1, comp190209_c0_seq1, comp200980_c1_seq1, comp201415_c2_seq1, comp176966_c0_seq1, comp193518_c2_seq1, comp198384_c0_seq1, comp198395_c0_seq1, comp195551_c0_seq1, comp175577_c0_seq1	comp204473_c0_seq1, comp191879_c1_seq1, comp197413_c0_seq1, comp195471_c1_seq1, comp199388_c0_seq1, comp194922_c7_seq1, comp184910_c0_seq1, comp196035_c0_seq1, comp187171_c0_seq1, comp153757_c0_seq1, comp190641_c1_seq1, comp194533_c1_seq1, comp204051_c0_seq1, comp192232_c0_seq1, comp195487_c0_seq1, comp190704_c0_seq1, comp161543_c0_seq1, comp166960_c0_seq1, comp189854_c0_seq1, comp190621_c0_seq1,…
GO:0046365	monosaccharide catabolic process	P	0.0315431	0.000224173	9	182	133	12842	OVER	comp186144_c0_seq1, comp197858_c2_seq1, comp184637_c0_seq1, comp197441_c0_seq1, comp187343_c0_seq1, comp201415_c2_seq1, comp186348_c0_seq1, comp176966_c0_seq1, comp188123_c0_seq1	comp187171_c0_seq1, comp195936_c0_seq1, comp197619_c0_seq1, comp190641_c1_seq1, comp195487_c0_seq1, comp199018_c2_seq1, comp190704_c0_seq1, comp196428_c0_seq1, comp194817_c0_seq1, comp199760_c1_seq1, comp189173_c1_seq1, comp187636_c1_seq1, comp196428_c2_seq1, comp200023_c0_seq1, comp189948_c0_seq1, comp196124_c0_seq1, comp201441_c0_seq1, comp198559_c1_seq1, comp204553_c0_seq1, comp198652_c0_seq1,…
GO:0019320	hexose catabolic process	P	0.0315431	0.000224173	9	182	133	12842	OVER	comp186144_c0_seq1, comp197858_c2_seq1, comp184637_c0_seq1, comp197441_c0_seq1, comp187343_c0_seq1, comp201415_c2_seq1, comp186348_c0_seq1, comp176966_c0_seq1, comp188123_c0_seq1	comp187171_c0_seq1, comp195936_c0_seq1, comp197619_c0_seq1, comp190641_c1_seq1, comp195487_c0_seq1, comp199018_c2_seq1, comp190704_c0_seq1, comp196428_c0_seq1, comp194817_c0_seq1, comp199760_c1_seq1, comp189173_c1_seq1, comp187636_c1_seq1, comp196428_c2_seq1, comp200023_c0_seq1, comp189948_c0_seq1, comp196124_c0_seq1, comp201441_c0_seq1, comp198559_c1_seq1, comp204553_c0_seq1, comp198652_c0_seq1,…
GO:0009704	de-etiolation	P	0.0341693	0.000251637	3	9	139	13015	OVER	comp189389_c0_seq1, comp203974_c0_seq1, comp200980_c1_seq1	comp194450_c0_seq1, comp207060_c2_seq1, comp192881_c1_seq1, comp189459_c0_seq1, comp200980_c2_seq1, comp200980_c4_seq1, comp179663_c0_seq1, comp184128_c0_seq1, comp180079_c0_seq1
GO:0015995	chlorophyll biosynthetic process	P	0.0341693	0.000252956	6	76	136	12948	OVER	comp197858_c2_seq1, comp197441_c0_seq1, comp187343_c0_seq1, comp204526_c0_seq1, comp188123_c0_seq1, comp190276_c0_seq1	comp199760_c1_seq1, comp189081_c0_seq1, comp206095_c0_seq1, comp188956_c0_seq1, comp185752_c0_seq1, comp200023_c0_seq1, comp179908_c0_seq1, comp862920_c0_seq1, comp200079_c0_seq1, comp200965_c1_seq1, comp199247_c0_seq1, comp205809_c0_seq1, comp200884_c0_seq1, comp202933_c0_seq1, comp176071_c1_seq1, comp189099_c0_seq1, comp190913_c0_seq1, comp192379_c0_seq1, comp196471_c0_seq1, comp177588_c0_seq1,…
GO:0019318	hexose metabolic process	P	0.0360869	0.000272495	12	323	130	12701	OVER	comp186144_c0_seq1, comp197858_c2_seq1, comp184760_c1_seq1, comp184637_c0_seq1, comp191924_c0_seq1, comp197441_c0_seq1, comp187343_c0_seq1, comp201415_c2_seq1, comp186348_c0_seq1, comp176966_c0_seq1, comp198395_c0_seq1, comp188123_c0_seq1	comp187171_c0_seq1, comp195936_c0_seq1, comp197619_c0_seq1, comp190641_c1_seq1, comp195487_c0_seq1, comp200336_c1_seq1, comp199018_c2_seq1, comp190704_c0_seq1, comp187728_c0_seq1, comp196428_c0_seq1, comp184760_c3_seq1, comp194817_c0_seq1, comp199760_c1_seq1, comp189173_c1_seq1, comp188384_c0_seq1, comp187636_c1_seq1, comp188384_c1_seq1, comp196428_c2_seq1, comp186253_c0_seq1, comp188730_c0_seq1,…
GO:0006778	porphyrin-containing compound metabolic process	P	0.0407709	0.000338003	8	152	134	12872	OVER	comp197858_c2_seq1, comp183230_c0_seq1, comp197441_c0_seq1, comp187343_c0_seq1, comp204526_c0_seq1, comp198395_c0_seq1, comp188123_c0_seq1, comp190276_c0_seq1	comp187243_c0_seq1, comp195416_c0_seq1, comp199760_c1_seq1, comp189081_c0_seq1, comp184977_c0_seq1, comp200758_c0_seq1, comp206095_c0_seq1, comp188956_c0_seq1, comp200249_c0_seq1, comp185752_c0_seq1, comp194961_c0_seq1, comp183873_c0_seq1, comp200023_c0_seq1, comp179908_c0_seq1, comp203001_c0_seq1, comp194720_c0_seq1, comp862920_c0_seq1, comp190281_c0_seq1, comp135836_c0_seq1, comp180016_c0_seq1,…
GO:0034059	response to anoxia	P	0.0407709	0.000344084	2	1	140	13023	OVER	comp201415_c2_seq1, comp176966_c0_seq1	comp197002_c0_seq1
GO:0071454	cellular response to anoxia	P	0.0407709	0.000344084	2	1	140	13023	OVER	comp201415_c2_seq1, comp176966_c0_seq1	comp197002_c0_seq1
GO:0080153	negative regulation of reductive pentose-phosphate cycle	P	0.0407709	0.000344084	2	1	140	13023	OVER	comp201415_c2_seq1, comp176966_c0_seq1	comp197002_c0_seq1
GO:0080152	regulation of reductive pentose-phosphate cycle	P	0.0407709	0.000344084	2	1	140	13023	OVER	comp201415_c2_seq1, comp176966_c0_seq1	comp197002_c0_seq1
GO:0010110	regulation of photosynthesis, dark reaction	P	0.0407709	0.000344084	2	1	140	13023	OVER	comp201415_c2_seq1, comp176966_c0_seq1	comp197002_c0_seq1
GO:0033013	tetrapyrrole metabolic process	P	0.0410466	0.000352487	8	153	134	12871	OVER	comp197858_c2_seq1, comp183230_c0_seq1, comp197441_c0_seq1, comp187343_c0_seq1, comp204526_c0_seq1, comp198395_c0_seq1, comp188123_c0_seq1, comp190276_c0_seq1	comp187243_c0_seq1, comp195416_c0_seq1, comp199760_c1_seq1, comp189081_c0_seq1, comp184977_c0_seq1, comp200758_c0_seq1, comp206095_c0_seq1, comp188956_c0_seq1, comp200249_c0_seq1, comp185752_c0_seq1, comp194961_c0_seq1, comp183873_c0_seq1, comp200023_c0_seq1, comp179908_c0_seq1, comp203001_c0_seq1, comp194720_c0_seq1, comp862920_c0_seq1, comp190281_c0_seq1, comp135836_c0_seq1, comp180016_c0_seq1,…
GO:0044712	single-organism catabolic process	P	0.049106	0.000428968	23	978	119	12046	OVER	comp186144_c0_seq1, comp182565_c0_seq1, comp197858_c2_seq1, comp191135_c0_seq1, comp192950_c0_seq1, comp183230_c0_seq1, comp184760_c1_seq1, comp184637_c0_seq1, comp193846_c0_seq1, comp191924_c0_seq1, comp186491_c0_seq1, comp197441_c0_seq1, comp187343_c0_seq1, comp197188_c0_seq1, comp201415_c2_seq1, comp186348_c0_seq1, comp176966_c0_seq1, comp193518_c2_seq1, comp198395_c0_seq1, comp193290_c0_seq1,…	comp194450_c0_seq1, comp164345_c0_seq1, comp184276_c0_seq1, comp184910_c0_seq1, comp189303_c0_seq1, comp193738_c0_seq1, comp187171_c0_seq1, comp206455_c2_seq1, comp199167_c1_seq1, comp191216_c0_seq1, comp186459_c0_seq1, comp68778_c0_seq1, comp204890_c0_seq1, comp205238_c1_seq1, comp198331_c0_seq1, comp205063_c0_seq1, comp195936_c0_seq1, comp167642_c0_seq1, comp197619_c0_seq1, comp190641_c1_seq1, …
GO:0006733	oxidoreduction coenzyme metabolic process	P	0.0542112	0.00048757	8	161	134	12863	OVER	comp186144_c0_seq1, comp197858_c2_seq1, comp184760_c1_seq1, comp197441_c0_seq1, comp187343_c0_seq1, comp186348_c0_seq1, comp188123_c0_seq1, comp190276_c0_seq1	comp197619_c0_seq1, comp190641_c1_seq1, comp195487_c0_seq1, comp199018_c2_seq1, comp190704_c0_seq1, comp196428_c0_seq1, comp184760_c3_seq1, comp194817_c0_seq1, comp199240_c0_seq1, comp199760_c1_seq1, comp192310_c0_seq1, comp186609_c0_seq1, comp193126_c0_seq1, comp185114_c0_seq1, comp205867_c1_seq1, comp187636_c1_seq1, comp196428_c2_seq1, comp200023_c0_seq1, comp184859_c0_seq1, comp189948_c0_seq1,…
GO:0022900	electron transport chain	P	0.0542112	0.000489619	7	122	135	12902	OVER	comp186144_c0_seq1, comp202563_c2_seq1, comp197858_c2_seq1, comp197441_c0_seq1, comp190456_c0_seq1, comp186348_c0_seq1, comp188123_c0_seq1	comp194922_c7_seq1, comp184910_c0_seq1, comp189303_c0_seq1, comp187171_c0_seq1, comp191193_c0_seq1, comp190641_c1_seq1, comp166960_c0_seq1, comp209176_c0_seq1, comp196428_c0_seq1, comp203550_c1_seq1, comp195128_c0_seq1, comp206095_c0_seq1, comp188956_c0_seq1, comp522193_c0_seq1, comp196428_c2_seq1, comp200106_c0_seq1, comp201399_c0_seq1, comp189633_c0_seq1, comp184633_c0_seq1, comp196805_c0_seq1,…
GO:0006520	cellular amino acid metabolic process	P	0.0549794	0.000509572	15	507	127	12517	OVER	comp189389_c0_seq1, comp195712_c0_seq1, comp182565_c0_seq1, comp190532_c0_seq1, comp189537_c0_seq1, comp206584_c0_seq1, comp191135_c0_seq1, comp191668_c1_seq1, comp192397_c0_seq1, comp189001_c0_seq1, comp198395_c0_seq1, comp172583_c0_seq1, comp190276_c0_seq1, comp202363_c0_seq1, comp186439_c0_seq1	comp199852_c0_seq1, comp194450_c0_seq1, comp173539_c0_seq1, comp196745_c2_seq1, comp198959_c0_seq1, comp196169_c0_seq1, comp198331_c0_seq1, comp289198_c0_seq1, comp190641_c1_seq1, comp198563_c0_seq1, comp155029_c0_seq1, comp2203546_c0_seq1, comp207235_c3_seq1, comp753339_c0_seq1, comp207503_c3_seq1, comp189854_c0_seq1, comp188559_c0_seq1, comp115414_c0_seq1, comp193331_c0_seq1, comp170829_c1_seq1…
GO:0016052	carbohydrate catabolic process	P	0.0549794	0.000512837	13	399	129	12625	OVER	comp186144_c0_seq1, comp197858_c2_seq1, comp184760_c1_seq1, comp184637_c0_seq1, comp191924_c0_seq1, comp197441_c0_seq1, comp187343_c0_seq1, comp201415_c2_seq1, comp186348_c0_seq1, comp176966_c0_seq1, comp193518_c2_seq1, comp198395_c0_seq1, comp188123_c0_seq1	comp184276_c0_seq1, comp184910_c0_seq1, comp187171_c0_seq1, comp68778_c0_seq1, comp195936_c0_seq1, comp197619_c0_seq1, comp190641_c1_seq1, comp195487_c0_seq1, comp199018_c2_seq1, comp190704_c0_seq1, comp193675_c2_seq1, comp194909_c4_seq1, comp201924_c0_seq1, comp130952_c0_seq1, comp194260_c0_seq1, comp196428_c0_seq1, comp184760_c3_seq1, comp59977_c0_seq1, comp194817_c0_seq1, comp186999_c0_seq1, c…
GO:0034605	cellular response to heat	P	0.0654905	0.000620579	3	13	139	13011	OVER	comp204526_c0_seq1, comp201415_c2_seq1, comp176966_c0_seq1	comp189401_c0_seq1, comp145972_c0_seq1, comp197002_c0_seq1, comp200063_c0_seq1, comp200063_c1_seq1, comp149335_c0_seq1, comp134208_c0_seq1, comp57_c0_seq1, comp197896_c0_seq1, comp201632_c1_seq1, comp200312_c0_seq1, comp199011_c0_seq1, comp173557_c0_seq1
GO:0043229	intracellular organelle	C	0.0668834	0.000649426	99	7308	43	5716	OVER	comp201749_c0_seq1, comp189389_c0_seq1, comp195712_c0_seq1, comp189570_c0_seq1, comp186144_c0_seq1, comp202563_c2_seq1, comp202037_c0_seq1, comp193570_c1_seq1, comp190532_c0_seq1, comp197858_c2_seq1, comp206584_c0_seq1, comp191135_c0_seq1, comp194226_c0_seq1, comp204250_c1_seq1, comp180295_c1_seq1, comp192950_c0_seq1, comp198233_c0_seq1, comp201632_c3_seq1, comp192474_c0_seq1, comp205703_c1_seq1,…	comp200351_c0_seq1, comp63983_c0_seq1, comp183460_c0_seq1, comp181006_c0_seq1, comp199033_c1_seq1, comp124911_c0_seq1, comp199852_c0_seq1, comp199486_c0_seq1, comp191198_c1_seq1, comp204473_c0_seq1, comp132572_c0_seq1, comp181756_c1_seq1, comp176615_c0_seq1, comp194450_c0_seq1, comp200896_c0_seq1, comp153370_c0_seq1, comp191879_c1_seq1, comp197413_c0_seq1, comp184276_c0_seq1, comp187897_c0_seq1, …
GO:0043226	organelle	C	0.0668834	0.000670154	99	7313	43	5711	OVER	comp201749_c0_seq1, comp189389_c0_seq1, comp195712_c0_seq1, comp189570_c0_seq1, comp186144_c0_seq1, comp202563_c2_seq1, comp202037_c0_seq1, comp193570_c1_seq1, comp190532_c0_seq1, comp197858_c2_seq1, comp206584_c0_seq1, comp191135_c0_seq1, comp194226_c0_seq1, comp204250_c1_seq1, comp180295_c1_seq1, comp192950_c0_seq1, comp198233_c0_seq1, comp201632_c3_seq1, comp192474_c0_seq1, comp205703_c1_seq1,…	comp200351_c0_seq1, comp63983_c0_seq1, comp183460_c0_seq1, comp181006_c0_seq1, comp199033_c1_seq1, comp124911_c0_seq1, comp199852_c0_seq1, comp199486_c0_seq1, comp191198_c1_seq1, comp204473_c0_seq1, comp132572_c0_seq1, comp181756_c1_seq1, comp176615_c0_seq1, comp194450_c0_seq1, comp200896_c0_seq1, comp153370_c0_seq1, comp191879_c1_seq1, comp197413_c0_seq1, comp184276_c0_seq1, comp187897_c0_seq1, …
GO:0006739	NADP metabolic process	P	0.0668834	0.000671702	7	129	135	12895	OVER	comp186144_c0_seq1, comp197858_c2_seq1, comp184760_c1_seq1, comp197441_c0_seq1, comp187343_c0_seq1, comp186348_c0_seq1, comp188123_c0_seq1	comp197619_c0_seq1, comp190641_c1_seq1, comp195487_c0_seq1, comp199018_c2_seq1, comp190704_c0_seq1, comp196428_c0_seq1, comp184760_c3_seq1, comp194817_c0_seq1, comp199760_c1_seq1, comp187636_c1_seq1, comp196428_c2_seq1, comp200023_c0_seq1, comp189948_c0_seq1, comp184760_c2_seq1, comp196124_c0_seq1, comp201441_c0_seq1, comp198559_c1_seq1, comp191999_c0_seq1, comp204598_c1_seq1, comp190761_c0_seq1,…
GO:0045912	negative regulation of carbohydrate metabolic process	P	0.0668834	0.000683292	2	2	140	13022	OVER	comp201415_c2_seq1, comp176966_c0_seq1	comp197002_c0_seq1, comp203103_c0_seq1
GO:0010157	response to chlorate	P	0.0668834	0.000683292	2	2	140	13022	OVER	comp203974_c0_seq1, comp200980_c1_seq1	comp200980_c2_seq1, comp200980_c4_seq1
GO:0044550	secondary metabolite biosynthetic process	P	0.0670784	0.000695216	9	214	133	12810	OVER	comp189389_c0_seq1, comp189570_c0_seq1, comp190532_c0_seq1, comp198233_c0_seq1, comp192474_c0_seq1, comp192397_c0_seq1, comp198395_c0_seq1, comp195551_c0_seq1, comp206199_c3_seq1	comp204608_c3_seq1, comp198816_c0_seq1, comp196776_c1_seq1, comp197223_c0_seq1, comp193908_c1_seq1, comp202192_c2_seq1, comp195838_c1_seq1, comp184926_c0_seq1, comp145178_c0_seq1, comp171218_c0_seq1, comp196385_c0_seq1, comp204763_c0_seq1, comp188956_c0_seq1, comp186253_c0_seq1, comp179923_c0_seq1, comp189109_c0_seq1, comp199200_c0_seq1, comp198137_c0_seq1, comp2667321_c0_seq1, comp189365_c1_seq1…
GO:0043231	intracellular membrane-bounded organelle	C	0.0676673	0.000711338	97	7129	45	5895	OVER	comp201749_c0_seq1, comp189389_c0_seq1, comp195712_c0_seq1, comp189570_c0_seq1, comp186144_c0_seq1, comp202563_c2_seq1, comp202037_c0_seq1, comp193570_c1_seq1, comp190532_c0_seq1, comp197858_c2_seq1, comp206584_c0_seq1, comp191135_c0_seq1, comp194226_c0_seq1, comp204250_c1_seq1, comp180295_c1_seq1, comp192950_c0_seq1, comp198233_c0_seq1, comp201632_c3_seq1, comp192474_c0_seq1, comp205703_c1_seq1,…	comp200351_c0_seq1, comp63983_c0_seq1, comp183460_c0_seq1, comp181006_c0_seq1, comp199033_c1_seq1, comp124911_c0_seq1, comp199852_c0_seq1, comp199486_c0_seq1, comp191198_c1_seq1, comp204473_c0_seq1, comp132572_c0_seq1, comp181756_c1_seq1, comp176615_c0_seq1, comp194450_c0_seq1, comp200896_c0_seq1, comp153370_c0_seq1, comp191879_c1_seq1, comp197413_c0_seq1, comp184276_c0_seq1, comp187897_c0_seq1, …
GO:0043227	membrane-bounded organelle	C	0.0680077	0.000733872	97	7134	45	5890	OVER	comp201749_c0_seq1, comp189389_c0_seq1, comp195712_c0_seq1, comp189570_c0_seq1, comp186144_c0_seq1, comp202563_c2_seq1, comp202037_c0_seq1, comp193570_c1_seq1, comp190532_c0_seq1, comp197858_c2_seq1, comp206584_c0_seq1, comp191135_c0_seq1, comp194226_c0_seq1, comp204250_c1_seq1, comp180295_c1_seq1, comp192950_c0_seq1, comp198233_c0_seq1, comp201632_c3_seq1, comp192474_c0_seq1, comp205703_c1_seq1,…	comp200351_c0_seq1, comp63983_c0_seq1, comp183460_c0_seq1, comp181006_c0_seq1, comp199033_c1_seq1, comp124911_c0_seq1, comp199852_c0_seq1, comp199486_c0_seq1, comp191198_c1_seq1, comp204473_c0_seq1, comp132572_c0_seq1, comp181756_c1_seq1, comp176615_c0_seq1, comp194450_c0_seq1, comp200896_c0_seq1, comp153370_c0_seq1, comp191879_c1_seq1, comp197413_c0_seq1, comp184276_c0_seq1, comp187897_c0_seq1, …
GO:0006779	porphyrin-containing compound biosynthetic process	P	0.0680077	0.000735055	6	94	136	12930	OVER	comp197858_c2_seq1, comp197441_c0_seq1, comp187343_c0_seq1, comp204526_c0_seq1, comp188123_c0_seq1, comp190276_c0_seq1	comp187243_c0_seq1, comp199760_c1_seq1, comp189081_c0_seq1, comp200758_c0_seq1, comp206095_c0_seq1, comp188956_c0_seq1, comp185752_c0_seq1, comp200023_c0_seq1, comp179908_c0_seq1, comp862920_c0_seq1, comp180016_c0_seq1, comp200079_c0_seq1, comp200965_c1_seq1, comp202335_c1_seq1, comp200770_c0_seq1, comp199247_c0_seq1, comp205809_c0_seq1, comp200884_c0_seq1, comp202933_c0_seq1, comp176071_c1_seq1,…
GO:0046496	nicotinamide nucleotide metabolic process	P	0.0728012	0.000797644	7	133	135	12891	OVER	comp186144_c0_seq1, comp197858_c2_seq1, comp184760_c1_seq1, comp197441_c0_seq1, comp187343_c0_seq1, comp186348_c0_seq1, comp188123_c0_seq1	comp197619_c0_seq1, comp190641_c1_seq1, comp195487_c0_seq1, comp199018_c2_seq1, comp190704_c0_seq1, comp196428_c0_seq1, comp184760_c3_seq1, comp194817_c0_seq1, comp199760_c1_seq1, comp187636_c1_seq1, comp196428_c2_seq1, comp200023_c0_seq1, comp189948_c0_seq1, comp184760_c2_seq1, comp196124_c0_seq1, comp201441_c0_seq1, comp198559_c1_seq1, comp191999_c0_seq1, comp204598_c1_seq1, comp190761_c0_seq1,…
GO:0033014	tetrapyrrole biosynthetic process	P	0.0734716	0.000815868	6	96	136	12928	OVER	comp197858_c2_seq1, comp197441_c0_seq1, comp187343_c0_seq1, comp204526_c0_seq1, comp188123_c0_seq1, comp190276_c0_seq1	comp187243_c0_seq1, comp199760_c1_seq1, comp189081_c0_seq1, comp200758_c0_seq1, comp206095_c0_seq1, comp188956_c0_seq1, comp185752_c0_seq1, comp200023_c0_seq1, comp179908_c0_seq1, comp862920_c0_seq1, comp180016_c0_seq1, comp200079_c0_seq1, comp200965_c1_seq1, comp202335_c1_seq1, comp200770_c0_seq1, comp199247_c0_seq1, comp205809_c0_seq1, comp200884_c0_seq1, comp202933_c0_seq1, comp176071_c1_seq1,…
GO:0019362	pyridine nucleotide metabolic process	P	0.0803203	0.000903812	7	136	135	12888	OVER	comp186144_c0_seq1, comp197858_c2_seq1, comp184760_c1_seq1, comp197441_c0_seq1, comp187343_c0_seq1, comp186348_c0_seq1, comp188123_c0_seq1	comp197619_c0_seq1, comp190641_c1_seq1, comp195487_c0_seq1, comp199018_c2_seq1, comp190704_c0_seq1, comp196428_c0_seq1, comp184760_c3_seq1, comp194817_c0_seq1, comp199760_c1_seq1, comp193126_c0_seq1, comp205867_c1_seq1, comp187636_c1_seq1, comp196428_c2_seq1, comp200023_c0_seq1, comp189948_c0_seq1, comp184760_c2_seq1, comp196124_c0_seq1, comp201441_c0_seq1, comp198559_c1_seq1, comp191999_c0_seq1,…
GO:0008654	phospholipid biosynthetic process	P	0.0832562	0.000949175	9	224	133	12800	OVER	comp197858_c2_seq1, comp191668_c1_seq1, comp202882_c0_seq1, comp207725_c0_seq1, comp190456_c0_seq1, comp198395_c0_seq1, comp188123_c0_seq1, comp190276_c0_seq1, comp195551_c0_seq1	comp187243_c0_seq1, comp194656_c0_seq1, comp195487_c0_seq1, comp159166_c0_seq1, comp190704_c0_seq1, comp120097_c0_seq1, comp196854_c0_seq1, comp186150_c0_seq1, comp187841_c1_seq1, comp199240_c0_seq1, comp199760_c1_seq1, comp189081_c0_seq1, comp187904_c0_seq1, comp189334_c0_seq1, comp185114_c0_seq1, comp200769_c0_seq1, comp205367_c1_seq1, comp190333_c0_seq1, comp202652_c0_seq1, comp179747_c0_seq1,…
GO:0006732	coenzyme metabolic process	P	0.0853498	0.00098568	10	273	132	12751	OVER	comp186144_c0_seq1, comp197858_c2_seq1, comp189537_c0_seq1, comp184760_c1_seq1, comp197441_c0_seq1, comp187343_c0_seq1, comp186348_c0_seq1, comp188123_c0_seq1, comp190276_c0_seq1, comp195551_c0_seq1	comp197619_c0_seq1, comp190641_c1_seq1, comp195487_c0_seq1, comp199018_c2_seq1, comp190704_c0_seq1, comp170829_c1_seq1, comp197223_c0_seq1, comp196428_c0_seq1, comp184760_c3_seq1, comp187136_c0_seq1, comp194817_c0_seq1, comp199240_c0_seq1, comp199760_c1_seq1, comp192310_c0_seq1, comp186609_c0_seq1, comp1130644_c0_seq1, comp193126_c0_seq1, comp185114_c0_seq1, comp205867_c1_seq1, comp202148_c1_seq1…
GO:0019288	isopentenyl diphosphate biosynthetic process, methylerythritol 4-phosphate pathway	P	0.0910346	0.00110525	7	141	135	12883	OVER	comp197858_c2_seq1, comp191668_c1_seq1, comp190456_c0_seq1, comp198395_c0_seq1, comp188123_c0_seq1, comp190276_c0_seq1, comp195551_c0_seq1	comp187243_c0_seq1, comp194656_c0_seq1, comp195487_c0_seq1, comp190704_c0_seq1, comp120097_c0_seq1, comp196854_c0_seq1, comp187841_c1_seq1, comp199240_c0_seq1, comp199760_c1_seq1, comp189081_c0_seq1, comp187904_c0_seq1, comp185114_c0_seq1, comp200769_c0_seq1, comp205367_c1_seq1, comp179747_c0_seq1, comp206095_c0_seq1, comp187636_c1_seq1, comp192861_c0_seq1, comp188956_c0_seq1, comp186434_c0_seq1,…
GO:0009240	isopentenyl diphosphate biosynthetic process	P	0.0910346	0.00110525	7	141	135	12883	OVER	comp197858_c2_seq1, comp191668_c1_seq1, comp190456_c0_seq1, comp198395_c0_seq1, comp188123_c0_seq1, comp190276_c0_seq1, comp195551_c0_seq1	comp187243_c0_seq1, comp194656_c0_seq1, comp195487_c0_seq1, comp190704_c0_seq1, comp120097_c0_seq1, comp196854_c0_seq1, comp187841_c1_seq1, comp199240_c0_seq1, comp199760_c1_seq1, comp189081_c0_seq1, comp187904_c0_seq1, comp185114_c0_seq1, comp200769_c0_seq1, comp205367_c1_seq1, comp179747_c0_seq1, comp206095_c0_seq1, comp187636_c1_seq1, comp192861_c0_seq1, comp188956_c0_seq1, comp186434_c0_seq1,…
GO:0046490	isopentenyl diphosphate metabolic process	P	0.0910346	0.00110525	7	141	135	12883	OVER	comp197858_c2_seq1, comp191668_c1_seq1, comp190456_c0_seq1, comp198395_c0_seq1, comp188123_c0_seq1, comp190276_c0_seq1, comp195551_c0_seq1	comp187243_c0_seq1, comp194656_c0_seq1, comp195487_c0_seq1, comp190704_c0_seq1, comp120097_c0_seq1, comp196854_c0_seq1, comp187841_c1_seq1, comp199240_c0_seq1, comp199760_c1_seq1, comp189081_c0_seq1, comp187904_c0_seq1, comp185114_c0_seq1, comp200769_c0_seq1, comp205367_c1_seq1, comp179747_c0_seq1, comp206095_c0_seq1, comp187636_c1_seq1, comp192861_c0_seq1, comp188956_c0_seq1, comp186434_c0_seq1,…
GO:0019682	glyceraldehyde-3-phosphate metabolic process	P	0.0910346	0.00110525	7	141	135	12883	OVER	comp197858_c2_seq1, comp191668_c1_seq1, comp190456_c0_seq1, comp198395_c0_seq1, comp188123_c0_seq1, comp190276_c0_seq1, comp195551_c0_seq1	comp187243_c0_seq1, comp194656_c0_seq1, comp195487_c0_seq1, comp190704_c0_seq1, comp120097_c0_seq1, comp196854_c0_seq1, comp187841_c1_seq1, comp199240_c0_seq1, comp199760_c1_seq1, comp189081_c0_seq1, comp187904_c0_seq1, comp185114_c0_seq1, comp200769_c0_seq1, comp205367_c1_seq1, comp179747_c0_seq1, comp206095_c0_seq1, comp187636_c1_seq1, comp192861_c0_seq1, comp188956_c0_seq1, comp186434_c0_seq1,…
GO:0072524	pyridine-containing compound metabolic process	P	0.0935358	0.00114946	7	142	135	12882	OVER	comp186144_c0_seq1, comp197858_c2_seq1, comp184760_c1_seq1, comp197441_c0_seq1, comp187343_c0_seq1, comp186348_c0_seq1, comp188123_c0_seq1	comp197619_c0_seq1, comp190641_c1_seq1, comp195487_c0_seq1, comp199018_c2_seq1, comp190704_c0_seq1, comp196428_c0_seq1, comp184760_c3_seq1, comp194817_c0_seq1, comp199760_c1_seq1, comp193126_c0_seq1, comp205867_c1_seq1, comp187636_c1_seq1, comp196428_c2_seq1, comp200023_c0_seq1, comp189948_c0_seq1, comp184760_c2_seq1, comp196124_c0_seq1, comp201441_c0_seq1, comp198559_c1_seq1, comp191999_c0_seq1,…
GO:0044710	single-organism metabolic process	P	0.103358	0.00128547	61	3981	81	9043	OVER	comp201749_c0_seq1, comp189389_c0_seq1, comp195712_c0_seq1, comp189570_c0_seq1, comp186144_c0_seq1, comp202563_c2_seq1, comp182565_c0_seq1, comp190532_c0_seq1, comp197858_c2_seq1, comp189537_c0_seq1, comp206584_c0_seq1, comp191135_c0_seq1, comp178162_c0_seq1, comp192950_c0_seq1, comp198233_c0_seq1, comp192474_c0_seq1, comp183230_c0_seq1, comp184760_c1_seq1, comp191668_c1_seq1, comp207755_c1_seq1,…	comp200351_c0_seq1, comp63983_c0_seq1, comp124911_c0_seq1, comp199852_c0_seq1, comp132572_c0_seq1, comp194450_c0_seq1, comp164345_c0_seq1, comp200604_c0_seq1, comp184276_c0_seq1, comp196118_c0_seq1, comp136036_c0_seq1, comp173539_c0_seq1, comp197958_c0_seq1, comp198229_c0_seq1, comp199388_c0_seq1, comp172259_c0_seq1, comp194922_c7_seq1, comp184910_c0_seq1, comp196745_c2_seq1, comp196678_c0_seq1, …
GO:0009266	response to temperature stimulus	P	0.120039	0.0015107	16	626	126	12398	OVER	comp202037_c0_seq1, comp197858_c2_seq1, comp184760_c1_seq1, comp191924_c0_seq1, comp204526_c0_seq1, comp193483_c0_seq1, comp203974_c0_seq1, comp197860_c0_seq1, comp199039_c0_seq1, comp199123_c0_seq1, comp200980_c1_seq1, comp201415_c2_seq1, comp176966_c0_seq1, comp185219_c0_seq1, comp190276_c0_seq1, comp175577_c0_seq1	comp184276_c0_seq1, comp189401_c0_seq1, comp193836_c0_seq1, comp204511_c0_seq1, comp191276_c0_seq1, comp196035_c0_seq1, comp193293_c3_seq1, comp201995_c0_seq1, comp194616_c1_seq1, comp186443_c2_seq1, comp195951_c0_seq1, comp203441_c3_seq1, comp190641_c1_seq1, comp198816_c0_seq1, comp195715_c1_seq1, comp205233_c0_seq1, comp196776_c1_seq1, comp193675_c2_seq1, comp194909_c4_seq1, comp193836_c1_seq1,…
GO:0009069	serine family amino acid metabolic process	P	0.126678	0.00161301	7	151	135	12873	OVER	comp195712_c0_seq1, comp189537_c0_seq1, comp206584_c0_seq1, comp198395_c0_seq1, comp190276_c0_seq1, comp202363_c0_seq1, comp186439_c0_seq1	comp196745_c2_seq1, comp198331_c0_seq1, comp190641_c1_seq1, comp189854_c0_seq1, comp188559_c0_seq1, comp201234_c0_seq1, comp199240_c0_seq1, comp199760_c1_seq1, comp192587_c0_seq1, comp145178_c0_seq1, comp185114_c0_seq1, comp188956_c0_seq1, comp200023_c0_seq1, comp190545_c0_seq1, comp178277_c0_seq1, comp1730453_c0_seq1, comp203432_c2_seq1, comp186646_c0_seq1, comp161230_c0_seq1, comp198559_c1_seq1…
GO:0016053	organic acid biosynthetic process	P	0.131423	0.00171235	18	758	124	12266	OVER	comp189389_c0_seq1, comp195712_c0_seq1, comp182565_c0_seq1, comp190532_c0_seq1, comp197858_c2_seq1, comp189537_c0_seq1, comp206584_c0_seq1, comp191135_c0_seq1, comp191668_c1_seq1, comp192397_c0_seq1, comp203461_c0_seq1, comp189001_c0_seq1, comp195313_c0_seq1, comp172583_c0_seq1, comp190276_c0_seq1, comp202363_c0_seq1, comp186439_c0_seq1, comp187093_c0_seq1	comp124911_c0_seq1, comp199852_c0_seq1, comp132572_c0_seq1, comp200604_c0_seq1, comp173539_c0_seq1, comp198229_c0_seq1, comp172259_c0_seq1, comp181086_c2_seq1, comp150038_c0_seq1, comp198331_c0_seq1, comp69892_c0_seq1, comp190641_c1_seq1, comp198563_c0_seq1, comp207235_c3_seq1, comp190451_c0_seq1, comp753339_c0_seq1, comp196776_c1_seq1, comp202692_c1_seq1, comp185962_c0_seq1, comp189854_c0_seq1, …
GO:0046394	carboxylic acid biosynthetic process	P	0.131423	0.00171235	18	758	124	12266	OVER	comp189389_c0_seq1, comp195712_c0_seq1, comp182565_c0_seq1, comp190532_c0_seq1, comp197858_c2_seq1, comp189537_c0_seq1, comp206584_c0_seq1, comp191135_c0_seq1, comp191668_c1_seq1, comp192397_c0_seq1, comp203461_c0_seq1, comp189001_c0_seq1, comp195313_c0_seq1, comp172583_c0_seq1, comp190276_c0_seq1, comp202363_c0_seq1, comp186439_c0_seq1, comp187093_c0_seq1	comp124911_c0_seq1, comp199852_c0_seq1, comp132572_c0_seq1, comp200604_c0_seq1, comp173539_c0_seq1, comp198229_c0_seq1, comp172259_c0_seq1, comp181086_c2_seq1, comp150038_c0_seq1, comp198331_c0_seq1, comp69892_c0_seq1, comp190641_c1_seq1, comp198563_c0_seq1, comp207235_c3_seq1, comp190451_c0_seq1, comp753339_c0_seq1, comp196776_c1_seq1, comp202692_c1_seq1, comp185962_c0_seq1, comp189854_c0_seq1, …
GO:0019637	organophosphate metabolic process	P	0.133694	0.00176173	18	760	124	12264	OVER	comp201749_c0_seq1, comp186144_c0_seq1, comp197858_c2_seq1, comp184760_c1_seq1, comp191668_c1_seq1, comp202882_c0_seq1, comp197441_c0_seq1, comp207725_c0_seq1, comp187343_c0_seq1, comp190456_c0_seq1, comp190209_c0_seq1, comp186348_c0_seq1, comp198395_c0_seq1, comp147823_c0_seq1, comp188123_c0_seq1, comp190276_c0_seq1, comp195551_c0_seq1, comp201568_c7_seq1	comp63983_c0_seq1, comp164345_c0_seq1, comp184910_c0_seq1, comp187171_c0_seq1, comp197890_c0_seq1, comp191216_c0_seq1, comp186825_c0_seq1, comp204890_c0_seq1, comp185612_c2_seq1, comp205063_c0_seq1, comp187243_c0_seq1, comp194656_c0_seq1, comp197619_c0_seq1, comp190641_c1_seq1, comp198563_c0_seq1, comp195487_c0_seq1, comp199018_c2_seq1, comp159166_c0_seq1, comp17081_c0_seq1, comp190704_c0_seq1, c…
GO:0009706	chloroplast inner membrane	C	0.139994	0.00188621	4	45	138	12979	OVER	comp190532_c0_seq1, comp191843_c0_seq1, comp198395_c0_seq1, comp195551_c0_seq1	comp204051_c0_seq1, comp192665_c0_seq1, comp185752_c0_seq1, comp205440_c0_seq1, comp196097_c0_seq1, comp197176_c0_seq1, comp195907_c0_seq1, comp200965_c1_seq1, comp205431_c0_seq1, comp207495_c0_seq1, comp205431_c1_seq1, comp197693_c0_seq1, comp200884_c0_seq1, comp189099_c0_seq1, comp207259_c0_seq1, comp202078_c0_seq1, comp198395_c1_seq1, comp197941_c2_seq1, comp196730_c0_seq1, comp190495_c0_seq1,…
GO:0010287	plastoglobule	C	0.139994	0.00188621	4	45	138	12979	OVER	comp197858_c2_seq1, comp206584_c0_seq1, comp201124_c1_seq1, comp193518_c2_seq1	comp191879_c1_seq1, comp189854_c0_seq1, comp189948_c0_seq1, comp196675_c0_seq1, comp197455_c1_seq1, comp198971_c1_seq1, comp198781_c0_seq1, comp199550_c0_seq1, comp202277_c0_seq1, comp193085_c0_seq1, comp185573_c0_seq1, comp205601_c3_seq1, comp194488_c0_seq1, comp207299_c0_seq1, comp198688_c0_seq1, comp191121_c0_seq1, comp193199_c0_seq1, comp196730_c0_seq1, comp203436_c0_seq1, comp203324_c0_seq1,…
GO:0009528	plastid inner membrane	C	0.149268	0.00203327	4	46	138	12978	OVER	comp190532_c0_seq1, comp191843_c0_seq1, comp198395_c0_seq1, comp195551_c0_seq1	comp204051_c0_seq1, comp192665_c0_seq1, comp185752_c0_seq1, comp205440_c0_seq1, comp196097_c0_seq1, comp197176_c0_seq1, comp195907_c0_seq1, comp200965_c1_seq1, comp205431_c0_seq1, comp207495_c0_seq1, comp205431_c1_seq1, comp197693_c0_seq1, comp200884_c0_seq1, comp189099_c0_seq1, comp207259_c0_seq1, comp202078_c0_seq1, comp198395_c1_seq1, comp197941_c2_seq1, comp196730_c0_seq1, comp190495_c0_seq1,…
GO:0006090	pyruvate metabolic process	P	0.153969	0.00213675	10	304	132	12720	OVER	comp197858_c2_seq1, comp184760_c1_seq1, comp191668_c1_seq1, comp191924_c0_seq1, comp190456_c0_seq1, comp193518_c2_seq1, comp198395_c0_seq1, comp188123_c0_seq1, comp190276_c0_seq1, comp195551_c0_seq1	comp184276_c0_seq1, comp184910_c0_seq1, comp68778_c0_seq1, comp187243_c0_seq1, comp194656_c0_seq1, comp195487_c0_seq1, comp190704_c0_seq1, comp193675_c2_seq1, comp194909_c4_seq1, comp120097_c0_seq1, comp201924_c0_seq1, comp196854_c0_seq1, comp184760_c3_seq1, comp187841_c1_seq1, comp199240_c0_seq1, comp186999_c0_seq1, comp199760_c1_seq1, comp189081_c0_seq1, comp193675_c3_seq1, comp187904_c0_seq1, …
GO:0044283	small molecule biosynthetic process	P	0.153969	0.00214629	21	970	121	12054	OVER	comp201749_c0_seq1, comp189389_c0_seq1, comp195712_c0_seq1, comp182565_c0_seq1, comp190532_c0_seq1, comp197858_c2_seq1, comp189537_c0_seq1, comp206584_c0_seq1, comp191135_c0_seq1, comp192474_c0_seq1, comp191668_c1_seq1, comp192397_c0_seq1, comp203461_c0_seq1, comp189001_c0_seq1, comp195313_c0_seq1, comp172583_c0_seq1, comp190276_c0_seq1, comp195551_c0_seq1, comp202363_c0_seq1, comp186439_c0_seq1,…	comp124911_c0_seq1, comp199852_c0_seq1, comp132572_c0_seq1, comp200604_c0_seq1, comp173539_c0_seq1, comp198229_c0_seq1, comp172259_c0_seq1, comp181086_c2_seq1, comp1677128_c0_seq1, comp185612_c2_seq1, comp150038_c0_seq1, comp198331_c0_seq1, comp163797_c0_seq1, comp69892_c0_seq1, comp190641_c1_seq1, comp198563_c0_seq1, comp207235_c3_seq1, comp190451_c0_seq1, comp753339_c0_seq1, comp196776_c1_seq1,…
GO:0048046	apoplast	C	0.153969	0.00216569	8	205	134	12819	OVER	comp195712_c0_seq1, comp190532_c0_seq1, comp184760_c1_seq1, comp178898_c0_seq1, comp186491_c0_seq1, comp204030_c1_seq1, comp193518_c2_seq1, comp175577_c0_seq1	comp172176_c0_seq1, comp198331_c0_seq1, comp190641_c1_seq1, comp198480_c0_seq1, comp194909_c4_seq1, comp130952_c0_seq1, comp172176_c1_seq1, comp184760_c3_seq1, comp186537_c0_seq1, comp59977_c0_seq1, comp194817_c0_seq1, comp201234_c0_seq1, comp173668_c0_seq1, comp207442_c1_seq1, comp42573_c0_seq1, comp175964_c0_seq1, comp163947_c0_seq1, comp183878_c0_seq1, comp190976_c0_seq1, comp201285_c0_seq1, c…
GO:0044272	sulfur compound biosynthetic process	P	0.159814	0.00228991	10	307	132	12717	OVER	comp189389_c0_seq1, comp195712_c0_seq1, comp189570_c0_seq1, comp189537_c0_seq1, comp206584_c0_seq1, comp198395_c0_seq1, comp190276_c0_seq1, comp195551_c0_seq1, comp202363_c0_seq1, comp186439_c0_seq1	comp173539_c0_seq1, comp198331_c0_seq1, comp190641_c1_seq1, comp753339_c0_seq1, comp189854_c0_seq1, comp188559_c0_seq1, comp170829_c1_seq1, comp192268_c0_seq1, comp205048_c1_seq1, comp199240_c0_seq1, comp199760_c1_seq1, comp192587_c0_seq1, comp145178_c0_seq1, comp185114_c0_seq1, comp200135_c1_seq1, comp205048_c2_seq1, comp188956_c0_seq1, comp189144_c0_seq1, comp188539_c1_seq1, comp160038_c0_seq1,…
GO:0009408	response to heat	P	0.159814	0.00229522	8	207	134	12817	OVER	comp202037_c0_seq1, comp191924_c0_seq1, comp204526_c0_seq1, comp203974_c0_seq1, comp200980_c1_seq1, comp201415_c2_seq1, comp176966_c0_seq1, comp185219_c0_seq1	comp189401_c0_seq1, comp194616_c1_seq1, comp198816_c0_seq1, comp177328_c0_seq1, comp203247_c0_seq1, comp145972_c0_seq1, comp188652_c0_seq1, comp137621_c0_seq1, comp91160_c0_seq1, comp197861_c1_seq1, comp183290_c0_seq1, comp185654_c0_seq1, comp194848_c0_seq1, comp152609_c0_seq1, comp203727_c0_seq1, comp199075_c0_seq1, comp194569_c0_seq1, comp197002_c0_seq1, comp184776_c0_seq1, comp194173_c0_seq1, …
GO:0006534	cysteine metabolic process	P	0.166657	0.00241817	6	120	136	12904	OVER	comp195712_c0_seq1, comp189537_c0_seq1, comp206584_c0_seq1, comp198395_c0_seq1, comp202363_c0_seq1, comp186439_c0_seq1	comp198331_c0_seq1, comp190641_c1_seq1, comp189854_c0_seq1, comp188559_c0_seq1, comp199760_c1_seq1, comp192587_c0_seq1, comp145178_c0_seq1, comp185114_c0_seq1, comp188956_c0_seq1, comp200023_c0_seq1, comp178277_c0_seq1, comp1730453_c0_seq1, comp186646_c0_seq1, comp161230_c0_seq1, comp198559_c1_seq1, comp196077_c0_seq1, comp205192_c0_seq1, comp200965_c1_seq1, comp198971_c1_seq1, comp198781_c0_seq1…
GO:0006644	phospholipid metabolic process	P	0.174062	0.0025514	9	260	133	12764	OVER	comp197858_c2_seq1, comp191668_c1_seq1, comp202882_c0_seq1, comp207725_c0_seq1, comp190456_c0_seq1, comp198395_c0_seq1, comp188123_c0_seq1, comp190276_c0_seq1, comp195551_c0_seq1	comp164345_c0_seq1, comp187243_c0_seq1, comp194656_c0_seq1, comp195487_c0_seq1, comp159166_c0_seq1, comp17081_c0_seq1, comp190704_c0_seq1, comp120097_c0_seq1, comp196854_c0_seq1, comp186150_c0_seq1, comp189673_c0_seq1, comp187841_c1_seq1, comp199240_c0_seq1, comp199760_c1_seq1, comp189081_c0_seq1, comp187904_c0_seq1, comp189334_c0_seq1, comp185114_c0_seq1, comp200769_c0_seq1, comp205367_c1_seq1, …
GO:0009409	response to cold	P	0.177008	0.00262079	11	367	131	12657	OVER	comp197858_c2_seq1, comp191924_c0_seq1, comp204526_c0_seq1, comp193483_c0_seq1, comp197860_c0_seq1, comp199039_c0_seq1, comp199123_c0_seq1, comp201415_c2_seq1, comp176966_c0_seq1, comp190276_c0_seq1, comp175577_c0_seq1	comp193836_c0_seq1, comp204511_c0_seq1, comp191276_c0_seq1, comp196035_c0_seq1, comp193293_c3_seq1, comp201995_c0_seq1, comp186443_c2_seq1, comp195951_c0_seq1, comp203441_c3_seq1, comp190641_c1_seq1, comp195715_c1_seq1, comp205233_c0_seq1, comp196776_c1_seq1, comp193836_c1_seq1, comp204511_c1_seq1, comp191276_c1_seq1, comp193293_c4_seq1, comp200974_c0_seq1, comp182160_c0_seq1, comp190755_c0_seq1,…
GO:0051188	cofactor biosynthetic process	P	0.180187	0.00269579	7	166	135	12858	OVER	comp197858_c2_seq1, comp197441_c0_seq1, comp187343_c0_seq1, comp204526_c0_seq1, comp188123_c0_seq1, comp190276_c0_seq1, comp195551_c0_seq1	comp187243_c0_seq1, comp199240_c0_seq1, comp199760_c1_seq1, comp189081_c0_seq1, comp192310_c0_seq1, comp186609_c0_seq1, comp1130644_c0_seq1, comp193126_c0_seq1, comp185114_c0_seq1, comp205867_c1_seq1, comp200758_c0_seq1, comp206095_c0_seq1, comp188956_c0_seq1, comp185752_c0_seq1, comp200023_c0_seq1, comp179908_c0_seq1, comp184859_c0_seq1, comp862920_c0_seq1, comp207370_c0_seq1, comp144916_c0_seq1…
GO:0043436	oxoacid metabolic process	P	0.180187	0.00272166	28	1479	114	11545	OVER	comp189389_c0_seq1, comp195712_c0_seq1, comp189570_c0_seq1, comp182565_c0_seq1, comp190532_c0_seq1, comp197858_c2_seq1, comp189537_c0_seq1, comp206584_c0_seq1, comp191135_c0_seq1, comp184760_c1_seq1, comp191668_c1_seq1, comp192397_c0_seq1, comp193846_c0_seq1, comp191924_c0_seq1, comp193483_c0_seq1, comp190456_c0_seq1, comp203461_c0_seq1, comp189001_c0_seq1, comp193518_c2_seq1, comp198395_c0_seq1,…	comp124911_c0_seq1, comp199852_c0_seq1, comp132572_c0_seq1, comp194450_c0_seq1, comp200604_c0_seq1, comp184276_c0_seq1, comp173539_c0_seq1, comp197958_c0_seq1, comp198229_c0_seq1, comp172259_c0_seq1, comp184910_c0_seq1, comp196745_c2_seq1, comp206455_c2_seq1, comp199167_c1_seq1, comp181086_c2_seq1, comp198959_c0_seq1, comp68778_c0_seq1, comp205238_c1_seq1, comp150038_c0_seq1, comp196169_c0_seq1, …
GO:0006082	organic acid metabolic process	P	0.180187	0.00274789	28	1480	114	11544	OVER	comp189389_c0_seq1, comp195712_c0_seq1, comp189570_c0_seq1, comp182565_c0_seq1, comp190532_c0_seq1, comp197858_c2_seq1, comp189537_c0_seq1, comp206584_c0_seq1, comp191135_c0_seq1, comp184760_c1_seq1, comp191668_c1_seq1, comp192397_c0_seq1, comp193846_c0_seq1, comp191924_c0_seq1, comp193483_c0_seq1, comp190456_c0_seq1, comp203461_c0_seq1, comp189001_c0_seq1, comp193518_c2_seq1, comp198395_c0_seq1,…	comp124911_c0_seq1, comp199852_c0_seq1, comp132572_c0_seq1, comp194450_c0_seq1, comp200604_c0_seq1, comp184276_c0_seq1, comp173539_c0_seq1, comp197958_c0_seq1, comp198229_c0_seq1, comp172259_c0_seq1, comp184910_c0_seq1, comp196745_c2_seq1, comp206455_c2_seq1, comp199167_c1_seq1, comp181086_c2_seq1, comp198959_c0_seq1, comp68778_c0_seq1, comp205238_c1_seq1, comp150038_c0_seq1, comp196169_c0_seq1, …
GO:0006098	pentose-phosphate shunt	P	0.183613	0.00282733	6	124	136	12900	OVER	comp186144_c0_seq1, comp197858_c2_seq1, comp197441_c0_seq1, comp187343_c0_seq1, comp186348_c0_seq1, comp188123_c0_seq1	comp197619_c0_seq1, comp190641_c1_seq1, comp195487_c0_seq1, comp199018_c2_seq1, comp190704_c0_seq1, comp196428_c0_seq1, comp194817_c0_seq1, comp199760_c1_seq1, comp187636_c1_seq1, comp196428_c2_seq1, comp200023_c0_seq1, comp189948_c0_seq1, comp196124_c0_seq1, comp201441_c0_seq1, comp198559_c1_seq1, comp191999_c0_seq1, comp204598_c1_seq1, comp190761_c0_seq1, comp200079_c0_seq1, comp206823_c1_seq1,…
GO:0080167	response to karrikin	P	0.184503	0.00286834	5	85	137	12939	OVER	comp198233_c0_seq1, comp200202_c0_seq1, comp197441_c0_seq1, comp204526_c0_seq1, comp197049_c0_seq1	comp194450_c0_seq1, comp202157_c0_seq1, comp184803_c0_seq1, comp189854_c0_seq1, comp166764_c0_seq1, comp203488_c0_seq1, comp171218_c0_seq1, comp146179_c0_seq1, comp159646_c0_seq1, comp189510_c0_seq1, comp205873_c0_seq1, comp192881_c1_seq1, comp180346_c0_seq1, comp183226_c0_seq1, comp189459_c0_seq1, comp189974_c0_seq1, comp197595_c0_seq1, comp164060_c0_seq1, comp194037_c0_seq1, comp169364_c0_seq1,…
GO:0044281	small molecule metabolic process	P	0.185287	0.00290797	37	2158	105	10866	OVER	comp201749_c0_seq1, comp189389_c0_seq1, comp195712_c0_seq1, comp189570_c0_seq1, comp186144_c0_seq1, comp182565_c0_seq1, comp190532_c0_seq1, comp197858_c2_seq1, comp189537_c0_seq1, comp206584_c0_seq1, comp191135_c0_seq1, comp192950_c0_seq1, comp192474_c0_seq1, comp184760_c1_seq1, comp191668_c1_seq1, comp192397_c0_seq1, comp193846_c0_seq1, comp191924_c0_seq1, comp197441_c0_seq1, comp187343_c0_seq1,…	comp63983_c0_seq1, comp124911_c0_seq1, comp199852_c0_seq1, comp132572_c0_seq1, comp194450_c0_seq1, comp164345_c0_seq1, comp200604_c0_seq1, comp184276_c0_seq1, comp196118_c0_seq1, comp173539_c0_seq1, comp197958_c0_seq1, comp198229_c0_seq1, comp172259_c0_seq1, comp184910_c0_seq1, comp196745_c2_seq1, comp189303_c0_seq1, comp187171_c0_seq1, comp206455_c2_seq1, comp199167_c1_seq1, comp197890_c0_seq1, …
GO:0006740	NADPH regeneration	P	0.185404	0.00293726	6	125	136	12899	OVER	comp186144_c0_seq1, comp197858_c2_seq1, comp197441_c0_seq1, comp187343_c0_seq1, comp186348_c0_seq1, comp188123_c0_seq1	comp197619_c0_seq1, comp190641_c1_seq1, comp195487_c0_seq1, comp199018_c2_seq1, comp190704_c0_seq1, comp196428_c0_seq1, comp194817_c0_seq1, comp199760_c1_seq1, comp187636_c1_seq1, comp196428_c2_seq1, comp200023_c0_seq1, comp189948_c0_seq1, comp196124_c0_seq1, comp201441_c0_seq1, comp198559_c1_seq1, comp191999_c0_seq1, comp204598_c1_seq1, comp190761_c0_seq1, comp200079_c0_seq1, comp206823_c1_seq1,…
GO:0016491	oxidoreductase activity	F	0.187319	0.00299533	18	799	124	12225	OVER	comp202563_c2_seq1, comp189537_c0_seq1, comp191135_c0_seq1, comp178162_c0_seq1, comp192950_c0_seq1, comp198233_c0_seq1, comp184760_c1_seq1, comp189271_c0_seq1, comp192397_c0_seq1, comp178898_c0_seq1, comp186491_c0_seq1, comp204030_c1_seq1, comp190209_c0_seq1, comp198395_c0_seq1, comp190201_c0_seq1, comp4462_c1_seq1, comp206199_c3_seq1, comp175577_c0_seq1	comp124911_c0_seq1, comp132572_c0_seq1, comp191879_c1_seq1, comp197958_c0_seq1, comp194922_c7_seq1, comp184910_c0_seq1, comp189303_c0_seq1, comp175918_c0_seq1, comp187171_c0_seq1, comp202534_c0_seq1, comp68778_c0_seq1, comp193459_c0_seq1, comp180045_c0_seq1, comp144382_c0_seq1, comp195951_c0_seq1, comp2203546_c0_seq1, comp188770_c0_seq1, comp198816_c0_seq1, comp199837_c1_seq1, comp207503_c3_seq1,…
GO:0016709	oxidoreductase activity, acting on paired donors, with incorporation or reduction of molecular oxygen, NAD(P)H as one donor, and incorporation of one atom of oxygen	F	0.191172	0.00308524	4	52	138	12972	OVER	comp189537_c0_seq1, comp178162_c0_seq1, comp198233_c0_seq1, comp206199_c3_seq1	comp180045_c0_seq1, comp202192_c2_seq1, comp171218_c0_seq1, comp83169_c0_seq1, comp193523_c0_seq1, comp3759_c1_seq1, comp174742_c0_seq1, comp203510_c2_seq1, comp186724_c0_seq1, comp204728_c2_seq1, comp197167_c0_seq1, comp1710138_c0_seq1, comp183706_c1_seq1, comp189249_c1_seq1, comp163759_c0_seq1, comp200159_c0_seq1, comp160231_c0_seq1, comp197061_c0_seq1, comp166685_c0_seq1, comp203456_c1_seq1, c…
GO:0019752	carboxylic acid metabolic process	P	0.198788	0.00323759	27	1425	115	11599	OVER	comp189389_c0_seq1, comp195712_c0_seq1, comp182565_c0_seq1, comp190532_c0_seq1, comp197858_c2_seq1, comp189537_c0_seq1, comp206584_c0_seq1, comp191135_c0_seq1, comp184760_c1_seq1, comp191668_c1_seq1, comp192397_c0_seq1, comp193846_c0_seq1, comp191924_c0_seq1, comp193483_c0_seq1, comp190456_c0_seq1, comp203461_c0_seq1, comp189001_c0_seq1, comp193518_c2_seq1, comp198395_c0_seq1, comp195313_c0_seq1,…	comp124911_c0_seq1, comp199852_c0_seq1, comp132572_c0_seq1, comp194450_c0_seq1, comp200604_c0_seq1, comp184276_c0_seq1, comp173539_c0_seq1, comp197958_c0_seq1, comp198229_c0_seq1, comp172259_c0_seq1, comp184910_c0_seq1, comp196745_c2_seq1, comp206455_c2_seq1, comp199167_c1_seq1, comp181086_c2_seq1, comp198959_c0_seq1, comp68778_c0_seq1, comp205238_c1_seq1, comp150038_c0_seq1, comp196169_c0_seq1, …
GO:0006081	cellular aldehyde metabolic process	P	0.211255	0.00347192	8	222	134	12802	OVER	comp197858_c2_seq1, comp191668_c1_seq1, comp193846_c0_seq1, comp190456_c0_seq1, comp198395_c0_seq1, comp188123_c0_seq1, comp190276_c0_seq1, comp195551_c0_seq1	comp187243_c0_seq1, comp194656_c0_seq1, comp167642_c0_seq1, comp200825_c0_seq1, comp195487_c0_seq1, comp190704_c0_seq1, comp120097_c0_seq1, comp115414_c0_seq1, comp196854_c0_seq1, comp196211_c0_seq1, comp190204_c1_seq1, comp985553_c0_seq1, comp187841_c1_seq1, comp199240_c0_seq1, comp199760_c1_seq1, comp189081_c0_seq1, comp187904_c0_seq1, comp185114_c0_seq1, comp200769_c0_seq1, comp205367_c1_seq1,…
GO:0009521	photosystem	C	0.220415	0.00365509	3	26	139	12998	OVER	comp206584_c0_seq1, comp186348_c0_seq1, comp186439_c0_seq1	comp209176_c0_seq1, comp200106_c0_seq1, comp201399_c0_seq1, comp198559_c1_seq1, comp191999_c0_seq1, comp198971_c1_seq1, comp198781_c0_seq1, comp177207_c0_seq1, comp200431_c1_seq1, comp190469_c0_seq1, comp204555_c1_seq1, comp186473_c0_seq1, comp181907_c0_seq1, comp194327_c0_seq1, comp192320_c0_seq1, comp194327_c1_seq1, comp190590_c1_seq1, comp192965_c0_seq1, comp178068_c0_seq1, comp203739_c0_seq1,…
GO:0009611	response to wounding	P	0.232393	0.00391874	9	278	133	12746	OVER	comp188163_c0_seq1, comp190532_c0_seq1, comp191135_c0_seq1, comp198233_c0_seq1, comp192474_c0_seq1, comp192397_c0_seq1, comp197860_c0_seq1, comp199039_c0_seq1, comp187093_c0_seq1	comp170668_c1_seq1, comp185726_c0_seq1, comp185612_c2_seq1, comp198331_c0_seq1, comp186443_c2_seq1, comp204608_c3_seq1, comp172708_c1_seq1, comp196776_c1_seq1, comp182341_c0_seq1, comp197223_c0_seq1, comp204071_c2_seq1, comp177343_c0_seq1, comp189173_c1_seq1, comp182341_c1_seq1, comp196839_c1_seq1, comp171218_c0_seq1, comp176867_c0_seq1, comp163453_c0_seq1, comp196385_c0_seq1, comp173025_c1_seq1,…
GO:0019253	reductive pentose-phosphate cycle	P	0.232393	0.00395693	2	7	140	13017	OVER	comp201415_c2_seq1, comp176966_c0_seq1	comp185114_c0_seq1, comp197002_c0_seq1, comp200677_c0_seq1, comp194669_c0_seq1, comp185083_c0_seq1, comp186852_c0_seq1, comp186852_c1_seq1
GO:0019685	photosynthesis, dark reaction	P	0.232393	0.00395693	2	7	140	13017	OVER	comp201415_c2_seq1, comp176966_c0_seq1	comp185114_c0_seq1, comp197002_c0_seq1, comp200677_c0_seq1, comp194669_c0_seq1, comp185083_c0_seq1, comp186852_c0_seq1, comp186852_c1_seq1
GO:0006979	response to oxidative stress	P	0.271906	0.00466999	11	397	131	12627	OVER	comp188163_c0_seq1, comp202037_c0_seq1, comp190532_c0_seq1, comp183714_c1_seq1, comp192474_c0_seq1, comp186491_c0_seq1, comp201124_c1_seq1, comp199039_c0_seq1, comp198395_c0_seq1, comp185219_c0_seq1, comp175577_c0_seq1	comp202920_c1_seq1, comp170668_c1_seq1, comp189303_c0_seq1, comp190790_c0_seq1, comp193923_c0_seq1, comp198331_c0_seq1, comp186443_c2_seq1, comp188770_c0_seq1, comp184803_c0_seq1, comp201924_c0_seq1, comp2477469_c0_seq1, comp193923_c1_seq1, comp192551_c0_seq1, comp177328_c0_seq1, comp200718_c0_seq1, comp185272_c0_seq1, comp204870_c0_seq1, comp186999_c0_seq1, comp188795_c0_seq1, comp181046_c1_seq1…
GO:1901565	organonitrogen compound catabolic process	P	0.279836	0.00489501	9	288	133	12736	OVER	comp182565_c0_seq1, comp190532_c0_seq1, comp191135_c0_seq1, comp192950_c0_seq1, comp183230_c0_seq1, comp192397_c0_seq1, comp198395_c0_seq1, comp193290_c0_seq1, comp190276_c0_seq1	comp164345_c0_seq1, comp204890_c0_seq1, comp198331_c0_seq1, comp205063_c0_seq1, comp207235_c3_seq1, comp130952_c0_seq1, comp115414_c0_seq1, comp197223_c0_seq1, comp204551_c0_seq1, comp193135_c0_seq1, comp182160_c0_seq1, comp121038_c0_seq1, comp195416_c0_seq1, comp201234_c0_seq1, comp199240_c0_seq1, comp195663_c0_seq1, comp184926_c0_seq1, comp145178_c0_seq1, comp185114_c0_seq1, comp188652_c0_seq1,…
GO:0006457	protein folding	P	0.279836	0.00491986	7	186	135	12838	OVER	comp202037_c0_seq1, comp205706_c0_seq1, comp204253_c0_seq1, comp203974_c0_seq1, comp192708_c0_seq1, comp199123_c0_seq1, comp200980_c1_seq1	comp200423_c0_seq1, comp201513_c0_seq1, comp177328_c0_seq1, comp199308_c0_seq1, comp195761_c0_seq1, comp203247_c0_seq1, comp2049082_c0_seq1, comp145972_c0_seq1, comp203066_c0_seq1, comp201513_c1_seq1, comp91160_c0_seq1, comp188230_c0_seq1, comp197861_c1_seq1, comp183290_c0_seq1, comp194848_c0_seq1, comp199075_c0_seq1, comp194569_c0_seq1, comp189109_c0_seq1, comp150368_c0_seq1, comp202706_c0_seq1,…
GO:0009814	defense response, incompatible interaction	P	0.279836	0.00493048	11	400	131	12624	OVER	comp202037_c0_seq1, comp182565_c0_seq1, comp197858_c2_seq1, comp192269_c1_seq1, comp202957_c0_seq1, comp190209_c0_seq1, comp189001_c0_seq1, comp198395_c0_seq1, comp177045_c0_seq1, comp198047_c0_seq1, comp195313_c0_seq1	comp203874_c0_seq1, comp198229_c0_seq1, comp175237_c0_seq1, comp181086_c2_seq1, comp68501_c0_seq1, comp150038_c0_seq1, comp198331_c0_seq1, comp186443_c2_seq1, comp203441_c3_seq1, comp204608_c3_seq1, comp69892_c0_seq1, comp190641_c1_seq1, comp207235_c3_seq1, comp190451_c0_seq1, comp202692_c1_seq1, comp182341_c0_seq1, comp1634937_c0_seq1, comp204185_c0_seq1, comp2477469_c0_seq1, comp170654_c0_seq1,…
GO:0009628	response to abiotic stimulus	P	0.287592	0.00510972	33	1923	109	11101	OVER	comp196934_c0_seq1, comp189389_c0_seq1, comp192555_c0_seq1, comp202037_c0_seq1, comp190532_c0_seq1, comp197858_c2_seq1, comp191135_c0_seq1, comp198233_c0_seq1, comp192474_c0_seq1, comp184760_c1_seq1, comp191924_c0_seq1, comp186491_c0_seq1, comp200202_c0_seq1, comp157081_c1_seq1, comp197441_c0_seq1, comp204526_c0_seq1, comp193483_c0_seq1, comp203974_c0_seq1, comp197860_c0_seq1, comp199039_c0_seq1,…	comp194450_c0_seq1, comp200604_c0_seq1, comp184276_c0_seq1, comp189693_c0_seq1, comp189401_c0_seq1, comp193836_c0_seq1, comp204511_c0_seq1, comp196678_c0_seq1, comp189142_c1_seq1, comp191276_c0_seq1, comp185726_c0_seq1, comp196035_c0_seq1, comp193293_c3_seq1, comp201995_c0_seq1, comp200408_c0_seq1, comp172176_c0_seq1, comp206455_c2_seq1, comp157081_c0_seq1, comp201078_c1_seq1, comp200820_c2_seq1,…
GO:0005507	copper ion binding	F	0.297244	0.00532521	5	99	137	12925	OVER	comp190532_c0_seq1, comp184760_c1_seq1, comp186491_c0_seq1, comp189001_c0_seq1, comp4462_c1_seq1	comp194922_c7_seq1, comp196678_c0_seq1, comp198480_c0_seq1, comp197310_c0_seq1, comp184760_c3_seq1, comp193963_c4_seq1, comp184926_c0_seq1, comp183878_c0_seq1, comp207163_c1_seq1, comp190467_c0_seq1, comp190652_c0_seq1, comp201430_c2_seq1, comp193213_c1_seq1, comp169681_c0_seq1, comp184760_c2_seq1, comp175841_c0_seq1, comp201492_c0_seq1, comp203541_c0_seq1, comp199906_c0_seq1, comp197033_c0_seq1,…
GO:0004338	glucan exo-1,3-beta-glucosidase activity	F	0.322054	0.00596044	2	9	140	13015	OVER	comp154878_c0_seq1, comp154878_c1_seq1	comp145662_c0_seq1, comp2231892_c0_seq1, comp1974598_c0_seq1, comp206991_c1_seq1, comp130712_c0_seq1, comp1365393_c0_seq1, comp195572_c1_seq1, comp198908_c0_seq1, comp193928_c0_seq1
GO:0030095	chloroplast photosystem II	C	0.322054	0.00596044	2	9	140	13015	OVER	comp186348_c0_seq1, comp186439_c0_seq1	comp191999_c0_seq1, comp177207_c0_seq1, comp186473_c0_seq1, comp194327_c0_seq1, comp192320_c0_seq1, comp194327_c1_seq1, comp190590_c1_seq1, comp203739_c0_seq1, comp202298_c1_seq1
GO:0016846	carbon-sulfur lyase activity	F	0.322054	0.00596044	2	9	140	13015	OVER	comp198395_c0_seq1, comp202363_c0_seq1	comp190755_c0_seq1, comp198395_c1_seq1, comp195888_c0_seq1, comp193634_c0_seq1, comp196045_c2_seq1, comp198754_c0_seq1, comp154084_c0_seq1, comp201735_c0_seq1, comp195420_c0_seq1
GO:0051082	unfolded protein binding	F	0.322054	0.00596044	2	9	140	13015	OVER	comp205706_c0_seq1, comp204253_c0_seq1	comp194497_c1_seq1, comp194879_c0_seq1, comp194497_c2_seq1, comp50464_c0_seq1, comp169237_c0_seq1, comp204959_c0_seq1, comp191598_c0_seq1, comp191598_c1_seq1, comp197560_c2_seq1
GO:0009813	flavonoid biosynthetic process	P	0.325153	0.00606592	6	146	136	12878	OVER	comp190532_c0_seq1, comp198233_c0_seq1, comp192474_c0_seq1, comp204526_c0_seq1, comp198086_c0_seq1, comp197049_c0_seq1	comp200351_c0_seq1, comp185726_c0_seq1, comp204608_c3_seq1, comp202157_c0_seq1, comp145906_c0_seq1, comp1366670_c0_seq1, comp205043_c0_seq1, comp199740_c0_seq1, comp171218_c0_seq1, comp193856_c0_seq1, comp172415_c0_seq1, comp159646_c0_seq1, comp199990_c6_seq1, comp183333_c1_seq1, comp168531_c0_seq1, comp204160_c0_seq1, comp130097_c0_seq1, comp193523_c0_seq1, comp183333_c2_seq1, comp201682_c0_seq1…
GO:0009056	catabolic process	P	0.330805	0.00622035	26	1423	116	11601	OVER	comp186144_c0_seq1, comp182565_c0_seq1, comp190532_c0_seq1, comp197858_c2_seq1, comp191135_c0_seq1, comp192950_c0_seq1, comp183230_c0_seq1, comp184760_c1_seq1, comp189271_c0_seq1, comp184637_c0_seq1, comp192397_c0_seq1, comp193846_c0_seq1, comp191924_c0_seq1, comp186491_c0_seq1, comp197441_c0_seq1, comp187343_c0_seq1, comp197188_c0_seq1, comp201415_c2_seq1, comp186348_c0_seq1, comp176966_c0_seq1,…	comp194450_c0_seq1, comp164345_c0_seq1, comp184276_c0_seq1, comp197958_c0_seq1, comp184910_c0_seq1, comp188802_c0_seq1, comp189303_c0_seq1, comp193738_c0_seq1, comp135086_c0_seq1, comp187171_c0_seq1, comp206455_c2_seq1, comp199167_c1_seq1, comp157081_c0_seq1, comp191216_c0_seq1, comp186459_c0_seq1, comp68778_c0_seq1, comp204890_c0_seq1, comp205238_c1_seq1, comp198331_c0_seq1, comp205063_c0_seq1, …
GO:1901605	alpha-amino acid metabolic process	P	0.33877	0.00642029	10	357	132	12667	OVER	comp195712_c0_seq1, comp182565_c0_seq1, comp189537_c0_seq1, comp206584_c0_seq1, comp191135_c0_seq1, comp189001_c0_seq1, comp198395_c0_seq1, comp190276_c0_seq1, comp202363_c0_seq1, comp186439_c0_seq1	comp199852_c0_seq1, comp173539_c0_seq1, comp196745_c2_seq1, comp198331_c0_seq1, comp190641_c1_seq1, comp198563_c0_seq1, comp207235_c3_seq1, comp753339_c0_seq1, comp189854_c0_seq1, comp188559_c0_seq1, comp115414_c0_seq1, comp170829_c1_seq1, comp184339_c0_seq1, comp204551_c0_seq1, comp192268_c0_seq1, comp193135_c0_seq1, comp205048_c1_seq1, comp195431_c0_seq1, comp198028_c0_seq1, comp201234_c0_seq1,…
GO:0006790	sulfur compound metabolic process	P	0.371383	0.00709333	11	421	131	12603	OVER	comp189389_c0_seq1, comp195712_c0_seq1, comp189570_c0_seq1, comp197858_c2_seq1, comp189537_c0_seq1, comp206584_c0_seq1, comp198395_c0_seq1, comp190276_c0_seq1, comp195551_c0_seq1, comp202363_c0_seq1, comp186439_c0_seq1	comp194450_c0_seq1, comp173539_c0_seq1, comp198331_c0_seq1, comp190641_c1_seq1, comp2203546_c0_seq1, comp753339_c0_seq1, comp189854_c0_seq1, comp188559_c0_seq1, comp170829_c1_seq1, comp197223_c0_seq1, comp192268_c0_seq1, comp187136_c0_seq1, comp205048_c1_seq1, comp199240_c0_seq1, comp199760_c1_seq1, comp184926_c0_seq1, comp192587_c0_seq1, comp145178_c0_seq1, comp198177_c0_seq1, comp185114_c0_seq1…
GO:0016209	antioxidant activity	F	0.372381	0.00720982	4	67	138	12957	OVER	comp178898_c0_seq1, comp186491_c0_seq1, comp204030_c1_seq1, comp175577_c0_seq1	comp2203546_c0_seq1, comp2189149_c0_seq1, comp206095_c0_seq1, comp66412_c0_seq1, comp161744_c0_seq1, comp201285_c1_seq1, comp201430_c2_seq1, comp193213_c1_seq1, comp161744_c1_seq1, comp203805_c0_seq1, comp1013373_c0_seq1, comp199906_c0_seq1, comp111662_c0_seq1, comp207556_c0_seq1, comp142003_c0_seq1, comp193163_c0_seq1, comp201184_c1_seq1, comp189718_c1_seq1, comp205411_c3_seq1, comp187834_c0_seq…
GO:0007568	aging	P	0.372381	0.0072564	5	107	137	12917	OVER	comp190532_c0_seq1, comp177045_c0_seq1, comp198047_c0_seq1, comp202363_c0_seq1, comp193083_c0_seq1	comp187605_c0_seq1, comp185612_c2_seq1, comp289198_c0_seq1, comp183023_c0_seq1, comp199745_c0_seq1, comp198186_c0_seq1, comp193293_c5_seq1, comp177328_c1_seq1, comp200840_c2_seq1, comp187033_c0_seq1, comp162941_c0_seq1, comp177627_c0_seq1, comp185654_c0_seq1, comp196521_c1_seq1, comp198204_c1_seq1, comp184859_c0_seq1, comp169440_c0_seq1, comp202462_c1_seq1, comp176672_c0_seq1, comp196175_c0_seq1,…
GO:0015925	galactosidase activity	F	0.372381	0.0073	3	34	139	12990	OVER	comp154878_c0_seq1, comp154878_c1_seq1, comp193290_c0_seq1	comp153370_c0_seq1, comp200521_c0_seq1, comp145662_c0_seq1, comp200521_c1_seq1, comp207442_c1_seq1, comp175964_c0_seq1, comp163947_c0_seq1, comp205615_c0_seq1, comp175964_c1_seq1, comp163947_c1_seq1, comp183117_c0_seq1, comp681002_c0_seq1, comp163947_c2_seq1, comp183117_c1_seq1, comp192372_c1_seq1, comp2231892_c0_seq1, comp206988_c2_seq1, comp193266_c0_seq1, comp1974598_c0_seq1, comp202950_c1_seq…
GO:0005783	endoplasmic reticulum	C	0.372381	0.00733293	11	423	131	12601	OVER	comp202563_c2_seq1, comp202037_c0_seq1, comp198233_c0_seq1, comp192474_c0_seq1, comp184637_c0_seq1, comp205706_c0_seq1, comp207725_c0_seq1, comp204253_c0_seq1, comp189747_c0_seq1, comp187962_c0_seq1, comp199956_c0_seq1	comp132572_c0_seq1, comp203050_c0_seq1, comp204071_c1_seq1, comp191776_c0_seq1, comp196550_c0_seq1, comp195936_c0_seq1, comp190900_c0_seq1, comp183023_c0_seq1, comp197619_c0_seq1, comp204381_c0_seq1, comp196776_c1_seq1, comp197223_c0_seq1, comp186150_c0_seq1, comp195612_c0_seq1, comp199368_c0_seq1, comp195353_c1_seq1, comp199308_c0_seq1, comp196164_c0_seq1, comp200537_c0_seq1, comp196041_c1_seq1,…
GO:0010035	response to inorganic substance	P	0.393563	0.00780832	20	1017	122	12007	OVER	comp196934_c0_seq1, comp192555_c0_seq1, comp193818_c2_seq1, comp188163_c0_seq1, comp202037_c0_seq1, comp190532_c0_seq1, comp191135_c0_seq1, comp184760_c1_seq1, comp191924_c0_seq1, comp186491_c0_seq1, comp200202_c0_seq1, comp201124_c1_seq1, comp203974_c0_seq1, comp199039_c0_seq1, comp199123_c0_seq1, comp200980_c1_seq1, comp193518_c2_seq1, comp198395_c0_seq1, comp185219_c0_seq1, comp175577_c0_seq1	comp194450_c0_seq1, comp184276_c0_seq1, comp193836_c0_seq1, comp184910_c0_seq1, comp189303_c0_seq1, comp157081_c0_seq1, comp186459_c0_seq1, comp203647_c2_seq1, comp194486_c0_seq1, comp185612_c2_seq1, comp198331_c0_seq1, comp186443_c2_seq1, comp206888_c0_seq1, comp199598_c3_seq1, comp189720_c0_seq1, comp203441_c3_seq1, comp198548_c0_seq1, comp155029_c0_seq1, comp184220_c0_seq1, comp198816_c0_seq1,…
GO:0044437	vacuolar part	C	0.413269	0.00840838	10	372	132	12652	OVER	comp189570_c0_seq1, comp198233_c0_seq1, comp192474_c0_seq1, comp200202_c0_seq1, comp187962_c0_seq1, comp203974_c0_seq1, comp195797_c0_seq1, comp200980_c1_seq1, comp190210_c0_seq1, comp4462_c1_seq1	comp204473_c0_seq1, comp184910_c0_seq1, comp203050_c0_seq1, comp185612_c2_seq1, comp195936_c0_seq1, comp177450_c0_seq1, comp197619_c0_seq1, comp204717_c0_seq1, comp204433_c2_seq1, comp198480_c0_seq1, comp199930_c0_seq1, comp130854_c0_seq1, comp184607_c0_seq1, comp203488_c0_seq1, comp179669_c0_seq1, comp201892_c0_seq1, comp193963_c4_seq1, comp201558_c1_seq1, comp183878_c0_seq1, comp177296_c0_seq1,…
GO:0006950	response to stress	P	0.413269	0.00859384	45	2949	97	10075	OVER	comp196934_c0_seq1, comp192555_c0_seq1, comp188163_c0_seq1, comp202037_c0_seq1, comp182565_c0_seq1, comp190532_c0_seq1, comp197858_c2_seq1, comp183714_c1_seq1, comp191135_c0_seq1, comp180295_c1_seq1, comp198233_c0_seq1, comp192474_c0_seq1, comp184760_c1_seq1, comp189271_c0_seq1, comp180573_c0_seq1, comp192397_c0_seq1, comp191924_c0_seq1, comp192269_c1_seq1, comp186491_c0_seq1, comp200202_c0_seq1,…	comp200351_c0_seq1, comp181006_c0_seq1, comp194450_c0_seq1, comp200604_c0_seq1, comp184276_c0_seq1, comp198939_c2_seq1, comp196118_c0_seq1, comp202920_c1_seq1, comp189401_c0_seq1, comp203260_c2_seq1, comp193836_c0_seq1, comp207085_c0_seq1, comp170668_c1_seq1, comp204511_c0_seq1, comp197958_c0_seq1, comp203874_c0_seq1, comp198229_c0_seq1, comp922281_c0_seq1, comp172259_c0_seq1, comp184910_c0_seq1,…
GO:0005576	extracellular region	C	0.413269	0.00859603	16	752	126	12272	OVER	comp195712_c0_seq1, comp193818_c2_seq1, comp182565_c0_seq1, comp190532_c0_seq1, comp198233_c0_seq1, comp184760_c1_seq1, comp178898_c0_seq1, comp188276_c0_seq1, comp186491_c0_seq1, comp204030_c1_seq1, comp197648_c0_seq1, comp192556_c1_seq1, comp193518_c2_seq1, comp201228_c2_seq1, comp195313_c0_seq1, comp175577_c0_seq1	comp200351_c0_seq1, comp204473_c0_seq1, comp200604_c0_seq1, comp109337_c0_seq1, comp183249_c0_seq1, comp200521_c0_seq1, comp172176_c0_seq1, comp201078_c1_seq1, comp187341_c0_seq1, comp191776_c0_seq1, comp199260_c0_seq1, comp198331_c0_seq1, comp183023_c0_seq1, comp69892_c0_seq1, comp190641_c1_seq1, comp202775_c1_seq1, comp207235_c3_seq1, comp198480_c0_seq1, comp194909_c4_seq1, comp201924_c0_seq1, …
GO:0051234	establishment of localization	P	0.413269	0.0086295	35	2148	107	10876	OVER	comp201749_c0_seq1, comp196934_c0_seq1, comp189389_c0_seq1, comp186144_c0_seq1, comp193818_c2_seq1, comp147110_c0_seq1, comp190532_c0_seq1, comp197858_c2_seq1, comp191135_c0_seq1, comp192474_c0_seq1, comp183230_c0_seq1, comp184760_c1_seq1, comp191668_c1_seq1, comp207755_c1_seq1, comp200202_c0_seq1, comp199962_c0_seq1, comp197648_c0_seq1, comp207725_c0_seq1, comp187962_c0_seq1, comp203974_c0_seq1,…	comp200351_c0_seq1, comp63983_c0_seq1, comp198557_c0_seq1, comp181756_c1_seq1, comp194450_c0_seq1, comp197413_c0_seq1, comp184276_c0_seq1, comp198939_c2_seq1, comp206950_c0_seq1, comp187605_c0_seq1, comp195471_c1_seq1, comp190230_c0_seq1, comp199388_c0_seq1, comp196814_c0_seq1, comp189142_c1_seq1, comp150990_c0_seq1, comp193738_c0_seq1, comp203323_c1_seq1, comp185726_c0_seq1, comp196035_c0_seq1, …
GO:0045017	glycerolipid biosynthetic process	P	0.413269	0.00899289	5	113	137	12911	OVER	comp191668_c1_seq1, comp202882_c0_seq1, comp207725_c0_seq1, comp190209_c0_seq1, comp195551_c0_seq1	comp159166_c0_seq1, comp186150_c0_seq1, comp187904_c0_seq1, comp189334_c0_seq1, comp190333_c0_seq1, comp202652_c0_seq1, comp186434_c0_seq1, comp203432_c1_seq1, comp161878_c0_seq1, comp202967_c1_seq1, comp200023_c0_seq1, comp194879_c0_seq1, comp201296_c0_seq1, comp189396_c0_seq1, comp182817_c0_seq1, comp206808_c0_seq1, comp197455_c1_seq1, comp1880885_c0_seq1, comp192676_c0_seq1, comp197435_c0_seq1…
GO:0050897	cobalt ion binding	F	0.413269	0.00906728	3	37	139	12987	OVER	comp189271_c0_seq1, comp193846_c0_seq1, comp198395_c0_seq1	comp190467_c0_seq1, comp195128_c0_seq1, comp202025_c0_seq1, comp194133_c0_seq1, comp179919_c0_seq1, comp142003_c0_seq1, comp193585_c0_seq1, comp199066_c0_seq1, comp193163_c0_seq1, comp187251_c0_seq1, comp193163_c1_seq1, comp193416_c1_seq1, comp197575_c0_seq1, comp198395_c1_seq1, comp173691_c0_seq1, comp203210_c1_seq1, comp196596_c0_seq1, comp197320_c0_seq1, comp187862_c0_seq1, comp190256_c0_seq1,…
GO:0009699	phenylpropanoid biosynthetic process	P	0.413269	0.00930787	5	114	137	12910	OVER	comp190532_c0_seq1, comp198233_c0_seq1, comp192474_c0_seq1, comp192397_c0_seq1, comp206199_c3_seq1	comp204608_c3_seq1, comp198816_c0_seq1, comp196776_c1_seq1, comp197223_c0_seq1, comp193908_c1_seq1, comp195838_c1_seq1, comp184926_c0_seq1, comp171218_c0_seq1, comp196385_c0_seq1, comp204763_c0_seq1, comp198137_c0_seq1, comp189365_c1_seq1, comp199932_c0_seq1, comp199834_c0_seq1, comp113356_c0_seq1, comp199426_c2_seq1, comp183735_c0_seq1, comp196155_c0_seq1, comp189581_c1_seq1, comp188792_c0_seq1,…
GO:0047701	beta-L-arabinosidase activity	F	0.413269	0.00965527	2	12	140	13012	OVER	comp154878_c0_seq1, comp154878_c1_seq1	comp153370_c0_seq1, comp145662_c0_seq1, comp183117_c0_seq1, comp183117_c1_seq1, comp192372_c1_seq1, comp2231892_c0_seq1, comp1974598_c0_seq1, comp206991_c1_seq1, comp1365393_c0_seq1, comp195572_c1_seq1, comp198908_c0_seq1, comp193928_c0_seq1
GO:1901575	organic substance catabolic process	P	0.413269	0.00971113	23	1254	119	11770	OVER	comp186144_c0_seq1, comp182565_c0_seq1, comp190532_c0_seq1, comp197858_c2_seq1, comp191135_c0_seq1, comp192950_c0_seq1, comp183230_c0_seq1, comp184760_c1_seq1, comp189271_c0_seq1, comp184637_c0_seq1, comp192397_c0_seq1, comp193846_c0_seq1, comp191924_c0_seq1, comp197441_c0_seq1, comp187343_c0_seq1, comp201415_c2_seq1, comp186348_c0_seq1, comp176966_c0_seq1, comp193518_c2_seq1, comp198395_c0_seq1,…	comp164345_c0_seq1, comp184276_c0_seq1, comp197958_c0_seq1, comp184910_c0_seq1, comp188802_c0_seq1, comp135086_c0_seq1, comp187171_c0_seq1, comp206455_c2_seq1, comp199167_c1_seq1, comp157081_c0_seq1, comp191216_c0_seq1, comp68778_c0_seq1, comp204890_c0_seq1, comp205238_c1_seq1, comp198331_c0_seq1, comp205063_c0_seq1, comp195936_c0_seq1, comp204679_c0_seq1, comp206176_c2_seq1, comp167642_c0_seq1, …
GO:0016143	S-glycoside metabolic process	P	0.413269	0.00996051	5	116	137	12908	OVER	comp189389_c0_seq1, comp189570_c0_seq1, comp197858_c2_seq1, comp198395_c0_seq1, comp195551_c0_seq1	comp184926_c0_seq1, comp145178_c0_seq1, comp187636_c1_seq1, comp188956_c0_seq1, comp186253_c0_seq1, comp179923_c0_seq1, comp189109_c0_seq1, comp2667321_c0_seq1, comp187481_c0_seq1, comp201251_c0_seq1, comp190761_c0_seq1, comp191669_c1_seq1, comp204640_c1_seq1, comp199782_c0_seq1, comp202217_c0_seq1, comp194535_c0_seq1, comp197754_c1_seq1, comp184885_c1_seq1, comp202453_c0_seq1, comp194015_c0_seq1…
GO:0019760	glucosinolate metabolic process	P	0.413269	0.00996051	5	116	137	12908	OVER	comp189389_c0_seq1, comp189570_c0_seq1, comp197858_c2_seq1, comp198395_c0_seq1, comp195551_c0_seq1	comp184926_c0_seq1, comp145178_c0_seq1, comp187636_c1_seq1, comp188956_c0_seq1, comp186253_c0_seq1, comp179923_c0_seq1, comp189109_c0_seq1, comp2667321_c0_seq1, comp187481_c0_seq1, comp201251_c0_seq1, comp190761_c0_seq1, comp191669_c1_seq1, comp204640_c1_seq1, comp199782_c0_seq1, comp202217_c0_seq1, comp194535_c0_seq1, comp197754_c1_seq1, comp184885_c1_seq1, comp202453_c0_seq1, comp194015_c0_seq1…
GO:0019757	glycosinolate metabolic process	P	0.413269	0.00996051	5	116	137	12908	OVER	comp189389_c0_seq1, comp189570_c0_seq1, comp197858_c2_seq1, comp198395_c0_seq1, comp195551_c0_seq1	comp184926_c0_seq1, comp145178_c0_seq1, comp187636_c1_seq1, comp188956_c0_seq1, comp186253_c0_seq1, comp179923_c0_seq1, comp189109_c0_seq1, comp2667321_c0_seq1, comp187481_c0_seq1, comp201251_c0_seq1, comp190761_c0_seq1, comp191669_c1_seq1, comp204640_c1_seq1, comp199782_c0_seq1, comp202217_c0_seq1, comp194535_c0_seq1, comp197754_c1_seq1, comp184885_c1_seq1, comp202453_c0_seq1, comp194015_c0_seq1…
GO:0000096	sulfur amino acid metabolic process	P	0.413269	0.0100601	7	214	135	12810	OVER	comp195712_c0_seq1, comp189537_c0_seq1, comp206584_c0_seq1, comp198395_c0_seq1, comp190276_c0_seq1, comp202363_c0_seq1, comp186439_c0_seq1	comp173539_c0_seq1, comp198331_c0_seq1, comp190641_c1_seq1, comp753339_c0_seq1, comp189854_c0_seq1, comp188559_c0_seq1, comp170829_c1_seq1, comp192268_c0_seq1, comp205048_c1_seq1, comp199240_c0_seq1, comp199760_c1_seq1, comp192587_c0_seq1, comp145178_c0_seq1, comp185114_c0_seq1, comp200135_c1_seq1, comp205048_c2_seq1, comp188956_c0_seq1, comp189144_c0_seq1, comp188539_c1_seq1, comp160038_c0_seq1,…
GO:0044765	single-organism transport	P	0.413269	0.0101685	31	1860	111	11164	OVER	comp201749_c0_seq1, comp196934_c0_seq1, comp189389_c0_seq1, comp186144_c0_seq1, comp193818_c2_seq1, comp147110_c0_seq1, comp190532_c0_seq1, comp197858_c2_seq1, comp191135_c0_seq1, comp192474_c0_seq1, comp183230_c0_seq1, comp184760_c1_seq1, comp191668_c1_seq1, comp207755_c1_seq1, comp200202_c0_seq1, comp199962_c0_seq1, comp197648_c0_seq1, comp203974_c0_seq1, comp197860_c0_seq1, comp176600_c0_seq1,…	comp200351_c0_seq1, comp63983_c0_seq1, comp198557_c0_seq1, comp181756_c1_seq1, comp194450_c0_seq1, comp184276_c0_seq1, comp198939_c2_seq1, comp206950_c0_seq1, comp187605_c0_seq1, comp195471_c1_seq1, comp190230_c0_seq1, comp199388_c0_seq1, comp189142_c1_seq1, comp150990_c0_seq1, comp193738_c0_seq1, comp203323_c1_seq1, comp185726_c0_seq1, comp196035_c0_seq1, comp131890_c0_seq1, comp206455_c2_seq1, …
GO:0009812	flavonoid metabolic process	P	0.413269	0.0102623	6	164	136	12860	OVER	comp190532_c0_seq1, comp198233_c0_seq1, comp192474_c0_seq1, comp204526_c0_seq1, comp198086_c0_seq1, comp197049_c0_seq1	comp200351_c0_seq1, comp185726_c0_seq1, comp204608_c3_seq1, comp202157_c0_seq1, comp1253016_c0_seq1, comp145906_c0_seq1, comp1366670_c0_seq1, comp199611_c1_seq1, comp205043_c0_seq1, comp199740_c0_seq1, comp171218_c0_seq1, comp193856_c0_seq1, comp172415_c0_seq1, comp159646_c0_seq1, comp199990_c6_seq1, comp183333_c1_seq1, comp168531_c0_seq1, comp204160_c0_seq1, comp130097_c0_seq1, comp193523_c0_seq…
GO:0009058	biosynthetic process	P	0.413269	0.0103896	54	3732	88	9292	OVER	comp201749_c0_seq1, comp189389_c0_seq1, comp192555_c0_seq1, comp195712_c0_seq1, comp189570_c0_seq1, comp202563_c2_seq1, comp182565_c0_seq1, comp190532_c0_seq1, comp197858_c2_seq1, comp189537_c0_seq1, comp206584_c0_seq1, comp191135_c0_seq1, comp192950_c0_seq1, comp198233_c0_seq1, comp192474_c0_seq1, comp184760_c1_seq1, comp189271_c0_seq1, comp191668_c1_seq1, comp207755_c1_seq1, comp192397_c0_seq1,…	comp200351_c0_seq1, comp183460_c0_seq1, comp199033_c1_seq1, comp124911_c0_seq1, comp199852_c0_seq1, comp191198_c1_seq1, comp132572_c0_seq1, comp200604_c0_seq1, comp184276_c0_seq1, comp136036_c0_seq1, comp203859_c0_seq1, comp189693_c0_seq1, comp191740_c0_seq1, comp205655_c0_seq1, comp173539_c0_seq1, comp188764_c0_seq1, comp193836_c0_seq1, comp198229_c0_seq1, comp172259_c0_seq1, comp180652_c0_seq1,…
GO:0035304	regulation of protein dephosphorylation	P	0.413269	0.0104382	4	75	138	12949	OVER	comp189389_c0_seq1, comp206584_c0_seq1, comp202957_c0_seq1, comp186439_c0_seq1	comp190641_c1_seq1, comp205465_c0_seq1, comp1634937_c0_seq1, comp193135_c0_seq1, comp196428_c0_seq1, comp194817_c0_seq1, comp5102_c0_seq1, comp204346_c0_seq1, comp179880_c1_seq1, comp183405_c0_seq1, comp188956_c0_seq1, comp196428_c2_seq1, comp199997_c0_seq1, comp1360310_c0_seq1, comp189109_c0_seq1, comp196454_c0_seq1, comp198559_c1_seq1, comp189443_c0_seq1, comp196454_c1_seq1, comp195947_c2_seq1,…
GO:0004657	proline dehydrogenase activity	F	0.413269	0.0107854	1	0	141	13024	OVER	comp191135_c0_seq1
GO:0004655	porphobilinogen synthase activity	F	0.413269	0.0107854	1	0	141	13024	OVER	comp187343_c0_seq1
GO:0006827	high-affinity iron ion transmembrane transport	P	0.413269	0.0107854	1	0	141	13024	OVER	comp190532_c0_seq1
GO:0052692	raffinose alpha-galactosidase activity	F	0.413269	0.0107854	1	0	141	13024	OVER	comp193290_c0_seq1
GO:0006535	cysteine biosynthetic process from serine	P	0.413269	0.0107854	1	0	141	13024	OVER	comp202363_c0_seq1
GO:0046993	oxidoreductase activity, acting on X-H and Y-H to form an X-Y bond, with oxygen as acceptor	F	0.413269	0.0107854	1	0	141	13024	OVER	comp4462_c1_seq1
GO:0046992	oxidoreductase activity, acting on X-H and Y-H to form an X-Y bond	F	0.413269	0.0107854	1	0	141	13024	OVER	comp4462_c1_seq1
GO:0050113	inositol oxygenase activity	F	0.413269	0.0107854	1	0	141	13024	OVER	comp190201_c0_seq1
GO:0050017	L-3-cyanoalanine synthase activity	F	0.413269	0.0107854	1	0	141	13024	OVER	comp202363_c0_seq1
GO:0004128	cytochrome-b5 reductase activity, acting on NAD(P)H	F	0.413269	0.0107854	1	0	141	13024	OVER	comp202563_c2_seq1
GO:0004124	cysteine synthase activity	F	0.413269	0.0107854	1	0	141	13024	OVER	comp202363_c0_seq1
GO:0008446	GDP-mannose 4,6-dehydratase activity	F	0.413269	0.0107854	1	0	141	13024	OVER	comp147823_c0_seq1
GO:0004046	aminoacylase activity	F	0.413269	0.0107854	1	0	141	13024	OVER	comp199956_c0_seq1
GO:0000823	inositol-1,4,5-trisphosphate 6-kinase activity	F	0.413269	0.0107854	1	0	141	13024	OVER	comp201749_c0_seq1
GO:0009836	fruit ripening, climacteric	P	0.413269	0.0107854	1	0	141	13024	OVER	comp202363_c0_seq1
GO:0048554	positive regulation of metalloenzyme activity	P	0.413269	0.0107854	1	0	141	13024	OVER	comp202882_c0_seq1
GO:0048552	regulation of metalloenzyme activity	P	0.413269	0.0107854	1	0	141	13024	OVER	comp202882_c0_seq1
GO:0033897	ribonuclease T2 activity	F	0.413269	0.0107854	1	0	141	13024	OVER	comp178909_c1_seq1
GO:0046287	isoflavonoid metabolic process	P	0.413269	0.0107854	1	0	141	13024	OVER	comp206199_c3_seq1
GO:0009717	isoflavonoid biosynthetic process	P	0.413269	0.0107854	1	0	141	13024	OVER	comp206199_c3_seq1
GO:0016894	endonuclease activity, active with either ribo- or deoxyribonucleic acids and producing 3'-phosphomonoesters	F	0.413269	0.0107854	1	0	141	13024	OVER	comp178909_c1_seq1
GO:0016892	endoribonuclease activity, producing 3'-phosphomonoesters	F	0.413269	0.0107854	1	0	141	13024	OVER	comp178909_c1_seq1
GO:0033793	aureusidin synthase activity	F	0.413269	0.0107854	1	0	141	13024	OVER	comp4462_c1_seq1
GO:0033770	2-hydroxyisoflavanone synthase activity	F	0.413269	0.0107854	1	0	141	13024	OVER	comp206199_c3_seq1
GO:0017113	dihydropyrimidine dehydrogenase (NADP+) activity	F	0.413269	0.0107854	1	0	141	13024	OVER	comp192950_c0_seq1
GO:0006364	rRNA processing	P	0.413269	0.0108304	6	166	136	12858	OVER	comp189389_c0_seq1, comp197858_c2_seq1, comp206584_c0_seq1, comp187343_c0_seq1, comp188123_c0_seq1, comp186439_c0_seq1	comp201518_c0_seq1, comp196814_c0_seq1, comp203647_c2_seq1, comp194656_c0_seq1, comp190641_c1_seq1, comp204051_c0_seq1, comp190704_c0_seq1, comp198382_c0_seq1, comp205465_c0_seq1, comp193135_c0_seq1, comp196428_c0_seq1, comp108403_c0_seq1, comp194817_c0_seq1, comp199760_c1_seq1, comp189081_c0_seq1, comp191030_c0_seq1, comp196814_c2_seq1, comp42294_c0_seq1, comp191917_c0_seq1, comp192861_c0_seq1, …
GO:0019344	cysteine biosynthetic process	P	0.415741	0.0109974	5	119	137	12905	OVER	comp195712_c0_seq1, comp189537_c0_seq1, comp206584_c0_seq1, comp202363_c0_seq1, comp186439_c0_seq1	comp198331_c0_seq1, comp190641_c1_seq1, comp189854_c0_seq1, comp188559_c0_seq1, comp199760_c1_seq1, comp192587_c0_seq1, comp145178_c0_seq1, comp185114_c0_seq1, comp188956_c0_seq1, comp200023_c0_seq1, comp178277_c0_seq1, comp1730453_c0_seq1, comp186646_c0_seq1, comp161230_c0_seq1, comp198559_c1_seq1, comp196077_c0_seq1, comp205192_c0_seq1, comp200965_c1_seq1, comp198971_c1_seq1, comp198781_c0_seq1…
GO:1902578	single-organism localization	P	0.415741	0.0110183	31	1871	111	11153	OVER	comp201749_c0_seq1, comp196934_c0_seq1, comp189389_c0_seq1, comp186144_c0_seq1, comp193818_c2_seq1, comp147110_c0_seq1, comp190532_c0_seq1, comp197858_c2_seq1, comp191135_c0_seq1, comp192474_c0_seq1, comp183230_c0_seq1, comp184760_c1_seq1, comp191668_c1_seq1, comp207755_c1_seq1, comp200202_c0_seq1, comp199962_c0_seq1, comp197648_c0_seq1, comp203974_c0_seq1, comp197860_c0_seq1, comp176600_c0_seq1,…	comp200351_c0_seq1, comp63983_c0_seq1, comp198557_c0_seq1, comp181756_c1_seq1, comp194450_c0_seq1, comp184276_c0_seq1, comp198939_c2_seq1, comp206950_c0_seq1, comp187605_c0_seq1, comp195471_c1_seq1, comp190230_c0_seq1, comp199388_c0_seq1, comp189142_c1_seq1, comp150990_c0_seq1, comp193738_c0_seq1, comp203323_c1_seq1, comp185726_c0_seq1, comp196035_c0_seq1, comp131890_c0_seq1, comp206455_c2_seq1, …
GO:0051179	localization	P	0.419206	0.0113479	36	2267	106	10757	OVER	comp201749_c0_seq1, comp196934_c0_seq1, comp189389_c0_seq1, comp186144_c0_seq1, comp193818_c2_seq1, comp147110_c0_seq1, comp190532_c0_seq1, comp197858_c2_seq1, comp191135_c0_seq1, comp192474_c0_seq1, comp183230_c0_seq1, comp184760_c1_seq1, comp191668_c1_seq1, comp207755_c1_seq1, comp200202_c0_seq1, comp199962_c0_seq1, comp197648_c0_seq1, comp207725_c0_seq1, comp187962_c0_seq1, comp203974_c0_seq1,…	comp200351_c0_seq1, comp63983_c0_seq1, comp198557_c0_seq1, comp181756_c1_seq1, comp194450_c0_seq1, comp197413_c0_seq1, comp184276_c0_seq1, comp198939_c2_seq1, comp206950_c0_seq1, comp187605_c0_seq1, comp195471_c1_seq1, comp204511_c0_seq1, comp190230_c0_seq1, comp199388_c0_seq1, comp196814_c0_seq1, comp189142_c1_seq1, comp150990_c0_seq1, comp193738_c0_seq1, comp191276_c0_seq1, comp203323_c1_seq1, …
GO:0009070	serine family amino acid biosynthetic process	P	0.419206	0.0113589	5	120	137	12904	OVER	comp195712_c0_seq1, comp189537_c0_seq1, comp206584_c0_seq1, comp202363_c0_seq1, comp186439_c0_seq1	comp198331_c0_seq1, comp190641_c1_seq1, comp189854_c0_seq1, comp188559_c0_seq1, comp199760_c1_seq1, comp192587_c0_seq1, comp145178_c0_seq1, comp185114_c0_seq1, comp188956_c0_seq1, comp200023_c0_seq1, comp178277_c0_seq1, comp1730453_c0_seq1, comp186646_c0_seq1, comp161230_c0_seq1, comp198559_c1_seq1, comp196077_c0_seq1, comp205192_c0_seq1, comp200965_c1_seq1, comp198971_c1_seq1, comp198781_c0_seq1…
GO:0035303	regulation of dephosphorylation	P	0.419206	0.0113699	4	77	138	12947	OVER	comp189389_c0_seq1, comp206584_c0_seq1, comp202957_c0_seq1, comp186439_c0_seq1	comp190641_c1_seq1, comp205465_c0_seq1, comp1634937_c0_seq1, comp168194_c0_seq1, comp193135_c0_seq1, comp196428_c0_seq1, comp194817_c0_seq1, comp5102_c0_seq1, comp204346_c0_seq1, comp179880_c1_seq1, comp183405_c0_seq1, comp188956_c0_seq1, comp196428_c2_seq1, comp199997_c0_seq1, comp1360310_c0_seq1, comp189109_c0_seq1, comp196454_c0_seq1, comp198559_c1_seq1, comp189443_c0_seq1, comp187481_c0_seq1,…
GO:0031969	chloroplast membrane	C	0.419206	0.0113699	4	77	138	12947	OVER	comp190532_c0_seq1, comp191843_c0_seq1, comp198395_c0_seq1, comp195551_c0_seq1	comp194533_c1_seq1, comp204051_c0_seq1, comp161543_c0_seq1, comp201975_c0_seq1, comp188250_c0_seq1, comp192665_c0_seq1, comp185752_c0_seq1, comp201975_c2_seq1, comp205440_c0_seq1, comp196097_c0_seq1, comp195902_c0_seq1, comp197176_c0_seq1, comp206524_c2_seq1, comp197435_c0_seq1, comp195907_c0_seq1, comp202639_c0_seq1, comp200965_c1_seq1, comp134902_c0_seq1, comp192739_c0_seq1, comp199247_c0_seq1,…
GO:0016072	rRNA metabolic process	P	0.419206	0.0114205	6	168	136	12856	OVER	comp189389_c0_seq1, comp197858_c2_seq1, comp206584_c0_seq1, comp187343_c0_seq1, comp188123_c0_seq1, comp186439_c0_seq1	comp201518_c0_seq1, comp196814_c0_seq1, comp203647_c2_seq1, comp194656_c0_seq1, comp183023_c0_seq1, comp190641_c1_seq1, comp204051_c0_seq1, comp190704_c0_seq1, comp198382_c0_seq1, comp205465_c0_seq1, comp193135_c0_seq1, comp196428_c0_seq1, comp108403_c0_seq1, comp194817_c0_seq1, comp199760_c1_seq1, comp189081_c0_seq1, comp191030_c0_seq1, comp196814_c2_seq1, comp42294_c0_seq1, comp191917_c0_seq1, …
GO:0044424	intracellular part	C	0.448631	0.0123395	106	8525	36	4499	OVER	comp201749_c0_seq1, comp189389_c0_seq1, comp195712_c0_seq1, comp189570_c0_seq1, comp186144_c0_seq1, comp202563_c2_seq1, comp193818_c2_seq1, comp202037_c0_seq1, comp193570_c1_seq1, comp190532_c0_seq1, comp197858_c2_seq1, comp206584_c0_seq1, comp191135_c0_seq1, comp194226_c0_seq1, comp204250_c1_seq1, comp180295_c1_seq1, comp192950_c0_seq1, comp198233_c0_seq1, comp201632_c3_seq1, comp192474_c0_seq1,…	comp200351_c0_seq1, comp63983_c0_seq1, comp183460_c0_seq1, comp181006_c0_seq1, comp172562_c1_seq1, comp199033_c1_seq1, comp124911_c0_seq1, comp201518_c0_seq1, comp199852_c0_seq1, comp199486_c0_seq1, comp191198_c1_seq1, comp204473_c0_seq1, comp187582_c0_seq1, comp132572_c0_seq1, comp181756_c1_seq1, comp176615_c0_seq1, comp194450_c0_seq1, comp194151_c2_seq1, comp200896_c0_seq1, comp153370_c0_seq1, …
GO:0009744	response to sucrose	P	0.448631	0.0124916	5	123	137	12901	OVER	comp192474_c0_seq1, comp204526_c0_seq1, comp197049_c0_seq1, comp201415_c2_seq1, comp176966_c0_seq1	comp197958_c0_seq1, comp196035_c0_seq1, comp187243_c0_seq1, comp206611_c0_seq1, comp202157_c0_seq1, comp194909_c4_seq1, comp196762_c0_seq1, comp6531_c0_seq1, comp159646_c0_seq1, comp202286_c0_seq1, comp198802_c0_seq1, comp194595_c0_seq1, comp201975_c2_seq1, comp185654_c0_seq1, comp204160_c0_seq1, comp193523_c0_seq1, comp161215_c0_seq1, comp196675_c0_seq1, comp1098473_c0_seq1, comp190206_c1_seq1, …
GO:0034285	response to disaccharide	P	0.448631	0.0124916	5	123	137	12901	OVER	comp192474_c0_seq1, comp204526_c0_seq1, comp197049_c0_seq1, comp201415_c2_seq1, comp176966_c0_seq1	comp197958_c0_seq1, comp196035_c0_seq1, comp187243_c0_seq1, comp206611_c0_seq1, comp202157_c0_seq1, comp194909_c4_seq1, comp196762_c0_seq1, comp6531_c0_seq1, comp159646_c0_seq1, comp202286_c0_seq1, comp198802_c0_seq1, comp194595_c0_seq1, comp201975_c2_seq1, comp185654_c0_seq1, comp204160_c0_seq1, comp193523_c0_seq1, comp161215_c0_seq1, comp196675_c0_seq1, comp1098473_c0_seq1, comp190206_c1_seq1, …
GO:0042335	cuticle development	P	0.448631	0.0125248	3	42	139	12982	OVER	comp147110_c0_seq1, comp193483_c0_seq1, comp190276_c0_seq1	comp195951_c0_seq1, comp159166_c0_seq1, comp196776_c1_seq1, comp191253_c0_seq1, comp195310_c0_seq1, comp189979_c0_seq1, comp153162_c0_seq1, comp204363_c1_seq1, comp198000_c2_seq1, comp199253_c0_seq1, comp199994_c2_seq1, comp168437_c0_seq1, comp717387_c0_seq1, comp196833_c0_seq1, comp204762_c0_seq1, comp158258_c0_seq1, comp205409_c1_seq1, comp186913_c0_seq1, comp181390_c0_seq1, comp187302_c0_seq1,…
GO:0015977	carbon fixation	P	0.448631	0.0125542	2	14	140	13010	OVER	comp201415_c2_seq1, comp176966_c0_seq1	comp194909_c5_seq1, comp185114_c0_seq1, comp197002_c0_seq1, comp200677_c0_seq1, comp194669_c0_seq1, comp189822_c0_seq1, comp196188_c0_seq1, comp185383_c0_seq1, comp189599_c1_seq1, comp185383_c1_seq1, comp196188_c2_seq1, comp185083_c0_seq1, comp186852_c0_seq1, comp186852_c1_seq1
GO:0042170	plastid membrane	C	0.495125	0.0139286	4	82	138	12942	OVER	comp190532_c0_seq1, comp191843_c0_seq1, comp198395_c0_seq1, comp195551_c0_seq1	comp194533_c1_seq1, comp204051_c0_seq1, comp161543_c0_seq1, comp202889_c0_seq1, comp201975_c0_seq1, comp195416_c0_seq1, comp188250_c0_seq1, comp192665_c0_seq1, comp185752_c0_seq1, comp201975_c2_seq1, comp205440_c0_seq1, comp196097_c0_seq1, comp195902_c0_seq1, comp197176_c0_seq1, comp206524_c2_seq1, comp197435_c0_seq1, comp195907_c0_seq1, comp202639_c0_seq1, comp200965_c1_seq1, comp134902_c0_seq1,…
GO:0009751	response to salicylic acid	P	0.496711	0.0140468	9	343	133	12681	OVER	comp192555_c0_seq1, comp188163_c0_seq1, comp197858_c2_seq1, comp191135_c0_seq1, comp199039_c0_seq1, comp202957_c0_seq1, comp189001_c0_seq1, comp198047_c0_seq1, comp187093_c0_seq1	comp203874_c0_seq1, comp198229_c0_seq1, comp175237_c0_seq1, comp181086_c2_seq1, comp68501_c0_seq1, comp150038_c0_seq1, comp198331_c0_seq1, comp186443_c2_seq1, comp203441_c3_seq1, comp198548_c0_seq1, comp190641_c1_seq1, comp191662_c2_seq1, comp199745_c0_seq1, comp202692_c1_seq1, comp202302_c1_seq1, comp1634937_c0_seq1, comp204185_c0_seq1, comp2477469_c0_seq1, comp170654_c0_seq1, comp179963_c0_seq1…
GO:0043207	response to external biotic stimulus	P	0.503175	0.0144239	21	1153	121	11871	OVER	comp202037_c0_seq1, comp182565_c0_seq1, comp197858_c2_seq1, comp191135_c0_seq1, comp180295_c1_seq1, comp184760_c1_seq1, comp180573_c0_seq1, comp191924_c0_seq1, comp192269_c1_seq1, comp201124_c1_seq1, comp202957_c0_seq1, comp190209_c0_seq1, comp189001_c0_seq1, comp201228_c2_seq1, comp198395_c0_seq1, comp177045_c0_seq1, comp198047_c0_seq1, comp195313_c0_seq1, comp190210_c0_seq1, comp175577_c0_seq1,…	comp200351_c0_seq1, comp181006_c0_seq1, comp203874_c0_seq1, comp198229_c0_seq1, comp172259_c0_seq1, comp190117_c0_seq1, comp175237_c0_seq1, comp196035_c0_seq1, comp131890_c0_seq1, comp194799_c0_seq1, comp201078_c1_seq1, comp181086_c2_seq1, comp205146_c0_seq1, comp68501_c0_seq1, comp183831_c2_seq1, comp150038_c0_seq1, comp198331_c0_seq1, comp186443_c2_seq1, comp201691_c1_seq1, comp181417_c1_seq1, …
GO:0051707	response to other organism	P	0.503175	0.0144239	21	1153	121	11871	OVER	comp202037_c0_seq1, comp182565_c0_seq1, comp197858_c2_seq1, comp191135_c0_seq1, comp180295_c1_seq1, comp184760_c1_seq1, comp180573_c0_seq1, comp191924_c0_seq1, comp192269_c1_seq1, comp201124_c1_seq1, comp202957_c0_seq1, comp190209_c0_seq1, comp189001_c0_seq1, comp201228_c2_seq1, comp198395_c0_seq1, comp177045_c0_seq1, comp198047_c0_seq1, comp195313_c0_seq1, comp190210_c0_seq1, comp175577_c0_seq1,…	comp200351_c0_seq1, comp181006_c0_seq1, comp203874_c0_seq1, comp198229_c0_seq1, comp172259_c0_seq1, comp190117_c0_seq1, comp175237_c0_seq1, comp196035_c0_seq1, comp131890_c0_seq1, comp194799_c0_seq1, comp201078_c1_seq1, comp181086_c2_seq1, comp205146_c0_seq1, comp68501_c0_seq1, comp183831_c2_seq1, comp150038_c0_seq1, comp198331_c0_seq1, comp186443_c2_seq1, comp201691_c1_seq1, comp181417_c1_seq1, …
GO:1901606	alpha-amino acid catabolic process	P	0.503175	0.0144806	4	83	138	12941	OVER	comp182565_c0_seq1, comp191135_c0_seq1, comp198395_c0_seq1, comp190276_c0_seq1	comp207235_c3_seq1, comp115414_c0_seq1, comp204551_c0_seq1, comp193135_c0_seq1, comp201234_c0_seq1, comp199240_c0_seq1, comp145178_c0_seq1, comp185114_c0_seq1, comp188652_c0_seq1, comp130129_c0_seq1, comp183873_c0_seq1, comp1625337_c0_seq1, comp190545_c0_seq1, comp203432_c2_seq1, comp111765_c0_seq1, comp186646_c0_seq1, comp187481_c0_seq1, comp195154_c0_seq1, comp202315_c0_seq1, comp137333_c0_seq1…
GO:0009627	systemic acquired resistance	P	0.503175	0.0145276	9	345	133	12679	OVER	comp202037_c0_seq1, comp182565_c0_seq1, comp197858_c2_seq1, comp192269_c1_seq1, comp202957_c0_seq1, comp190209_c0_seq1, comp189001_c0_seq1, comp198047_c0_seq1, comp195313_c0_seq1	comp198229_c0_seq1, comp175237_c0_seq1, comp181086_c2_seq1, comp68501_c0_seq1, comp150038_c0_seq1, comp198331_c0_seq1, comp186443_c2_seq1, comp203441_c3_seq1, comp204608_c3_seq1, comp69892_c0_seq1, comp190641_c1_seq1, comp207235_c3_seq1, comp190451_c0_seq1, comp202692_c1_seq1, comp1634937_c0_seq1, comp204185_c0_seq1, comp2477469_c0_seq1, comp170654_c0_seq1, comp193914_c0_seq1, comp186303_c8_seq1,…
GO:1901700	response to oxygen-containing compound	P	0.510047	0.0148519	28	1681	114	11343	OVER	comp196934_c0_seq1, comp192555_c0_seq1, comp188163_c0_seq1, comp202037_c0_seq1, comp190532_c0_seq1, comp197858_c2_seq1, comp191135_c0_seq1, comp192474_c0_seq1, comp191924_c0_seq1, comp186491_c0_seq1, comp200202_c0_seq1, comp201124_c1_seq1, comp204526_c0_seq1, comp203974_c0_seq1, comp199039_c0_seq1, comp197049_c0_seq1, comp202957_c0_seq1, comp199123_c0_seq1, comp200980_c1_seq1, comp201415_c2_seq1,…	comp202019_c0_seq1, comp194450_c0_seq1, comp134079_c1_seq1, comp200604_c0_seq1, comp193836_c0_seq1, comp170668_c1_seq1, comp204511_c0_seq1, comp197958_c0_seq1, comp203874_c0_seq1, comp198229_c0_seq1, comp206018_c1_seq1, comp180652_c0_seq1, comp189303_c0_seq1, comp191276_c0_seq1, comp175237_c0_seq1, comp185726_c0_seq1, comp196035_c0_seq1, comp131890_c0_seq1, comp157081_c0_seq1, comp205474_c0_seq1,…
GO:0043085	positive regulation of catalytic activity	P	0.510047	0.0150463	4	84	138	12940	OVER	comp202882_c0_seq1, comp199039_c0_seq1, comp186348_c0_seq1, comp193290_c0_seq1	comp195112_c0_seq1, comp196428_c0_seq1, comp194817_c0_seq1, comp194930_c1_seq1, comp206095_c0_seq1, comp187636_c1_seq1, comp188132_c0_seq1, comp196428_c2_seq1, comp95494_c0_seq1, comp191999_c0_seq1, comp190761_c0_seq1, comp196130_c1_seq1, comp204640_c1_seq1, comp192254_c0_seq1, comp196146_c0_seq1, comp202217_c0_seq1, comp177207_c0_seq1, comp194015_c0_seq1, comp179307_c0_seq1, comp199072_c0_seq1, …
GO:0009698	phenylpropanoid metabolic process	P	0.510047	0.0154272	5	130	137	12894	OVER	comp190532_c0_seq1, comp198233_c0_seq1, comp192474_c0_seq1, comp192397_c0_seq1, comp206199_c3_seq1	comp204608_c3_seq1, comp198816_c0_seq1, comp196776_c1_seq1, comp197223_c0_seq1, comp193908_c1_seq1, comp195838_c1_seq1, comp184926_c0_seq1, comp203530_c0_seq1, comp171218_c0_seq1, comp196385_c0_seq1, comp204763_c0_seq1, comp205008_c1_seq1, comp192562_c0_seq1, comp175228_c0_seq1, comp198137_c0_seq1, comp189365_c1_seq1, comp199932_c0_seq1, comp199834_c0_seq1, comp113356_c0_seq1, comp199426_c2_seq1,…
GO:0000302	response to reactive oxygen species	P	0.510047	0.0154695	8	290	134	12734	OVER	comp188163_c0_seq1, comp202037_c0_seq1, comp190532_c0_seq1, comp186491_c0_seq1, comp201124_c1_seq1, comp199039_c0_seq1, comp198395_c0_seq1, comp175577_c0_seq1	comp189303_c0_seq1, comp193923_c0_seq1, comp198331_c0_seq1, comp186443_c2_seq1, comp184803_c0_seq1, comp201924_c0_seq1, comp2477469_c0_seq1, comp193923_c1_seq1, comp192551_c0_seq1, comp177328_c0_seq1, comp185272_c0_seq1, comp204870_c0_seq1, comp188795_c0_seq1, comp181046_c1_seq1, comp145972_c0_seq1, comp200769_c0_seq1, comp7017_c0_seq1, comp91160_c0_seq1, comp206095_c0_seq1, comp170913_c1_seq1, c…
GO:0044093	positive regulation of molecular function	P	0.510047	0.0156258	4	85	138	12939	OVER	comp202882_c0_seq1, comp199039_c0_seq1, comp186348_c0_seq1, comp193290_c0_seq1	comp195112_c0_seq1, comp196428_c0_seq1, comp194817_c0_seq1, comp194930_c1_seq1, comp206095_c0_seq1, comp187636_c1_seq1, comp188132_c0_seq1, comp196428_c2_seq1, comp95494_c0_seq1, comp191999_c0_seq1, comp194879_c0_seq1, comp190761_c0_seq1, comp196130_c1_seq1, comp204640_c1_seq1, comp192254_c0_seq1, comp196146_c0_seq1, comp202217_c0_seq1, comp177207_c0_seq1, comp194015_c0_seq1, comp179307_c0_seq1, …
GO:0010207	photosystem II assembly	P	0.510047	0.0156258	4	85	138	12939	OVER	comp189389_c0_seq1, comp197858_c2_seq1, comp206584_c0_seq1, comp186439_c0_seq1	comp190641_c1_seq1, comp190704_c0_seq1, comp205465_c0_seq1, comp193135_c0_seq1, comp196428_c0_seq1, comp194817_c0_seq1, comp192861_c0_seq1, comp188956_c0_seq1, comp192665_c0_seq1, comp196428_c2_seq1, comp207390_c1_seq1, comp189184_c0_seq1, comp189109_c0_seq1, comp198559_c1_seq1, comp191999_c0_seq1, comp189624_c1_seq1, comp206524_c2_seq1, comp205405_c1_seq1, comp205117_c0_seq1, comp204640_c1_seq1,…
GO:0090407	organophosphate biosynthetic process	P	0.510047	0.0156612	11	473	131	12551	OVER	comp201749_c0_seq1, comp197858_c2_seq1, comp191668_c1_seq1, comp202882_c0_seq1, comp207725_c0_seq1, comp190456_c0_seq1, comp198395_c0_seq1, comp188123_c0_seq1, comp190276_c0_seq1, comp195551_c0_seq1, comp201568_c7_seq1	comp197890_c0_seq1, comp186825_c0_seq1, comp185612_c2_seq1, comp187243_c0_seq1, comp194656_c0_seq1, comp198563_c0_seq1, comp195487_c0_seq1, comp159166_c0_seq1, comp190704_c0_seq1, comp120097_c0_seq1, comp196854_c0_seq1, comp186150_c0_seq1, comp725958_c0_seq1, comp187502_c0_seq1, comp198028_c0_seq1, comp207818_c0_seq1, comp187841_c1_seq1, comp199240_c0_seq1, comp199760_c1_seq1, comp189081_c0_seq1,…
GO:0016684	oxidoreductase activity, acting on peroxide as acceptor	F	0.510047	0.0157636	3	46	139	12978	OVER	comp178898_c0_seq1, comp204030_c1_seq1, comp175577_c0_seq1	comp2189149_c0_seq1, comp66412_c0_seq1, comp161744_c0_seq1, comp201285_c1_seq1, comp161744_c1_seq1, comp1013373_c0_seq1, comp111662_c0_seq1, comp207556_c0_seq1, comp142003_c0_seq1, comp193163_c0_seq1, comp189718_c1_seq1, comp205411_c3_seq1, comp187834_c0_seq1, comp193163_c1_seq1, comp175725_c0_seq1, comp200730_c0_seq1, comp134208_c0_seq1, comp175725_c1_seq1, comp186889_c0_seq1, comp192492_c0_seq1…
GO:0004601	peroxidase activity	F	0.510047	0.0157636	3	46	139	12978	OVER	comp178898_c0_seq1, comp204030_c1_seq1, comp175577_c0_seq1	comp2189149_c0_seq1, comp66412_c0_seq1, comp161744_c0_seq1, comp201285_c1_seq1, comp161744_c1_seq1, comp1013373_c0_seq1, comp111662_c0_seq1, comp207556_c0_seq1, comp142003_c0_seq1, comp193163_c0_seq1, comp189718_c1_seq1, comp205411_c3_seq1, comp187834_c0_seq1, comp193163_c1_seq1, comp175725_c0_seq1, comp200730_c0_seq1, comp134208_c0_seq1, comp175725_c1_seq1, comp186889_c0_seq1, comp192492_c0_seq1…
GO:0009718	anthocyanin-containing compound biosynthetic process	P	0.510047	0.0157636	3	46	139	12978	OVER	comp192474_c0_seq1, comp204526_c0_seq1, comp197049_c0_seq1	comp200351_c0_seq1, comp145906_c0_seq1, comp199740_c0_seq1, comp159646_c0_seq1, comp168531_c0_seq1, comp204160_c0_seq1, comp193523_c0_seq1, comp201682_c0_seq1, comp202895_c0_seq1, comp203443_c1_seq1, comp180346_c0_seq1, comp389602_c0_seq1, comp168171_c1_seq1, comp198688_c0_seq1, comp199644_c0_seq1, comp184604_c0_seq1, comp182216_c0_seq1, comp199644_c1_seq1, comp193025_c0_seq1, comp197061_c0_seq1,…
GO:0043255	regulation of carbohydrate biosynthetic process	P	0.510047	0.0157832	2	16	140	13008	OVER	comp201415_c2_seq1, comp176966_c0_seq1	comp194930_c1_seq1, comp206095_c0_seq1, comp197002_c0_seq1, comp199834_c0_seq1, comp202674_c0_seq1, comp202674_c1_seq1, comp196769_c0_seq1, comp199919_c0_seq1, comp182092_c0_seq1, comp201132_c0_seq1, comp183394_c0_seq1, comp200584_c0_seq1, comp197677_c0_seq1, comp194810_c2_seq1, comp199332_c2_seq1, comp175370_c1_seq1
GO:0071453	cellular response to oxygen levels	P	0.510047	0.0157832	2	16	140	13008	OVER	comp201415_c2_seq1, comp176966_c0_seq1	comp202692_c1_seq1, comp145972_c0_seq1, comp205204_c0_seq1, comp197002_c0_seq1, comp180777_c0_seq1, comp178031_c0_seq1, comp158251_c0_seq1, comp1055460_c0_seq1, comp205386_c1_seq1, comp106370_c0_seq1, comp203372_c0_seq1, comp203372_c1_seq1, comp169823_c0_seq1, comp155886_c0_seq1, comp190836_c0_seq1, comp127311_c0_seq1
GO:0070417	cellular response to cold	P	0.510047	0.0157832	2	16	140	13008	OVER	comp201415_c2_seq1, comp176966_c0_seq1	comp203205_c5_seq1, comp203205_c7_seq1, comp197002_c0_seq1, comp206035_c1_seq1, comp196209_c1_seq1, comp207228_c1_seq1, comp201860_c0_seq1, comp203648_c3_seq1, comp200312_c0_seq1, comp199694_c0_seq1, comp193946_c0_seq1, comp191165_c1_seq1, comp204209_c0_seq1, comp172335_c0_seq1, comp204688_c0_seq1, comp204688_c1_seq1
GO:0036294	cellular response to decreased oxygen levels	P	0.510047	0.0157832	2	16	140	13008	OVER	comp201415_c2_seq1, comp176966_c0_seq1	comp202692_c1_seq1, comp145972_c0_seq1, comp205204_c0_seq1, comp197002_c0_seq1, comp180777_c0_seq1, comp178031_c0_seq1, comp158251_c0_seq1, comp1055460_c0_seq1, comp205386_c1_seq1, comp106370_c0_seq1, comp203372_c0_seq1, comp203372_c1_seq1, comp169823_c0_seq1, comp155886_c0_seq1, comp190836_c0_seq1, comp127311_c0_seq1
GO:0005622	intracellular	C	0.518552	0.0161232	106	8581	36	4443	OVER	comp201749_c0_seq1, comp189389_c0_seq1, comp195712_c0_seq1, comp189570_c0_seq1, comp186144_c0_seq1, comp202563_c2_seq1, comp193818_c2_seq1, comp202037_c0_seq1, comp193570_c1_seq1, comp190532_c0_seq1, comp197858_c2_seq1, comp206584_c0_seq1, comp191135_c0_seq1, comp194226_c0_seq1, comp204250_c1_seq1, comp180295_c1_seq1, comp192950_c0_seq1, comp198233_c0_seq1, comp201632_c3_seq1, comp192474_c0_seq1,…	comp200351_c0_seq1, comp63983_c0_seq1, comp183460_c0_seq1, comp181006_c0_seq1, comp172562_c1_seq1, comp199033_c1_seq1, comp124911_c0_seq1, comp201518_c0_seq1, comp199852_c0_seq1, comp199486_c0_seq1, comp191198_c1_seq1, comp204473_c0_seq1, comp187582_c0_seq1, comp132572_c0_seq1, comp181756_c1_seq1, comp176615_c0_seq1, comp194450_c0_seq1, comp194151_c2_seq1, comp200896_c0_seq1, comp153370_c0_seq1, …
GO:0006810	transport	P	0.52371	0.0163611	33	2085	109	10939	OVER	comp201749_c0_seq1, comp196934_c0_seq1, comp189389_c0_seq1, comp186144_c0_seq1, comp193818_c2_seq1, comp147110_c0_seq1, comp190532_c0_seq1, comp197858_c2_seq1, comp191135_c0_seq1, comp192474_c0_seq1, comp183230_c0_seq1, comp184760_c1_seq1, comp191668_c1_seq1, comp207755_c1_seq1, comp200202_c0_seq1, comp199962_c0_seq1, comp197648_c0_seq1, comp207725_c0_seq1, comp187962_c0_seq1, comp203974_c0_seq1,…	comp200351_c0_seq1, comp63983_c0_seq1, comp198557_c0_seq1, comp181756_c1_seq1, comp194450_c0_seq1, comp197413_c0_seq1, comp184276_c0_seq1, comp198939_c2_seq1, comp206950_c0_seq1, comp187605_c0_seq1, comp195471_c1_seq1, comp190230_c0_seq1, comp199388_c0_seq1, comp189142_c1_seq1, comp150990_c0_seq1, comp193738_c0_seq1, comp203323_c1_seq1, comp185726_c0_seq1, comp196035_c0_seq1, comp131890_c0_seq1, …
GO:0055114	oxidation-reduction process	P	0.52403	0.0165166	13	607	129	12417	OVER	comp186144_c0_seq1, comp202563_c2_seq1, comp197858_c2_seq1, comp178162_c0_seq1, comp192397_c0_seq1, comp186491_c0_seq1, comp197441_c0_seq1, comp187343_c0_seq1, comp190456_c0_seq1, comp186348_c0_seq1, comp188123_c0_seq1, comp204361_c3_seq1, comp175577_c0_seq1	comp184276_c0_seq1, comp197958_c0_seq1, comp194922_c7_seq1, comp184910_c0_seq1, comp189303_c0_seq1, comp175918_c0_seq1, comp187171_c0_seq1, comp172176_c0_seq1, comp206455_c2_seq1, comp199167_c1_seq1, comp191193_c0_seq1, comp68778_c0_seq1, comp205238_c1_seq1, comp68501_c0_seq1, comp144382_c0_seq1, comp197619_c0_seq1, comp190641_c1_seq1, comp2203546_c0_seq1, comp195487_c0_seq1, comp200336_c1_seq1, …
GO:0045087	innate immune response	P	0.52403	0.0165263	14	674	128	12350	OVER	comp202037_c0_seq1, comp182565_c0_seq1, comp190532_c0_seq1, comp197858_c2_seq1, comp191135_c0_seq1, comp192269_c1_seq1, comp202957_c0_seq1, comp190209_c0_seq1, comp189001_c0_seq1, comp198395_c0_seq1, comp177045_c0_seq1, comp198047_c0_seq1, comp195313_c0_seq1, comp187093_c0_seq1	comp198939_c2_seq1, comp203874_c0_seq1, comp198229_c0_seq1, comp175237_c0_seq1, comp185726_c0_seq1, comp131890_c0_seq1, comp181086_c2_seq1, comp205146_c0_seq1, comp68501_c0_seq1, comp150038_c0_seq1, comp198331_c0_seq1, comp186443_c2_seq1, comp203441_c3_seq1, comp204608_c3_seq1, comp69892_c0_seq1, comp190641_c1_seq1, comp191662_c2_seq1, comp199745_c0_seq1, comp195715_c1_seq1, comp207235_c3_seq1, c…
GO:0015824	proline transport	P	0.525172	0.01664	3	47	139	12977	OVER	comp183230_c0_seq1, comp199962_c0_seq1, comp190210_c0_seq1	comp194450_c0_seq1, comp206950_c0_seq1, comp193876_c0_seq1, comp203658_c0_seq1, comp204125_c1_seq1, comp200568_c0_seq1, comp170582_c0_seq1, comp200568_c1_seq1, comp192881_c1_seq1, comp2051022_c0_seq1, comp163027_c0_seq1, comp189459_c0_seq1, comp193168_c0_seq1, comp198648_c0_seq1, comp147079_c0_seq1, comp193663_c0_seq1, comp202082_c0_seq1, comp193210_c2_seq1, comp199546_c0_seq1, comp182457_c0_seq1…
GO:0031399	regulation of protein modification process	P	0.527208	0.0168154	5	133	137	12891	OVER	comp189389_c0_seq1, comp206584_c0_seq1, comp202957_c0_seq1, comp120608_c0_seq1, comp186439_c0_seq1	comp199388_c0_seq1, comp188074_c0_seq1, comp190641_c1_seq1, comp205465_c0_seq1, comp1634937_c0_seq1, comp193135_c0_seq1, comp196428_c0_seq1, comp194817_c0_seq1, comp195761_c0_seq1, comp5102_c0_seq1, comp204346_c0_seq1, comp179880_c1_seq1, comp183405_c0_seq1, comp188956_c0_seq1, comp196428_c2_seq1, comp191983_c0_seq1, comp195813_c0_seq1, comp199997_c0_seq1, comp195462_c0_seq1, comp145211_c0_seq1, …
GO:0009607	response to biotic stimulus	P	0.527208	0.0168607	21	1171	121	11853	OVER	comp202037_c0_seq1, comp182565_c0_seq1, comp197858_c2_seq1, comp191135_c0_seq1, comp180295_c1_seq1, comp184760_c1_seq1, comp180573_c0_seq1, comp191924_c0_seq1, comp192269_c1_seq1, comp201124_c1_seq1, comp202957_c0_seq1, comp190209_c0_seq1, comp189001_c0_seq1, comp201228_c2_seq1, comp198395_c0_seq1, comp177045_c0_seq1, comp198047_c0_seq1, comp195313_c0_seq1, comp190210_c0_seq1, comp175577_c0_seq1,…	comp200351_c0_seq1, comp181006_c0_seq1, comp203874_c0_seq1, comp198229_c0_seq1, comp922281_c0_seq1, comp172259_c0_seq1, comp190117_c0_seq1, comp175237_c0_seq1, comp196035_c0_seq1, comp131890_c0_seq1, comp194799_c0_seq1, comp201078_c1_seq1, comp181086_c2_seq1, comp205146_c0_seq1, comp68501_c0_seq1, comp183831_c2_seq1, comp150038_c0_seq1, comp198331_c0_seq1, comp157917_c0_seq1, comp186443_c2_seq1, …
GO:1901576	organic substance biosynthetic process	P	0.529541	0.0170137	51	3570	91	9454	OVER	comp201749_c0_seq1, comp189389_c0_seq1, comp192555_c0_seq1, comp195712_c0_seq1, comp189570_c0_seq1, comp202563_c2_seq1, comp182565_c0_seq1, comp190532_c0_seq1, comp197858_c2_seq1, comp189537_c0_seq1, comp206584_c0_seq1, comp191135_c0_seq1, comp192950_c0_seq1, comp198233_c0_seq1, comp192474_c0_seq1, comp184760_c1_seq1, comp191668_c1_seq1, comp207755_c1_seq1, comp192397_c0_seq1, comp191924_c0_seq1,…	comp200351_c0_seq1, comp183460_c0_seq1, comp199033_c1_seq1, comp124911_c0_seq1, comp199852_c0_seq1, comp191198_c1_seq1, comp132572_c0_seq1, comp200604_c0_seq1, comp184276_c0_seq1, comp136036_c0_seq1, comp189693_c0_seq1, comp191740_c0_seq1, comp205655_c0_seq1, comp173539_c0_seq1, comp188764_c0_seq1, comp193836_c0_seq1, comp198229_c0_seq1, comp172259_c0_seq1, comp180652_c0_seq1, comp196678_c0_seq1,…
GO:0031090	organelle membrane	C	0.538097	0.017432	15	747	127	12277	OVER	comp189570_c0_seq1, comp190532_c0_seq1, comp198233_c0_seq1, comp192474_c0_seq1, comp189271_c0_seq1, comp192269_c1_seq1, comp200202_c0_seq1, comp191843_c0_seq1, comp187962_c0_seq1, comp203974_c0_seq1, comp195797_c0_seq1, comp200980_c1_seq1, comp198395_c0_seq1, comp190210_c0_seq1, comp195551_c0_seq1	comp204473_c0_seq1, comp197413_c0_seq1, comp195471_c1_seq1, comp199388_c0_seq1, comp194922_c7_seq1, comp184910_c0_seq1, comp187171_c0_seq1, comp203050_c0_seq1, comp185612_c2_seq1, comp195936_c0_seq1, comp177450_c0_seq1, comp197619_c0_seq1, comp194533_c1_seq1, comp204717_c0_seq1, comp204051_c0_seq1, comp204433_c2_seq1, comp198480_c0_seq1, comp161543_c0_seq1, comp199930_c0_seq1, comp205480_c0_seq1,…
GO:0009063	cellular amino acid catabolic process	P	0.538097	0.0174479	4	88	138	12936	OVER	comp182565_c0_seq1, comp191135_c0_seq1, comp198395_c0_seq1, comp190276_c0_seq1	comp198331_c0_seq1, comp207235_c3_seq1, comp115414_c0_seq1, comp204551_c0_seq1, comp193135_c0_seq1, comp201234_c0_seq1, comp199240_c0_seq1, comp145178_c0_seq1, comp185114_c0_seq1, comp188652_c0_seq1, comp130129_c0_seq1, comp183873_c0_seq1, comp1625337_c0_seq1, comp190545_c0_seq1, comp203432_c2_seq1, comp111765_c0_seq1, comp186646_c0_seq1, comp187481_c0_seq1, comp197116_c0_seq1, comp195154_c0_seq1…
GO:0031977	thylakoid lumen	C	0.538579	0.0175433	3	48	139	12976	OVER	comp201124_c1_seq1, comp186348_c0_seq1, comp193518_c2_seq1	comp153757_c0_seq1, comp189952_c0_seq1, comp188956_c0_seq1, comp201399_c0_seq1, comp189109_c0_seq1, comp193101_c0_seq1, comp191999_c0_seq1, comp201291_c0_seq1, comp184423_c0_seq1, comp202350_c1_seq1, comp191825_c0_seq1, comp184423_c1_seq1, comp197754_c1_seq1, comp177207_c0_seq1, comp134062_c0_seq1, comp189822_c0_seq1, comp187669_c1_seq1, comp193634_c0_seq1, comp186473_c0_seq1, comp198768_c3_seq1,…
GO:0046486	glycerolipid metabolic process	P	0.543547	0.0177856	5	135	137	12889	OVER	comp191668_c1_seq1, comp202882_c0_seq1, comp207725_c0_seq1, comp190209_c0_seq1, comp195551_c0_seq1	comp164345_c0_seq1, comp159166_c0_seq1, comp186150_c0_seq1, comp187904_c0_seq1, comp189334_c0_seq1, comp190333_c0_seq1, comp4939780_c0_seq1, comp202652_c0_seq1, comp186434_c0_seq1, comp203432_c1_seq1, comp161878_c0_seq1, comp202967_c1_seq1, comp200023_c0_seq1, comp197553_c0_seq1, comp194879_c0_seq1, comp201296_c0_seq1, comp189396_c0_seq1, comp182817_c0_seq1, comp206808_c0_seq1, comp197455_c1_seq1…
GO:0006955	immune response	P	0.556376	0.0182878	14	683	128	12341	OVER	comp202037_c0_seq1, comp182565_c0_seq1, comp190532_c0_seq1, comp197858_c2_seq1, comp191135_c0_seq1, comp192269_c1_seq1, comp202957_c0_seq1, comp190209_c0_seq1, comp189001_c0_seq1, comp198395_c0_seq1, comp177045_c0_seq1, comp198047_c0_seq1, comp195313_c0_seq1, comp187093_c0_seq1	comp198939_c2_seq1, comp203874_c0_seq1, comp198229_c0_seq1, comp175237_c0_seq1, comp185726_c0_seq1, comp131890_c0_seq1, comp181086_c2_seq1, comp205146_c0_seq1, comp68501_c0_seq1, comp150038_c0_seq1, comp198331_c0_seq1, comp186443_c2_seq1, comp203441_c3_seq1, comp204608_c3_seq1, comp69892_c0_seq1, comp190641_c1_seq1, comp191662_c2_seq1, comp199745_c0_seq1, comp195715_c1_seq1, comp207235_c3_seq1, c…
GO:0034470	ncRNA processing	P	0.55734	0.018621	6	188	136	12836	OVER	comp189389_c0_seq1, comp197858_c2_seq1, comp206584_c0_seq1, comp187343_c0_seq1, comp188123_c0_seq1, comp186439_c0_seq1	comp201518_c0_seq1, comp196814_c0_seq1, comp203647_c2_seq1, comp194656_c0_seq1, comp190641_c1_seq1, comp204051_c0_seq1, comp190704_c0_seq1, comp198382_c0_seq1, comp205465_c0_seq1, comp193135_c0_seq1, comp196428_c0_seq1, comp108403_c0_seq1, comp203015_c0_seq1, comp194817_c0_seq1, comp199760_c1_seq1, comp189081_c0_seq1, comp191030_c0_seq1, comp196814_c2_seq1, comp42294_c0_seq1, comp191917_c0_seq1, …
GO:0051649	establishment of localization in cell	P	0.55734	0.0188608	19	1038	123	11986	OVER	comp201749_c0_seq1, comp189389_c0_seq1, comp193818_c2_seq1, comp190532_c0_seq1, comp197858_c2_seq1, comp191135_c0_seq1, comp191668_c1_seq1, comp207755_c1_seq1, comp203974_c0_seq1, comp197860_c0_seq1, comp190456_c0_seq1, comp193027_c0_seq1, comp202957_c0_seq1, comp200980_c1_seq1, comp185633_c0_seq1, comp199729_c0_seq1, comp188123_c0_seq1, comp193239_c0_seq1, comp187093_c0_seq1	comp181756_c1_seq1, comp184276_c0_seq1, comp198939_c2_seq1, comp195471_c1_seq1, comp199388_c0_seq1, comp196814_c0_seq1, comp189142_c1_seq1, comp193738_c0_seq1, comp185726_c0_seq1, comp206455_c2_seq1, comp199167_c1_seq1, comp181086_c2_seq1, comp153757_c0_seq1, comp202641_c1_seq1, comp205238_c1_seq1, comp191776_c0_seq1, comp150038_c0_seq1, comp197717_c0_seq1, comp186443_c2_seq1, comp199598_c3_seq1,…
GO:0033907	beta-D-fucosidase activity	F	0.55734	0.019327	2	18	140	13006	OVER	comp154878_c0_seq1, comp154878_c1_seq1	comp153370_c0_seq1, comp145662_c0_seq1, comp175964_c0_seq1, comp163947_c0_seq1, comp175964_c1_seq1, comp163947_c1_seq1, comp183117_c0_seq1, comp163947_c2_seq1, comp183117_c1_seq1, comp192372_c1_seq1, comp2231892_c0_seq1, comp1974598_c0_seq1, comp206991_c1_seq1, comp875217_c0_seq1, comp1365393_c0_seq1, comp195572_c1_seq1, comp198908_c0_seq1, comp193928_c0_seq1
GO:0009816	defense response to bacterium, incompatible interaction	P	0.55734	0.019327	2	18	140	13006	OVER	comp198395_c0_seq1, comp198047_c0_seq1	comp194832_c0_seq1, comp139685_c0_seq1, comp203152_c0_seq1, comp198395_c1_seq1, comp196668_c0_seq1, comp187876_c0_seq1, comp126773_c0_seq1, comp198944_c0_seq1, comp172697_c0_seq1, comp1828070_c0_seq1, comp188854_c2_seq1, comp192621_c0_seq1, comp203964_c0_seq1, comp148369_c1_seq1, comp205504_c0_seq1, comp1557982_c0_seq1, comp141842_c0_seq1, comp192199_c0_seq1
GO:0009310	amine catabolic process	P	0.55734	0.0194305	3	50	139	12974	OVER	comp182565_c0_seq1, comp190532_c0_seq1, comp192397_c0_seq1	comp207235_c3_seq1, comp197223_c0_seq1, comp193135_c0_seq1, comp145178_c0_seq1, comp185114_c0_seq1, comp205008_c1_seq1, comp192562_c0_seq1, comp175228_c0_seq1, comp187481_c0_seq1, comp195154_c0_seq1, comp196155_c0_seq1, comp202315_c0_seq1, comp137333_c0_seq1, comp207587_c1_seq1, comp185214_c0_seq1, comp179121_c0_seq1, comp193266_c0_seq1, comp195392_c0_seq1, comp190728_c0_seq1, comp167454_c2_seq1,…
GO:0042402	cellular biogenic amine catabolic process	P	0.55734	0.0194305	3	50	139	12974	OVER	comp182565_c0_seq1, comp190532_c0_seq1, comp192397_c0_seq1	comp207235_c3_seq1, comp197223_c0_seq1, comp193135_c0_seq1, comp145178_c0_seq1, comp185114_c0_seq1, comp205008_c1_seq1, comp192562_c0_seq1, comp175228_c0_seq1, comp187481_c0_seq1, comp195154_c0_seq1, comp196155_c0_seq1, comp202315_c0_seq1, comp137333_c0_seq1, comp207587_c1_seq1, comp185214_c0_seq1, comp179121_c0_seq1, comp193266_c0_seq1, comp195392_c0_seq1, comp190728_c0_seq1, comp167454_c2_seq1,…
GO:0044249	cellular biosynthetic process	P	0.55734	0.0203505	48	3351	94	9673	OVER	comp201749_c0_seq1, comp189389_c0_seq1, comp192555_c0_seq1, comp195712_c0_seq1, comp189570_c0_seq1, comp202563_c2_seq1, comp182565_c0_seq1, comp190532_c0_seq1, comp197858_c2_seq1, comp189537_c0_seq1, comp206584_c0_seq1, comp191135_c0_seq1, comp192950_c0_seq1, comp198233_c0_seq1, comp192474_c0_seq1, comp184760_c1_seq1, comp189271_c0_seq1, comp191668_c1_seq1, comp207755_c1_seq1, comp192397_c0_seq1,…	comp183460_c0_seq1, comp199033_c1_seq1, comp124911_c0_seq1, comp199852_c0_seq1, comp191198_c1_seq1, comp132572_c0_seq1, comp200604_c0_seq1, comp184276_c0_seq1, comp136036_c0_seq1, comp203859_c0_seq1, comp189693_c0_seq1, comp191740_c0_seq1, comp205655_c0_seq1, comp173539_c0_seq1, comp188764_c0_seq1, comp193836_c0_seq1, comp198229_c0_seq1, comp172259_c0_seq1, comp180652_c0_seq1, comp184910_c0_seq1,…
GO:0009072	aromatic amino acid family metabolic process	P	0.55734	0.0203715	5	140	137	12884	OVER	comp189389_c0_seq1, comp182565_c0_seq1, comp191668_c1_seq1, comp172583_c0_seq1, comp190276_c0_seq1	comp289198_c0_seq1, comp155029_c0_seq1, comp207235_c3_seq1, comp207503_c3_seq1, comp194513_c0_seq1, comp196854_c0_seq1, comp193135_c0_seq1, comp199240_c0_seq1, comp199760_c1_seq1, comp184926_c0_seq1, comp187904_c0_seq1, comp191030_c0_seq1, comp145178_c0_seq1, comp185114_c0_seq1, comp177296_c0_seq1, comp194930_c1_seq1, comp192861_c0_seq1, comp159229_c1_seq1, comp130129_c0_seq1, comp185154_c0_seq1,…
GO:0009805	coumarin biosynthetic process	P	0.55734	0.0204146	3	51	139	12973	OVER	comp190532_c0_seq1, comp198233_c0_seq1, comp192397_c0_seq1	comp204608_c3_seq1, comp196776_c1_seq1, comp197223_c0_seq1, comp171218_c0_seq1, comp189365_c1_seq1, comp196155_c0_seq1, comp204754_c1_seq1, comp201530_c0_seq1, comp128253_c0_seq1, comp182319_c0_seq1, comp187736_c0_seq1, comp829408_c0_seq1, comp186971_c0_seq1, comp199001_c0_seq1, comp206278_c0_seq1, comp195392_c0_seq1, comp161993_c0_seq1, comp195259_c0_seq1, comp178877_c1_seq1, comp205366_c0_seq1,…
GO:0009804	coumarin metabolic process	P	0.55734	0.0204146	3	51	139	12973	OVER	comp190532_c0_seq1, comp198233_c0_seq1, comp192397_c0_seq1	comp204608_c3_seq1, comp196776_c1_seq1, comp197223_c0_seq1, comp171218_c0_seq1, comp189365_c1_seq1, comp196155_c0_seq1, comp204754_c1_seq1, comp201530_c0_seq1, comp128253_c0_seq1, comp182319_c0_seq1, comp187736_c0_seq1, comp829408_c0_seq1, comp186971_c0_seq1, comp199001_c0_seq1, comp206278_c0_seq1, comp195392_c0_seq1, comp161993_c0_seq1, comp195259_c0_seq1, comp178877_c1_seq1, comp205366_c0_seq1,…
GO:0080083	beta-gentiobiose beta-glucosidase activity	F	0.55734	0.0212123	2	19	140	13005	OVER	comp154878_c0_seq1, comp154878_c1_seq1	comp153370_c0_seq1, comp145662_c0_seq1, comp175964_c0_seq1, comp163947_c0_seq1, comp175964_c1_seq1, comp163947_c1_seq1, comp183117_c0_seq1, comp163947_c2_seq1, comp183117_c1_seq1, comp189170_c0_seq1, comp192372_c1_seq1, comp2231892_c0_seq1, comp1974598_c0_seq1, comp206991_c1_seq1, comp875217_c0_seq1, comp1365393_c0_seq1, comp195572_c1_seq1, comp198908_c0_seq1, comp193928_c0_seq1
GO:0009523	photosystem II	C	0.55734	0.0212123	2	19	140	13005	OVER	comp186348_c0_seq1, comp186439_c0_seq1	comp209176_c0_seq1, comp201399_c0_seq1, comp191999_c0_seq1, comp198781_c0_seq1, comp177207_c0_seq1, comp200431_c1_seq1, comp190469_c0_seq1, comp186473_c0_seq1, comp194327_c0_seq1, comp192320_c0_seq1, comp194327_c1_seq1, comp190590_c1_seq1, comp192965_c0_seq1, comp178068_c0_seq1, comp203739_c0_seq1, comp202298_c1_seq1, comp180083_c0_seq1, comp206248_c0_seq1, comp165895_c0_seq1
GO:0015804	neutral amino acid transport	P	0.55734	0.0214258	3	52	139	12972	OVER	comp183230_c0_seq1, comp199962_c0_seq1, comp190210_c0_seq1	comp194450_c0_seq1, comp206950_c0_seq1, comp193876_c0_seq1, comp203658_c0_seq1, comp204125_c1_seq1, comp200568_c0_seq1, comp170582_c0_seq1, comp200568_c1_seq1, comp192881_c1_seq1, comp2051022_c0_seq1, comp163027_c0_seq1, comp189459_c0_seq1, comp193168_c0_seq1, comp198648_c0_seq1, comp147079_c0_seq1, comp193663_c0_seq1, comp202082_c0_seq1, comp193210_c2_seq1, comp199546_c0_seq1, comp182457_c0_seq1…
GO:0016531	copper chaperone activity	F	0.55734	0.0214552	1	1	141	13023	OVER	comp190532_c0_seq1	comp193213_c1_seq1
GO:0019148	D-cysteine desulfhydrase activity	F	0.55734	0.0214552	1	1	141	13023	OVER	comp198395_c0_seq1	comp198395_c1_seq1
GO:0031201	SNARE complex	C	0.55734	0.0214552	1	1	141	13023	OVER	comp185633_c0_seq1	comp200363_c0_seq1
GO:0051973	positive regulation of telomerase activity	P	0.55734	0.0214552	1	1	141	13023	OVER	comp199039_c0_seq1	comp185946_c0_seq1
GO:0051972	regulation of telomerase activity	P	0.55734	0.0214552	1	1	141	13023	OVER	comp199039_c0_seq1	comp185946_c0_seq1
GO:0006562	proline catabolic process	P	0.55734	0.0214552	1	1	141	13023	OVER	comp191135_c0_seq1	comp201855_c0_seq1
GO:0051920	peroxiredoxin activity	F	0.55734	0.0214552	1	1	141	13023	OVER	comp175577_c0_seq1	comp66412_c0_seq1
GO:0008660	1-aminocyclopropane-1-carboxylate deaminase activity	F	0.55734	0.0214552	1	1	141	13023	OVER	comp198395_c0_seq1	comp198395_c1_seq1
GO:0009093	cysteine catabolic process	P	0.55734	0.0214552	1	1	141	13023	OVER	comp198395_c0_seq1	comp198395_c1_seq1
GO:0071345	cellular response to cytokine stimulus	P	0.55734	0.0214552	1	1	141	13023	OVER	comp189955_c0_seq1	comp190410_c0_seq1
GO:0051765	inositol tetrakisphosphate kinase activity	F	0.55734	0.0214552	1	1	141	13023	OVER	comp201749_c0_seq1	comp206583_c2_seq1
GO:0051741	2-methyl-6-phytyl-1,4-benzoquinone methyltransferase activity	F	0.55734	0.0214552	1	1	141	13023	OVER	comp195551_c0_seq1	comp166778_c0_seq1
GO:0032441	pheophorbide a oxygenase activity	F	0.55734	0.0214552	1	1	141	13023	OVER	comp198395_c0_seq1	comp198395_c1_seq1
GO:0043953	protein transport by the Tat complex	P	0.55734	0.0214552	1	1	141	13023	OVER	comp193239_c0_seq1	comp172249_c0_seq1
GO:0010618	aerenchyma formation	P	0.55734	0.0214552	1	1	141	13023	OVER	comp198047_c0_seq1	comp199412_c0_seq1
GO:0009977	proton motive force dependent protein transmembrane transporter activity	F	0.55734	0.0214552	1	1	141	13023	OVER	comp193239_c0_seq1	comp172249_c0_seq1
GO:0046438	D-cysteine metabolic process	P	0.55734	0.0214552	1	1	141	13023	OVER	comp198395_c0_seq1	comp198395_c1_seq1
GO:2000278	regulation of DNA biosynthetic process	P	0.55734	0.0214552	1	1	141	13023	OVER	comp199039_c0_seq1	comp185946_c0_seq1
GO:0048564	photosystem I assembly	P	0.55734	0.0214552	1	1	141	13023	OVER	comp185219_c0_seq1	comp193999_c0_seq1
GO:0080183	response to photooxidative stress	P	0.55734	0.0214552	1	1	141	13023	OVER	comp185219_c0_seq1	comp202277_c0_seq1
GO:0015193	L-proline transmembrane transporter activity	F	0.55734	0.0214552	1	1	141	13023	OVER	comp199962_c0_seq1	comp193876_c0_seq1
GO:0009722	detection of cytokinin stimulus	P	0.55734	0.0214552	1	1	141	13023	OVER	comp189955_c0_seq1	comp190410_c0_seq1
GO:0010282	senescence-associated vacuole	C	0.55734	0.0214552	1	1	141	13023	OVER	comp177045_c0_seq1	comp156524_c0_seq1
GO:0019447	D-cysteine catabolic process	P	0.55734	0.0214552	1	1	141	13023	OVER	comp198395_c0_seq1	comp198395_c1_seq1
GO:0034097	response to cytokine	P	0.55734	0.0214552	1	1	141	13023	OVER	comp189955_c0_seq1	comp190410_c0_seq1
GO:0005774	vacuolar membrane	C	0.559286	0.0216129	9	370	133	12654	OVER	comp189570_c0_seq1, comp198233_c0_seq1, comp192474_c0_seq1, comp200202_c0_seq1, comp187962_c0_seq1, comp203974_c0_seq1, comp195797_c0_seq1, comp200980_c1_seq1, comp190210_c0_seq1	comp204473_c0_seq1, comp184910_c0_seq1, comp203050_c0_seq1, comp185612_c2_seq1, comp195936_c0_seq1, comp177450_c0_seq1, comp197619_c0_seq1, comp204717_c0_seq1, comp204433_c2_seq1, comp198480_c0_seq1, comp199930_c0_seq1, comp130854_c0_seq1, comp184607_c0_seq1, comp203488_c0_seq1, comp179669_c0_seq1, comp201892_c0_seq1, comp193963_c4_seq1, comp201558_c1_seq1, comp183878_c0_seq1, comp177296_c0_seq1,…
GO:0016144	S-glycoside biosynthetic process	P	0.56793	0.0221992	4	95	138	12929	OVER	comp189389_c0_seq1, comp189570_c0_seq1, comp198395_c0_seq1, comp195551_c0_seq1	comp145178_c0_seq1, comp188956_c0_seq1, comp186253_c0_seq1, comp179923_c0_seq1, comp189109_c0_seq1, comp2667321_c0_seq1, comp187481_c0_seq1, comp201251_c0_seq1, comp191669_c1_seq1, comp204640_c1_seq1, comp202217_c0_seq1, comp194535_c0_seq1, comp197754_c1_seq1, comp184885_c1_seq1, comp202453_c0_seq1, comp194015_c0_seq1, comp190438_c0_seq1, comp179307_c0_seq1, comp167454_c0_seq1, comp200060_c0_seq1…
GO:0019761	glucosinolate biosynthetic process	P	0.56793	0.0221992	4	95	138	12929	OVER	comp189389_c0_seq1, comp189570_c0_seq1, comp198395_c0_seq1, comp195551_c0_seq1	comp145178_c0_seq1, comp188956_c0_seq1, comp186253_c0_seq1, comp179923_c0_seq1, comp189109_c0_seq1, comp2667321_c0_seq1, comp187481_c0_seq1, comp201251_c0_seq1, comp191669_c1_seq1, comp204640_c1_seq1, comp202217_c0_seq1, comp194535_c0_seq1, comp197754_c1_seq1, comp184885_c1_seq1, comp202453_c0_seq1, comp194015_c0_seq1, comp190438_c0_seq1, comp179307_c0_seq1, comp167454_c0_seq1, comp200060_c0_seq1…
GO:0019758	glycosinolate biosynthetic process	P	0.56793	0.0221992	4	95	138	12929	OVER	comp189389_c0_seq1, comp189570_c0_seq1, comp198395_c0_seq1, comp195551_c0_seq1	comp145178_c0_seq1, comp188956_c0_seq1, comp186253_c0_seq1, comp179923_c0_seq1, comp189109_c0_seq1, comp2667321_c0_seq1, comp187481_c0_seq1, comp201251_c0_seq1, comp191669_c1_seq1, comp204640_c1_seq1, comp202217_c0_seq1, comp194535_c0_seq1, comp197754_c1_seq1, comp184885_c1_seq1, comp202453_c0_seq1, comp194015_c0_seq1, comp190438_c0_seq1, comp179307_c0_seq1, comp167454_c0_seq1, comp200060_c0_seq1…
GO:0006598	polyamine catabolic process	P	0.588328	0.0231707	2	20	140	13004	OVER	comp190532_c0_seq1, comp192397_c0_seq1	comp197223_c0_seq1, comp205008_c1_seq1, comp192562_c0_seq1, comp175228_c0_seq1, comp196155_c0_seq1, comp207587_c1_seq1, comp193266_c0_seq1, comp195392_c0_seq1, comp137165_c0_seq1, comp117575_c0_seq1, comp195602_c0_seq1, comp117575_c1_seq1, comp182769_c0_seq1, comp149457_c0_seq1, comp154602_c0_seq1, comp207115_c0_seq1, comp206864_c4_seq1, comp190284_c0_seq1, comp206904_c0_seq1, comp191236_c0_seq1
GO:0010109	regulation of photosynthesis	P	0.588328	0.0231707	2	20	140	13004	OVER	comp201415_c2_seq1, comp176966_c0_seq1	comp190487_c0_seq1, comp201848_c0_seq1, comp197002_c0_seq1, comp185125_c0_seq1, comp201848_c2_seq1, comp203494_c0_seq1, comp185125_c2_seq1, comp199247_c0_seq1, comp200148_c1_seq1, comp204555_c1_seq1, comp204006_c0_seq1, comp186473_c0_seq1, comp204012_c0_seq1, comp179134_c4_seq1, comp194431_c0_seq1, comp179134_c5_seq1, comp199849_c1_seq1, comp204241_c0_seq1, comp205207_c0_seq1, comp200707_c0_seq1
GO:0016020	membrane	C	0.59195	0.0234011	51	3633	91	9391	OVER	comp196934_c0_seq1, comp189570_c0_seq1, comp186144_c0_seq1, comp202563_c2_seq1, comp193818_c2_seq1, comp147110_c0_seq1, comp202037_c0_seq1, comp190532_c0_seq1, comp197858_c2_seq1, comp206584_c0_seq1, comp194226_c0_seq1, comp178162_c0_seq1, comp192950_c0_seq1, comp198233_c0_seq1, comp192474_c0_seq1, comp183230_c0_seq1, comp184760_c1_seq1, comp189271_c0_seq1, comp193846_c0_seq1, comp192269_c1_seq1,…	comp63983_c0_seq1, comp196231_c0_seq1, comp201518_c0_seq1, comp198557_c0_seq1, comp204473_c0_seq1, comp202019_c0_seq1, comp132572_c0_seq1, comp181756_c1_seq1, comp176615_c0_seq1, comp191879_c1_seq1, comp197413_c0_seq1, comp199279_c3_seq1, comp195471_c1_seq1, comp202920_c1_seq1, comp205655_c0_seq1, comp173539_c0_seq1, comp198954_c2_seq1, comp204511_c0_seq1, comp198229_c0_seq1, comp199388_c0_seq1, …
GO:0019321	pentose metabolic process	P	0.592968	0.0235291	3	54	139	12970	OVER	comp201749_c0_seq1, comp202563_c2_seq1, comp178409_c1_seq1	comp195936_c0_seq1, comp194162_c1_seq1, comp198264_c0_seq1, comp194162_c2_seq1, comp203227_c0_seq1, comp196885_c1_seq1, comp191097_c0_seq1, comp195324_c2_seq1, comp194926_c0_seq1, comp179805_c0_seq1, comp191097_c1_seq1, comp203017_c0_seq1, comp1254612_c0_seq1, comp178409_c0_seq1, comp186766_c0_seq1, comp191229_c0_seq1, comp203485_c1_seq1, comp190366_c0_seq1, comp195955_c0_seq1, comp171706_c0_seq1…
GO:0019222	regulation of metabolic process	P	0.592974	0.0236171	25	1515	117	11509	OVER	comp201749_c0_seq1, comp189389_c0_seq1, comp192555_c0_seq1, comp190532_c0_seq1, comp197858_c2_seq1, comp206584_c0_seq1, comp198233_c0_seq1, comp192474_c0_seq1, comp202882_c0_seq1, comp197441_c0_seq1, comp204526_c0_seq1, comp199039_c0_seq1, comp202957_c0_seq1, comp201127_c0_seq1, comp201415_c2_seq1, comp186348_c0_seq1, comp176966_c0_seq1, comp120608_c0_seq1, comp199729_c0_seq1, comp189001_c0_seq1,…	comp200351_c0_seq1, comp183460_c0_seq1, comp191198_c1_seq1, comp136036_c0_seq1, comp189693_c0_seq1, comp205655_c0_seq1, comp188764_c0_seq1, comp193836_c0_seq1, comp199388_c0_seq1, comp196678_c0_seq1, comp191276_c0_seq1, comp175237_c0_seq1, comp185726_c0_seq1, comp193293_c3_seq1, comp200408_c0_seq1, comp194799_c0_seq1, comp190400_c0_seq1, comp203678_c0_seq1, comp183028_c1_seq1, comp181086_c2_seq1,…
GO:0022607	cellular component assembly	P	0.594631	0.0237712	12	571	130	12453	OVER	comp189389_c0_seq1, comp197858_c2_seq1, comp206584_c0_seq1, comp184760_c1_seq1, comp189271_c0_seq1, comp191668_c1_seq1, comp191924_c0_seq1, comp193027_c0_seq1, comp198395_c0_seq1, comp185219_c0_seq1, comp193290_c0_seq1, comp186439_c0_seq1	comp184276_c0_seq1, comp136036_c0_seq1, comp173539_c0_seq1, comp204511_c0_seq1, comp197958_c0_seq1, comp184910_c0_seq1, comp191276_c0_seq1, comp201450_c0_seq1, comp156931_c0_seq1, comp187171_c0_seq1, comp185000_c0_seq1, comp140888_c0_seq1, comp190641_c1_seq1, comp200825_c0_seq1, comp200336_c1_seq1, comp190704_c0_seq1, comp200604_c1_seq1, comp194909_c4_seq1, comp194260_c0_seq1, comp204511_c1_seq1,…
GO:0046474	glycerophospholipid biosynthetic process	P	0.609471	0.0244546	4	98	138	12926	OVER	comp191668_c1_seq1, comp202882_c0_seq1, comp207725_c0_seq1, comp195551_c0_seq1	comp159166_c0_seq1, comp186150_c0_seq1, comp187904_c0_seq1, comp189334_c0_seq1, comp190333_c0_seq1, comp202652_c0_seq1, comp186434_c0_seq1, comp203432_c1_seq1, comp161878_c0_seq1, comp202967_c1_seq1, comp200023_c0_seq1, comp194879_c0_seq1, comp201296_c0_seq1, comp182817_c0_seq1, comp206808_c0_seq1, comp1880885_c0_seq1, comp192676_c0_seq1, comp205677_c0_seq1, comp201291_c0_seq1, comp198668_c0_seq1…
GO:0034660	ncRNA metabolic process	P	0.614947	0.0247654	7	258	135	12766	OVER	comp189389_c0_seq1, comp197858_c2_seq1, comp206584_c0_seq1, comp187343_c0_seq1, comp198384_c0_seq1, comp188123_c0_seq1, comp186439_c0_seq1	comp201518_c0_seq1, comp196814_c0_seq1, comp203647_c2_seq1, comp196169_c0_seq1, comp194656_c0_seq1, comp183023_c0_seq1, comp190641_c1_seq1, comp204051_c0_seq1, comp190704_c0_seq1, comp193331_c0_seq1, comp198382_c0_seq1, comp205465_c0_seq1, comp193135_c0_seq1, comp190487_c0_seq1, comp196428_c0_seq1, comp108403_c0_seq1, comp203015_c0_seq1, comp194817_c0_seq1, comp199760_c1_seq1, comp189081_c0_seq1,…
GO:0045037	protein import into chloroplast stroma	P	0.621186	0.0252006	2	21	140	13003	OVER	comp203974_c0_seq1, comp200980_c1_seq1	comp204051_c0_seq1, comp201975_c0_seq1, comp192665_c0_seq1, comp185752_c0_seq1, comp201975_c2_seq1, comp202639_c0_seq1, comp200980_c2_seq1, comp179028_c0_seq1, comp200980_c4_seq1, comp189099_c0_seq1, comp189099_c1_seq1, comp202078_c0_seq1, comp195328_c1_seq1, comp188848_c0_seq1, comp186326_c0_seq1, comp201735_c0_seq1, comp201688_c2_seq1, comp187902_c0_seq1, comp197272_c0_seq1, comp203828_c0_seq1,…
GO:0008422	beta-glucosidase activity	F	0.621186	0.0252006	2	21	140	13003	OVER	comp154878_c0_seq1, comp154878_c1_seq1	comp153370_c0_seq1, comp145662_c0_seq1, comp175964_c0_seq1, comp163947_c0_seq1, comp175964_c1_seq1, comp163947_c1_seq1, comp183117_c0_seq1, comp163947_c2_seq1, comp183117_c1_seq1, comp189170_c0_seq1, comp192372_c1_seq1, comp2231892_c0_seq1, comp188792_c0_seq1, comp1974598_c0_seq1, comp206991_c1_seq1, comp875217_c0_seq1, comp130712_c0_seq1, comp1365393_c0_seq1, comp195572_c1_seq1, comp198908_c0_se…
GO:0046914	transition metal ion binding	F	0.642288	0.0261518	9	383	133	12641	OVER	comp190532_c0_seq1, comp184760_c1_seq1, comp189271_c0_seq1, comp193846_c0_seq1, comp186491_c0_seq1, comp202882_c0_seq1, comp189001_c0_seq1, comp198395_c0_seq1, comp4462_c1_seq1	comp153370_c0_seq1, comp203260_c2_seq1, comp197958_c0_seq1, comp194922_c7_seq1, comp196678_c0_seq1, comp204913_c0_seq1, comp201929_c1_seq1, comp198480_c0_seq1, comp195770_c0_seq1, comp166960_c0_seq1, comp203260_c3_seq1, comp1634937_c0_seq1, comp193218_c0_seq1, comp195338_c1_seq1, comp197310_c0_seq1, comp184760_c3_seq1, comp193963_c4_seq1, comp186999_c0_seq1, comp184926_c0_seq1, comp176548_c0_seq1…
GO:0051641	cellular localization	P	0.661054	0.0270137	19	1080	123	11944	OVER	comp201749_c0_seq1, comp189389_c0_seq1, comp193818_c2_seq1, comp190532_c0_seq1, comp197858_c2_seq1, comp191135_c0_seq1, comp191668_c1_seq1, comp207755_c1_seq1, comp203974_c0_seq1, comp197860_c0_seq1, comp190456_c0_seq1, comp193027_c0_seq1, comp202957_c0_seq1, comp200980_c1_seq1, comp185633_c0_seq1, comp199729_c0_seq1, comp188123_c0_seq1, comp193239_c0_seq1, comp187093_c0_seq1	comp181756_c1_seq1, comp184276_c0_seq1, comp198939_c2_seq1, comp195471_c1_seq1, comp199388_c0_seq1, comp196814_c0_seq1, comp189142_c1_seq1, comp193738_c0_seq1, comp185726_c0_seq1, comp206455_c2_seq1, comp199167_c1_seq1, comp182680_c0_seq1, comp181086_c2_seq1, comp153757_c0_seq1, comp202641_c1_seq1, comp205238_c1_seq1, comp191776_c0_seq1, comp150038_c0_seq1, comp196550_c0_seq1, comp197717_c0_seq1,…
GO:0032268	regulation of cellular protein metabolic process	P	0.666556	0.0273373	6	206	136	12818	OVER	comp189389_c0_seq1, comp206584_c0_seq1, comp202957_c0_seq1, comp201127_c0_seq1, comp120608_c0_seq1, comp186439_c0_seq1	comp199388_c0_seq1, comp188074_c0_seq1, comp190641_c1_seq1, comp723302_c0_seq1, comp205465_c0_seq1, comp1634937_c0_seq1, comp193135_c0_seq1, comp196428_c0_seq1, comp182484_c1_seq1, comp194817_c0_seq1, comp195761_c0_seq1, comp5102_c0_seq1, comp204346_c0_seq1, comp179880_c1_seq1, comp183405_c0_seq1, comp187636_c1_seq1, comp188956_c0_seq1, comp196428_c2_seq1, comp191983_c0_seq1, comp195813_c0_seq1, …
GO:0006109	regulation of carbohydrate metabolic process	P	0.699678	0.0294676	2	23	140	13001	OVER	comp201415_c2_seq1, comp176966_c0_seq1	comp194930_c1_seq1, comp206095_c0_seq1, comp197002_c0_seq1, comp199834_c0_seq1, comp202674_c0_seq1, comp1098473_c0_seq1, comp202674_c1_seq1, comp196769_c0_seq1, comp196769_c1_seq1, comp199919_c0_seq1, comp182092_c0_seq1, comp203103_c0_seq1, comp201132_c0_seq1, comp183394_c0_seq1, comp166477_c0_seq1, comp200584_c0_seq1, comp200153_c0_seq1, comp197677_c0_seq1, comp197025_c0_seq1, comp197286_c1_seq1…
GO:0042181	ketone biosynthetic process	P	0.699678	0.0294676	2	23	140	13001	OVER	comp192474_c0_seq1, comp195551_c0_seq1	comp192310_c0_seq1, comp186609_c0_seq1, comp184859_c0_seq1, comp189581_c1_seq1, comp185151_c0_seq1, comp195011_c4_seq1, comp191934_c0_seq1, comp182216_c0_seq1, comp176071_c1_seq1, comp200123_c0_seq1, comp199836_c1_seq1, comp200016_c0_seq1, comp194666_c0_seq1, comp185903_c0_seq1, comp191288_c0_seq1, comp201822_c5_seq1, comp190448_c0_seq1, comp205555_c0_seq1, comp198711_c0_seq1, comp166778_c0_seq1,…
GO:0055086	nucleobase-containing small molecule metabolic process	P	0.699678	0.0303988	11	525	131	12499	OVER	comp186144_c0_seq1, comp197858_c2_seq1, comp192950_c0_seq1, comp184760_c1_seq1, comp197441_c0_seq1, comp187343_c0_seq1, comp186348_c0_seq1, comp147823_c0_seq1, comp188123_c0_seq1, comp190276_c0_seq1, comp201568_c7_seq1	comp63983_c0_seq1, comp196118_c0_seq1, comp184910_c0_seq1, comp187171_c0_seq1, comp197890_c0_seq1, comp186825_c0_seq1, comp204890_c0_seq1, comp205063_c0_seq1, comp197619_c0_seq1, comp190641_c1_seq1, comp198563_c0_seq1, comp195487_c0_seq1, comp199018_c2_seq1, comp190704_c0_seq1, comp166960_c0_seq1, comp725958_c0_seq1, comp192268_c0_seq1, comp182160_c0_seq1, comp196428_c0_seq1, comp187502_c0_seq1, …
GO:0046283	anthocyanin-containing compound metabolic process	P	0.699678	0.0304868	3	60	139	12964	OVER	comp192474_c0_seq1, comp204526_c0_seq1, comp197049_c0_seq1	comp200351_c0_seq1, comp1253016_c0_seq1, comp145906_c0_seq1, comp199611_c1_seq1, comp199740_c0_seq1, comp159646_c0_seq1, comp168531_c0_seq1, comp204160_c0_seq1, comp193523_c0_seq1, comp201682_c0_seq1, comp207060_c2_seq1, comp202895_c0_seq1, comp203443_c1_seq1, comp180346_c0_seq1, comp389602_c0_seq1, comp189974_c0_seq1, comp206035_c1_seq1, comp197647_c0_seq1, comp178913_c0_seq1, comp168171_c1_seq1…
GO:1901607	alpha-amino acid biosynthetic process	P	0.699678	0.0315502	7	272	135	12752	OVER	comp195712_c0_seq1, comp189537_c0_seq1, comp206584_c0_seq1, comp191135_c0_seq1, comp189001_c0_seq1, comp202363_c0_seq1, comp186439_c0_seq1	comp199852_c0_seq1, comp173539_c0_seq1, comp198331_c0_seq1, comp190641_c1_seq1, comp198563_c0_seq1, comp753339_c0_seq1, comp189854_c0_seq1, comp188559_c0_seq1, comp170829_c1_seq1, comp184339_c0_seq1, comp192268_c0_seq1, comp205048_c1_seq1, comp195431_c0_seq1, comp198028_c0_seq1, comp199760_c1_seq1, comp192587_c0_seq1, comp145178_c0_seq1, comp185114_c0_seq1, comp188652_c0_seq1, comp200135_c1_seq1,…
GO:0016645	oxidoreductase activity, acting on the CH-NH group of donors	F	0.699678	0.0317013	2	24	140	13000	OVER	comp191135_c0_seq1, comp192397_c0_seq1	comp186999_c0_seq1, comp188652_c0_seq1, comp184633_c0_seq1, comp202591_c0_seq1, comp188096_c0_seq1, comp207587_c1_seq1, comp121555_c0_seq1, comp204638_c0_seq1, comp189802_c0_seq1, comp191945_c0_seq1, comp182769_c0_seq1, comp181696_c0_seq1, comp1489241_c0_seq1, comp171997_c0_seq1, comp177855_c0_seq1, comp170940_c0_seq1, comp186441_c0_seq1, comp201855_c0_seq1, comp187556_c0_seq1, comp427220_c0_seq1…
GO:0006595	polyamine metabolic process	P	0.699678	0.0317013	2	24	140	13000	OVER	comp190532_c0_seq1, comp192397_c0_seq1	comp197223_c0_seq1, comp205008_c1_seq1, comp192562_c0_seq1, comp175228_c0_seq1, comp196155_c0_seq1, comp192475_c0_seq1, comp207587_c1_seq1, comp193266_c0_seq1, comp195392_c0_seq1, comp203842_c0_seq1, comp137165_c0_seq1, comp117575_c0_seq1, comp204092_c0_seq1, comp195602_c0_seq1, comp117575_c1_seq1, comp182769_c0_seq1, comp149457_c0_seq1, comp154602_c0_seq1, comp207115_c0_seq1, comp206864_c4_seq1,…
GO:0001101	response to acid chemical	P	0.699678	0.0317343	19	1100	123	11924	OVER	comp196934_c0_seq1, comp192555_c0_seq1, comp188163_c0_seq1, comp197858_c2_seq1, comp191135_c0_seq1, comp192474_c0_seq1, comp191924_c0_seq1, comp200202_c0_seq1, comp201124_c1_seq1, comp203974_c0_seq1, comp199039_c0_seq1, comp202957_c0_seq1, comp199123_c0_seq1, comp200980_c1_seq1, comp189001_c0_seq1, comp193518_c2_seq1, comp185219_c0_seq1, comp198047_c0_seq1, comp187093_c0_seq1	comp194450_c0_seq1, comp200604_c0_seq1, comp193836_c0_seq1, comp203874_c0_seq1, comp198229_c0_seq1, comp180652_c0_seq1, comp175237_c0_seq1, comp157081_c0_seq1, comp181086_c2_seq1, comp186459_c0_seq1, comp185612_c2_seq1, comp68501_c0_seq1, comp150038_c0_seq1, comp198331_c0_seq1, comp186443_c2_seq1, comp206888_c0_seq1, comp199598_c3_seq1, comp189720_c0_seq1, comp203441_c3_seq1, comp198548_c0_seq1, …
GO:0016653	oxidoreductase activity, acting on NAD(P)H, heme protein as acceptor	F	0.699678	0.0320108	1	2	141	13022	OVER	comp202563_c2_seq1	comp201479_c0_seq1, comp203449_c1_seq1
GO:0019239	deaminase activity	F	0.699678	0.0320108	1	2	141	13022	OVER	comp198395_c0_seq1	comp200811_c0_seq1, comp198395_c1_seq1
GO:0031231	intrinsic component of peroxisomal membrane	C	0.699678	0.0320108	1	2	141	13022	OVER	comp192269_c1_seq1	comp200132_c0_seq1, comp203826_c4_seq1
GO:0009344	nitrite reductase complex [NAD(P)H]	C	0.699678	0.0320108	1	2	141	13022	OVER	comp186348_c0_seq1	comp201399_c0_seq1, comp177207_c0_seq1
GO:0016412	serine O-acyltransferase activity	F	0.699678	0.0320108	1	2	141	13022	OVER	comp187093_c0_seq1	comp186438_c0_seq1, comp194587_c0_seq1
GO:0000098	sulfur amino acid catabolic process	P	0.699678	0.0320108	1	2	141	13022	OVER	comp198395_c0_seq1	comp198395_c1_seq1, comp198754_c0_seq1
GO:0004315	3-oxoacyl-[acyl-carrier-protein] synthase activity	F	0.699678	0.0320108	1	2	141	13022	OVER	comp190276_c0_seq1	comp186913_c0_seq1, comp197269_c0_seq1
GO:0009001	serine O-acetyltransferase activity	F	0.699678	0.0320108	1	2	141	13022	OVER	comp187093_c0_seq1	comp186438_c0_seq1, comp194587_c0_seq1
GO:0004106	chorismate mutase activity	F	0.699678	0.0320108	1	2	141	13022	OVER	comp172583_c0_seq1	comp194513_c0_seq1, comp190441_c0_seq1
GO:0006212	uracil catabolic process	P	0.699678	0.0320108	1	2	141	13022	OVER	comp192950_c0_seq1	comp195179_c0_seq1, comp201334_c0_seq1
GO:0006208	pyrimidine nucleobase catabolic process	P	0.699678	0.0320108	1	2	141	13022	OVER	comp192950_c0_seq1	comp195179_c0_seq1, comp201334_c0_seq1
GO:0006207	'de novo' pyrimidine nucleobase biosynthetic process	P	0.699678	0.0320108	1	2	141	13022	OVER	comp192950_c0_seq1	comp196769_c0_seq1, comp199919_c0_seq1
GO:0005779	integral component of peroxisomal membrane	C	0.699678	0.0320108	1	2	141	13022	OVER	comp192269_c1_seq1	comp200132_c0_seq1, comp203826_c4_seq1
GO:0005775	vacuolar lumen	C	0.699678	0.0320108	1	2	141	13022	OVER	comp4462_c1_seq1	comp196542_c0_seq1, comp197679_c1_seq1
GO:0019860	uracil metabolic process	P	0.699678	0.0320108	1	2	141	13022	OVER	comp192950_c0_seq1	comp195179_c0_seq1, comp201334_c0_seq1
GO:0072529	pyrimidine-containing compound catabolic process	P	0.699678	0.0320108	1	2	141	13022	OVER	comp192950_c0_seq1	comp195179_c0_seq1, comp201334_c0_seq1
GO:0009715	chalcone biosynthetic process	P	0.699678	0.0320108	1	2	141	13022	OVER	comp192474_c0_seq1	comp189581_c1_seq1, comp182216_c0_seq1
GO:0009714	chalcone metabolic process	P	0.699678	0.0320108	1	2	141	13022	OVER	comp192474_c0_seq1	comp189581_c1_seq1, comp182216_c0_seq1
GO:0010285	L,L-diaminopimelate aminotransferase activity	F	0.699678	0.0320108	1	2	141	13022	OVER	comp189001_c0_seq1	comp93563_c0_seq1, comp206290_c0_seq1
GO:0019478	D-amino acid catabolic process	P	0.699678	0.0320108	1	2	141	13022	OVER	comp198395_c0_seq1	comp198395_c1_seq1, comp201375_c0_seq1
GO:0016710	trans-cinnamate 4-monooxygenase activity	F	0.699678	0.0320108	1	2	141	13022	OVER	comp198233_c0_seq1	comp171218_c0_seq1, comp187082_c0_seq1
GO:0010117	photoprotection	P	0.699678	0.0320108	1	2	141	13022	OVER	comp204526_c0_seq1	comp198404_c1_seq1, comp188926_c0_seq1
GO:0000323	lytic vacuole	C	0.699678	0.0320108	1	2	141	13022	OVER	comp177045_c0_seq1	comp156524_c0_seq1, comp193929_c1_seq1
GO:0009538	photosystem I reaction center	C	0.699678	0.0320108	1	2	141	13022	OVER	comp206584_c0_seq1	comp198971_c1_seq1, comp189435_c1_seq1
GO:0009987	cellular process	P	0.732288	0.033676	93	7497	49	5527	OVER	comp201749_c0_seq1, comp196934_c0_seq1, comp189389_c0_seq1, comp192555_c0_seq1, comp195712_c0_seq1, comp189570_c0_seq1, comp186144_c0_seq1, comp202563_c2_seq1, comp193818_c2_seq1, comp147110_c0_seq1, comp202037_c0_seq1, comp182565_c0_seq1, comp190532_c0_seq1, comp197858_c2_seq1, comp189537_c0_seq1, comp206584_c0_seq1, comp191135_c0_seq1, comp194226_c0_seq1, comp180295_c1_seq1, comp192950_c0_seq1,…	comp200351_c0_seq1, comp63983_c0_seq1, comp183460_c0_seq1, comp181006_c0_seq1, comp172562_c1_seq1, comp199033_c1_seq1, comp124911_c0_seq1, comp201518_c0_seq1, comp199852_c0_seq1, comp191198_c1_seq1, comp202019_c0_seq1, comp132572_c0_seq1, comp181756_c1_seq1, comp176615_c0_seq1, comp194450_c0_seq1, comp188749_c0_seq1, comp164345_c0_seq1, comp200604_c0_seq1, comp184276_c0_seq1, comp198939_c2_seq1, …
GO:1901362	organic cyclic compound biosynthetic process	P	0.732288	0.0337195	27	1724	115	11300	OVER	comp201749_c0_seq1, comp189389_c0_seq1, comp192555_c0_seq1, comp182565_c0_seq1, comp190532_c0_seq1, comp197858_c2_seq1, comp189537_c0_seq1, comp192950_c0_seq1, comp198233_c0_seq1, comp192474_c0_seq1, comp191668_c1_seq1, comp192397_c0_seq1, comp197441_c0_seq1, comp187343_c0_seq1, comp204526_c0_seq1, comp199039_c0_seq1, comp202957_c0_seq1, comp199729_c0_seq1, comp189001_c0_seq1, comp198395_c0_seq1,…	comp183460_c0_seq1, comp199033_c1_seq1, comp191198_c1_seq1, comp132572_c0_seq1, comp189693_c0_seq1, comp205655_c0_seq1, comp188764_c0_seq1, comp193836_c0_seq1, comp198229_c0_seq1, comp196678_c0_seq1, comp198994_c1_seq1, comp191276_c0_seq1, comp193293_c3_seq1, comp200408_c0_seq1, comp197890_c0_seq1, comp190400_c0_seq1, comp203678_c0_seq1, comp181086_c2_seq1, comp193517_c1_seq1, comp203716_c0_seq1,…
GO:0008299	isoprenoid biosynthetic process	P	0.732793	0.0338512	8	338	134	12686	OVER	comp197858_c2_seq1, comp191668_c1_seq1, comp190456_c0_seq1, comp203461_c0_seq1, comp198395_c0_seq1, comp188123_c0_seq1, comp190276_c0_seq1, comp195551_c0_seq1	comp200604_c0_seq1, comp198994_c1_seq1, comp187243_c0_seq1, comp180045_c0_seq1, comp194656_c0_seq1, comp202079_c1_seq1, comp195487_c0_seq1, comp17081_c0_seq1, comp190704_c0_seq1, comp120097_c0_seq1, comp197223_c0_seq1, comp196854_c0_seq1, comp171851_c0_seq1, comp190755_c0_seq1, comp202192_c2_seq1, comp187841_c1_seq1, comp199240_c0_seq1, comp199760_c1_seq1, comp189081_c0_seq1, comp187904_c0_seq1, …
GO:0009071	serine family amino acid catabolic process	P	0.733654	0.0339997	2	25	140	12999	OVER	comp198395_c0_seq1, comp190276_c0_seq1	comp201234_c0_seq1, comp199240_c0_seq1, comp185114_c0_seq1, comp190545_c0_seq1, comp203432_c2_seq1, comp186646_c0_seq1, comp202933_c0_seq1, comp183815_c0_seq1, comp188495_c0_seq1, comp198395_c1_seq1, comp192711_c0_seq1, comp190136_c0_seq1, comp206465_c2_seq1, comp194327_c0_seq1, comp186913_c0_seq1, comp194327_c1_seq1, comp202667_c2_seq1, comp206991_c2_seq1, comp197269_c0_seq1, comp160862_c0_seq1,…
GO:0006605	protein targeting	P	0.741283	0.034463	13	674	129	12350	OVER	comp201749_c0_seq1, comp190532_c0_seq1, comp197858_c2_seq1, comp191135_c0_seq1, comp191668_c1_seq1, comp203974_c0_seq1, comp190456_c0_seq1, comp202957_c0_seq1, comp200980_c1_seq1, comp185633_c0_seq1, comp199729_c0_seq1, comp193239_c0_seq1, comp187093_c0_seq1	comp181756_c1_seq1, comp184276_c0_seq1, comp198939_c2_seq1, comp189142_c1_seq1, comp185726_c0_seq1, comp206455_c2_seq1, comp199167_c1_seq1, comp181086_c2_seq1, comp153757_c0_seq1, comp202641_c1_seq1, comp205238_c1_seq1, comp150038_c0_seq1, comp197717_c0_seq1, comp186443_c2_seq1, comp177450_c0_seq1, comp194656_c0_seq1, comp203441_c3_seq1, comp184848_c0_seq1, comp190641_c1_seq1, comp204051_c0_seq1,…
GO:0009617	response to bacterium	P	0.749832	0.0349714	10	470	132	12554	OVER	comp197858_c2_seq1, comp180295_c1_seq1, comp184760_c1_seq1, comp191924_c0_seq1, comp201124_c1_seq1, comp202957_c0_seq1, comp198395_c0_seq1, comp198047_c0_seq1, comp195313_c0_seq1, comp175577_c0_seq1	comp200351_c0_seq1, comp181006_c0_seq1, comp175237_c0_seq1, comp196035_c0_seq1, comp131890_c0_seq1, comp181086_c2_seq1, comp150038_c0_seq1, comp181417_c1_seq1, comp190641_c1_seq1, comp199745_c0_seq1, comp202692_c1_seq1, comp195770_c0_seq1, comp182341_c0_seq1, comp188559_c0_seq1, comp184024_c0_seq1, comp241373_c0_seq1, comp1634937_c0_seq1, comp204185_c0_seq1, comp2477469_c0_seq1, comp207514_c0_seq…
GO:1902580	single-organism cellular localization	P	0.751412	0.0351564	13	676	129	12348	OVER	comp201749_c0_seq1, comp190532_c0_seq1, comp197858_c2_seq1, comp191135_c0_seq1, comp191668_c1_seq1, comp203974_c0_seq1, comp190456_c0_seq1, comp202957_c0_seq1, comp200980_c1_seq1, comp185633_c0_seq1, comp199729_c0_seq1, comp193239_c0_seq1, comp187093_c0_seq1	comp181756_c1_seq1, comp184276_c0_seq1, comp198939_c2_seq1, comp189142_c1_seq1, comp185726_c0_seq1, comp206455_c2_seq1, comp199167_c1_seq1, comp181086_c2_seq1, comp153757_c0_seq1, comp202641_c1_seq1, comp205238_c1_seq1, comp150038_c0_seq1, comp197717_c0_seq1, comp186443_c2_seq1, comp177450_c0_seq1, comp194656_c0_seq1, comp203441_c3_seq1, comp184848_c0_seq1, comp190641_c1_seq1, comp204051_c0_seq1,…
GO:0010224	response to UV-B	P	0.759803	0.0356615	3	64	139	12960	OVER	comp192474_c0_seq1, comp204526_c0_seq1, comp197049_c0_seq1	comp202157_c0_seq1, comp159646_c0_seq1, comp191649_c0_seq1, comp204160_c0_seq1, comp193523_c0_seq1, comp193068_c1_seq1, comp180346_c0_seq1, comp207139_c1_seq1, comp199267_c0_seq1, comp389602_c0_seq1, comp194731_c0_seq1, comp189974_c0_seq1, comp190875_c0_seq1, comp200318_c0_seq1, comp168171_c1_seq1, comp2121932_c0_seq1, comp175044_c0_seq1, comp184604_c0_seq1, comp207429_c2_seq1, comp199581_c2_seq1…
GO:0006793	phosphorus metabolic process	P	0.762552	0.035999	24	1499	118	11525	OVER	comp201749_c0_seq1, comp189389_c0_seq1, comp186144_c0_seq1, comp197858_c2_seq1, comp189537_c0_seq1, comp206584_c0_seq1, comp180295_c1_seq1, comp184760_c1_seq1, comp191668_c1_seq1, comp202882_c0_seq1, comp197441_c0_seq1, comp207725_c0_seq1, comp187343_c0_seq1, comp190456_c0_seq1, comp202957_c0_seq1, comp190209_c0_seq1, comp186348_c0_seq1, comp198395_c0_seq1, comp147823_c0_seq1, comp188123_c0_seq1,…	comp63983_c0_seq1, comp176615_c0_seq1, comp188749_c0_seq1, comp164345_c0_seq1, comp170668_c1_seq1, comp198229_c0_seq1, comp206018_c1_seq1, comp199388_c0_seq1, comp184910_c0_seq1, comp186340_c0_seq1, comp182120_c0_seq1, comp178215_c0_seq1, comp187171_c0_seq1, comp197890_c0_seq1, comp181086_c2_seq1, comp191216_c0_seq1, comp186825_c0_seq1, comp204890_c0_seq1, comp185612_c2_seq1, comp150038_c0_seq1, …
GO:0044699	single-organism process	P	0.762552	0.0360163	88	7044	54	5980	OVER	comp201749_c0_seq1, comp196934_c0_seq1, comp189389_c0_seq1, comp195712_c0_seq1, comp189570_c0_seq1, comp186144_c0_seq1, comp202563_c2_seq1, comp193818_c2_seq1, comp147110_c0_seq1, comp182565_c0_seq1, comp190532_c0_seq1, comp197858_c2_seq1, comp189537_c0_seq1, comp206584_c0_seq1, comp191135_c0_seq1, comp178162_c0_seq1, comp192950_c0_seq1, comp198233_c0_seq1, comp192474_c0_seq1, comp183230_c0_seq1,…	comp200351_c0_seq1, comp63983_c0_seq1, comp181006_c0_seq1, comp124911_c0_seq1, comp199852_c0_seq1, comp198557_c0_seq1, comp132572_c0_seq1, comp181756_c1_seq1, comp194450_c0_seq1, comp164345_c0_seq1, comp200604_c0_seq1, comp184276_c0_seq1, comp198939_c2_seq1, comp206950_c0_seq1, comp196118_c0_seq1, comp176999_c1_seq1, comp136036_c0_seq1, comp187605_c0_seq1, comp195471_c1_seq1, comp199806_c2_seq1, …
GO:0008171	O-methyltransferase activity	F	0.763374	0.036361	2	26	140	12998	OVER	comp207152_c0_seq1, comp200759_c1_seq1	comp172708_c1_seq1, comp1807133_c0_seq1, comp180103_c0_seq1, comp204475_c0_seq1, comp199932_c0_seq1, comp191293_c1_seq1, comp191845_c0_seq1, comp193795_c1_seq1, comp191845_c1_seq1, comp179914_c0_seq1, comp205519_c2_seq1, comp194242_c0_seq1, comp193257_c0_seq1, comp1429522_c0_seq1, comp206305_c3_seq1, comp155836_c0_seq1, comp92484_c0_seq1, comp197463_c0_seq1, comp196998_c0_seq1, comp196757_c0_seq1…
GO:0042254	ribosome biogenesis	P	0.763374	0.0363942	6	221	136	12803	OVER	comp189389_c0_seq1, comp197858_c2_seq1, comp206584_c0_seq1, comp187343_c0_seq1, comp188123_c0_seq1, comp186439_c0_seq1	comp201518_c0_seq1, comp191740_c0_seq1, comp196814_c0_seq1, comp186825_c0_seq1, comp203647_c2_seq1, comp205063_c0_seq1, comp194656_c0_seq1, comp190641_c1_seq1, comp204051_c0_seq1, comp189256_c0_seq1, comp190704_c0_seq1, comp198382_c0_seq1, comp205465_c0_seq1, comp193135_c0_seq1, comp196428_c0_seq1, comp108403_c0_seq1, comp194817_c0_seq1, comp199760_c1_seq1, comp189081_c0_seq1, comp191030_c0_seq1,…
GO:0051246	regulation of protein metabolic process	P	0.763374	0.0363942	6	221	136	12803	OVER	comp189389_c0_seq1, comp206584_c0_seq1, comp202957_c0_seq1, comp201127_c0_seq1, comp120608_c0_seq1, comp186439_c0_seq1	comp199388_c0_seq1, comp188074_c0_seq1, comp190641_c1_seq1, comp723302_c0_seq1, comp205465_c0_seq1, comp1634937_c0_seq1, comp193135_c0_seq1, comp196428_c0_seq1, comp182484_c1_seq1, comp194817_c0_seq1, comp195761_c0_seq1, comp5102_c0_seq1, comp204346_c0_seq1, comp179880_c1_seq1, comp174731_c1_seq1, comp183405_c0_seq1, comp187636_c1_seq1, comp188956_c0_seq1, comp196428_c2_seq1, comp191983_c0_seq1, …
GO:0002376	immune system process	P	0.772096	0.0369243	14	752	128	12272	OVER	comp202037_c0_seq1, comp182565_c0_seq1, comp190532_c0_seq1, comp197858_c2_seq1, comp191135_c0_seq1, comp192269_c1_seq1, comp202957_c0_seq1, comp190209_c0_seq1, comp189001_c0_seq1, comp198395_c0_seq1, comp177045_c0_seq1, comp198047_c0_seq1, comp195313_c0_seq1, comp187093_c0_seq1	comp198939_c2_seq1, comp203874_c0_seq1, comp198229_c0_seq1, comp175237_c0_seq1, comp185726_c0_seq1, comp131890_c0_seq1, comp201078_c1_seq1, comp181086_c2_seq1, comp205146_c0_seq1, comp68501_c0_seq1, comp150038_c0_seq1, comp198331_c0_seq1, comp186443_c2_seq1, comp203441_c3_seq1, comp204608_c3_seq1, comp69892_c0_seq1, comp190641_c1_seq1, comp191662_c2_seq1, comp199745_c0_seq1, comp195715_c1_seq1, c…
GO:0006996	organelle organization	P	0.774145	0.0371369	23	1426	119	11598	OVER	comp201749_c0_seq1, comp189389_c0_seq1, comp190532_c0_seq1, comp197858_c2_seq1, comp206584_c0_seq1, comp194226_c0_seq1, comp184760_c1_seq1, comp191924_c0_seq1, comp192269_c1_seq1, comp201124_c1_seq1, comp178116_c0_seq1, comp197441_c0_seq1, comp203974_c0_seq1, comp193027_c0_seq1, comp200980_c1_seq1, comp185633_c0_seq1, comp189001_c0_seq1, comp198384_c0_seq1, comp198395_c0_seq1, comp185219_c0_seq1,…	comp181006_c0_seq1, comp184276_c0_seq1, comp136036_c0_seq1, comp205655_c0_seq1, comp173539_c0_seq1, comp204511_c0_seq1, comp196814_c0_seq1, comp196678_c0_seq1, comp189303_c0_seq1, comp191276_c0_seq1, comp156931_c0_seq1, comp206455_c2_seq1, comp199167_c1_seq1, comp197890_c0_seq1, comp194799_c0_seq1, comp190400_c0_seq1, comp203678_c0_seq1, comp153757_c0_seq1, comp185000_c0_seq1, comp202641_c1_seq1,…
GO:0019220	regulation of phosphate metabolic process	P	0.79647	0.0387743	4	114	138	12910	OVER	comp189389_c0_seq1, comp206584_c0_seq1, comp202957_c0_seq1, comp186439_c0_seq1	comp199388_c0_seq1, comp190641_c1_seq1, comp205465_c0_seq1, comp1634937_c0_seq1, comp168194_c0_seq1, comp193135_c0_seq1, comp196428_c0_seq1, comp194817_c0_seq1, comp5102_c0_seq1, comp204346_c0_seq1, comp179880_c1_seq1, comp183405_c0_seq1, comp194930_c1_seq1, comp188956_c0_seq1, comp196428_c2_seq1, comp191983_c0_seq1, comp195813_c0_seq1, comp199997_c0_seq1, comp195462_c0_seq1, comp1360310_c0_seq1,…
GO:0004497	monooxygenase activity	F	0.79647	0.0387743	4	114	138	12910	OVER	comp189537_c0_seq1, comp178162_c0_seq1, comp198233_c0_seq1, comp206199_c3_seq1	comp180045_c0_seq1, comp177343_c0_seq1, comp202192_c2_seq1, comp181046_c1_seq1, comp171218_c0_seq1, comp190554_c0_seq1, comp553099_c0_seq1, comp83169_c0_seq1, comp193523_c0_seq1, comp149482_c0_seq1, comp3759_c1_seq1, comp66880_c0_seq1, comp199622_c1_seq1, comp174742_c0_seq1, comp189365_c1_seq1, comp201200_c0_seq1, comp203510_c2_seq1, comp186724_c0_seq1, comp204728_c2_seq1, comp197167_c0_seq1, com…
GO:0015926	glucosidase activity	F	0.79647	0.0387836	2	27	140	12997	OVER	comp154878_c0_seq1, comp154878_c1_seq1	comp153370_c0_seq1, comp145662_c0_seq1, comp175964_c0_seq1, comp163947_c0_seq1, comp175964_c1_seq1, comp163947_c1_seq1, comp183117_c0_seq1, comp163947_c2_seq1, comp183117_c1_seq1, comp189170_c0_seq1, comp192372_c1_seq1, comp2231892_c0_seq1, comp188792_c0_seq1, comp1974598_c0_seq1, comp204211_c2_seq1, comp206991_c1_seq1, comp201528_c0_seq1, comp192110_c0_seq1, comp875217_c0_seq1, comp189016_c0_seq…
GO:0010319	stromule	C	0.79647	0.0387836	2	27	140	12997	OVER	comp197858_c2_seq1, comp175577_c0_seq1	comp196035_c0_seq1, comp190641_c1_seq1, comp203432_c2_seq1, comp190571_c0_seq1, comp142003_c0_seq1, comp194535_c0_seq1, comp194669_c0_seq1, comp193163_c0_seq1, comp193163_c1_seq1, comp188881_c0_seq1, comp201104_c1_seq1, comp183748_c1_seq1, comp193634_c0_seq1, comp195687_c0_seq1, comp196045_c2_seq1, comp195328_c1_seq1, comp189390_c0_seq1, comp193430_c0_seq1, comp204811_c0_seq1, comp206119_c0_seq1,…
GO:0009416	response to light stimulus	P	0.79647	0.0393864	14	759	128	12265	OVER	comp189389_c0_seq1, comp202037_c0_seq1, comp198233_c0_seq1, comp192474_c0_seq1, comp186491_c0_seq1, comp204526_c0_seq1, comp203974_c0_seq1, comp197049_c0_seq1, comp200980_c1_seq1, comp201415_c2_seq1, comp176966_c0_seq1, comp198384_c0_seq1, comp189955_c0_seq1, comp190276_c0_seq1	comp194450_c0_seq1, comp200604_c0_seq1, comp184276_c0_seq1, comp189693_c0_seq1, comp204511_c0_seq1, comp196678_c0_seq1, comp191276_c0_seq1, comp196035_c0_seq1, comp172176_c0_seq1, comp206455_c2_seq1, comp201078_c1_seq1, comp172826_c2_seq1, comp198851_c1_seq1, comp187243_c0_seq1, comp190641_c1_seq1, comp195715_c1_seq1, comp159166_c0_seq1, comp202157_c0_seq1, comp198480_c0_seq1, comp197551_c0_seq1,…
GO:0018130	heterocycle biosynthetic process	P	0.79647	0.0395695	22	1358	120	11666	OVER	comp201749_c0_seq1, comp189389_c0_seq1, comp192555_c0_seq1, comp182565_c0_seq1, comp190532_c0_seq1, comp197858_c2_seq1, comp192950_c0_seq1, comp198233_c0_seq1, comp192397_c0_seq1, comp197441_c0_seq1, comp187343_c0_seq1, comp204526_c0_seq1, comp199039_c0_seq1, comp202957_c0_seq1, comp199729_c0_seq1, comp189001_c0_seq1, comp198395_c0_seq1, comp188123_c0_seq1, comp190276_c0_seq1, comp195551_c0_seq1,…	comp183460_c0_seq1, comp199033_c1_seq1, comp191198_c1_seq1, comp189693_c0_seq1, comp205655_c0_seq1, comp188764_c0_seq1, comp193836_c0_seq1, comp196678_c0_seq1, comp191276_c0_seq1, comp193293_c3_seq1, comp200408_c0_seq1, comp197890_c0_seq1, comp190400_c0_seq1, comp203678_c0_seq1, comp193517_c1_seq1, comp203716_c0_seq1, comp186825_c0_seq1, comp202641_c1_seq1, comp2383284_c0_seq1, comp204890_c0_seq1…
GO:0006796	phosphate-containing compound metabolic process	P	0.79647	0.0397076	23	1436	119	11588	OVER	comp201749_c0_seq1, comp189389_c0_seq1, comp186144_c0_seq1, comp197858_c2_seq1, comp206584_c0_seq1, comp180295_c1_seq1, comp184760_c1_seq1, comp191668_c1_seq1, comp202882_c0_seq1, comp197441_c0_seq1, comp207725_c0_seq1, comp187343_c0_seq1, comp190456_c0_seq1, comp202957_c0_seq1, comp190209_c0_seq1, comp186348_c0_seq1, comp198395_c0_seq1, comp147823_c0_seq1, comp188123_c0_seq1, comp190276_c0_seq1,…	comp63983_c0_seq1, comp176615_c0_seq1, comp188749_c0_seq1, comp164345_c0_seq1, comp170668_c1_seq1, comp198229_c0_seq1, comp206018_c1_seq1, comp199388_c0_seq1, comp184910_c0_seq1, comp186340_c0_seq1, comp182120_c0_seq1, comp178215_c0_seq1, comp187171_c0_seq1, comp197890_c0_seq1, comp181086_c2_seq1, comp191216_c0_seq1, comp186825_c0_seq1, comp204890_c0_seq1, comp185612_c2_seq1, comp150038_c0_seq1, …
GO:0051174	regulation of phosphorus metabolic process	P	0.79647	0.0397992	4	115	138	12909	OVER	comp189389_c0_seq1, comp206584_c0_seq1, comp202957_c0_seq1, comp186439_c0_seq1	comp199388_c0_seq1, comp190641_c1_seq1, comp205465_c0_seq1, comp1634937_c0_seq1, comp168194_c0_seq1, comp193135_c0_seq1, comp196428_c0_seq1, comp194817_c0_seq1, comp5102_c0_seq1, comp204346_c0_seq1, comp179880_c1_seq1, comp183405_c0_seq1, comp194930_c1_seq1, comp188956_c0_seq1, comp196428_c2_seq1, comp191983_c0_seq1, comp195813_c0_seq1, comp199997_c0_seq1, comp195462_c0_seq1, comp1360310_c0_seq1,…
GO:0022613	ribonucleoprotein complex biogenesis	P	0.79647	0.0404991	6	227	136	12797	OVER	comp189389_c0_seq1, comp197858_c2_seq1, comp206584_c0_seq1, comp187343_c0_seq1, comp188123_c0_seq1, comp186439_c0_seq1	comp201518_c0_seq1, comp191740_c0_seq1, comp196814_c0_seq1, comp186825_c0_seq1, comp203647_c2_seq1, comp205063_c0_seq1, comp194656_c0_seq1, comp190641_c1_seq1, comp204051_c0_seq1, comp189256_c0_seq1, comp190704_c0_seq1, comp198382_c0_seq1, comp205465_c0_seq1, comp193135_c0_seq1, comp196428_c0_seq1, comp108403_c0_seq1, comp194817_c0_seq1, comp199760_c1_seq1, comp189081_c0_seq1, comp191030_c0_seq1,…
GO:0004565	beta-galactosidase activity	F	0.79647	0.0412661	2	28	140	12996	OVER	comp154878_c0_seq1, comp154878_c1_seq1	comp153370_c0_seq1, comp200521_c0_seq1, comp145662_c0_seq1, comp200521_c1_seq1, comp207442_c1_seq1, comp175964_c0_seq1, comp163947_c0_seq1, comp205615_c0_seq1, comp175964_c1_seq1, comp163947_c1_seq1, comp183117_c0_seq1, comp681002_c0_seq1, comp163947_c2_seq1, comp183117_c1_seq1, comp192372_c1_seq1, comp2231892_c0_seq1, comp193266_c0_seq1, comp1974598_c0_seq1, comp194681_c0_seq1, comp206991_c1_seq…
GO:0009117	nucleotide metabolic process	P	0.79647	0.0421868	10	486	132	12538	OVER	comp186144_c0_seq1, comp197858_c2_seq1, comp184760_c1_seq1, comp197441_c0_seq1, comp187343_c0_seq1, comp186348_c0_seq1, comp147823_c0_seq1, comp188123_c0_seq1, comp190276_c0_seq1, comp201568_c7_seq1	comp63983_c0_seq1, comp184910_c0_seq1, comp187171_c0_seq1, comp197890_c0_seq1, comp186825_c0_seq1, comp204890_c0_seq1, comp205063_c0_seq1, comp197619_c0_seq1, comp190641_c1_seq1, comp198563_c0_seq1, comp195487_c0_seq1, comp199018_c2_seq1, comp190704_c0_seq1, comp166960_c0_seq1, comp725958_c0_seq1, comp192268_c0_seq1, comp182160_c0_seq1, comp196428_c0_seq1, comp187502_c0_seq1, comp184760_c3_seq1, …
GO:0006878	cellular copper ion homeostasis	P	0.79647	0.0424532	1	3	141	13021	OVER	comp190532_c0_seq1	comp193213_c1_seq1, comp197220_c0_seq1, comp177671_c0_seq1
GO:0000254	C-4 methylsterol oxidase activity	F	0.79647	0.0424532	1	3	141	13021	OVER	comp189537_c0_seq1	comp190977_c0_seq1, comp200461_c0_seq1, comp71073_c0_seq1
GO:0010007	magnesium chelatase complex	C	0.79647	0.0424532	1	3	141	13021	OVER	comp190532_c0_seq1	comp205431_c0_seq1, comp205431_c1_seq1, comp190258_c0_seq1
GO:0071492	cellular response to UV-A	P	0.79647	0.0424532	1	3	141	13021	OVER	comp204526_c0_seq1	comp200079_c0_seq1, comp193637_c0_seq1, comp198698_c0_seq1
GO:0071491	cellular response to red light	P	0.79647	0.0424532	1	3	141	13021	OVER	comp204526_c0_seq1	comp196762_c0_seq1, comp190206_c1_seq1, comp204072_c0_seq1
GO:0016210	naringenin-chalcone synthase activity	F	0.79647	0.0424532	1	3	141	13021	OVER	comp192474_c0_seq1	comp206555_c0_seq1, comp189581_c1_seq1, comp182216_c0_seq1
GO:0016151	nickel cation binding	F	0.79647	0.0424532	1	3	141	13021	OVER	comp202882_c0_seq1	comp204913_c0_seq1, comp204582_c1_seq1, comp188742_c0_seq1
GO:0051766	inositol trisphosphate kinase activity	F	0.79647	0.0424532	1	3	141	13021	OVER	comp201749_c0_seq1	comp191148_c0_seq1, comp199989_c0_seq1, comp199989_c1_seq1
GO:0005884	actin filament	C	0.79647	0.0424532	1	3	141	13021	OVER	comp193027_c0_seq1	comp207065_c0_seq1, comp204136_c0_seq1, comp107141_c0_seq1
GO:0034705	potassium channel complex	C	0.79647	0.0424532	1	3	141	13021	OVER	comp176600_c0_seq1	comp175638_c0_seq1, comp1269929_c0_seq1, comp202985_c1_seq1
GO:0034703	cation channel complex	C	0.79647	0.0424532	1	3	141	13021	OVER	comp176600_c0_seq1	comp175638_c0_seq1, comp1269929_c0_seq1, comp202985_c1_seq1
GO:0034702	ion channel complex	C	0.79647	0.0424532	1	3	141	13021	OVER	comp176600_c0_seq1	comp175638_c0_seq1, comp1269929_c0_seq1, comp202985_c1_seq1
GO:0008453	alanine-glyoxylate transaminase activity	F	0.79647	0.0424532	1	3	141	13021	OVER	comp193083_c0_seq1	comp198331_c0_seq1, comp202397_c0_seq1, comp177969_c0_seq1
GO:0046592	polyamine oxidase activity	F	0.79647	0.0424532	1	3	141	13021	OVER	comp192397_c0_seq1	comp207587_c1_seq1, comp182769_c0_seq1, comp206904_c0_seq1
GO:0008076	voltage-gated potassium channel complex	C	0.79647	0.0424532	1	3	141	13021	OVER	comp176600_c0_seq1	comp175638_c0_seq1, comp1269929_c0_seq1, comp202985_c1_seq1
GO:0009772	photosynthetic electron transport in photosystem II	P	0.79647	0.0424532	1	3	141	13021	OVER	comp197858_c2_seq1	comp209176_c0_seq1, comp188495_c0_seq1, comp206248_c0_seq1
GO:0016851	magnesium chelatase activity	F	0.79647	0.0424532	1	3	141	13021	OVER	comp190532_c0_seq1	comp205431_c0_seq1, comp205431_c1_seq1, comp190258_c0_seq1
GO:0010236	plastoquinone biosynthetic process	P	0.79647	0.0424532	1	3	141	13021	OVER	comp195551_c0_seq1	comp205555_c0_seq1, comp166778_c0_seq1, comp206120_c0_seq1
GO:0046113	nucleobase catabolic process	P	0.79647	0.0424532	1	3	141	13021	OVER	comp192950_c0_seq1	comp195179_c0_seq1, comp204260_c0_seq1, comp201334_c0_seq1
GO:0016730	oxidoreductase activity, acting on iron-sulfur proteins as donors	F	0.79647	0.0424532	1	3	141	13021	OVER	comp198395_c0_seq1	comp203550_c1_seq1, comp188132_c0_seq1, comp198395_c1_seq1
GO:0006949	syncytium formation	P	0.79647	0.0424532	1	3	141	13021	OVER	comp190201_c0_seq1	comp182660_c0_seq1, comp205699_c0_seq1, comp185845_c0_seq1
GO:0051003	ligase activity, forming nitrogen-metal bonds, forming coordination complexes	F	0.79647	0.0424532	1	3	141	13021	OVER	comp190532_c0_seq1	comp205431_c0_seq1, comp205431_c1_seq1, comp190258_c0_seq1
GO:0051002	ligase activity, forming nitrogen-metal bonds	F	0.79647	0.0424532	1	3	141	13021	OVER	comp190532_c0_seq1	comp205431_c0_seq1, comp205431_c1_seq1, comp190258_c0_seq1
GO:0070141	response to UV-A	P	0.79647	0.0424532	1	3	141	13021	OVER	comp204526_c0_seq1	comp200079_c0_seq1, comp193637_c0_seq1, comp198698_c0_seq1
GO:0052725	inositol-1,3,4-trisphosphate 6-kinase activity	F	0.79647	0.0424532	1	3	141	13021	OVER	comp201749_c0_seq1	comp191148_c0_seq1, comp199989_c0_seq1, comp199989_c1_seq1
GO:0009073	aromatic amino acid family biosynthetic process	P	0.799327	0.0427239	3	69	139	12955	OVER	comp189389_c0_seq1, comp191668_c1_seq1, comp172583_c0_seq1	comp194513_c0_seq1, comp196854_c0_seq1, comp199760_c1_seq1, comp187904_c0_seq1, comp191030_c0_seq1, comp194930_c1_seq1, comp192861_c0_seq1, comp159229_c1_seq1, comp200023_c0_seq1, comp205440_c0_seq1, comp189184_c0_seq1, comp182897_c0_seq1, comp195154_c0_seq1, comp200965_c1_seq1, comp190761_c1_seq1, comp176132_c0_seq1, comp202679_c0_seq1, comp137333_c0_seq1, comp192147_c1_seq1, comp207330_c3_seq1,…
GO:0006650	glycerophospholipid metabolic process	P	0.799434	0.0429663	4	118	138	12906	OVER	comp191668_c1_seq1, comp202882_c0_seq1, comp207725_c0_seq1, comp195551_c0_seq1	comp164345_c0_seq1, comp159166_c0_seq1, comp186150_c0_seq1, comp187904_c0_seq1, comp189334_c0_seq1, comp190333_c0_seq1, comp4939780_c0_seq1, comp202652_c0_seq1, comp186434_c0_seq1, comp203432_c1_seq1, comp161878_c0_seq1, comp202967_c1_seq1, comp200023_c0_seq1, comp197553_c0_seq1, comp194879_c0_seq1, comp201296_c0_seq1, comp182817_c0_seq1, comp206808_c0_seq1, comp1880885_c0_seq1, comp192676_c0_seq…
GO:0006470	protein dephosphorylation	P	0.799434	0.0429663	4	118	138	12906	OVER	comp189389_c0_seq1, comp206584_c0_seq1, comp202957_c0_seq1, comp186439_c0_seq1	comp188749_c0_seq1, comp190641_c1_seq1, comp205465_c0_seq1, comp1634937_c0_seq1, comp183074_c0_seq1, comp193135_c0_seq1, comp196428_c0_seq1, comp194817_c0_seq1, comp199142_c0_seq1, comp5102_c0_seq1, comp204346_c0_seq1, comp179880_c1_seq1, comp183405_c0_seq1, comp188956_c0_seq1, comp196428_c2_seq1, comp191983_c0_seq1, comp195813_c0_seq1, comp199997_c0_seq1, comp195462_c0_seq1, comp1360310_c0_seq1,…
GO:0006753	nucleoside phosphate metabolic process	P	0.813689	0.0441395	10	490	132	12534	OVER	comp186144_c0_seq1, comp197858_c2_seq1, comp184760_c1_seq1, comp197441_c0_seq1, comp187343_c0_seq1, comp186348_c0_seq1, comp147823_c0_seq1, comp188123_c0_seq1, comp190276_c0_seq1, comp201568_c7_seq1	comp63983_c0_seq1, comp184910_c0_seq1, comp187171_c0_seq1, comp197890_c0_seq1, comp186825_c0_seq1, comp204890_c0_seq1, comp205063_c0_seq1, comp197619_c0_seq1, comp190641_c1_seq1, comp198563_c0_seq1, comp195487_c0_seq1, comp199018_c2_seq1, comp190704_c0_seq1, comp166960_c0_seq1, comp725958_c0_seq1, comp192268_c0_seq1, comp182160_c0_seq1, comp196428_c0_seq1, comp187502_c0_seq1, comp184760_c3_seq1, …
GO:0031163	metallo-sulfur cluster assembly	P	0.813689	0.0442144	3	70	139	12954	OVER	comp189389_c0_seq1, comp191668_c1_seq1, comp198395_c0_seq1	comp200825_c0_seq1, comp196854_c0_seq1, comp193135_c0_seq1, comp190487_c0_seq1, comp188991_c0_seq1, comp194817_c0_seq1, comp187904_c0_seq1, comp191030_c0_seq1, comp192861_c0_seq1, comp205440_c0_seq1, comp203463_c0_seq1, comp189184_c0_seq1, comp2667321_c0_seq1, comp193661_c0_seq1, comp191109_c0_seq1, comp180619_c0_seq1, comp190761_c1_seq1, comp200204_c1_seq1, comp192147_c1_seq1, comp198304_c0_seq1…
GO:0016226	iron-sulfur cluster assembly	P	0.813689	0.0442144	3	70	139	12954	OVER	comp189389_c0_seq1, comp191668_c1_seq1, comp198395_c0_seq1	comp200825_c0_seq1, comp196854_c0_seq1, comp193135_c0_seq1, comp190487_c0_seq1, comp188991_c0_seq1, comp194817_c0_seq1, comp187904_c0_seq1, comp191030_c0_seq1, comp192861_c0_seq1, comp205440_c0_seq1, comp203463_c0_seq1, comp189184_c0_seq1, comp2667321_c0_seq1, comp193661_c0_seq1, comp191109_c0_seq1, comp180619_c0_seq1, comp190761_c1_seq1, comp200204_c1_seq1, comp192147_c1_seq1, comp198304_c0_seq1…
GO:0036293	response to decreased oxygen levels	P	0.813689	0.0442144	3	70	139	12954	OVER	comp201415_c2_seq1, comp176966_c0_seq1, comp198047_c0_seq1	comp185612_c2_seq1, comp68501_c0_seq1, comp198331_c0_seq1, comp187728_c0_seq1, comp202692_c1_seq1, comp202416_c0_seq1, comp145972_c0_seq1, comp205204_c0_seq1, comp183333_c1_seq1, comp197002_c0_seq1, comp183333_c2_seq1, comp111765_c0_seq1, comp180777_c0_seq1, comp194251_c0_seq1, comp178031_c0_seq1, comp199412_c0_seq1, comp200094_c0_seq1, comp192739_c0_seq1, comp200606_c0_seq1, comp196655_c1_seq1, …
GO:0034622	cellular macromolecular complex assembly	P	0.832859	0.0453794	9	425	133	12599	OVER	comp189389_c0_seq1, comp197858_c2_seq1, comp206584_c0_seq1, comp184760_c1_seq1, comp189271_c0_seq1, comp191924_c0_seq1, comp185219_c0_seq1, comp193290_c0_seq1, comp186439_c0_seq1	comp184276_c0_seq1, comp173539_c0_seq1, comp204511_c0_seq1, comp197958_c0_seq1, comp184910_c0_seq1, comp191276_c0_seq1, comp201450_c0_seq1, comp156931_c0_seq1, comp187171_c0_seq1, comp185000_c0_seq1, comp140888_c0_seq1, comp190641_c1_seq1, comp200336_c1_seq1, comp190704_c0_seq1, comp200604_c1_seq1, comp194260_c0_seq1, comp204511_c1_seq1, comp205465_c0_seq1, comp191276_c1_seq1, comp184607_c0_seq1,…
GO:0032787	monocarboxylic acid metabolic process	P	0.83477	0.0456347	17	997	125	12027	OVER	comp182565_c0_seq1, comp197858_c2_seq1, comp191135_c0_seq1, comp184760_c1_seq1, comp191668_c1_seq1, comp193846_c0_seq1, comp191924_c0_seq1, comp193483_c0_seq1, comp190456_c0_seq1, comp203461_c0_seq1, comp193518_c2_seq1, comp198395_c0_seq1, comp195313_c0_seq1, comp188123_c0_seq1, comp190276_c0_seq1, comp195551_c0_seq1, comp187093_c0_seq1	comp132572_c0_seq1, comp184276_c0_seq1, comp198229_c0_seq1, comp172259_c0_seq1, comp184910_c0_seq1, comp206455_c2_seq1, comp199167_c1_seq1, comp181086_c2_seq1, comp68778_c0_seq1, comp205238_c1_seq1, comp150038_c0_seq1, comp187243_c0_seq1, comp289198_c0_seq1, comp195951_c0_seq1, comp194656_c0_seq1, comp167642_c0_seq1, comp69892_c0_seq1, comp190641_c1_seq1, comp200825_c0_seq1, comp194533_c1_seq1, c…
GO:0070482	response to oxygen levels	P	0.83477	0.0457307	3	71	139	12953	OVER	comp201415_c2_seq1, comp176966_c0_seq1, comp198047_c0_seq1	comp185612_c2_seq1, comp68501_c0_seq1, comp198331_c0_seq1, comp187728_c0_seq1, comp202692_c1_seq1, comp202416_c0_seq1, comp145972_c0_seq1, comp205204_c0_seq1, comp183333_c1_seq1, comp197002_c0_seq1, comp183333_c2_seq1, comp111765_c0_seq1, comp180777_c0_seq1, comp194251_c0_seq1, comp178031_c0_seq1, comp199412_c0_seq1, comp200094_c0_seq1, comp192739_c0_seq1, comp200606_c0_seq1, comp196655_c1_seq1, …
GO:0019438	aromatic compound biosynthetic process	P	0.852574	0.0468322	24	1540	118	11484	OVER	comp201749_c0_seq1, comp189389_c0_seq1, comp192555_c0_seq1, comp182565_c0_seq1, comp190532_c0_seq1, comp197858_c2_seq1, comp198233_c0_seq1, comp192474_c0_seq1, comp191668_c1_seq1, comp192397_c0_seq1, comp197441_c0_seq1, comp187343_c0_seq1, comp204526_c0_seq1, comp199039_c0_seq1, comp202957_c0_seq1, comp199729_c0_seq1, comp189001_c0_seq1, comp198395_c0_seq1, comp195313_c0_seq1, comp188123_c0_seq1,…	comp183460_c0_seq1, comp199033_c1_seq1, comp191198_c1_seq1, comp189693_c0_seq1, comp205655_c0_seq1, comp188764_c0_seq1, comp193836_c0_seq1, comp198229_c0_seq1, comp196678_c0_seq1, comp191276_c0_seq1, comp193293_c3_seq1, comp200408_c0_seq1, comp197890_c0_seq1, comp190400_c0_seq1, comp203678_c0_seq1, comp181086_c2_seq1, comp193517_c1_seq1, comp203716_c0_seq1, comp186825_c0_seq1, comp202641_c1_seq1,…
GO:1901135	carbohydrate derivative metabolic process	P	0.854573	0.0470686	14	779	128	12245	OVER	comp189389_c0_seq1, comp189570_c0_seq1, comp197858_c2_seq1, comp191668_c1_seq1, comp207755_c1_seq1, comp190456_c0_seq1, comp190209_c0_seq1, comp198395_c0_seq1, comp147823_c0_seq1, comp193290_c0_seq1, comp188123_c0_seq1, comp190276_c0_seq1, comp195551_c0_seq1, comp201568_c7_seq1	comp63983_c0_seq1, comp196118_c0_seq1, comp184910_c0_seq1, comp187171_c0_seq1, comp204890_c0_seq1, comp185612_c2_seq1, comp205063_c0_seq1, comp187243_c0_seq1, comp194656_c0_seq1, comp203441_c3_seq1, comp198563_c0_seq1, comp195487_c0_seq1, comp204381_c0_seq1, comp190704_c0_seq1, comp204619_c0_seq1, comp166960_c0_seq1, comp120097_c0_seq1, comp130952_c0_seq1, comp204551_c0_seq1, comp196854_c0_seq1, …
GO:0009695	jasmonic acid biosynthetic process	P	0.855974	0.0472725	3	72	139	12952	OVER	comp191135_c0_seq1, comp190276_c0_seq1, comp187093_c0_seq1	comp185962_c0_seq1, comp177343_c0_seq1, comp199240_c0_seq1, comp185114_c0_seq1, comp176867_c0_seq1, comp197924_c0_seq1, comp1062298_c0_seq1, comp191917_c1_seq1, comp188436_c0_seq1, comp66880_c0_seq1, comp198101_c0_seq1, comp186626_c0_seq1, comp105407_c0_seq1, comp191072_c0_seq1, comp201957_c1_seq1, comp639635_c0_seq1, comp207424_c0_seq1, comp202933_c0_seq1, comp199376_c0_seq1, comp190288_c0_seq1,…
GO:0005773	vacuole	C	0.872977	0.0483408	12	638	130	12386	OVER	comp189570_c0_seq1, comp198233_c0_seq1, comp192474_c0_seq1, comp200202_c0_seq1, comp181123_c1_seq1, comp187962_c0_seq1, comp203974_c0_seq1, comp195797_c0_seq1, comp200980_c1_seq1, comp177045_c0_seq1, comp190210_c0_seq1, comp4462_c1_seq1	comp204473_c0_seq1, comp184910_c0_seq1, comp203050_c0_seq1, comp185612_c2_seq1, comp198331_c0_seq1, comp195936_c0_seq1, comp177450_c0_seq1, comp201739_c0_seq1, comp207266_c1_seq1, comp183023_c0_seq1, comp197619_c0_seq1, comp204717_c0_seq1, comp189256_c0_seq1, comp204433_c2_seq1, comp206049_c0_seq1, comp198480_c0_seq1, comp196952_c0_seq1, comp197223_c0_seq1, comp131706_c0_seq1, comp199930_c0_seq1,…
GO:0006886	intracellular protein transport	P	0.882029	0.0489726	13	711	129	12313	OVER	comp201749_c0_seq1, comp190532_c0_seq1, comp197858_c2_seq1, comp191135_c0_seq1, comp191668_c1_seq1, comp203974_c0_seq1, comp190456_c0_seq1, comp202957_c0_seq1, comp200980_c1_seq1, comp185633_c0_seq1, comp199729_c0_seq1, comp193239_c0_seq1, comp187093_c0_seq1	comp181756_c1_seq1, comp184276_c0_seq1, comp198939_c2_seq1, comp189142_c1_seq1, comp185726_c0_seq1, comp206455_c2_seq1, comp199167_c1_seq1, comp181086_c2_seq1, comp153757_c0_seq1, comp202641_c1_seq1, comp205238_c1_seq1, comp150038_c0_seq1, comp197717_c0_seq1, comp186443_c2_seq1, comp177450_c0_seq1, comp194656_c0_seq1, comp203441_c3_seq1, comp184848_c0_seq1, comp190641_c1_seq1, comp204051_c0_seq1,…
GO:0044723	single-organism carbohydrate metabolic process	P	0.886979	0.0493788	18	1083	124	11941	OVER	comp201749_c0_seq1, comp186144_c0_seq1, comp202563_c2_seq1, comp197858_c2_seq1, comp184760_c1_seq1, comp207755_c1_seq1, comp184637_c0_seq1, comp191924_c0_seq1, comp197441_c0_seq1, comp187343_c0_seq1, comp178409_c1_seq1, comp201415_c2_seq1, comp186348_c0_seq1, comp176966_c0_seq1, comp193518_c2_seq1, comp198395_c0_seq1, comp193290_c0_seq1, comp188123_c0_seq1	comp124911_c0_seq1, comp184276_c0_seq1, comp184910_c0_seq1, comp200521_c0_seq1, comp187171_c0_seq1, comp172176_c0_seq1, comp201078_c1_seq1, comp191216_c0_seq1, comp68778_c0_seq1, comp191776_c0_seq1, comp206888_c0_seq1, comp195936_c0_seq1, comp199598_c3_seq1, comp191693_c0_seq1, comp167642_c0_seq1, comp197619_c0_seq1, comp190641_c1_seq1, comp195487_c0_seq1, comp199745_c0_seq1, comp185679_c0_seq1, …
GO:0009308	amine metabolic process	P	0.888456	0.0497156	4	124	138	12900	OVER	comp182565_c0_seq1, comp190532_c0_seq1, comp192397_c0_seq1, comp177086_c0_seq1	comp164345_c0_seq1, comp203859_c0_seq1, comp184220_c0_seq1, comp207235_c3_seq1, comp197223_c0_seq1, comp193135_c0_seq1, comp204429_c0_seq1, comp145178_c0_seq1, comp185114_c0_seq1, comp177296_c0_seq1, comp196819_c0_seq1, comp92099_c0_seq1, comp205008_c1_seq1, comp182897_c0_seq1, comp184633_c0_seq1, comp192562_c0_seq1, comp175228_c0_seq1, comp187481_c0_seq1, comp202591_c0_seq1, comp195608_c1_seq1, …
GO:0008152	metabolic process	P	0.888456	0.049754	83	6663	59	6361	OVER	comp201749_c0_seq1, comp189389_c0_seq1, comp192555_c0_seq1, comp195712_c0_seq1, comp189570_c0_seq1, comp186144_c0_seq1, comp202563_c2_seq1, comp202037_c0_seq1, comp182565_c0_seq1, comp190532_c0_seq1, comp197858_c2_seq1, comp189537_c0_seq1, comp206584_c0_seq1, comp191135_c0_seq1, comp178162_c0_seq1, comp180295_c1_seq1, comp192950_c0_seq1, comp198233_c0_seq1, comp192474_c0_seq1, comp183230_c0_seq1,…	comp1034706_c0_seq1, comp200351_c0_seq1, comp63983_c0_seq1, comp183460_c0_seq1, comp172562_c1_seq1, comp199033_c1_seq1, comp124911_c0_seq1, comp201518_c0_seq1, comp199852_c0_seq1, comp191198_c1_seq1, comp132572_c0_seq1, comp176615_c0_seq1, comp194450_c0_seq1, comp188749_c0_seq1, comp164345_c0_seq1, comp153370_c0_seq1, comp200604_c0_seq1, comp184276_c0_seq1, comp196118_c0_seq1, comp136036_c0_seq1,…
GO:0016023	cytoplasmic membrane-bounded vesicle	C	0.888456	0.0499872	5	180	137	12844	OVER	comp154878_c0_seq1, comp178909_c1_seq1, comp154878_c1_seq1, comp177045_c0_seq1, comp193290_c0_seq1	comp153370_c0_seq1, comp194922_c7_seq1, comp194486_c0_seq1, comp145662_c0_seq1, comp130952_c0_seq1, comp184024_c0_seq1, comp34227_c0_seq1, comp1023988_c0_seq1, comp42573_c0_seq1, comp183393_c0_seq1, comp153886_c0_seq1, comp176405_c0_seq1, comp163453_c0_seq1, comp206430_c2_seq1, comp190554_c0_seq1, comp174066_c0_seq1, comp189483_c1_seq1, comp183117_c0_seq1, comp198672_c0_seq1, comp192160_c0_seq1, …
GO:0031410	cytoplasmic vesicle	C	0.888456	0.0499872	5	180	137	12844	OVER	comp154878_c0_seq1, comp178909_c1_seq1, comp154878_c1_seq1, comp177045_c0_seq1, comp193290_c0_seq1	comp153370_c0_seq1, comp194922_c7_seq1, comp194486_c0_seq1, comp145662_c0_seq1, comp130952_c0_seq1, comp184024_c0_seq1, comp34227_c0_seq1, comp1023988_c0_seq1, comp42573_c0_seq1, comp183393_c0_seq1, comp153886_c0_seq1, comp176405_c0_seq1, comp163453_c0_seq1, comp206430_c2_seq1, comp190554_c0_seq1, comp174066_c0_seq1, comp189483_c1_seq1, comp183117_c0_seq1, comp198672_c0_seq1, comp192160_c0_seq1, …

## Sheet: b) unigenes 5DAI up
GO terms enrichment analysis performed in Blast2GO of sugarcane up-regulated DE unigenes (Cardoso-Silva et al., 2014) during interaction with S. scitamineum at 5 DAI
Cutoff: p-value > 0.05
GO-ID	Term	Category	FDR	P-Value	#Test	#Ref	#notAnnotTest	#notAnnotRef	Over/Under	TestSeqs	RefSeqs
GO:0003002	regionalization	P	1	0.000263342	5	135	49	12977	OVER	comp205555_c0_seq1, comp199879_c0_seq1, comp162085_c0_seq1, comp189329_c1_seq1, comp193886_c0_seq1	comp200351_c0_seq1, comp204511_c0_seq1, comp191276_c0_seq1, comp186443_c2_seq1, comp195617_c1_seq1, comp204511_c1_seq1, comp191276_c1_seq1, comp145906_c0_seq1, comp207755_c1_seq1, comp191839_c0_seq1, comp195761_c0_seq1, comp173040_c0_seq1, comp207246_c1_seq1, comp199740_c0_seq1, comp60152_c0_seq1, comp193856_c0_seq1, comp207000_c0_seq1, comp203983_c0_seq1, comp193106_c0_seq1, comp201714_c0_seq1, …
GO:0060255	regulation of macromolecule metabolic process	P	1	0.000759078	13	1166	41	11946	OVER	comp193617_c0_seq1, comp205555_c0_seq1, comp199104_c1_seq1, comp178756_c0_seq1, comp199879_c0_seq1, comp196317_c0_seq1, comp198548_c0_seq1, comp160436_c0_seq1, comp189768_c0_seq1, comp202334_c0_seq1, comp198071_c0_seq1, comp207194_c0_seq1, comp202641_c0_seq1	comp183460_c0_seq1, comp191198_c1_seq1, comp136036_c0_seq1, comp206584_c0_seq1, comp189693_c0_seq1, comp205655_c0_seq1, comp188764_c0_seq1, comp193836_c0_seq1, comp199388_c0_seq1, comp196678_c0_seq1, comp191276_c0_seq1, comp175237_c0_seq1, comp193293_c3_seq1, comp200408_c0_seq1, comp194799_c0_seq1, comp190400_c0_seq1, comp203678_c0_seq1, comp193517_c1_seq1, comp203716_c0_seq1, comp202641_c1_seq1,…
GO:0006405	RNA export from nucleus	P	1	0.00105156	3	46	51	13066	OVER	comp205555_c0_seq1, comp189768_c0_seq1, comp204235_c0_seq1	comp207916_c0_seq1, comp195761_c0_seq1, comp42294_c0_seq1, comp198003_c1_seq1, comp206570_c0_seq1, comp183735_c0_seq1, comp198003_c2_seq1, comp189974_c0_seq1, comp205672_c1_seq1, comp206664_c0_seq1, comp186920_c0_seq1, comp196666_c0_seq1, comp201046_c0_seq1, comp201561_c0_seq1, comp188185_c0_seq1, comp191126_c0_seq1, comp190435_c0_seq1, comp204535_c0_seq1, comp190435_c1_seq1, comp188696_c0_seq1, …
GO:0006403	RNA localization	P	1	0.00105156	3	46	51	13066	OVER	comp205555_c0_seq1, comp189768_c0_seq1, comp204235_c0_seq1	comp207916_c0_seq1, comp195761_c0_seq1, comp42294_c0_seq1, comp198003_c1_seq1, comp206570_c0_seq1, comp183735_c0_seq1, comp198003_c2_seq1, comp189974_c0_seq1, comp205672_c1_seq1, comp206664_c0_seq1, comp186920_c0_seq1, comp196666_c0_seq1, comp201046_c0_seq1, comp201561_c0_seq1, comp188185_c0_seq1, comp191126_c0_seq1, comp190435_c0_seq1, comp204535_c0_seq1, comp190435_c1_seq1, comp188696_c0_seq1, …
GO:0051236	establishment of RNA localization	P	1	0.00105156	3	46	51	13066	OVER	comp205555_c0_seq1, comp189768_c0_seq1, comp204235_c0_seq1	comp207916_c0_seq1, comp195761_c0_seq1, comp42294_c0_seq1, comp198003_c1_seq1, comp206570_c0_seq1, comp183735_c0_seq1, comp198003_c2_seq1, comp189974_c0_seq1, comp205672_c1_seq1, comp206664_c0_seq1, comp186920_c0_seq1, comp196666_c0_seq1, comp201046_c0_seq1, comp201561_c0_seq1, comp188185_c0_seq1, comp191126_c0_seq1, comp190435_c0_seq1, comp204535_c0_seq1, comp190435_c1_seq1, comp188696_c0_seq1, …
GO:0050658	RNA transport	P	1	0.00105156	3	46	51	13066	OVER	comp205555_c0_seq1, comp189768_c0_seq1, comp204235_c0_seq1	comp207916_c0_seq1, comp195761_c0_seq1, comp42294_c0_seq1, comp198003_c1_seq1, comp206570_c0_seq1, comp183735_c0_seq1, comp198003_c2_seq1, comp189974_c0_seq1, comp205672_c1_seq1, comp206664_c0_seq1, comp186920_c0_seq1, comp196666_c0_seq1, comp201046_c0_seq1, comp201561_c0_seq1, comp188185_c0_seq1, comp191126_c0_seq1, comp190435_c0_seq1, comp204535_c0_seq1, comp190435_c1_seq1, comp188696_c0_seq1, …
GO:0050657	nucleic acid transport	P	1	0.00105156	3	46	51	13066	OVER	comp205555_c0_seq1, comp189768_c0_seq1, comp204235_c0_seq1	comp207916_c0_seq1, comp195761_c0_seq1, comp42294_c0_seq1, comp198003_c1_seq1, comp206570_c0_seq1, comp183735_c0_seq1, comp198003_c2_seq1, comp189974_c0_seq1, comp205672_c1_seq1, comp206664_c0_seq1, comp186920_c0_seq1, comp196666_c0_seq1, comp201046_c0_seq1, comp201561_c0_seq1, comp188185_c0_seq1, comp191126_c0_seq1, comp190435_c0_seq1, comp204535_c0_seq1, comp190435_c1_seq1, comp188696_c0_seq1, …
GO:0051168	nuclear export	P	1	0.00155045	3	53	51	13059	OVER	comp205555_c0_seq1, comp189768_c0_seq1, comp204235_c0_seq1	comp207916_c0_seq1, comp195761_c0_seq1, comp42294_c0_seq1, comp192248_c0_seq1, comp193425_c0_seq1, comp198003_c1_seq1, comp134752_c0_seq1, comp206570_c0_seq1, comp183735_c0_seq1, comp198003_c2_seq1, comp189974_c0_seq1, comp205672_c1_seq1, comp206664_c0_seq1, comp186920_c0_seq1, comp196666_c0_seq1, comp201046_c0_seq1, comp201561_c0_seq1, comp188185_c0_seq1, comp191126_c0_seq1, comp190435_c0_seq1, …
GO:0007389	pattern specification process	P	1	0.0019836	5	214	49	12898	OVER	comp205555_c0_seq1, comp199879_c0_seq1, comp162085_c0_seq1, comp189329_c1_seq1, comp193886_c0_seq1	comp200351_c0_seq1, comp205655_c0_seq1, comp204511_c0_seq1, comp191276_c0_seq1, comp186443_c2_seq1, comp195715_c1_seq1, comp159166_c0_seq1, comp196669_c0_seq1, comp195617_c1_seq1, comp204511_c1_seq1, comp191276_c1_seq1, comp145906_c0_seq1, comp207755_c1_seq1, comp199308_c0_seq1, comp191839_c0_seq1, comp203015_c0_seq1, comp195761_c0_seq1, comp173040_c0_seq1, comp205954_c0_seq1, comp207246_c1_seq1,…
GO:0010608	posttranscriptional regulation of gene expression	P	1	0.00231927	5	222	49	12890	OVER	comp193617_c0_seq1, comp205555_c0_seq1, comp199104_c1_seq1, comp160436_c0_seq1, comp189768_c0_seq1	comp205655_c0_seq1, comp190400_c0_seq1, comp204890_c0_seq1, comp164566_c0_seq1, comp195715_c1_seq1, comp723302_c0_seq1, comp200974_c0_seq1, comp184256_c0_seq1, comp207677_c2_seq1, comp182484_c1_seq1, comp203015_c0_seq1, comp177049_c0_seq1, comp184256_c1_seq1, comp205552_c1_seq1, comp201127_c0_seq1, comp202148_c1_seq1, comp197582_c0_seq1, comp187636_c1_seq1, comp205311_c1_seq1, comp203983_c0_seq1,…
GO:0010468	regulation of gene expression	P	1	0.00313399	11	1040	43	12072	OVER	comp193617_c0_seq1, comp205555_c0_seq1, comp199104_c1_seq1, comp178756_c0_seq1, comp199879_c0_seq1, comp196317_c0_seq1, comp198548_c0_seq1, comp160436_c0_seq1, comp189768_c0_seq1, comp207194_c0_seq1, comp202641_c0_seq1	comp183460_c0_seq1, comp191198_c1_seq1, comp136036_c0_seq1, comp189693_c0_seq1, comp205655_c0_seq1, comp188764_c0_seq1, comp193836_c0_seq1, comp196678_c0_seq1, comp191276_c0_seq1, comp193293_c3_seq1, comp200408_c0_seq1, comp194799_c0_seq1, comp190400_c0_seq1, comp203678_c0_seq1, comp193517_c1_seq1, comp203716_c0_seq1, comp202641_c1_seq1, comp2383284_c0_seq1, comp204890_c0_seq1, comp205238_c1_seq1…
GO:0005515	protein binding	F	1	0.00368743	15	1738	39	11374	OVER	comp183925_c0_seq1, comp193617_c0_seq1, comp205555_c0_seq1, comp195649_c1_seq1, comp199879_c0_seq1, comp203062_c1_seq1, comp162085_c0_seq1, comp176615_c0_seq1, comp160436_c0_seq1, comp196406_c1_seq1, comp207097_c0_seq1, comp202334_c0_seq1, comp198071_c0_seq1, comp188744_c0_seq1, comp199423_c0_seq1	comp181006_c0_seq1, comp201518_c0_seq1, comp198557_c0_seq1, comp188749_c0_seq1, comp153370_c0_seq1, comp136036_c0_seq1, comp205655_c0_seq1, comp189401_c0_seq1, comp197797_c1_seq1, comp170668_c1_seq1, comp198954_c2_seq1, comp204511_c0_seq1, comp196745_c2_seq1, comp188802_c0_seq1, comp195900_c0_seq1, comp193439_c2_seq1, comp193293_c3_seq1, comp159213_c0_seq1, comp131890_c0_seq1, comp200408_c0_seq1,…
GO:0040029	regulation of gene expression, epigenetic	P	1	0.00694622	5	289	49	12823	OVER	comp193617_c0_seq1, comp205555_c0_seq1, comp199879_c0_seq1, comp196317_c0_seq1, comp189768_c0_seq1	comp136036_c0_seq1, comp205655_c0_seq1, comp194799_c0_seq1, comp190400_c0_seq1, comp203678_c0_seq1, comp204890_c0_seq1, comp206558_c0_seq1, comp164566_c0_seq1, comp187826_c0_seq1, comp195715_c1_seq1, comp753339_c0_seq1, comp200974_c0_seq1, comp184256_c0_seq1, comp207677_c2_seq1, comp191839_c0_seq1, comp203015_c0_seq1, comp195761_c0_seq1, comp177049_c0_seq1, comp184256_c1_seq1, comp205552_c1_seq1,…
GO:0019222	regulation of metabolic process	P	1	0.00809769	13	1527	41	11585	OVER	comp193617_c0_seq1, comp205555_c0_seq1, comp199104_c1_seq1, comp178756_c0_seq1, comp199879_c0_seq1, comp196317_c0_seq1, comp198548_c0_seq1, comp160436_c0_seq1, comp189768_c0_seq1, comp202334_c0_seq1, comp198071_c0_seq1, comp207194_c0_seq1, comp202641_c0_seq1	comp200351_c0_seq1, comp183460_c0_seq1, comp191198_c1_seq1, comp136036_c0_seq1, comp206584_c0_seq1, comp189693_c0_seq1, comp205655_c0_seq1, comp188764_c0_seq1, comp193836_c0_seq1, comp199388_c0_seq1, comp196678_c0_seq1, comp191276_c0_seq1, comp175237_c0_seq1, comp185726_c0_seq1, comp193293_c3_seq1, comp200408_c0_seq1, comp194799_c0_seq1, comp190400_c0_seq1, comp203678_c0_seq1, comp183028_c1_seq1,…
GO:0043044	ATP-dependent chromatin remodeling	P	1	0.00818644	1	1	53	13111	OVER	comp199879_c0_seq1	comp207886_c1_seq1
GO:0035281	pre-miRNA export from nucleus	P	1	0.00818644	1	1	53	13111	OVER	comp205555_c0_seq1	comp206120_c0_seq1
GO:0048859	formation of anatomical boundary	P	1	0.00818644	1	1	53	13111	OVER	comp199879_c0_seq1	comp207886_c1_seq1
GO:0005712	chiasma	C	1	0.00818644	1	1	53	13111	OVER	comp203062_c1_seq1	comp200683_c0_seq1
GO:0015434	cadmium-transporting ATPase activity	F	1	0.00818644	1	1	53	13111	OVER	comp190368_c0_seq1	comp200176_c0_seq1
GO:0032390	MutLbeta complex	C	1	0.00818644	1	1	53	13111	OVER	comp203062_c1_seq1	comp200683_c0_seq1
GO:0005487	nucleocytoplasmic transporter activity	F	1	0.00818644	1	1	53	13111	OVER	comp205555_c0_seq1	comp206120_c0_seq1
GO:0010357	homogentisate solanesyltransferase activity	F	1	0.00818644	1	1	53	13111	OVER	comp205555_c0_seq1	comp206120_c0_seq1
GO:0010356	homogentisate geranylgeranyltransferase activity	F	1	0.00818644	1	1	53	13111	OVER	comp205555_c0_seq1	comp206120_c0_seq1
GO:0010355	homogentisate farnesyltransferase activity	F	1	0.00818644	1	1	53	13111	OVER	comp205555_c0_seq1	comp206120_c0_seq1
GO:0010199	organ boundary specification between lateral organs and the meristem	P	1	0.00818644	1	1	53	13111	OVER	comp199879_c0_seq1	comp207886_c1_seq1
GO:0010160	formation of organ boundary	P	1	0.00818644	1	1	53	13111	OVER	comp199879_c0_seq1	comp207886_c1_seq1
GO:0070182	DNA polymerase binding	F	1	0.00818644	1	1	53	13111	OVER	comp202334_c0_seq1	comp206068_c1_seq1
GO:0006260	DNA replication	P	1	0.00858236	4	193	50	12919	OVER	comp195649_c1_seq1, comp196317_c0_seq1, comp202334_c0_seq1, comp187619_c1_seq1	comp136036_c0_seq1, comp206558_c0_seq1, comp200459_c0_seq1, comp753339_c0_seq1, comp195617_c1_seq1, comp200604_c1_seq1, comp199611_c1_seq1, comp204444_c0_seq1, comp188905_c0_seq1, comp6531_c0_seq1, comp205079_c0_seq1, comp202286_c0_seq1, comp204918_c0_seq1, comp186702_c0_seq1, comp193749_c0_seq1, comp201461_c0_seq1, comp198172_c0_seq1, comp207596_c0_seq1, comp194029_c1_seq1, comp1084727_c0_seq1, …
GO:0006270	DNA replication initiation	P	1	0.0100317	2	35	52	13077	OVER	comp196317_c0_seq1, comp187619_c1_seq1	comp195617_c1_seq1, comp186702_c0_seq1, comp1084727_c0_seq1, comp201142_c1_seq1, comp207659_c0_seq1, comp207531_c0_seq1, comp147059_c0_seq1, comp204975_c0_seq1, comp180547_c0_seq1, comp207093_c1_seq1, comp206195_c0_seq1, comp191362_c1_seq1, comp134944_c0_seq1, comp171890_c0_seq1, comp187856_c1_seq1, comp205826_c0_seq1, comp205826_c1_seq1, comp199451_c0_seq1, comp194168_c0_seq1, comp167324_c0_seq1…
GO:0015931	nucleobase-containing compound transport	P	1	0.0105908	3	108	51	13004	OVER	comp205555_c0_seq1, comp189768_c0_seq1, comp204235_c0_seq1	comp199745_c0_seq1, comp204185_c0_seq1, comp207916_c0_seq1, comp195761_c0_seq1, comp42294_c0_seq1, comp191917_c1_seq1, comp101570_c0_seq1, comp206240_c3_seq1, comp194647_c0_seq1, comp198003_c1_seq1, comp206570_c0_seq1, comp183735_c0_seq1, comp198003_c2_seq1, comp201225_c1_seq1, comp189974_c0_seq1, comp202694_c0_seq1, comp202330_c1_seq1, comp202694_c1_seq1, comp200621_c1_seq1, comp205672_c1_seq1, …
GO:0051169	nuclear transport	P	1	0.0116545	3	112	51	13000	OVER	comp205555_c0_seq1, comp189768_c0_seq1, comp204235_c0_seq1	comp205548_c0_seq1, comp205718_c0_seq1, comp207755_c1_seq1, comp207916_c0_seq1, comp195761_c0_seq1, comp42294_c0_seq1, comp192248_c0_seq1, comp192846_c0_seq1, comp205718_c2_seq1, comp202096_c0_seq1, comp193425_c0_seq1, comp171398_c0_seq1, comp205893_c0_seq1, comp198003_c1_seq1, comp200789_c1_seq1, comp134752_c0_seq1, comp206570_c0_seq1, comp183735_c0_seq1, comp198003_c2_seq1, comp196170_c0_seq1, …
GO:0006913	nucleocytoplasmic transport	P	1	0.0116545	3	112	51	13000	OVER	comp205555_c0_seq1, comp189768_c0_seq1, comp204235_c0_seq1	comp205548_c0_seq1, comp205718_c0_seq1, comp207755_c1_seq1, comp207916_c0_seq1, comp195761_c0_seq1, comp42294_c0_seq1, comp192248_c0_seq1, comp192846_c0_seq1, comp205718_c2_seq1, comp202096_c0_seq1, comp193425_c0_seq1, comp171398_c0_seq1, comp205893_c0_seq1, comp198003_c1_seq1, comp200789_c1_seq1, comp134752_c0_seq1, comp206570_c0_seq1, comp183735_c0_seq1, comp198003_c2_seq1, comp196170_c0_seq1, …
GO:0070919	production of siRNA involved in chromatin silencing by small RNA	P	1	0.012255	1	2	53	13110	OVER	comp193617_c0_seq1	comp202306_c0_seq1, comp203139_c1_seq1
GO:0032407	MutSalpha complex binding	F	1	0.012255	1	2	53	13110	OVER	comp203062_c1_seq1	comp204890_c0_seq1, comp200683_c0_seq1
GO:0032404	mismatch repair complex binding	F	1	0.012255	1	2	53	13110	OVER	comp203062_c1_seq1	comp204890_c0_seq1, comp200683_c0_seq1
GO:0043985	histone H4-R3 methylation	P	1	0.012255	1	2	53	13110	OVER	comp202641_c0_seq1	comp202641_c1_seq1, comp205501_c4_seq1
GO:0032389	MutLalpha complex	C	1	0.012255	1	2	53	13110	OVER	comp203062_c1_seq1	comp204890_c0_seq1, comp200683_c0_seq1
GO:0010354	homogentisate prenyltransferase activity	F	1	0.012255	1	2	53	13110	OVER	comp205555_c0_seq1	comp202667_c2_seq1, comp206120_c0_seq1
GO:0005634	nucleus	C	1	0.0123982	20	2977	34	10135	OVER	comp203449_c0_seq1, comp205555_c0_seq1, comp178756_c0_seq1, comp206900_c0_seq1, comp751119_c0_seq1, comp199879_c0_seq1, comp203062_c1_seq1, comp198548_c0_seq1, comp160436_c0_seq1, comp189768_c0_seq1, comp195164_c0_seq1, comp186911_c0_seq1, comp202334_c0_seq1, comp198071_c0_seq1, comp207194_c0_seq1, comp202886_c0_seq1, comp204235_c0_seq1, comp188744_c0_seq1, comp199423_c0_seq1, comp202641_c0_seq1	comp183460_c0_seq1, comp181006_c0_seq1, comp199033_c1_seq1, comp191198_c1_seq1, comp181756_c1_seq1, comp184276_c0_seq1, comp176999_c1_seq1, comp136036_c0_seq1, comp189693_c0_seq1, comp160768_c0_seq1, comp205655_c0_seq1, comp189401_c0_seq1, comp203260_c2_seq1, comp173539_c0_seq1, comp188764_c0_seq1, comp193836_c0_seq1, comp194337_c0_seq1, comp190965_c1_seq1, comp198887_c0_seq1, comp204511_c0_seq1,…
GO:0006406	mRNA export from nucleus	P	1	0.0128008	2	40	52	13072	OVER	comp189768_c0_seq1, comp204235_c0_seq1	comp207916_c0_seq1, comp195761_c0_seq1, comp198003_c1_seq1, comp206570_c0_seq1, comp183735_c0_seq1, comp198003_c2_seq1, comp189974_c0_seq1, comp205672_c1_seq1, comp206664_c0_seq1, comp196666_c0_seq1, comp201046_c0_seq1, comp201561_c0_seq1, comp188185_c0_seq1, comp191126_c0_seq1, comp190435_c0_seq1, comp204535_c0_seq1, comp190435_c1_seq1, comp188696_c0_seq1, comp199847_c0_seq1, comp198573_c0_seq1,…
GO:0009944	polarity specification of adaxial/abaxial axis	P	1	0.0128008	2	40	52	13072	OVER	comp205555_c0_seq1, comp193886_c0_seq1	comp200351_c0_seq1, comp191276_c0_seq1, comp191276_c1_seq1, comp145906_c0_seq1, comp199740_c0_seq1, comp207000_c0_seq1, comp193106_c0_seq1, comp175703_c0_seq1, comp185042_c0_seq1, comp188384_c4_seq1, comp174454_c1_seq1, comp176389_c0_seq1, comp185518_c0_seq1, comp196503_c0_seq1, comp192102_c1_seq1, comp206769_c0_seq1, comp204819_c0_seq1, comp199847_c0_seq1, comp200737_c0_seq1, comp171212_c1_seq1,…
GO:0009943	adaxial/abaxial axis specification	P	1	0.0128008	2	40	52	13072	OVER	comp205555_c0_seq1, comp193886_c0_seq1	comp200351_c0_seq1, comp191276_c0_seq1, comp191276_c1_seq1, comp145906_c0_seq1, comp199740_c0_seq1, comp207000_c0_seq1, comp193106_c0_seq1, comp175703_c0_seq1, comp185042_c0_seq1, comp188384_c4_seq1, comp174454_c1_seq1, comp176389_c0_seq1, comp185518_c0_seq1, comp196503_c0_seq1, comp192102_c1_seq1, comp206769_c0_seq1, comp204819_c0_seq1, comp199847_c0_seq1, comp200737_c0_seq1, comp171212_c1_seq1,…
GO:0051028	mRNA transport	P	1	0.0128008	2	40	52	13072	OVER	comp189768_c0_seq1, comp204235_c0_seq1	comp207916_c0_seq1, comp195761_c0_seq1, comp198003_c1_seq1, comp206570_c0_seq1, comp183735_c0_seq1, comp198003_c2_seq1, comp189974_c0_seq1, comp205672_c1_seq1, comp206664_c0_seq1, comp196666_c0_seq1, comp201046_c0_seq1, comp201561_c0_seq1, comp188185_c0_seq1, comp191126_c0_seq1, comp190435_c0_seq1, comp204535_c0_seq1, comp190435_c1_seq1, comp188696_c0_seq1, comp199847_c0_seq1, comp198573_c0_seq1,…
GO:0043170	macromolecule metabolic process	P	1	0.0128665	25	4056	29	9056	OVER	comp193617_c0_seq1, comp205555_c0_seq1, comp195649_c1_seq1, comp182520_c3_seq1, comp199104_c1_seq1, comp178756_c0_seq1, comp751119_c0_seq1, comp182451_c0_seq1, comp199879_c0_seq1, comp203062_c1_seq1, comp205930_c0_seq1, comp196317_c0_seq1, comp198548_c0_seq1, comp162085_c0_seq1, comp176615_c0_seq1, comp160436_c0_seq1, comp189768_c0_seq1, comp194561_c0_seq1, comp202334_c0_seq1, comp198071_c0_seq1,…	comp183460_c0_seq1, comp199033_c1_seq1, comp201518_c0_seq1, comp191198_c1_seq1, comp188749_c0_seq1, comp200604_c0_seq1, comp184276_c0_seq1, comp136036_c0_seq1, comp206584_c0_seq1, comp189693_c0_seq1, comp191740_c0_seq1, comp205655_c0_seq1, comp173539_c0_seq1, comp188764_c0_seq1, comp193836_c0_seq1, comp170668_c1_seq1, comp204511_c0_seq1, comp197958_c0_seq1, comp198229_c0_seq1, comp173554_c0_seq1,…
GO:0003677	DNA binding	F	1	0.0133759	6	474	48	12638	OVER	comp178756_c0_seq1, comp199879_c0_seq1, comp203062_c1_seq1, comp198548_c0_seq1, comp207097_c0_seq1, comp202641_c0_seq1	comp183460_c0_seq1, comp199033_c1_seq1, comp189693_c0_seq1, comp191276_c0_seq1, comp193517_c1_seq1, comp202641_c1_seq1, comp202275_c1_seq1, comp204890_c0_seq1, comp196169_c0_seq1, comp198851_c1_seq1, comp205934_c1_seq1, comp194616_c1_seq1, comp199147_c0_seq1, comp184848_c0_seq1, comp200459_c0_seq1, comp187826_c0_seq1, comp192777_c0_seq1, comp194069_c1_seq1, comp197551_c0_seq1, comp195617_c1_seq1,…
GO:0065001	specification of axis polarity	P	1	0.0133903	2	41	52	13071	OVER	comp205555_c0_seq1, comp193886_c0_seq1	comp200351_c0_seq1, comp191276_c0_seq1, comp191276_c1_seq1, comp145906_c0_seq1, comp199740_c0_seq1, comp207000_c0_seq1, comp193106_c0_seq1, comp175703_c0_seq1, comp185042_c0_seq1, comp188384_c4_seq1, comp174454_c1_seq1, comp176389_c0_seq1, comp185518_c0_seq1, comp196503_c0_seq1, comp192102_c1_seq1, comp206769_c0_seq1, comp204819_c0_seq1, comp199847_c0_seq1, comp200737_c0_seq1, comp171212_c1_seq1,…
GO:0009955	adaxial/abaxial pattern specification	P	1	0.0139914	2	42	52	13070	OVER	comp205555_c0_seq1, comp193886_c0_seq1	comp200351_c0_seq1, comp191276_c0_seq1, comp191276_c1_seq1, comp145906_c0_seq1, comp199740_c0_seq1, comp207000_c0_seq1, comp193106_c0_seq1, comp175703_c0_seq1, comp185042_c0_seq1, comp188384_c4_seq1, comp174454_c1_seq1, comp176389_c0_seq1, comp185518_c0_seq1, comp196503_c0_seq1, comp192102_c1_seq1, comp206769_c0_seq1, comp204819_c0_seq1, comp199847_c0_seq1, comp200737_c0_seq1, comp171212_c1_seq1,…
GO:0032403	protein complex binding	F	1	0.0158636	2	45	52	13067	OVER	comp203062_c1_seq1, comp162085_c0_seq1	comp204890_c0_seq1, comp184607_c0_seq1, comp119429_c0_seq1, comp199363_c0_seq1, comp197582_c0_seq1, comp183378_c1_seq1, comp197582_c1_seq1, comp107306_c0_seq1, comp1733462_c0_seq1, comp198389_c0_seq1, comp191840_c0_seq1, comp191784_c0_seq1, comp580250_c0_seq1, comp207330_c3_seq1, comp193411_c0_seq1, comp200683_c0_seq1, comp118250_c0_seq1, comp196858_c0_seq1, comp185024_c0_seq1, comp153483_c0_seq1…
GO:0034969	histone arginine methylation	P	1	0.0163071	1	3	53	13109	OVER	comp202641_c0_seq1	comp202641_c1_seq1, comp205501_c4_seq1, comp193267_c0_seq1
GO:0018401	peptidyl-proline hydroxylation to 4-hydroxy-L-proline	P	1	0.0163071	1	3	53	13109	OVER	comp751119_c0_seq1	comp197087_c3_seq1, comp194051_c0_seq1, comp195646_c0_seq1
GO:0004161	dimethylallyltranstransferase activity	F	1	0.0163071	1	3	53	13109	OVER	comp205555_c0_seq1	comp191288_c0_seq1, comp201822_c5_seq1, comp206120_c0_seq1
GO:0000987	core promoter proximal region sequence-specific DNA binding	F	1	0.0163071	1	3	53	13109	OVER	comp202641_c0_seq1	comp202641_c1_seq1, comp205501_c4_seq1, comp197285_c0_seq1
GO:0018126	protein hydroxylation	P	1	0.0163071	1	3	53	13109	OVER	comp751119_c0_seq1	comp197087_c3_seq1, comp194051_c0_seq1, comp195646_c0_seq1
GO:0001159	core promoter proximal region DNA binding	F	1	0.0163071	1	3	53	13109	OVER	comp202641_c0_seq1	comp202641_c1_seq1, comp205501_c4_seq1, comp197285_c0_seq1
GO:0080144	amino acid homeostasis	P	1	0.0163071	1	3	53	13109	OVER	comp196406_c1_seq1	comp201247_c1_seq1, comp189000_c0_seq1, comp195423_c0_seq1
GO:0019511	peptidyl-proline hydroxylation	P	1	0.0163071	1	3	53	13109	OVER	comp751119_c0_seq1	comp197087_c3_seq1, comp194051_c0_seq1, comp195646_c0_seq1
GO:0010236	plastoquinone biosynthetic process	P	1	0.0163071	1	3	53	13109	OVER	comp205555_c0_seq1	comp195551_c0_seq1, comp166778_c0_seq1, comp206120_c0_seq1
GO:0019471	4-hydroxyproline metabolic process	P	1	0.0163071	1	3	53	13109	OVER	comp751119_c0_seq1	comp197087_c3_seq1, comp194051_c0_seq1, comp195646_c0_seq1
GO:0035194	posttranscriptional gene silencing by RNA	P	1	0.0182271	3	133	51	12979	OVER	comp193617_c0_seq1, comp205555_c0_seq1, comp189768_c0_seq1	comp205655_c0_seq1, comp190400_c0_seq1, comp204890_c0_seq1, comp164566_c0_seq1, comp195715_c1_seq1, comp200974_c0_seq1, comp184256_c0_seq1, comp207677_c2_seq1, comp203015_c0_seq1, comp177049_c0_seq1, comp184256_c1_seq1, comp205552_c1_seq1, comp202148_c1_seq1, comp205311_c1_seq1, comp203983_c0_seq1, comp205528_c1_seq1, comp169249_c0_seq1, comp145211_c0_seq1, comp201312_c1_seq1, comp181860_c1_seq1,…
GO:0009798	axis specification	P	1	0.0192074	2	50	52	13062	OVER	comp205555_c0_seq1, comp193886_c0_seq1	comp200351_c0_seq1, comp191276_c0_seq1, comp186443_c2_seq1, comp191276_c1_seq1, comp145906_c0_seq1, comp199740_c0_seq1, comp207000_c0_seq1, comp193106_c0_seq1, comp175703_c0_seq1, comp185042_c0_seq1, comp188384_c4_seq1, comp206791_c0_seq1, comp174454_c1_seq1, comp176389_c0_seq1, comp185518_c0_seq1, comp202511_c0_seq1, comp196503_c0_seq1, comp192102_c1_seq1, comp206769_c0_seq1, comp204819_c0_seq1,…
GO:0016441	posttranscriptional gene silencing	P	1	0.01967	3	137	51	12975	OVER	comp193617_c0_seq1, comp205555_c0_seq1, comp189768_c0_seq1	comp205655_c0_seq1, comp190400_c0_seq1, comp204890_c0_seq1, comp164566_c0_seq1, comp195715_c1_seq1, comp200974_c0_seq1, comp184256_c0_seq1, comp207677_c2_seq1, comp203015_c0_seq1, comp177049_c0_seq1, comp184256_c1_seq1, comp205552_c1_seq1, comp202148_c1_seq1, comp205311_c1_seq1, comp203983_c0_seq1, comp205528_c1_seq1, comp169249_c0_seq1, comp145211_c0_seq1, comp201312_c1_seq1, comp181860_c1_seq1,…
GO:0009169	purine ribonucleoside monophosphate catabolic process	P	1	0.0199088	2	51	52	13061	OVER	comp207915_c0_seq1, comp203062_c1_seq1	comp204890_c0_seq1, comp182160_c0_seq1, comp121038_c0_seq1, comp190467_c0_seq1, comp202221_c0_seq1, comp1147152_c0_seq1, comp134752_c0_seq1, comp27856_c0_seq1, comp203655_c0_seq1, comp201225_c1_seq1, comp149335_c0_seq1, comp207093_c1_seq1, comp153162_c0_seq1, comp1515371_c0_seq1, comp202105_c1_seq1, comp194787_c1_seq1, comp200683_c0_seq1, comp190913_c0_seq1, comp133597_c1_seq1, comp57_c0_seq1, co…
GO:0009158	ribonucleoside monophosphate catabolic process	P	1	0.0199088	2	51	52	13061	OVER	comp207915_c0_seq1, comp203062_c1_seq1	comp204890_c0_seq1, comp182160_c0_seq1, comp121038_c0_seq1, comp190467_c0_seq1, comp202221_c0_seq1, comp1147152_c0_seq1, comp134752_c0_seq1, comp27856_c0_seq1, comp203655_c0_seq1, comp201225_c1_seq1, comp149335_c0_seq1, comp207093_c1_seq1, comp153162_c0_seq1, comp1515371_c0_seq1, comp202105_c1_seq1, comp194787_c1_seq1, comp200683_c0_seq1, comp190913_c0_seq1, comp133597_c1_seq1, comp57_c0_seq1, co…
GO:0009128	purine nucleoside monophosphate catabolic process	P	1	0.0199088	2	51	52	13061	OVER	comp207915_c0_seq1, comp203062_c1_seq1	comp204890_c0_seq1, comp182160_c0_seq1, comp121038_c0_seq1, comp190467_c0_seq1, comp202221_c0_seq1, comp1147152_c0_seq1, comp134752_c0_seq1, comp27856_c0_seq1, comp203655_c0_seq1, comp201225_c1_seq1, comp149335_c0_seq1, comp207093_c1_seq1, comp153162_c0_seq1, comp1515371_c0_seq1, comp202105_c1_seq1, comp194787_c1_seq1, comp200683_c0_seq1, comp190913_c0_seq1, comp133597_c1_seq1, comp57_c0_seq1, co…
GO:0009125	nucleoside monophosphate catabolic process	P	1	0.0199088	2	51	52	13061	OVER	comp207915_c0_seq1, comp203062_c1_seq1	comp204890_c0_seq1, comp182160_c0_seq1, comp121038_c0_seq1, comp190467_c0_seq1, comp202221_c0_seq1, comp1147152_c0_seq1, comp134752_c0_seq1, comp27856_c0_seq1, comp203655_c0_seq1, comp201225_c1_seq1, comp149335_c0_seq1, comp207093_c1_seq1, comp153162_c0_seq1, comp1515371_c0_seq1, comp202105_c1_seq1, comp194787_c1_seq1, comp200683_c0_seq1, comp190913_c0_seq1, comp133597_c1_seq1, comp57_c0_seq1, co…
GO:0006200	ATP catabolic process	P	1	0.0199088	2	51	52	13061	OVER	comp207915_c0_seq1, comp203062_c1_seq1	comp204890_c0_seq1, comp182160_c0_seq1, comp121038_c0_seq1, comp190467_c0_seq1, comp202221_c0_seq1, comp1147152_c0_seq1, comp134752_c0_seq1, comp27856_c0_seq1, comp203655_c0_seq1, comp201225_c1_seq1, comp149335_c0_seq1, comp207093_c1_seq1, comp153162_c0_seq1, comp1515371_c0_seq1, comp202105_c1_seq1, comp194787_c1_seq1, comp200683_c0_seq1, comp190913_c0_seq1, comp133597_c1_seq1, comp57_c0_seq1, co…
GO:0019136	deoxynucleoside kinase activity	F	1	0.0203429	1	4	53	13108	OVER	comp195164_c0_seq1	comp197385_c0_seq1, comp197686_c0_seq1, comp143067_c0_seq1, comp143067_c1_seq1
GO:0000976	transcription regulatory region sequence-specific DNA binding	F	1	0.0203429	1	4	53	13108	OVER	comp202641_c0_seq1	comp202641_c1_seq1, comp205501_c4_seq1, comp197285_c0_seq1, comp202620_c0_seq1
GO:0004781	sulfate adenylyltransferase (ATP) activity	F	1	0.0203429	1	4	53	13108	OVER	comp192220_c0_seq1	comp203901_c4_seq1, comp6780_c0_seq1, comp1135500_c0_seq1, comp8878_c0_seq1
GO:0006139	nucleobase-containing compound metabolic process	P	1	0.0218189	16	2317	38	10795	OVER	comp193617_c0_seq1, comp207915_c0_seq1, comp195649_c1_seq1, comp178756_c0_seq1, comp203062_c1_seq1, comp196317_c0_seq1, comp194162_c2_seq1, comp198548_c0_seq1, comp160436_c0_seq1, comp189768_c0_seq1, comp195164_c0_seq1, comp202334_c0_seq1, comp207194_c0_seq1, comp204235_c0_seq1, comp187619_c1_seq1, comp202641_c0_seq1	comp63983_c0_seq1, comp183460_c0_seq1, comp172562_c1_seq1, comp199033_c1_seq1, comp201518_c0_seq1, comp191198_c1_seq1, comp196118_c0_seq1, comp136036_c0_seq1, comp206584_c0_seq1, comp189693_c0_seq1, comp191740_c0_seq1, comp205655_c0_seq1, comp173539_c0_seq1, comp188764_c0_seq1, comp193836_c0_seq1, comp173554_c0_seq1, comp196814_c0_seq1, comp184910_c0_seq1, comp196678_c0_seq1, comp183249_c0_seq1, …
GO:0016618	hydroxypyruvate reductase activity	F	1	0.0243625	1	5	53	13107	OVER	comp123592_c0_seq1	comp202444_c0_seq1, comp189157_c0_seq1, comp180461_c2_seq1, comp1766440_c0_seq1, comp198399_c0_seq1
GO:0015086	cadmium ion transmembrane transporter activity	F	1	0.0243625	1	5	53	13107	OVER	comp190368_c0_seq1	comp201607_c0_seq1, comp195915_c0_seq1, comp197408_c0_seq1, comp200176_c0_seq1, comp107858_c0_seq1
GO:0004779	sulfate adenylyltransferase activity	F	1	0.0243625	1	5	53	13107	OVER	comp192220_c0_seq1	comp203901_c4_seq1, comp199173_c1_seq1, comp6780_c0_seq1, comp1135500_c0_seq1, comp8878_c0_seq1
GO:1901360	organic cyclic compound metabolic process	P	1	0.0272875	19	2997	35	10115	OVER	comp553099_c0_seq1, comp193617_c0_seq1, comp207915_c0_seq1, comp195649_c1_seq1, comp178756_c0_seq1, comp751119_c0_seq1, comp182451_c0_seq1, comp203062_c1_seq1, comp196317_c0_seq1, comp194162_c2_seq1, comp198548_c0_seq1, comp160436_c0_seq1, comp189768_c0_seq1, comp195164_c0_seq1, comp202334_c0_seq1, comp207194_c0_seq1, comp204235_c0_seq1, comp187619_c1_seq1, comp202641_c0_seq1	comp63983_c0_seq1, comp183460_c0_seq1, comp172562_c1_seq1, comp199033_c1_seq1, comp201518_c0_seq1, comp191198_c1_seq1, comp132572_c0_seq1, comp196118_c0_seq1, comp136036_c0_seq1, comp206584_c0_seq1, comp189693_c0_seq1, comp191740_c0_seq1, comp205655_c0_seq1, comp173539_c0_seq1, comp188764_c0_seq1, comp193836_c0_seq1, comp198229_c0_seq1, comp173554_c0_seq1, comp196814_c0_seq1, comp184910_c0_seq1, …
GO:0008460	dTDP-glucose 4,6-dehydratase activity	F	1	0.0283658	1	6	53	13106	OVER	comp194162_c2_seq1	comp194162_c1_seq1, comp196885_c1_seq1, comp194926_c0_seq1, comp191097_c1_seq1, comp203485_c1_seq1, comp197267_c1_seq1
GO:0030267	glyoxylate reductase (NADP) activity	F	1	0.0283658	1	6	53	13106	OVER	comp123592_c0_seq1	comp193459_c0_seq1, comp202444_c0_seq1, comp189157_c0_seq1, comp180461_c2_seq1, comp1766440_c0_seq1, comp198399_c0_seq1
GO:0065007	biological regulation	P	1	0.0284784	21	3437	33	9675	OVER	comp553099_c0_seq1, comp193617_c0_seq1, comp207915_c0_seq1, comp205555_c0_seq1, comp199104_c1_seq1, comp178756_c0_seq1, comp182451_c0_seq1, comp199879_c0_seq1, comp196317_c0_seq1, comp198548_c0_seq1, comp160436_c0_seq1, comp204717_c0_seq1, comp189768_c0_seq1, comp190368_c0_seq1, comp196406_c1_seq1, comp202334_c0_seq1, comp198071_c0_seq1, comp207194_c0_seq1, comp188744_c0_seq1, comp193886_c0_seq1,…	comp200351_c0_seq1, comp183460_c0_seq1, comp181006_c0_seq1, comp191198_c1_seq1, comp194450_c0_seq1, comp200604_c0_seq1, comp198939_c2_seq1, comp136036_c0_seq1, comp203859_c0_seq1, comp206584_c0_seq1, comp189693_c0_seq1, comp199739_c0_seq1, comp205655_c0_seq1, comp188764_c0_seq1, comp193836_c0_seq1, comp204511_c0_seq1, comp203874_c0_seq1, comp198229_c0_seq1, comp206018_c1_seq1, comp199388_c0_seq1,…
GO:0046483	heterocycle metabolic process	P	1	0.0315205	17	2624	37	10488	OVER	comp193617_c0_seq1, comp207915_c0_seq1, comp195649_c1_seq1, comp178756_c0_seq1, comp751119_c0_seq1, comp203062_c1_seq1, comp196317_c0_seq1, comp194162_c2_seq1, comp198548_c0_seq1, comp160436_c0_seq1, comp189768_c0_seq1, comp195164_c0_seq1, comp202334_c0_seq1, comp207194_c0_seq1, comp204235_c0_seq1, comp187619_c1_seq1, comp202641_c0_seq1	comp63983_c0_seq1, comp183460_c0_seq1, comp172562_c1_seq1, comp199033_c1_seq1, comp201518_c0_seq1, comp191198_c1_seq1, comp196118_c0_seq1, comp136036_c0_seq1, comp203859_c0_seq1, comp206584_c0_seq1, comp189693_c0_seq1, comp191740_c0_seq1, comp205655_c0_seq1, comp173539_c0_seq1, comp188764_c0_seq1, comp193836_c0_seq1, comp173554_c0_seq1, comp196814_c0_seq1, comp184910_c0_seq1, comp196678_c0_seq1, …
GO:0000285	1-phosphatidylinositol-3-phosphate 5-kinase activity	F	1	0.0323531	1	7	53	13105	OVER	comp203997_c0_seq1	comp203731_c0_seq1, comp207422_c0_seq1, comp200970_c0_seq1, comp200970_c1_seq1, comp205879_c0_seq1, comp200970_c3_seq1, comp205879_c1_seq1
GO:0046383	dTDP-rhamnose metabolic process	P	1	0.0323531	1	7	53	13105	OVER	comp194162_c2_seq1	comp194162_c1_seq1, comp196885_c1_seq1, comp194926_c0_seq1, comp191097_c1_seq1, comp203485_c1_seq1, comp197267_c1_seq1, comp200879_c1_seq1
GO:0019305	dTDP-rhamnose biosynthetic process	P	1	0.0323531	1	7	53	13105	OVER	comp194162_c2_seq1	comp194162_c1_seq1, comp196885_c1_seq1, comp194926_c0_seq1, comp191097_c1_seq1, comp203485_c1_seq1, comp197267_c1_seq1, comp200879_c1_seq1
GO:0005488	binding	F	1	0.0348136	23	3944	31	9168	OVER	comp183925_c0_seq1, comp553099_c0_seq1, comp193617_c0_seq1, comp207915_c0_seq1, comp205555_c0_seq1, comp195649_c1_seq1, comp178756_c0_seq1, comp199879_c0_seq1, comp203062_c1_seq1, comp198548_c0_seq1, comp162085_c0_seq1, comp176615_c0_seq1, comp203997_c0_seq1, comp160436_c0_seq1, comp196406_c1_seq1, comp207097_c0_seq1, comp195164_c0_seq1, comp202334_c0_seq1, comp198071_c0_seq1, comp204235_c0_seq1,…	comp183460_c0_seq1, comp181006_c0_seq1, comp199033_c1_seq1, comp201518_c0_seq1, comp198557_c0_seq1, comp202019_c0_seq1, comp188749_c0_seq1, comp207436_c0_seq1, comp153370_c0_seq1, comp197413_c0_seq1, comp200604_c0_seq1, comp136036_c0_seq1, comp189693_c0_seq1, comp205655_c0_seq1, comp189401_c0_seq1, comp203260_c2_seq1, comp173539_c0_seq1, comp197797_c1_seq1, comp207085_c0_seq1, comp170668_c1_seq1,…
GO:0050789	regulation of biological process	P	1	0.0349904	19	3076	35	10036	OVER	comp553099_c0_seq1, comp193617_c0_seq1, comp207915_c0_seq1, comp205555_c0_seq1, comp199104_c1_seq1, comp178756_c0_seq1, comp182451_c0_seq1, comp199879_c0_seq1, comp196317_c0_seq1, comp198548_c0_seq1, comp160436_c0_seq1, comp204717_c0_seq1, comp189768_c0_seq1, comp202334_c0_seq1, comp198071_c0_seq1, comp207194_c0_seq1, comp188744_c0_seq1, comp193886_c0_seq1, comp202641_c0_seq1	comp200351_c0_seq1, comp183460_c0_seq1, comp181006_c0_seq1, comp191198_c1_seq1, comp194450_c0_seq1, comp200604_c0_seq1, comp198939_c2_seq1, comp136036_c0_seq1, comp206584_c0_seq1, comp189693_c0_seq1, comp199739_c0_seq1, comp205655_c0_seq1, comp188764_c0_seq1, comp193836_c0_seq1, comp204511_c0_seq1, comp203874_c0_seq1, comp198229_c0_seq1, comp199388_c0_seq1, comp180652_c0_seq1, comp188802_c0_seq1,…
GO:0010093	specification of floral organ identity	P	1	0.0363243	1	8	53	13104	OVER	comp189329_c1_seq1	comp200079_c0_seq1, comp203419_c1_seq1, comp194675_c0_seq1, comp189329_c0_seq1, comp202575_c0_seq1, comp198410_c0_seq1, comp200785_c0_seq1, comp198698_c0_seq1
GO:0010092	specification of organ identity	P	1	0.0363243	1	8	53	13104	OVER	comp189329_c1_seq1	comp200079_c0_seq1, comp203419_c1_seq1, comp194675_c0_seq1, comp189329_c0_seq1, comp202575_c0_seq1, comp198410_c0_seq1, comp200785_c0_seq1, comp198698_c0_seq1
GO:0010480	microsporocyte differentiation	P	1	0.0363243	1	8	53	13104	OVER	comp188744_c0_seq1	comp194260_c0_seq1, comp1181491_c0_seq1, comp204285_c0_seq1, comp103902_c0_seq1, comp1150973_c0_seq1, comp731100_c0_seq1, comp41421_c0_seq1, comp188744_c1_seq1
GO:0009854	oxidative photosynthetic carbon pathway	P	1	0.0363243	1	8	53	13104	OVER	comp123592_c0_seq1	comp201848_c0_seq1, comp185125_c0_seq1, comp201848_c2_seq1, comp185125_c2_seq1, comp202444_c0_seq1, comp200148_c1_seq1, comp204012_c0_seq1, comp198399_c0_seq1
GO:0048533	sporocyte differentiation	P	1	0.0363243	1	8	53	13104	OVER	comp188744_c0_seq1	comp194260_c0_seq1, comp1181491_c0_seq1, comp204285_c0_seq1, comp103902_c0_seq1, comp1150973_c0_seq1, comp731100_c0_seq1, comp41421_c0_seq1, comp188744_c1_seq1
GO:0030983	mismatched DNA binding	F	1	0.0363243	1	8	53	13104	OVER	comp203062_c1_seq1	comp207093_c1_seq1, comp200683_c0_seq1, comp204028_c0_seq1, comp202189_c0_seq1, comp186084_c0_seq1, comp186084_c1_seq1, comp131420_c0_seq1, comp199801_c1_seq1
GO:0044260	cellular macromolecule metabolic process	P	1	0.0366208	22	3741	32	9371	OVER	comp193617_c0_seq1, comp195649_c1_seq1, comp182520_c3_seq1, comp199104_c1_seq1, comp178756_c0_seq1, comp751119_c0_seq1, comp182451_c0_seq1, comp203062_c1_seq1, comp205930_c0_seq1, comp196317_c0_seq1, comp198548_c0_seq1, comp162085_c0_seq1, comp176615_c0_seq1, comp160436_c0_seq1, comp189768_c0_seq1, comp194561_c0_seq1, comp202334_c0_seq1, comp207194_c0_seq1, comp204235_c0_seq1, comp188744_c0_seq1,…	comp183460_c0_seq1, comp199033_c1_seq1, comp201518_c0_seq1, comp191198_c1_seq1, comp188749_c0_seq1, comp184276_c0_seq1, comp136036_c0_seq1, comp206584_c0_seq1, comp189693_c0_seq1, comp191740_c0_seq1, comp205655_c0_seq1, comp173539_c0_seq1, comp188764_c0_seq1, comp193836_c0_seq1, comp170668_c1_seq1, comp204511_c0_seq1, comp197958_c0_seq1, comp198229_c0_seq1, comp173554_c0_seq1, comp206018_c1_seq1,…
GO:0016568	chromatin modification	P	1	0.0368581	4	303	50	12809	OVER	comp199879_c0_seq1, comp196317_c0_seq1, comp202334_c0_seq1, comp202641_c0_seq1	comp181006_c0_seq1, comp136036_c0_seq1, comp205655_c0_seq1, comp196678_c0_seq1, comp194799_c0_seq1, comp190400_c0_seq1, comp202641_c1_seq1, comp206558_c0_seq1, comp207281_c1_seq1, comp195715_c1_seq1, comp753339_c0_seq1, comp199837_c1_seq1, comp180194_c0_seq1, comp200974_c0_seq1, comp205501_c4_seq1, comp184256_c0_seq1, comp180849_c0_seq1, comp203015_c0_seq1, comp195761_c0_seq1, comp177049_c0_seq1,…
GO:0006417	regulation of translation	P	1	0.0378704	2	73	52	13039	OVER	comp199104_c1_seq1, comp160436_c0_seq1	comp723302_c0_seq1, comp182484_c1_seq1, comp201127_c0_seq1, comp187636_c1_seq1, comp169362_c0_seq1, comp191787_c0_seq1, comp185881_c0_seq1, comp180619_c0_seq1, comp188005_c0_seq1, comp198766_c0_seq1, comp202335_c1_seq1, comp149335_c0_seq1, comp190257_c0_seq1, comp202016_c0_seq1, comp202933_c0_seq1, comp202768_c0_seq1, comp195259_c0_seq1, comp57_c0_seq1, comp196956_c0_seq1, comp188763_c0_seq1, com…
GO:0036211	protein modification process	P	1	0.0379591	10	1298	44	11814	OVER	comp182520_c3_seq1, comp751119_c0_seq1, comp182451_c0_seq1, comp196317_c0_seq1, comp176615_c0_seq1, comp194561_c0_seq1, comp202334_c0_seq1, comp207194_c0_seq1, comp188744_c0_seq1, comp202641_c0_seq1	comp188749_c0_seq1, comp184276_c0_seq1, comp136036_c0_seq1, comp206584_c0_seq1, comp170668_c1_seq1, comp204511_c0_seq1, comp198229_c0_seq1, comp206018_c1_seq1, comp199388_c0_seq1, comp196678_c0_seq1, comp186340_c0_seq1, comp191276_c0_seq1, comp200521_c0_seq1, comp135086_c0_seq1, comp182120_c0_seq1, comp178215_c0_seq1, comp202563_c2_seq1, comp197890_c0_seq1, comp194799_c0_seq1, comp200057_c0_seq1,…
GO:0006464	cellular protein modification process	P	1	0.0379591	10	1298	44	11814	OVER	comp182520_c3_seq1, comp751119_c0_seq1, comp182451_c0_seq1, comp196317_c0_seq1, comp176615_c0_seq1, comp194561_c0_seq1, comp202334_c0_seq1, comp207194_c0_seq1, comp188744_c0_seq1, comp202641_c0_seq1	comp188749_c0_seq1, comp184276_c0_seq1, comp136036_c0_seq1, comp206584_c0_seq1, comp170668_c1_seq1, comp204511_c0_seq1, comp198229_c0_seq1, comp206018_c1_seq1, comp199388_c0_seq1, comp196678_c0_seq1, comp186340_c0_seq1, comp191276_c0_seq1, comp200521_c0_seq1, comp135086_c0_seq1, comp182120_c0_seq1, comp178215_c0_seq1, comp202563_c2_seq1, comp197890_c0_seq1, comp194799_c0_seq1, comp200057_c0_seq1,…
GO:2000112	regulation of cellular macromolecule biosynthetic process	P	1	0.0381901	8	940	46	12172	OVER	comp193617_c0_seq1, comp199104_c1_seq1, comp178756_c0_seq1, comp196317_c0_seq1, comp198548_c0_seq1, comp160436_c0_seq1, comp207194_c0_seq1, comp202641_c0_seq1	comp183460_c0_seq1, comp191198_c1_seq1, comp136036_c0_seq1, comp189693_c0_seq1, comp205655_c0_seq1, comp188764_c0_seq1, comp193836_c0_seq1, comp196678_c0_seq1, comp191276_c0_seq1, comp193293_c3_seq1, comp200408_c0_seq1, comp190400_c0_seq1, comp203678_c0_seq1, comp193517_c1_seq1, comp203716_c0_seq1, comp202641_c1_seq1, comp2383284_c0_seq1, comp204890_c0_seq1, comp205238_c1_seq1, comp193417_c5_seq1…
GO:0010556	regulation of macromolecule biosynthetic process	P	1	0.0383936	8	941	46	12171	OVER	comp193617_c0_seq1, comp199104_c1_seq1, comp178756_c0_seq1, comp196317_c0_seq1, comp198548_c0_seq1, comp160436_c0_seq1, comp207194_c0_seq1, comp202641_c0_seq1	comp183460_c0_seq1, comp191198_c1_seq1, comp136036_c0_seq1, comp189693_c0_seq1, comp205655_c0_seq1, comp188764_c0_seq1, comp193836_c0_seq1, comp196678_c0_seq1, comp191276_c0_seq1, comp193293_c3_seq1, comp200408_c0_seq1, comp190400_c0_seq1, comp203678_c0_seq1, comp193517_c1_seq1, comp203716_c0_seq1, comp202641_c1_seq1, comp2383284_c0_seq1, comp204890_c0_seq1, comp205238_c1_seq1, comp193417_c5_seq1…
GO:0009734	auxin-activated signaling pathway	P	1	0.0387936	2	74	52	13038	OVER	comp207915_c0_seq1, comp160436_c0_seq1	comp190579_c0_seq1, comp182160_c0_seq1, comp121038_c0_seq1, comp140698_c0_seq1, comp189879_c0_seq1, comp60152_c0_seq1, comp146179_c0_seq1, comp1730453_c0_seq1, comp202221_c0_seq1, comp1147152_c0_seq1, comp203963_c3_seq1, comp2093449_c0_seq1, comp204883_c0_seq1, comp182751_c0_seq1, comp198998_c0_seq1, comp2477240_c0_seq1, comp194787_c1_seq1, comp203161_c0_seq1, comp133597_c1_seq1, comp203161_c1_se…
GO:0043412	macromolecule modification	P	1	0.0397791	11	1496	43	11616	OVER	comp182520_c3_seq1, comp751119_c0_seq1, comp182451_c0_seq1, comp196317_c0_seq1, comp176615_c0_seq1, comp194561_c0_seq1, comp202334_c0_seq1, comp207194_c0_seq1, comp204235_c0_seq1, comp188744_c0_seq1, comp202641_c0_seq1	comp188749_c0_seq1, comp184276_c0_seq1, comp136036_c0_seq1, comp206584_c0_seq1, comp191740_c0_seq1, comp170668_c1_seq1, comp204511_c0_seq1, comp198229_c0_seq1, comp206018_c1_seq1, comp199388_c0_seq1, comp196678_c0_seq1, comp186340_c0_seq1, comp183249_c0_seq1, comp191276_c0_seq1, comp200521_c0_seq1, comp135086_c0_seq1, comp182120_c0_seq1, comp178215_c0_seq1, comp202563_c2_seq1, comp197890_c0_seq1,…
GO:0019206	nucleoside kinase activity	F	1	0.0402795	1	9	53	13103	OVER	comp195164_c0_seq1	comp194570_c0_seq1, comp196769_c0_seq1, comp196769_c1_seq1, comp199919_c0_seq1, comp197385_c0_seq1, comp197686_c0_seq1, comp143067_c0_seq1, comp143067_c1_seq1, comp196524_c2_seq1
GO:0048040	UDP-glucuronate decarboxylase activity	F	1	0.0402795	1	9	53	13103	OVER	comp194162_c2_seq1	comp194162_c1_seq1, comp197728_c0_seq1, comp196885_c1_seq1, comp191097_c0_seq1, comp194926_c0_seq1, comp191097_c1_seq1, comp203485_c1_seq1, comp197267_c1_seq1, comp105758_c0_seq1
GO:0032300	mismatch repair complex	C	1	0.0402795	1	9	53	13103	OVER	comp203062_c1_seq1	comp204890_c0_seq1, comp207093_c1_seq1, comp200683_c0_seq1, comp204028_c0_seq1, comp202189_c0_seq1, comp186084_c0_seq1, comp186084_c1_seq1, comp131420_c0_seq1, comp199801_c1_seq1
GO:0000795	synaptonemal complex	C	1	0.0402795	1	9	53	13103	OVER	comp203062_c1_seq1	comp193749_c0_seq1, comp199700_c0_seq1, comp200683_c0_seq1, comp204028_c0_seq1, comp186084_c0_seq1, comp186084_c1_seq1, comp131420_c0_seq1, comp201321_c0_seq1, comp141286_c1_seq1
GO:1901292	nucleoside phosphate catabolic process	P	1	0.0406657	2	76	52	13036	OVER	comp207915_c0_seq1, comp203062_c1_seq1	comp204890_c0_seq1, comp205063_c0_seq1, comp182160_c0_seq1, comp121038_c0_seq1, comp190467_c0_seq1, comp186434_c0_seq1, comp202221_c0_seq1, comp1147152_c0_seq1, comp134752_c0_seq1, comp196130_c1_seq1, comp201276_c0_seq1, comp27856_c0_seq1, comp203655_c0_seq1, comp201225_c1_seq1, comp198389_c0_seq1, comp149335_c0_seq1, comp207093_c1_seq1, comp207330_c3_seq1, comp193411_c0_seq1, comp153162_c0_seq1,…
GO:0009261	ribonucleotide catabolic process	P	1	0.0406657	2	76	52	13036	OVER	comp207915_c0_seq1, comp203062_c1_seq1	comp204890_c0_seq1, comp205063_c0_seq1, comp182160_c0_seq1, comp121038_c0_seq1, comp190467_c0_seq1, comp186434_c0_seq1, comp202221_c0_seq1, comp1147152_c0_seq1, comp134752_c0_seq1, comp196130_c1_seq1, comp201276_c0_seq1, comp27856_c0_seq1, comp203655_c0_seq1, comp201225_c1_seq1, comp198389_c0_seq1, comp149335_c0_seq1, comp207093_c1_seq1, comp207330_c3_seq1, comp193411_c0_seq1, comp153162_c0_seq1,…
GO:0009207	purine ribonucleoside triphosphate catabolic process	P	1	0.0406657	2	76	52	13036	OVER	comp207915_c0_seq1, comp203062_c1_seq1	comp204890_c0_seq1, comp205063_c0_seq1, comp182160_c0_seq1, comp121038_c0_seq1, comp190467_c0_seq1, comp186434_c0_seq1, comp202221_c0_seq1, comp1147152_c0_seq1, comp134752_c0_seq1, comp196130_c1_seq1, comp201276_c0_seq1, comp27856_c0_seq1, comp203655_c0_seq1, comp201225_c1_seq1, comp198389_c0_seq1, comp149335_c0_seq1, comp207093_c1_seq1, comp207330_c3_seq1, comp193411_c0_seq1, comp153162_c0_seq1,…
GO:0009203	ribonucleoside triphosphate catabolic process	P	1	0.0406657	2	76	52	13036	OVER	comp207915_c0_seq1, comp203062_c1_seq1	comp204890_c0_seq1, comp205063_c0_seq1, comp182160_c0_seq1, comp121038_c0_seq1, comp190467_c0_seq1, comp186434_c0_seq1, comp202221_c0_seq1, comp1147152_c0_seq1, comp134752_c0_seq1, comp196130_c1_seq1, comp201276_c0_seq1, comp27856_c0_seq1, comp203655_c0_seq1, comp201225_c1_seq1, comp198389_c0_seq1, comp149335_c0_seq1, comp207093_c1_seq1, comp207330_c3_seq1, comp193411_c0_seq1, comp153162_c0_seq1,…
GO:0009166	nucleotide catabolic process	P	1	0.0406657	2	76	52	13036	OVER	comp207915_c0_seq1, comp203062_c1_seq1	comp204890_c0_seq1, comp205063_c0_seq1, comp182160_c0_seq1, comp121038_c0_seq1, comp190467_c0_seq1, comp186434_c0_seq1, comp202221_c0_seq1, comp1147152_c0_seq1, comp134752_c0_seq1, comp196130_c1_seq1, comp201276_c0_seq1, comp27856_c0_seq1, comp203655_c0_seq1, comp201225_c1_seq1, comp198389_c0_seq1, comp149335_c0_seq1, comp207093_c1_seq1, comp207330_c3_seq1, comp193411_c0_seq1, comp153162_c0_seq1,…
GO:0009154	purine ribonucleotide catabolic process	P	1	0.0406657	2	76	52	13036	OVER	comp207915_c0_seq1, comp203062_c1_seq1	comp204890_c0_seq1, comp205063_c0_seq1, comp182160_c0_seq1, comp121038_c0_seq1, comp190467_c0_seq1, comp186434_c0_seq1, comp202221_c0_seq1, comp1147152_c0_seq1, comp134752_c0_seq1, comp196130_c1_seq1, comp201276_c0_seq1, comp27856_c0_seq1, comp203655_c0_seq1, comp201225_c1_seq1, comp198389_c0_seq1, comp149335_c0_seq1, comp207093_c1_seq1, comp207330_c3_seq1, comp193411_c0_seq1, comp153162_c0_seq1,…
GO:0009146	purine nucleoside triphosphate catabolic process	P	1	0.0406657	2	76	52	13036	OVER	comp207915_c0_seq1, comp203062_c1_seq1	comp204890_c0_seq1, comp205063_c0_seq1, comp182160_c0_seq1, comp121038_c0_seq1, comp190467_c0_seq1, comp186434_c0_seq1, comp202221_c0_seq1, comp1147152_c0_seq1, comp134752_c0_seq1, comp196130_c1_seq1, comp201276_c0_seq1, comp27856_c0_seq1, comp203655_c0_seq1, comp201225_c1_seq1, comp198389_c0_seq1, comp149335_c0_seq1, comp207093_c1_seq1, comp207330_c3_seq1, comp193411_c0_seq1, comp153162_c0_seq1,…
GO:0009143	nucleoside triphosphate catabolic process	P	1	0.0406657	2	76	52	13036	OVER	comp207915_c0_seq1, comp203062_c1_seq1	comp204890_c0_seq1, comp205063_c0_seq1, comp182160_c0_seq1, comp121038_c0_seq1, comp190467_c0_seq1, comp186434_c0_seq1, comp202221_c0_seq1, comp1147152_c0_seq1, comp134752_c0_seq1, comp196130_c1_seq1, comp201276_c0_seq1, comp27856_c0_seq1, comp203655_c0_seq1, comp201225_c1_seq1, comp198389_c0_seq1, comp149335_c0_seq1, comp207093_c1_seq1, comp207330_c3_seq1, comp193411_c0_seq1, comp153162_c0_seq1,…
GO:0006195	purine nucleotide catabolic process	P	1	0.0406657	2	76	52	13036	OVER	comp207915_c0_seq1, comp203062_c1_seq1	comp204890_c0_seq1, comp205063_c0_seq1, comp182160_c0_seq1, comp121038_c0_seq1, comp190467_c0_seq1, comp186434_c0_seq1, comp202221_c0_seq1, comp1147152_c0_seq1, comp134752_c0_seq1, comp196130_c1_seq1, comp201276_c0_seq1, comp27856_c0_seq1, comp203655_c0_seq1, comp201225_c1_seq1, comp198389_c0_seq1, comp149335_c0_seq1, comp207093_c1_seq1, comp207330_c3_seq1, comp193411_c0_seq1, comp153162_c0_seq1,…
GO:0046983	protein dimerization activity	F	1	0.0423444	3	186	51	12926	OVER	comp160436_c0_seq1, comp207097_c0_seq1, comp199423_c0_seq1	comp153370_c0_seq1, comp189399_c0_seq1, comp202275_c1_seq1, comp204679_c0_seq1, comp151833_c0_seq1, comp168194_c0_seq1, comp201975_c0_seq1, comp182484_c1_seq1, comp204444_c0_seq1, comp206785_c0_seq1, comp198882_c1_seq1, comp201127_c0_seq1, comp171537_c0_seq1, comp200249_c0_seq1, comp197341_c0_seq1, comp196061_c0_seq1, comp169362_c0_seq1, comp183117_c0_seq1, comp207370_c0_seq1, comp193842_c0_seq1,…
GO:0004659	prenyltransferase activity	F	1	0.0442187	1	10	53	13102	OVER	comp205555_c0_seq1	comp199760_c1_seq1, comp205008_c1_seq1, comp191150_c0_seq1, comp202667_c2_seq1, comp187744_c0_seq1, comp200151_c0_seq1, comp191288_c0_seq1, comp201822_c5_seq1, comp206120_c0_seq1, comp203158_c0_seq1
GO:0000103	sulfate assimilation	P	1	0.0442187	1	10	53	13102	OVER	comp192220_c0_seq1	comp203901_c4_seq1, comp191110_c0_seq1, comp183603_c0_seq1, comp6780_c0_seq1, comp1135500_c0_seq1, comp201132_c0_seq1, comp8878_c0_seq1, comp199907_c2_seq1, comp198314_c0_seq1, comp194587_c0_seq1
GO:0015630	microtubule cytoskeleton	C	1	0.0445104	2	80	52	13032	OVER	comp199104_c1_seq1, comp162085_c0_seq1	comp156931_c0_seq1, comp195080_c0_seq1, comp119429_c0_seq1, comp189879_c0_seq1, comp204248_c0_seq1, comp199363_c0_seq1, comp197582_c0_seq1, comp200264_c0_seq1, comp197582_c1_seq1, comp194879_c0_seq1, comp203903_c1_seq1, comp190261_c0_seq1, comp204640_c1_seq1, comp186249_c0_seq1, comp193019_c0_seq1, comp200822_c1_seq1, comp204640_c2_seq1, comp1799201_c0_seq1, comp175513_c0_seq1, comp580250_c0_seq1…
GO:0035195	gene silencing by miRNA	P	1	0.0445104	2	80	52	13032	OVER	comp193617_c0_seq1, comp205555_c0_seq1	comp164566_c0_seq1, comp195715_c1_seq1, comp200974_c0_seq1, comp203015_c0_seq1, comp177049_c0_seq1, comp205552_c1_seq1, comp202148_c1_seq1, comp203983_c0_seq1, comp205528_c1_seq1, comp169249_c0_seq1, comp181860_c1_seq1, comp201205_c1_seq1, comp197904_c0_seq1, comp198003_c1_seq1, comp206693_c3_seq1, comp201070_c0_seq1, comp198132_c0_seq1, comp198003_c2_seq1, comp198132_c1_seq1, comp189001_c0_seq1,…
GO:0071365	cellular response to auxin stimulus	P	1	0.045492	2	81	52	13031	OVER	comp207915_c0_seq1, comp160436_c0_seq1	comp190579_c0_seq1, comp204679_c0_seq1, comp182160_c0_seq1, comp121038_c0_seq1, comp140698_c0_seq1, comp189879_c0_seq1, comp60152_c0_seq1, comp146179_c0_seq1, comp1730453_c0_seq1, comp202221_c0_seq1, comp1147152_c0_seq1, comp203963_c3_seq1, comp2093449_c0_seq1, comp204883_c0_seq1, comp182751_c0_seq1, comp198998_c0_seq1, comp2477240_c0_seq1, comp194787_c1_seq1, comp203161_c0_seq1, comp133597_c1_se…
GO:0031326	regulation of cellular biosynthetic process	P	1	0.0459905	8	976	46	12136	OVER	comp193617_c0_seq1, comp199104_c1_seq1, comp178756_c0_seq1, comp196317_c0_seq1, comp198548_c0_seq1, comp160436_c0_seq1, comp207194_c0_seq1, comp202641_c0_seq1	comp183460_c0_seq1, comp191198_c1_seq1, comp136036_c0_seq1, comp189693_c0_seq1, comp205655_c0_seq1, comp188764_c0_seq1, comp193836_c0_seq1, comp196678_c0_seq1, comp191276_c0_seq1, comp193293_c3_seq1, comp200408_c0_seq1, comp190400_c0_seq1, comp203678_c0_seq1, comp193517_c1_seq1, comp203716_c0_seq1, comp202641_c1_seq1, comp2383284_c0_seq1, comp204890_c0_seq1, comp205238_c1_seq1, comp193417_c5_seq1…
GO:0009164	nucleoside catabolic process	P	1	0.0464817	2	82	52	13030	OVER	comp207915_c0_seq1, comp203062_c1_seq1	comp204890_c0_seq1, comp205063_c0_seq1, comp182160_c0_seq1, comp121038_c0_seq1, comp190467_c0_seq1, comp200811_c0_seq1, comp186434_c0_seq1, comp203195_c0_seq1, comp202221_c0_seq1, comp1147152_c0_seq1, comp134752_c0_seq1, comp196130_c1_seq1, comp201276_c0_seq1, comp27856_c0_seq1, comp203655_c0_seq1, comp201225_c1_seq1, comp198389_c0_seq1, comp149335_c0_seq1, comp207093_c1_seq1, comp207330_c3_seq1,…
GO:0042454	ribonucleoside catabolic process	P	1	0.0464817	2	82	52	13030	OVER	comp207915_c0_seq1, comp203062_c1_seq1	comp204890_c0_seq1, comp205063_c0_seq1, comp182160_c0_seq1, comp121038_c0_seq1, comp190467_c0_seq1, comp200811_c0_seq1, comp186434_c0_seq1, comp203195_c0_seq1, comp202221_c0_seq1, comp1147152_c0_seq1, comp134752_c0_seq1, comp196130_c1_seq1, comp201276_c0_seq1, comp27856_c0_seq1, comp203655_c0_seq1, comp201225_c1_seq1, comp198389_c0_seq1, comp149335_c0_seq1, comp207093_c1_seq1, comp207330_c3_seq1,…
GO:0006152	purine nucleoside catabolic process	P	1	0.0464817	2	82	52	13030	OVER	comp207915_c0_seq1, comp203062_c1_seq1	comp204890_c0_seq1, comp205063_c0_seq1, comp182160_c0_seq1, comp121038_c0_seq1, comp190467_c0_seq1, comp200811_c0_seq1, comp186434_c0_seq1, comp203195_c0_seq1, comp202221_c0_seq1, comp1147152_c0_seq1, comp134752_c0_seq1, comp196130_c1_seq1, comp201276_c0_seq1, comp27856_c0_seq1, comp203655_c0_seq1, comp201225_c1_seq1, comp198389_c0_seq1, comp149335_c0_seq1, comp207093_c1_seq1, comp207330_c3_seq1,…
GO:0046130	purine ribonucleoside catabolic process	P	1	0.0464817	2	82	52	13030	OVER	comp207915_c0_seq1, comp203062_c1_seq1	comp204890_c0_seq1, comp205063_c0_seq1, comp182160_c0_seq1, comp121038_c0_seq1, comp190467_c0_seq1, comp200811_c0_seq1, comp186434_c0_seq1, comp203195_c0_seq1, comp202221_c0_seq1, comp1147152_c0_seq1, comp134752_c0_seq1, comp196130_c1_seq1, comp201276_c0_seq1, comp27856_c0_seq1, comp203655_c0_seq1, comp201225_c1_seq1, comp198389_c0_seq1, comp149335_c0_seq1, comp207093_c1_seq1, comp207330_c3_seq1,…
GO:0090304	nucleic acid metabolic process	P	1	0.047352	13	1931	41	11181	OVER	comp193617_c0_seq1, comp195649_c1_seq1, comp178756_c0_seq1, comp203062_c1_seq1, comp196317_c0_seq1, comp198548_c0_seq1, comp160436_c0_seq1, comp189768_c0_seq1, comp202334_c0_seq1, comp207194_c0_seq1, comp204235_c0_seq1, comp187619_c1_seq1, comp202641_c0_seq1	comp183460_c0_seq1, comp199033_c1_seq1, comp201518_c0_seq1, comp191198_c1_seq1, comp136036_c0_seq1, comp206584_c0_seq1, comp189693_c0_seq1, comp191740_c0_seq1, comp205655_c0_seq1, comp173539_c0_seq1, comp188764_c0_seq1, comp193836_c0_seq1, comp173554_c0_seq1, comp196814_c0_seq1, comp196678_c0_seq1, comp183249_c0_seq1, comp191276_c0_seq1, comp193293_c3_seq1, comp200408_c0_seq1, comp206455_c2_seq1,…
GO:0072523	purine-containing compound catabolic process	P	1	0.0474793	2	83	52	13029	OVER	comp207915_c0_seq1, comp203062_c1_seq1	comp204890_c0_seq1, comp205063_c0_seq1, comp182160_c0_seq1, comp121038_c0_seq1, comp190467_c0_seq1, comp200811_c0_seq1, comp186434_c0_seq1, comp203195_c0_seq1, comp202221_c0_seq1, comp1147152_c0_seq1, comp134752_c0_seq1, comp196130_c1_seq1, comp201276_c0_seq1, comp27856_c0_seq1, comp203655_c0_seq1, comp201225_c1_seq1, comp198389_c0_seq1, comp149335_c0_seq1, comp204260_c0_seq1, comp207093_c1_seq1,…
GO:0006298	mismatch repair	P	1	0.0481421	1	11	53	13101	OVER	comp203062_c1_seq1	comp204890_c0_seq1, comp198420_c0_seq1, comp1508716_c0_seq1, comp207093_c1_seq1, comp200683_c0_seq1, comp204028_c0_seq1, comp202189_c0_seq1, comp186084_c0_seq1, comp186084_c1_seq1, comp131420_c0_seq1, comp199801_c1_seq1
GO:0010268	brassinosteroid homeostasis	P	1	0.0481421	1	11	53	13101	OVER	comp553099_c0_seq1	comp169080_c0_seq1, comp4603_c0_seq1, comp184543_c0_seq1, comp206939_c0_seq1, comp192819_c0_seq1, comp84041_c0_seq1, comp192819_c3_seq1, comp184071_c0_seq1, comp118719_c0_seq1, comp145817_c0_seq1, comp199616_c0_seq1
GO:0031047	gene silencing by RNA	P	1	0.0492818	3	198	51	12914	OVER	comp193617_c0_seq1, comp205555_c0_seq1, comp189768_c0_seq1	comp205655_c0_seq1, comp190400_c0_seq1, comp203678_c0_seq1, comp204890_c0_seq1, comp206558_c0_seq1, comp164566_c0_seq1, comp187826_c0_seq1, comp195715_c1_seq1, comp200974_c0_seq1, comp184256_c0_seq1, comp207677_c2_seq1, comp191839_c0_seq1, comp203015_c0_seq1, comp195761_c0_seq1, comp177049_c0_seq1, comp184256_c1_seq1, comp205552_c1_seq1, comp202148_c1_seq1, comp204567_c0_seq1, comp200347_c0_seq1,…

## Sheet: c) unigenes 200DAI down
GO terms enrichment analysis performed in Blast2GO of sugarcane down-regulated DE unigenes (Cardoso-Silva et al., 2014) during interaction with S. scitamineum at 200 DAI
Cutoff: p-value > 0.05
GO-ID	Term	Category	FDR	P-Value	#Test	#Ref	#notAnnotTest	#notAnnotRef	Over/Under	TestSeqs	RefSeqs
GO:0071483	cellular response to blue light	P	1.41522e-05	2.09539e-09	6	7	134	13019	OVER	comp204640_c1_seq1, comp197941_c0_seq1, comp198141_c0_seq1, comp204640_c2_seq1, comp204526_c0_seq1, comp200546_c1_seq1	comp194930_c1_seq1, comp195119_c0_seq1, comp207330_c3_seq1, comp201250_c0_seq1, comp207480_c0_seq1, comp202914_c0_seq1, comp205238_c0_seq1
GO:1901700	response to oxygen-containing compound	P	3.09692e-05	9.17064e-09	44	1665	96	11361	OVER	comp201815_c1_seq1, comp175095_c0_seq1, comp129591_c0_seq1, comp196650_c0_seq1, comp202394_c1_seq1, comp204076_c0_seq1, comp191919_c0_seq1, comp176672_c0_seq1, comp196981_c0_seq1, comp199318_c1_seq1, comp204640_c1_seq1, comp201014_c0_seq1, comp184289_c0_seq1, comp193923_c0_seq1, comp204885_c0_seq1, comp198261_c3_seq1, comp207702_c2_seq1, comp197941_c0_seq1, comp201479_c0_seq1, comp173557_c0_seq1,…	comp202019_c0_seq1, comp194450_c0_seq1, comp134079_c1_seq1, comp200604_c0_seq1, comp193836_c0_seq1, comp170668_c1_seq1, comp204511_c0_seq1, comp197958_c0_seq1, comp203874_c0_seq1, comp198229_c0_seq1, comp206018_c1_seq1, comp180652_c0_seq1, comp189303_c0_s
GO:0030522	intracellular receptor signaling pathway	P	9.37833e-05	5.55424e-08	5	6	135	13020	OVER	comp204640_c1_seq1, comp197941_c0_seq1, comp198141_c0_seq1, comp204640_c2_seq1, comp200546_c1_seq1	comp194930_c1_seq1, comp207330_c3_seq1, comp201250_c0_seq1, comp207480_c0_seq1, comp202914_c0_seq1, comp205238_c0_seq1
GO:0009785	blue light signaling pathway	P	9.37833e-05	5.55424e-08	5	6	135	13020	OVER	comp204640_c1_seq1, comp197941_c0_seq1, comp198141_c0_seq1, comp204640_c2_seq1, comp200546_c1_seq1	comp194930_c1_seq1, comp207330_c3_seq1, comp201250_c0_seq1, comp207480_c0_seq1, comp202914_c0_seq1, comp205238_c0_seq1
GO:0009628	response to abiotic stimulus	P	0.000181145	1.78425e-07	45	1911	95	11115	OVER	comp201815_c1_seq1, comp175095_c0_seq1, comp196650_c0_seq1, comp199434_c2_seq1, comp191919_c0_seq1, comp187536_c0_seq1, comp174433_c0_seq1, comp199318_c1_seq1, comp204640_c1_seq1, comp184289_c0_seq1, comp204885_c0_seq1, comp198261_c3_seq1, comp207702_c2_seq1, comp197941_c0_seq1, comp173557_c0_seq1, comp187728_c0_seq1, comp189749_c0_seq1, comp198141_c0_seq1, comp199993_c0_seq1, comp204640_c2_seq1,…	comp194450_c0_seq1, comp200604_c0_seq1, comp184276_c0_seq1, comp189693_c0_seq1, comp189401_c0_seq1, comp193836_c0_seq1, comp204511_c0_seq1, comp196678_c0_seq1, comp189142_c1_seq1, comp191276_c0_seq1, comp185726_c0_seq1, comp196035_c0_seq1, comp193293_c3_s
GO:0071482	cellular response to light stimulus	P	0.000181145	1.87743e-07	8	51	132	12975	OVER	comp201815_c1_seq1, comp204640_c1_seq1, comp197941_c0_seq1, comp198141_c0_seq1, comp204640_c2_seq1, comp204526_c0_seq1, comp200546_c1_seq1, comp196762_c0_seq1	comp1813833_c0_seq1, comp204732_c1_seq1, comp205367_c1_seq1, comp194930_c1_seq1, comp196385_c0_seq1, comp179592_c1_seq1, comp204886_c0_seq1, comp207060_c2_seq1, comp204294_c1_seq1, comp1267061_c0_seq1, comp190206_c1_seq1, comp199426_c2_seq1, comp200079_c0_seq1, comp172504_c0_seq1, comp129219_c0_seq1, comp189974_c0_seq1, comp195119_c0_seq1, comp200318_c0_seq1, comp161679_c0_seq1, comp206428_c1_seq…
GO:0071478	cellular response to radiation	P	0.000181145	1.87743e-07	8	51	132	12975	OVER	comp201815_c1_seq1, comp204640_c1_seq1, comp197941_c0_seq1, comp198141_c0_seq1, comp204640_c2_seq1, comp204526_c0_seq1, comp200546_c1_seq1, comp196762_c0_seq1	comp1813833_c0_seq1, comp204732_c1_seq1, comp205367_c1_seq1, comp194930_c1_seq1, comp196385_c0_seq1, comp179592_c1_seq1, comp204886_c0_seq1, comp207060_c2_seq1, comp204294_c1_seq1, comp1267061_c0_seq1, comp190206_c1_seq1, comp199426_c2_seq1, comp200079_c0_seq1, comp172504_c0_seq1, comp129219_c0_seq1, comp189974_c0_seq1, comp195119_c0_seq1, comp200318_c0_seq1, comp161679_c0_seq1, comp206428_c1_seq…
GO:0009644	response to high light intensity	P	0.000412753	4.889e-07	11	137	129	12889	OVER	comp175095_c0_seq1, comp191919_c0_seq1, comp199318_c1_seq1, comp204640_c1_seq1, comp198261_c3_seq1, comp173557_c0_seq1, comp189749_c0_seq1, comp204526_c0_seq1, comp196762_c0_seq1, comp196522_c0_seq1, comp196694_c0_seq1	comp187243_c0_seq1, comp197208_c0_seq1, comp177328_c0_seq1, comp196437_c1_seq1, comp185272_c0_seq1, comp145972_c0_seq1, comp91160_c0_seq1, comp197861_c1_seq1, comp183290_c0_seq1, comp194848_c0_seq1, comp199075_c0_seq1, comp194569_c0_seq1, comp196376_c1_seq1, comp198554_c0_seq1, comp182430_c0_seq1, comp196675_c0_seq1, comp190206_c1_seq1, comp128983_c0_seq1, comp192728_c2_seq1, comp189968_c0_seq1, …
GO:0042221	response to chemical	P	0.00142374	1.8972e-06	51	2513	89	10513	OVER	comp201815_c1_seq1, comp175095_c0_seq1, comp129591_c0_seq1, comp196650_c0_seq1, comp202394_c1_seq1, comp204076_c0_seq1, comp191919_c0_seq1, comp176672_c0_seq1, comp202284_c1_seq1, comp196981_c0_seq1, comp174433_c0_seq1, comp203121_c0_seq1, comp199318_c1_seq1, comp204640_c1_seq1, comp201014_c0_seq1, comp184289_c0_seq1, comp193923_c0_seq1, comp204885_c0_seq1, comp198261_c3_seq1, comp207702_c2_seq1,…	comp202019_c0_seq1, comp194450_c0_seq1, comp134079_c1_seq1, comp200604_c0_seq1, comp184276_c0_seq1, comp189693_c0_seq1, comp193836_c0_seq1, comp170668_c1_seq1, comp204511_c0_seq1, comp197958_c0_seq1, comp203874_c0_seq1, comp198229_c0_seq1, comp206018_c1_s
GO:0009642	response to light intensity	P	0.00164142	2.4303e-06	11	163	129	12863	OVER	comp175095_c0_seq1, comp191919_c0_seq1, comp199318_c1_seq1, comp204640_c1_seq1, comp198261_c3_seq1, comp173557_c0_seq1, comp189749_c0_seq1, comp204526_c0_seq1, comp196762_c0_seq1, comp196522_c0_seq1, comp196694_c0_seq1	comp187243_c0_seq1, comp202692_c1_seq1, comp197208_c0_seq1, comp207514_c0_seq1, comp177328_c0_seq1, comp196437_c1_seq1, comp185272_c0_seq1, comp145972_c0_seq1, comp207514_c1_seq1, comp194930_c1_seq1, comp91160_c0_seq1, comp198802_c0_seq1, comp197861_c1_seq1, comp183290_c0_seq1, comp194595_c0_seq1, comp194848_c0_seq1, comp199075_c0_seq1, comp194569_c0_seq1, comp196376_c1_seq1, comp198554_c0_seq1, …
GO:0009408	response to heat	P	0.00189069	3.0793e-06	12	203	128	12823	OVER	comp175095_c0_seq1, comp191919_c0_seq1, comp187536_c0_seq1, comp199318_c1_seq1, comp184289_c0_seq1, comp198261_c3_seq1, comp173557_c0_seq1, comp189749_c0_seq1, comp204526_c0_seq1, comp197662_c0_seq1, comp196522_c0_seq1, comp196694_c0_seq1	comp189401_c0_seq1, comp194616_c1_seq1, comp198816_c0_seq1, comp177328_c0_seq1, comp203247_c0_seq1, comp145972_c0_seq1, comp188652_c0_seq1, comp137621_c0_seq1, comp91160_c0_seq1, comp197861_c1_seq1, comp183290_c0_seq1, comp201415_c2_seq1, comp185654_c0_seq1, comp194848_c0_seq1, comp152609_c0_seq1, comp203727_c0_seq1, comp199075_c0_seq1, comp194569_c0_seq1, comp197002_c0_seq1, comp184776_c0_seq1, …
GO:0000302	response to reactive oxygen species	P	0.00193655	3.44071e-06	14	284	126	12742	OVER	comp175095_c0_seq1, comp191919_c0_seq1, comp199318_c1_seq1, comp193923_c0_seq1, comp198261_c3_seq1, comp207702_c2_seq1, comp201479_c0_seq1, comp173557_c0_seq1, comp189749_c0_seq1, comp193923_c1_seq1, comp204870_c0_seq1, comp196158_c1_seq1, comp196522_c0_seq1, comp196694_c0_seq1	comp189303_c0_seq1, comp198331_c0_seq1, comp186443_c2_seq1, comp184803_c0_seq1, comp201924_c0_seq1, comp2477469_c0_seq1, comp192551_c0_seq1, comp177328_c0_seq1, comp185272_c0_seq1, comp188795_c0_seq1, comp181046_c1_seq1, comp145972_c0_seq1, comp200769_c0_seq1, comp7017_c0_seq1, comp91160_c0_seq1, comp206095_c0_seq1, comp170913_c1_seq1, comp205635_c2_seq1, comp197861_c1_seq1, comp185752_c0_seq1, c…
GO:0009266	response to temperature stimulus	P	0.00211223	4.0656e-06	21	621	119	12405	OVER	comp175095_c0_seq1, comp196650_c0_seq1, comp199434_c2_seq1, comp191919_c0_seq1, comp187536_c0_seq1, comp199318_c1_seq1, comp184289_c0_seq1, comp198261_c3_seq1, comp173557_c0_seq1, comp189749_c0_seq1, comp204526_c0_seq1, comp197860_c0_seq1, comp185692_c1_seq1, comp193287_c0_seq1, comp197662_c0_seq1, comp193120_c0_seq1, comp190450_c0_seq1, comp203829_c0_seq1, comp196522_c0_seq1, comp196694_c0_seq1,…	comp184276_c0_seq1, comp189401_c0_seq1, comp193836_c0_seq1, comp204511_c0_seq1, comp191276_c0_seq1, comp196035_c0_seq1, comp193293_c3_seq1, comp201995_c0_seq1, comp194616_c1_seq1, comp186443_c2_seq1, comp195951_c0_seq1, comp203441_c3_seq1, comp190641_c1_seq1, comp198816_c0_seq1, comp195715_c1_seq1, comp205233_c0_seq1, comp196776_c1_seq1, comp193675_c2_seq1, comp194909_c4_seq1, comp193836_c1_seq1,…
GO:0009314	response to radiation	P	0.00229402	4.75516e-06	24	791	116	12235	OVER	comp201815_c1_seq1, comp175095_c0_seq1, comp199434_c2_seq1, comp191919_c0_seq1, comp199318_c1_seq1, comp204640_c1_seq1, comp198261_c3_seq1, comp197941_c0_seq1, comp173557_c0_seq1, comp189749_c0_seq1, comp198141_c0_seq1, comp204640_c2_seq1, comp206124_c0_seq1, comp200689_c0_seq1, comp204526_c0_seq1, comp193287_c0_seq1, comp200546_c1_seq1, comp203877_c1_seq1, comp199581_c2_seq1, comp176887_c0_seq1,…	comp194450_c0_seq1, comp200604_c0_seq1, comp184276_c0_seq1, comp189693_c0_seq1, comp204511_c0_seq1, comp196678_c0_seq1, comp191276_c0_seq1, comp196035_c0_seq1, comp172176_c0_seq1, comp206455_c2_seq1, comp201078_c1_seq1, comp172826_c2_seq1, comp206558_c0_seq1, comp198851_c1_seq1, comp187243_c0_seq1, comp190641_c1_seq1, comp195715_c1_seq1, comp159166_c0_seq1, comp202157_c0_seq1, comp198480_c0_seq1,…
GO:0050896	response to stimulus	P	0.00252823	5.61497e-06	77	4727	63	8299	OVER	comp201815_c1_seq1, comp175095_c0_seq1, comp129591_c0_seq1, comp196650_c0_seq1, comp199434_c2_seq1, comp202394_c1_seq1, comp204076_c0_seq1, comp191919_c0_seq1, comp187536_c0_seq1, comp176672_c0_seq1, comp197513_c0_seq1, comp206916_c1_seq1, comp202284_c1_seq1, comp197405_c0_seq1, comp196981_c0_seq1, comp174433_c0_seq1, comp436895_c0_seq1, comp203121_c0_seq1, comp199318_c1_seq1, comp204640_c1_seq1,…	comp200351_c0_seq1, comp181006_c0_seq1, comp202019_c0_seq1, comp194450_c0_seq1, comp134079_c1_seq1, comp207436_c0_seq1, comp200604_c0_seq1, comp184276_c0_seq1, comp198939_c2_seq1, comp196118_c0_seq1, comp189693_c0_seq1, comp849321_c0_seq1, comp202920_c1_s
GO:0009416	response to light stimulus	P	0.00275105	6.51714e-06	23	750	117	12276	OVER	comp201815_c1_seq1, comp175095_c0_seq1, comp199434_c2_seq1, comp191919_c0_seq1, comp199318_c1_seq1, comp204640_c1_seq1, comp198261_c3_seq1, comp197941_c0_seq1, comp173557_c0_seq1, comp189749_c0_seq1, comp198141_c0_seq1, comp204640_c2_seq1, comp206124_c0_seq1, comp200689_c0_seq1, comp204526_c0_seq1, comp193287_c0_seq1, comp200546_c1_seq1, comp199581_c2_seq1, comp176887_c0_seq1, comp203829_c0_seq1,…	comp194450_c0_seq1, comp200604_c0_seq1, comp184276_c0_seq1, comp189693_c0_seq1, comp204511_c0_seq1, comp196678_c0_seq1, comp191276_c0_seq1, comp196035_c0_seq1, comp172176_c0_seq1, comp206455_c2_seq1, comp201078_c1_seq1, comp172826_c2_seq1, comp198851_c1_seq1, comp187243_c0_seq1, comp190641_c1_seq1, comp195715_c1_seq1, comp159166_c0_seq1, comp202157_c0_seq1, comp198480_c0_seq1, comp197551_c0_seq1,…
GO:0006950	response to stress	P	0.00297427	7.48633e-06	55	2939	85	10087	OVER	comp175095_c0_seq1, comp196650_c0_seq1, comp199434_c2_seq1, comp202394_c1_seq1, comp191919_c0_seq1, comp187536_c0_seq1, comp206916_c1_seq1, comp202284_c1_seq1, comp197405_c0_seq1, comp174433_c0_seq1, comp203121_c0_seq1, comp199318_c1_seq1, comp184289_c0_seq1, comp193923_c0_seq1, comp204885_c0_seq1, comp198261_c3_seq1, comp207702_c2_seq1, comp197941_c0_seq1, comp201479_c0_seq1, comp173557_c0_seq1,…	comp200351_c0_seq1, comp181006_c0_seq1, comp194450_c0_seq1, comp200604_c0_seq1, comp184276_c0_seq1, comp198939_c2_seq1, comp196118_c0_seq1, comp202920_c1_seq1, comp189401_c0_seq1, comp203260_c2_seq1, comp193836_c0_seq1, comp207085_c0_seq1, comp170668_c1_s
GO:0006855	drug transmembrane transport	P	0.0036311	1.02148e-05	5	23	135	13003	OVER	comp193923_c0_seq1, comp207702_c2_seq1, comp193923_c1_seq1, comp204870_c0_seq1, comp196158_c1_seq1	comp2477469_c0_seq1, comp147110_c0_seq1, comp7017_c0_seq1, comp170913_c1_seq1, comp187240_c0_seq1, comp823692_c0_seq1, comp205683_c0_seq1, comp205683_c1_seq1, comp198139_c2_seq1, comp195915_c0_seq1, comp141720_c0_seq1, comp203498_c0_seq1, comp139504_c2_seq1, comp8074_c0_seq1, comp200687_c0_seq1, comp757499_c0_seq1, comp207001_c1_seq1, comp183515_c0_seq1, comp195758_c1_seq1, comp200613_c0_seq1, co…
GO:0015893	drug transport	P	0.0036311	1.02148e-05	5	23	135	13003	OVER	comp193923_c0_seq1, comp207702_c2_seq1, comp193923_c1_seq1, comp204870_c0_seq1, comp196158_c1_seq1	comp2477469_c0_seq1, comp147110_c0_seq1, comp7017_c0_seq1, comp170913_c1_seq1, comp187240_c0_seq1, comp823692_c0_seq1, comp205683_c0_seq1, comp205683_c1_seq1, comp198139_c2_seq1, comp195915_c0_seq1, comp141720_c0_seq1, comp203498_c0_seq1, comp139504_c2_seq1, comp8074_c0_seq1, comp200687_c0_seq1, comp757499_c0_seq1, comp207001_c1_seq1, comp183515_c0_seq1, comp195758_c1_seq1, comp200613_c0_seq1, co…
GO:0009737	response to abscisic acid	P	0.00413419	1.22422e-05	17	460	123	12566	OVER	comp201815_c1_seq1, comp196650_c0_seq1, comp196981_c0_seq1, comp201014_c0_seq1, comp184289_c0_seq1, comp207702_c2_seq1, comp197941_c0_seq1, comp201479_c0_seq1, comp198141_c0_seq1, comp188948_c0_seq1, comp204037_c1_seq1, comp193120_c0_seq1, comp200546_c1_seq1, comp203829_c0_seq1, comp201057_c0_seq1, comp196158_c1_seq1, comp196522_c0_seq1	comp180652_c0_seq1, comp186443_c2_seq1, comp199598_c3_seq1, comp203441_c3_seq1, comp198548_c0_seq1, comp198816_c0_seq1, comp205233_c0_seq1, comp205563_c0_seq1, comp184803_c0_seq1, comp196791_c1_seq1, comp202302_c1_seq1, comp185864_c0_seq1, comp2477469_c0_seq1, comp179963_c0_seq1, comp168194_c0_seq1, comp138089_c0_seq1, comp204071_c2_seq1, comp166996_c0_seq1, comp204119_c1_seq1, comp186303_c8_seq1…
GO:0042493	response to drug	P	0.00468293	1.45605e-05	5	25	135	13001	OVER	comp193923_c0_seq1, comp207702_c2_seq1, comp193923_c1_seq1, comp204870_c0_seq1, comp196158_c1_seq1	comp2477469_c0_seq1, comp147110_c0_seq1, comp7017_c0_seq1, comp170913_c1_seq1, comp187240_c0_seq1, comp823692_c0_seq1, comp205683_c0_seq1, comp205683_c1_seq1, comp134223_c0_seq1, comp198139_c2_seq1, comp195915_c0_seq1, comp141720_c0_seq1, comp203498_c0_seq1, comp139504_c2_seq1, comp8074_c0_seq1, comp200687_c0_seq1, comp757499_c0_seq1, comp207001_c1_seq1, comp183515_c0_seq1, comp195758_c1_seq1, co…
GO:0009725	response to hormone	P	0.0047799	1.55697e-05	28	1092	112	11934	OVER	comp201815_c1_seq1, comp196650_c0_seq1, comp202394_c1_seq1, comp204076_c0_seq1, comp176672_c0_seq1, comp196981_c0_seq1, comp201014_c0_seq1, comp184289_c0_seq1, comp207702_c2_seq1, comp197941_c0_seq1, comp201479_c0_seq1, comp198141_c0_seq1, comp188948_c0_seq1, comp195398_c1_seq1, comp204037_c1_seq1, comp193120_c0_seq1, comp203709_c2_seq1, comp200546_c1_seq1, comp199581_c2_seq1, comp180691_c0_seq1,…	comp194450_c0_seq1, comp134079_c1_seq1, comp200604_c0_seq1, comp189693_c0_seq1, comp204511_c0_seq1, comp197958_c0_seq1, comp206018_c1_seq1, comp180652_c0_seq1, comp188802_c0_seq1, comp205474_c0_seq1, comp201078_c1_seq1, comp181086_c2_seq1, comp190579_c0_seq1, comp185612_c2_seq1, comp150038_c0_seq1, comp186443_c2_seq1, comp199598_c3_seq1, comp204679_c0_seq1, comp203441_c3_seq1, comp206176_c2_seq1,…
GO:0097305	response to alcohol	P	0.00561848	1.91331e-05	18	528	122	12498	OVER	comp201815_c1_seq1, comp196650_c0_seq1, comp204076_c0_seq1, comp196981_c0_seq1, comp201014_c0_seq1, comp184289_c0_seq1, comp207702_c2_seq1, comp197941_c0_seq1, comp201479_c0_seq1, comp198141_c0_seq1, comp188948_c0_seq1, comp204037_c1_seq1, comp193120_c0_seq1, comp200546_c1_seq1, comp203829_c0_seq1, comp201057_c0_seq1, comp196158_c1_seq1, comp196522_c0_seq1	comp134079_c1_seq1, comp206018_c1_seq1, comp180652_c0_seq1, comp205474_c0_seq1, comp186443_c2_seq1, comp199598_c3_seq1, comp203441_c3_seq1, comp198548_c0_seq1, comp170505_c0_seq1, comp204717_c0_seq1, comp198816_c0_seq1, comp205233_c0_seq1, comp205563_c0_seq1, comp184803_c0_seq1, comp196791_c1_seq1, comp115414_c0_seq1, comp202302_c1_seq1, comp185864_c0_seq1, comp2477469_c0_seq1, comp193914_c0_seq1…
GO:0071214	cellular response to abiotic stimulus	P	0.00713762	2.53632e-05	10	173	130	12853	OVER	comp201815_c1_seq1, comp204640_c1_seq1, comp197941_c0_seq1, comp198141_c0_seq1, comp204640_c2_seq1, comp204526_c0_seq1, comp205590_c0_seq1, comp200546_c1_seq1, comp207882_c1_seq1, comp196762_c0_seq1	comp157081_c0_seq1, comp206888_c0_seq1, comp189720_c0_seq1, comp203441_c3_seq1, comp188074_c0_seq1, comp184803_c0_seq1, comp1813833_c0_seq1, comp186303_c8_seq1, comp204732_c1_seq1, comp171161_c0_seq1, comp1402905_c0_seq1, comp205367_c1_seq1, comp793196_c0_seq1, comp197913_c2_seq1, comp194930_c1_seq1, comp196385_c0_seq1, comp1574013_c0_seq1, comp200454_c1_seq1, comp172383_c0_seq1, comp202741_c0_se…
GO:0009719	response to endogenous stimulus	P	0.00716609	2.65253e-05	30	1253	110	11773	OVER	comp201815_c1_seq1, comp129591_c0_seq1, comp196650_c0_seq1, comp202394_c1_seq1, comp204076_c0_seq1, comp176672_c0_seq1, comp196981_c0_seq1, comp199318_c1_seq1, comp201014_c0_seq1, comp184289_c0_seq1, comp207702_c2_seq1, comp197941_c0_seq1, comp201479_c0_seq1, comp198141_c0_seq1, comp188948_c0_seq1, comp195398_c1_seq1, comp204037_c1_seq1, comp193120_c0_seq1, comp203709_c2_seq1, comp200546_c1_seq1,…	comp202019_c0_seq1, comp194450_c0_seq1, comp134079_c1_seq1, comp200604_c0_seq1, comp189693_c0_seq1, comp170668_c1_seq1, comp204511_c0_seq1, comp197958_c0_seq1, comp206018_c1_seq1, comp180652_c0_seq1, comp188802_c0_seq1, comp185726_c0_seq1, comp131890_c0_seq1, comp205474_c0_seq1, comp201078_c1_seq1, comp181086_c2_seq1, comp190579_c0_seq1, comp185612_c2_seq1, comp150038_c0_seq1, comp186443_c2_seq1,…
GO:0009637	response to blue light	P	0.00842658	3.27058e-05	7	78	133	12948	OVER	comp204640_c1_seq1, comp197941_c0_seq1, comp198141_c0_seq1, comp204640_c2_seq1, comp204526_c0_seq1, comp200546_c1_seq1, comp196762_c0_seq1	comp187243_c0_seq1, comp190641_c1_seq1, comp182160_c0_seq1, comp196428_c0_seq1, comp206323_c0_seq1, comp194930_c1_seq1, comp198764_c0_seq1, comp188956_c0_seq1, comp171209_c0_seq1, comp200249_c0_seq1, comp196428_c2_seq1, comp207390_c1_seq1, comp202221_c0_seq1, comp196675_c0_seq1, comp190206_c1_seq1, comp206693_c3_seq1, comp200079_c0_seq1, comp198781_c0_seq1, comp190571_c0_seq1, comp195119_c0_seq1,…
GO:0010033	response to organic substance	P	0.00842658	3.36864e-05	38	1813	102	11213	OVER	comp201815_c1_seq1, comp129591_c0_seq1, comp196650_c0_seq1, comp202394_c1_seq1, comp204076_c0_seq1, comp176672_c0_seq1, comp196981_c0_seq1, comp203121_c0_seq1, comp199318_c1_seq1, comp204640_c1_seq1, comp201014_c0_seq1, comp184289_c0_seq1, comp207702_c2_seq1, comp197941_c0_seq1, comp201479_c0_seq1, comp197042_c1_seq1, comp198141_c0_seq1, comp197148_c0_seq1, comp204526_c0_seq1, comp188948_c0_seq1,…	comp202019_c0_seq1, comp194450_c0_seq1, comp134079_c1_seq1, comp200604_c0_seq1, comp184276_c0_seq1, comp189693_c0_seq1, comp170668_c1_seq1, comp204511_c0_seq1, comp197958_c0_seq1, comp203874_c0_seq1, comp198229_c0_seq1, comp206018_c1_seq1, comp199388_c0_s
GO:0010262	somatic embryogenesis	P	0.00963	3.9923e-05	3	4	137	13022	OVER	comp197941_c0_seq1, comp198141_c0_seq1, comp200546_c1_seq1	comp130952_c0_seq1, comp170582_c0_seq1, comp201250_c0_seq1, comp195459_c1_seq1
GO:0001101	response to acid chemical	P	0.00988927	4.24621e-05	27	1092	113	11934	OVER	comp201815_c1_seq1, comp196650_c0_seq1, comp202394_c1_seq1, comp176672_c0_seq1, comp196981_c0_seq1, comp201014_c0_seq1, comp184289_c0_seq1, comp204885_c0_seq1, comp207702_c2_seq1, comp197941_c0_seq1, comp201479_c0_seq1, comp198141_c0_seq1, comp199993_c0_seq1, comp188948_c0_seq1, comp195398_c1_seq1, comp204037_c1_seq1, comp193120_c0_seq1, comp203709_c2_seq1, comp200546_c1_seq1, comp180691_c0_seq1,…	comp194450_c0_seq1, comp200604_c0_seq1, comp193836_c0_seq1, comp203874_c0_seq1, comp198229_c0_seq1, comp180652_c0_seq1, comp175237_c0_seq1, comp157081_c0_seq1, comp181086_c2_seq1, comp186459_c0_seq1, comp185612_c2_seq1, comp68501_c0_seq1, comp150038_c0_seq1, comp198331_c0_seq1, comp186443_c2_seq1, comp206888_c0_seq1, comp199598_c3_seq1, comp189720_c0_seq1, comp203441_c3_seq1, comp198548_c0_seq1, …
GO:0033993	response to lipid	P	0.011938	5.30264e-05	18	572	122	12454	OVER	comp201815_c1_seq1, comp196650_c0_seq1, comp204076_c0_seq1, comp196981_c0_seq1, comp201014_c0_seq1, comp184289_c0_seq1, comp207702_c2_seq1, comp197941_c0_seq1, comp201479_c0_seq1, comp198141_c0_seq1, comp188948_c0_seq1, comp204037_c1_seq1, comp193120_c0_seq1, comp200546_c1_seq1, comp203829_c0_seq1, comp201057_c0_seq1, comp196158_c1_seq1, comp196522_c0_seq1	comp134079_c1_seq1, comp200604_c0_seq1, comp206018_c1_seq1, comp180652_c0_seq1, comp205474_c0_seq1, comp186443_c2_seq1, comp199598_c3_seq1, comp203441_c3_seq1, comp198548_c0_seq1, comp170505_c0_seq1, comp204717_c0_seq1, comp198816_c0_seq1, comp205233_c0_seq1, comp205563_c0_seq1, comp184803_c0_seq1, comp196791_c1_seq1, comp115414_c0_seq1, comp202302_c1_seq1, comp185864_c0_seq1, comp2477469_c0_seq1…
GO:0009755	hormone-mediated signaling pathway	P	0.0129653	6.04249e-05	18	578	122	12448	OVER	comp201815_c1_seq1, comp202394_c1_seq1, comp176672_c0_seq1, comp207702_c2_seq1, comp197941_c0_seq1, comp198141_c0_seq1, comp188948_c0_seq1, comp195398_c1_seq1, comp204037_c1_seq1, comp193120_c0_seq1, comp203709_c2_seq1, comp200546_c1_seq1, comp180691_c0_seq1, comp52885_c0_seq1, comp176867_c0_seq1, comp193206_c0_seq1, comp1272291_c0_seq1, comp196158_c1_seq1	comp200604_c0_seq1, comp180652_c0_seq1, comp188802_c0_seq1, comp205474_c0_seq1, comp201078_c1_seq1, comp181086_c2_seq1, comp190579_c0_seq1, comp150038_c0_seq1, comp186443_c2_seq1, comp203441_c3_seq1, comp206176_c2_seq1, comp190641_c1_seq1, comp204717_c0_seq1, comp191662_c2_seq1, comp137224_c0_seq1, comp202692_c1_seq1, comp182341_c0_seq1, comp195112_c0_seq1, comp196791_c1_seq1, comp194352_c1_seq1,…
GO:0051716	cellular response to stimulus	P	0.0129653	6.14287e-05	40	2008	100	11018	OVER	comp201815_c1_seq1, comp175095_c0_seq1, comp202394_c1_seq1, comp176672_c0_seq1, comp206916_c1_seq1, comp203121_c0_seq1, comp204640_c1_seq1, comp207702_c2_seq1, comp197941_c0_seq1, comp201479_c0_seq1, comp173557_c0_seq1, comp198141_c0_seq1, comp204640_c2_seq1, comp197148_c0_seq1, comp204526_c0_seq1, comp197860_c0_seq1, comp188948_c0_seq1, comp205590_c0_seq1, comp195398_c1_seq1, comp204037_c1_seq1,…	comp202019_c0_seq1, comp200604_c0_seq1, comp198939_c2_seq1, comp196118_c0_seq1, comp189401_c0_seq1, comp203260_c2_seq1, comp204511_c0_seq1, comp203874_c0_seq1, comp198229_c0_seq1, comp922281_c0_seq1, comp199388_c0_seq1, comp180652_c0_seq1, comp188802_c0_s
GO:0003700	sequence-specific DNA binding transcription factor activity	F	0.0146247	7.16377e-05	14	377	126	12649	OVER	comp201815_c1_seq1, comp199434_c2_seq1, comp187864_c0_seq1, comp199318_c1_seq1, comp201479_c0_seq1, comp198141_c0_seq1, comp206750_c0_seq1, comp188948_c0_seq1, comp185692_c1_seq1, comp197662_c0_seq1, comp199581_c2_seq1, comp197673_c1_seq1, comp196762_c0_seq1, comp201057_c0_seq1	comp183460_c0_seq1, comp191198_c1_seq1, comp189693_c0_seq1, comp188764_c0_seq1, comp191276_c0_seq1, comp203716_c0_seq1, comp2383284_c0_seq1, comp205238_c1_seq1, comp193417_c5_seq1, comp196169_c0_seq1, comp194301_c1_seq1, comp194616_c1_seq1, comp199147_c0_seq1, comp198548_c0_seq1, comp192777_c0_seq1, comp201013_c0_seq1, comp195770_c0_seq1, comp188764_c1_seq1, comp186778_c0_seq1, comp194352_c1_seq1…
GO:0001071	nucleic acid binding transcription factor activity	F	0.0146247	7.36216e-05	14	378	126	12648	OVER	comp201815_c1_seq1, comp199434_c2_seq1, comp187864_c0_seq1, comp199318_c1_seq1, comp201479_c0_seq1, comp198141_c0_seq1, comp206750_c0_seq1, comp188948_c0_seq1, comp185692_c1_seq1, comp197662_c0_seq1, comp199581_c2_seq1, comp197673_c1_seq1, comp196762_c0_seq1, comp201057_c0_seq1	comp183460_c0_seq1, comp191198_c1_seq1, comp189693_c0_seq1, comp188764_c0_seq1, comp191276_c0_seq1, comp203716_c0_seq1, comp2383284_c0_seq1, comp205238_c1_seq1, comp193417_c5_seq1, comp196169_c0_seq1, comp194301_c1_seq1, comp194616_c1_seq1, comp199147_c0_seq1, comp198548_c0_seq1, comp192777_c0_seq1, comp201013_c0_seq1, comp195770_c0_seq1, comp188764_c1_seq1, comp186778_c0_seq1, comp194352_c1_seq1…
GO:0009753	response to jasmonic acid	P	0.0175403	9.08958e-05	13	337	127	12689	OVER	comp202394_c1_seq1, comp176672_c0_seq1, comp196981_c0_seq1, comp207702_c2_seq1, comp201479_c0_seq1, comp195398_c1_seq1, comp193120_c0_seq1, comp203709_c2_seq1, comp180691_c0_seq1, comp176867_c0_seq1, comp201057_c0_seq1, comp193206_c0_seq1, comp196158_c1_seq1	comp181086_c2_seq1, comp185612_c2_seq1, comp150038_c0_seq1, comp186443_c2_seq1, comp203441_c3_seq1, comp198548_c0_seq1, comp190641_c1_seq1, comp191662_c2_seq1, comp202692_c1_seq1, comp182341_c0_seq1, comp194352_c1_seq1, comp202302_c1_seq1, comp1634937_c0_seq1, comp204185_c0_seq1, comp2477469_c0_seq1, comp170654_c0_seq1, comp179963_c0_seq1, comp171851_c0_seq1, comp204119_c1_seq1, comp177343_c0_seq…
GO:0032870	cellular response to hormone stimulus	P	0.0203522	0.000108481	18	606	122	12420	OVER	comp201815_c1_seq1, comp202394_c1_seq1, comp176672_c0_seq1, comp207702_c2_seq1, comp197941_c0_seq1, comp198141_c0_seq1, comp188948_c0_seq1, comp195398_c1_seq1, comp204037_c1_seq1, comp193120_c0_seq1, comp203709_c2_seq1, comp200546_c1_seq1, comp180691_c0_seq1, comp52885_c0_seq1, comp176867_c0_seq1, comp193206_c0_seq1, comp1272291_c0_seq1, comp196158_c1_seq1	comp200604_c0_seq1, comp180652_c0_seq1, comp188802_c0_seq1, comp205474_c0_seq1, comp201078_c1_seq1, comp181086_c2_seq1, comp190579_c0_seq1, comp150038_c0_seq1, comp186443_c2_seq1, comp204679_c0_seq1, comp203441_c3_seq1, comp206176_c2_seq1, comp190641_c1_seq1, comp170505_c0_seq1, comp204717_c0_seq1, comp191662_c2_seq1, comp137224_c0_seq1, comp202692_c1_seq1, comp184803_c0_seq1, comp182341_c0_seq1,…
GO:0006979	response to oxidative stress	P	0.0205476	0.000112564	14	394	126	12632	OVER	comp175095_c0_seq1, comp191919_c0_seq1, comp199318_c1_seq1, comp193923_c0_seq1, comp198261_c3_seq1, comp207702_c2_seq1, comp201479_c0_seq1, comp173557_c0_seq1, comp189749_c0_seq1, comp193923_c1_seq1, comp204870_c0_seq1, comp196158_c1_seq1, comp196522_c0_seq1, comp196694_c0_seq1	comp202920_c1_seq1, comp170668_c1_seq1, comp189303_c0_seq1, comp190790_c0_seq1, comp198331_c0_seq1, comp186443_c2_seq1, comp188770_c0_seq1, comp184803_c0_seq1, comp201924_c0_seq1, comp2477469_c0_seq1, comp192551_c0_seq1, comp177328_c0_seq1, comp200718_c0_seq1, comp185272_c0_seq1, comp186999_c0_seq1, comp188795_c0_seq1, comp181046_c1_seq1, comp145972_c0_seq1, comp200769_c0_seq1, comp7017_c0_seq1, …
GO:0071495	cellular response to endogenous stimulus	P	0.0240124	0.000135101	18	617	122	12409	OVER	comp201815_c1_seq1, comp202394_c1_seq1, comp176672_c0_seq1, comp207702_c2_seq1, comp197941_c0_seq1, comp198141_c0_seq1, comp188948_c0_seq1, comp195398_c1_seq1, comp204037_c1_seq1, comp193120_c0_seq1, comp203709_c2_seq1, comp200546_c1_seq1, comp180691_c0_seq1, comp52885_c0_seq1, comp176867_c0_seq1, comp193206_c0_seq1, comp1272291_c0_seq1, comp196158_c1_seq1	comp202019_c0_seq1, comp200604_c0_seq1, comp180652_c0_seq1, comp188802_c0_seq1, comp205474_c0_seq1, comp201078_c1_seq1, comp181086_c2_seq1, comp190579_c0_seq1, comp150038_c0_seq1, comp186443_c2_seq1, comp204679_c0_seq1, comp203441_c3_seq1, comp206176_c2_seq1, comp190641_c1_seq1, comp170505_c0_seq1, comp204717_c0_seq1, comp191662_c2_seq1, comp137224_c0_seq1, comp202692_c1_seq1, comp184803_c0_seq1,…
GO:0044700	single organism signaling	P	0.0258399	0.000149209	27	1178	113	11848	OVER	comp201815_c1_seq1, comp202394_c1_seq1, comp176672_c0_seq1, comp204640_c1_seq1, comp207702_c2_seq1, comp197941_c0_seq1, comp198141_c0_seq1, comp204640_c2_seq1, comp197148_c0_seq1, comp197860_c0_seq1, comp188948_c0_seq1, comp195398_c1_seq1, comp204037_c1_seq1, comp193287_c0_seq1, comp193120_c0_seq1, comp203709_c2_seq1, comp200546_c1_seq1, comp180691_c0_seq1, comp52885_c0_seq1, comp176867_c0_seq1, …	comp200604_c0_seq1, comp204511_c0_seq1, comp203874_c0_seq1, comp198229_c0_seq1, comp199388_c0_seq1, comp180652_c0_seq1, comp188802_c0_seq1, comp186340_c0_seq1, comp191276_c0_seq1, comp175237_c0_seq1, comp193072_c0_seq1, comp182120_c0_seq1, comp131890_c0_seq1, comp206455_c2_seq1, comp205474_c0_seq1, comp182680_c0_seq1, comp183028_c1_seq1, comp201078_c1_seq1, comp181086_c2_seq1, comp190579_c0_seq1,…
GO:0023052	signaling	P	0.0266127	0.000157611	27	1182	113	11844	OVER	comp201815_c1_seq1, comp202394_c1_seq1, comp176672_c0_seq1, comp204640_c1_seq1, comp207702_c2_seq1, comp197941_c0_seq1, comp198141_c0_seq1, comp204640_c2_seq1, comp197148_c0_seq1, comp197860_c0_seq1, comp188948_c0_seq1, comp195398_c1_seq1, comp204037_c1_seq1, comp193287_c0_seq1, comp193120_c0_seq1, comp203709_c2_seq1, comp200546_c1_seq1, comp180691_c0_seq1, comp52885_c0_seq1, comp176867_c0_seq1, …	comp200604_c0_seq1, comp204511_c0_seq1, comp203874_c0_seq1, comp198229_c0_seq1, comp199388_c0_seq1, comp180652_c0_seq1, comp188802_c0_seq1, comp186340_c0_seq1, comp191276_c0_seq1, comp175237_c0_seq1, comp193072_c0_seq1, comp182120_c0_seq1, comp131890_c0_seq1, comp206455_c2_seq1, comp205474_c0_seq1, comp182680_c0_seq1, comp183028_c1_seq1, comp201078_c1_seq1, comp181086_c2_seq1, comp190579_c0_seq1,…
GO:0007154	cell communication	P	0.0327875	0.000199036	30	1402	110	11624	OVER	comp201815_c1_seq1, comp202394_c1_seq1, comp176672_c0_seq1, comp204640_c1_seq1, comp207702_c2_seq1, comp197941_c0_seq1, comp201479_c0_seq1, comp198141_c0_seq1, comp204640_c2_seq1, comp197148_c0_seq1, comp197860_c0_seq1, comp188948_c0_seq1, comp195398_c1_seq1, comp204037_c1_seq1, comp193287_c0_seq1, comp193120_c0_seq1, comp203709_c2_seq1, comp200546_c1_seq1, comp180691_c0_seq1, comp52885_c0_seq1, …	comp200604_c0_seq1, comp196118_c0_seq1, comp203260_c2_seq1, comp204511_c0_seq1, comp203874_c0_seq1, comp198229_c0_seq1, comp922281_c0_seq1, comp199388_c0_seq1, comp180652_c0_seq1, comp188802_c0_seq1, comp186340_c0_seq1, comp191276_c0_seq1, comp175237_c0_seq1, comp193072_c0_seq1, comp182120_c0_seq1, comp131890_c0_seq1, comp206455_c2_seq1, comp157081_c0_seq1, comp205474_c0_seq1, comp182680_c0_seq1,…
GO:0007165	signal transduction	P	0.0355917	0.000221328	26	1141	114	11885	OVER	comp201815_c1_seq1, comp202394_c1_seq1, comp176672_c0_seq1, comp204640_c1_seq1, comp207702_c2_seq1, comp197941_c0_seq1, comp198141_c0_seq1, comp204640_c2_seq1, comp197860_c0_seq1, comp188948_c0_seq1, comp195398_c1_seq1, comp204037_c1_seq1, comp193287_c0_seq1, comp193120_c0_seq1, comp203709_c2_seq1, comp200546_c1_seq1, comp180691_c0_seq1, comp52885_c0_seq1, comp176867_c0_seq1, comp207882_c1_seq1, …	comp200604_c0_seq1, comp204511_c0_seq1, comp203874_c0_seq1, comp198229_c0_seq1, comp199388_c0_seq1, comp180652_c0_seq1, comp188802_c0_seq1, comp186340_c0_seq1, comp191276_c0_seq1, comp175237_c0_seq1, comp193072_c0_seq1, comp182120_c0_seq1, comp131890_c0_seq1, comp206455_c2_seq1, comp205474_c0_seq1, comp182680_c0_seq1, comp183028_c1_seq1, comp201078_c1_seq1, comp181086_c2_seq1, comp190579_c0_seq1,…
GO:0015630	microtubule cytoskeleton	C	0.0367948	0.000234258	6	76	134	12950	OVER	comp203121_c0_seq1, comp204640_c1_seq1, comp204640_c2_seq1, comp197148_c0_seq1, comp205590_c0_seq1, comp203709_c2_seq1	comp156931_c0_seq1, comp195080_c0_seq1, comp119429_c0_seq1, comp189879_c0_seq1, comp204248_c0_seq1, comp199363_c0_seq1, comp197582_c0_seq1, comp200264_c0_seq1, comp197582_c1_seq1, comp194879_c0_seq1, comp203903_c1_seq1, comp190261_c0_seq1, comp186249_c0_seq1, comp193019_c0_seq1, comp200822_c1_seq1, comp1799201_c0_seq1, comp175513_c0_seq1, comp580250_c0_seq1, comp190757_c0_seq1, comp199104_c1_seq1…
GO:0071229	cellular response to acid chemical	P	0.0449173	0.000292621	16	543	124	12483	OVER	comp201815_c1_seq1, comp202394_c1_seq1, comp176672_c0_seq1, comp207702_c2_seq1, comp197941_c0_seq1, comp198141_c0_seq1, comp188948_c0_seq1, comp195398_c1_seq1, comp204037_c1_seq1, comp193120_c0_seq1, comp203709_c2_seq1, comp200546_c1_seq1, comp180691_c0_seq1, comp176867_c0_seq1, comp193206_c0_seq1, comp196158_c1_seq1	comp200604_c0_seq1, comp203874_c0_seq1, comp198229_c0_seq1, comp180652_c0_seq1, comp157081_c0_seq1, comp181086_c2_seq1, comp68501_c0_seq1, comp150038_c0_seq1, comp198331_c0_seq1, comp186443_c2_seq1, comp206888_c0_seq1, comp189720_c0_seq1, comp203441_c3_seq1, comp190641_c1_seq1, comp191662_c2_seq1, comp199745_c0_seq1, comp202692_c1_seq1, comp184803_c0_seq1, comp182341_c0_seq1, comp196791_c1_seq1, …
GO:0010150	leaf senescence	P	0.0469348	0.000312714	5	51	135	12975	OVER	comp176672_c0_seq1, comp195398_c1_seq1, comp193120_c0_seq1, comp180691_c0_seq1, comp194578_c0_seq1	comp199745_c0_seq1, comp193293_c5_seq1, comp177328_c1_seq1, comp162941_c0_seq1, comp185654_c0_seq1, comp202462_c1_seq1, comp202895_c0_seq1, comp203238_c0_seq1, comp206035_c1_seq1, comp197647_c0_seq1, comp197285_c0_seq1, comp185949_c0_seq1, comp200250_c0_seq1, comp183844_c0_seq1, comp205809_c0_seq1, comp204024_c0_seq1, comp207228_c1_seq1, comp177588_c0_seq1, comp198047_c0_seq1, comp144196_c0_seq1,…
GO:0009882	blue light photoreceptor activity	F	0.0491074	0.00033446	2	1	138	13025	OVER	comp204640_c1_seq1, comp204640_c2_seq1	comp207480_c0_seq1
GO:0071310	cellular response to organic substance	P	0.0507573	0.000353212	22	915	118	12111	OVER	comp201815_c1_seq1, comp202394_c1_seq1, comp176672_c0_seq1, comp203121_c0_seq1, comp207702_c2_seq1, comp197941_c0_seq1, comp198141_c0_seq1, comp197148_c0_seq1, comp188948_c0_seq1, comp195398_c1_seq1, comp204037_c1_seq1, comp193287_c0_seq1, comp193120_c0_seq1, comp203709_c2_seq1, comp200546_c1_seq1, comp180691_c0_seq1, comp52885_c0_seq1, comp176867_c0_seq1, comp203829_c0_seq1, comp193206_c0_seq1, …	comp202019_c0_seq1, comp200604_c0_seq1, comp204511_c0_seq1, comp203874_c0_seq1, comp198229_c0_seq1, comp180652_c0_seq1, comp188802_c0_seq1, comp191276_c0_seq1, comp175237_c0_seq1, comp131890_c0_seq1, comp205474_c0_seq1, comp201078_c1_seq1, comp181086_c2_seq1, comp190579_c0_seq1, comp204890_c0_seq1, comp68501_c0_seq1, comp150038_c0_seq1, comp198331_c0_seq1, comp186443_c2_seq1, comp204679_c0_seq1, …
GO:0009414	response to water deprivation	P	0.0568942	0.000404341	12	343	128	12683	OVER	comp196650_c0_seq1, comp184289_c0_seq1, comp204885_c0_seq1, comp207702_c2_seq1, comp197941_c0_seq1, comp198141_c0_seq1, comp199993_c0_seq1, comp204037_c1_seq1, comp193120_c0_seq1, comp200546_c1_seq1, comp196158_c1_seq1, comp196522_c0_seq1	comp194450_c0_seq1, comp193836_c0_seq1, comp157081_c0_seq1, comp186443_c2_seq1, comp206888_c0_seq1, comp189720_c0_seq1, comp203441_c3_seq1, comp184220_c0_seq1, comp198816_c0_seq1, comp205233_c0_seq1, comp194801_c1_seq1, comp184803_c0_seq1, comp193836_c1_seq1, comp194260_c0_seq1, comp2477469_c0_seq1, comp170654_c0_seq1, comp171851_c0_seq1, comp203488_c0_seq1, comp186303_c8_seq1, comp202416_c0_seq1…
GO:0009415	response to water	P	0.0631753	0.000458334	12	348	128	12678	OVER	comp196650_c0_seq1, comp184289_c0_seq1, comp204885_c0_seq1, comp207702_c2_seq1, comp197941_c0_seq1, comp198141_c0_seq1, comp199993_c0_seq1, comp204037_c1_seq1, comp193120_c0_seq1, comp200546_c1_seq1, comp196158_c1_seq1, comp196522_c0_seq1	comp194450_c0_seq1, comp193836_c0_seq1, comp157081_c0_seq1, comp186443_c2_seq1, comp206888_c0_seq1, comp189720_c0_seq1, comp203441_c3_seq1, comp184220_c0_seq1, comp198816_c0_seq1, comp205233_c0_seq1, comp194801_c1_seq1, comp184803_c0_seq1, comp193836_c1_seq1, comp194260_c0_seq1, comp2477469_c0_seq1, comp170654_c0_seq1, comp171851_c0_seq1, comp203488_c0_seq1, comp186303_c8_seq1, comp202416_c0_seq1…
GO:0051171	regulation of nitrogen compound metabolic process	P	0.0655691	0.000485409	22	937	118	12089	OVER	comp201815_c1_seq1, comp187864_c0_seq1, comp204076_c0_seq1, comp199318_c1_seq1, comp204640_c1_seq1, comp197941_c0_seq1, comp201479_c0_seq1, comp198141_c0_seq1, comp206750_c0_seq1, comp204640_c2_seq1, comp206124_c0_seq1, comp197148_c0_seq1, comp204526_c0_seq1, comp188948_c0_seq1, comp204037_c1_seq1, comp185692_c1_seq1, comp197662_c0_seq1, comp200546_c1_seq1, comp199581_c2_seq1, comp201427_c0_seq1,…	comp183460_c0_seq1, comp191198_c1_seq1, comp136036_c0_seq1, comp189693_c0_seq1, comp205655_c0_seq1, comp188764_c0_seq1, comp193836_c0_seq1, comp196678_c0_seq1, comp191276_c0_seq1, comp193293_c3_seq1, comp200408_c0_seq1, comp190400_c0_seq1, comp203678_c0_seq1, comp193517_c1_seq1, comp203716_c0_seq1, comp202641_c1_seq1, comp202275_c1_seq1, comp2383284_c0_seq1, comp204890_c0_seq1, comp205238_c1_seq1…
GO:0044430	cytoskeletal part	C	0.0727452	0.000549305	6	90	134	12936	OVER	comp203121_c0_seq1, comp204640_c1_seq1, comp204640_c2_seq1, comp197148_c0_seq1, comp205590_c0_seq1, comp203709_c2_seq1	comp156931_c0_seq1, comp207065_c0_seq1, comp195080_c0_seq1, comp119429_c0_seq1, comp189879_c0_seq1, comp204248_c0_seq1, comp199363_c0_seq1, comp197582_c0_seq1, comp200264_c0_seq1, comp196521_c1_seq1, comp197582_c1_seq1, comp204136_c0_seq1, comp194879_c0_seq1, comp203903_c1_seq1, comp190261_c0_seq1, comp186249_c0_seq1, comp193019_c0_seq1, comp200822_c1_seq1, comp1799201_c0_seq1, comp206026_c1_seq1…
GO:0006355	regulation of transcription, DNA-templated	P	0.0751914	0.000581276	20	822	120	12204	OVER	comp201815_c1_seq1, comp187864_c0_seq1, comp204076_c0_seq1, comp199318_c1_seq1, comp204640_c1_seq1, comp197941_c0_seq1, comp201479_c0_seq1, comp198141_c0_seq1, comp206750_c0_seq1, comp204640_c2_seq1, comp206124_c0_seq1, comp188948_c0_seq1, comp204037_c1_seq1, comp185692_c1_seq1, comp197662_c0_seq1, comp200546_c1_seq1, comp199581_c2_seq1, comp201427_c0_seq1, comp201057_c0_seq1, comp194578_c0_seq1	comp183460_c0_seq1, comp191198_c1_seq1, comp189693_c0_seq1, comp205655_c0_seq1, comp188764_c0_seq1, comp193836_c0_seq1, comp196678_c0_seq1, comp191276_c0_seq1, comp193293_c3_seq1, comp200408_c0_seq1, comp190400_c0_seq1, comp203678_c0_seq1, comp193517_c1_seq1, comp203716_c0_seq1, comp202641_c1_seq1, comp2383284_c0_seq1, comp204890_c0_seq1, comp205238_c1_seq1, comp193417_c5_seq1, comp206558_c0_seq1…
GO:2001141	regulation of RNA biosynthetic process	P	0.0751914	0.000590042	20	823	120	12203	OVER	comp201815_c1_seq1, comp187864_c0_seq1, comp204076_c0_seq1, comp199318_c1_seq1, comp204640_c1_seq1, comp197941_c0_seq1, comp201479_c0_seq1, comp198141_c0_seq1, comp206750_c0_seq1, comp204640_c2_seq1, comp206124_c0_seq1, comp188948_c0_seq1, comp204037_c1_seq1, comp185692_c1_seq1, comp197662_c0_seq1, comp200546_c1_seq1, comp199581_c2_seq1, comp201427_c0_seq1, comp201057_c0_seq1, comp194578_c0_seq1	comp183460_c0_seq1, comp191198_c1_seq1, comp189693_c0_seq1, comp205655_c0_seq1, comp188764_c0_seq1, comp193836_c0_seq1, comp196678_c0_seq1, comp191276_c0_seq1, comp193293_c3_seq1, comp200408_c0_seq1, comp190400_c0_seq1, comp203678_c0_seq1, comp193517_c1_seq1, comp203716_c0_seq1, comp202641_c1_seq1, comp2383284_c0_seq1, comp204890_c0_seq1, comp205238_c1_seq1, comp193417_c5_seq1, comp206558_c0_seq1…
GO:0071491	cellular response to red light	P	0.0830802	0.000664248	2	2	138	13024	OVER	comp204526_c0_seq1, comp196762_c0_seq1	comp190206_c1_seq1, comp204072_c0_seq1
GO:0031326	regulation of cellular biosynthetic process	P	0.0843142	0.000686597	22	962	118	12064	OVER	comp201815_c1_seq1, comp187864_c0_seq1, comp204076_c0_seq1, comp199318_c1_seq1, comp204640_c1_seq1, comp197941_c0_seq1, comp201479_c0_seq1, comp198141_c0_seq1, comp206750_c0_seq1, comp204640_c2_seq1, comp206124_c0_seq1, comp197148_c0_seq1, comp204526_c0_seq1, comp188948_c0_seq1, comp204037_c1_seq1, comp185692_c1_seq1, comp197662_c0_seq1, comp200546_c1_seq1, comp199581_c2_seq1, comp201427_c0_seq1,…	comp183460_c0_seq1, comp191198_c1_seq1, comp136036_c0_seq1, comp189693_c0_seq1, comp205655_c0_seq1, comp188764_c0_seq1, comp193836_c0_seq1, comp196678_c0_seq1, comp191276_c0_seq1, comp193293_c3_seq1, comp200408_c0_seq1, comp190400_c0_seq1, comp203678_c0_seq1, comp193517_c1_seq1, comp203716_c0_seq1, comp202641_c1_seq1, comp2383284_c0_seq1, comp204890_c0_seq1, comp205238_c1_seq1, comp193417_c5_seq1…
GO:0051252	regulation of RNA metabolic process	P	0.0874879	0.000725395	20	837	120	12189	OVER	comp201815_c1_seq1, comp187864_c0_seq1, comp204076_c0_seq1, comp199318_c1_seq1, comp204640_c1_seq1, comp197941_c0_seq1, comp201479_c0_seq1, comp198141_c0_seq1, comp206750_c0_seq1, comp204640_c2_seq1, comp206124_c0_seq1, comp188948_c0_seq1, comp204037_c1_seq1, comp185692_c1_seq1, comp197662_c0_seq1, comp200546_c1_seq1, comp199581_c2_seq1, comp201427_c0_seq1, comp201057_c0_seq1, comp194578_c0_seq1	comp183460_c0_seq1, comp191198_c1_seq1, comp189693_c0_seq1, comp205655_c0_seq1, comp188764_c0_seq1, comp193836_c0_seq1, comp196678_c0_seq1, comp191276_c0_seq1, comp193293_c3_seq1, comp200408_c0_seq1, comp190400_c0_seq1, comp203678_c0_seq1, comp193517_c1_seq1, comp203716_c0_seq1, comp202641_c1_seq1, comp2383284_c0_seq1, comp204890_c0_seq1, comp205238_c1_seq1, comp193417_c5_seq1, comp206558_c0_seq1…
GO:0010286	heat acclimation	P	0.0985373	0.0008316	4	36	136	12990	OVER	comp175095_c0_seq1, comp187536_c0_seq1, comp173557_c0_seq1, comp196694_c0_seq1	comp189401_c0_seq1, comp145972_c0_seq1, comp152609_c0_seq1, comp203727_c0_seq1, comp184776_c0_seq1, comp150368_c0_seq1, comp175234_c0_seq1, comp201966_c1_seq1, comp149335_c0_seq1, comp185219_c0_seq1, comp198514_c1_seq1, comp207007_c0_seq1, comp199026_c2_seq1, comp160673_c0_seq1, comp194968_c1_seq1, comp197693_c2_seq1, comp57_c0_seq1, comp201316_c1_seq1, comp173446_c0_seq1, comp207785_c4_seq1, com…
GO:0019219	regulation of nucleobase-containing compound metabolic process	P	0.101013	0.00086745	21	914	119	12112	OVER	comp201815_c1_seq1, comp187864_c0_seq1, comp204076_c0_seq1, comp199318_c1_seq1, comp204640_c1_seq1, comp197941_c0_seq1, comp201479_c0_seq1, comp198141_c0_seq1, comp206750_c0_seq1, comp204640_c2_seq1, comp206124_c0_seq1, comp197148_c0_seq1, comp188948_c0_seq1, comp204037_c1_seq1, comp185692_c1_seq1, comp197662_c0_seq1, comp200546_c1_seq1, comp199581_c2_seq1, comp201427_c0_seq1, comp201057_c0_seq1,…	comp183460_c0_seq1, comp191198_c1_seq1, comp136036_c0_seq1, comp189693_c0_seq1, comp205655_c0_seq1, comp188764_c0_seq1, comp193836_c0_seq1, comp196678_c0_seq1, comp191276_c0_seq1, comp193293_c3_seq1, comp200408_c0_seq1, comp190400_c0_seq1, comp203678_c0_seq1, comp193517_c1_seq1, comp203716_c0_seq1, comp202641_c1_seq1, comp202275_c1_seq1, comp2383284_c0_seq1, comp204890_c0_seq1, comp205238_c1_seq1…
GO:0009867	jasmonic acid mediated signaling pathway	P	0.107507	0.000939131	9	227	131	12799	OVER	comp202394_c1_seq1, comp176672_c0_seq1, comp207702_c2_seq1, comp195398_c1_seq1, comp203709_c2_seq1, comp180691_c0_seq1, comp176867_c0_seq1, comp193206_c0_seq1, comp196158_c1_seq1	comp181086_c2_seq1, comp150038_c0_seq1, comp186443_c2_seq1, comp203441_c3_seq1, comp190641_c1_seq1, comp191662_c2_seq1, comp202692_c1_seq1, comp182341_c0_seq1, comp194352_c1_seq1, comp1634937_c0_seq1, comp204185_c0_seq1, comp2477469_c0_seq1, comp170654_c0_seq1, comp179963_c0_seq1, comp171851_c0_seq1, comp204119_c1_seq1, comp186303_c8_seq1, comp194832_c0_seq1, comp186999_c0_seq1, comp184926_c0_seq…
GO:2000112	regulation of cellular macromolecule biosynthetic process	P	0.116009	0.00103388	21	927	119	12099	OVER	comp201815_c1_seq1, comp187864_c0_seq1, comp204076_c0_seq1, comp199318_c1_seq1, comp204640_c1_seq1, comp197941_c0_seq1, comp201479_c0_seq1, comp198141_c0_seq1, comp206750_c0_seq1, comp204640_c2_seq1, comp206124_c0_seq1, comp197148_c0_seq1, comp188948_c0_seq1, comp204037_c1_seq1, comp185692_c1_seq1, comp197662_c0_seq1, comp200546_c1_seq1, comp199581_c2_seq1, comp201427_c0_seq1, comp201057_c0_seq1,…	comp183460_c0_seq1, comp191198_c1_seq1, comp136036_c0_seq1, comp189693_c0_seq1, comp205655_c0_seq1, comp188764_c0_seq1, comp193836_c0_seq1, comp196678_c0_seq1, comp191276_c0_seq1, comp193293_c3_seq1, comp200408_c0_seq1, comp190400_c0_seq1, comp203678_c0_seq1, comp193517_c1_seq1, comp203716_c0_seq1, comp202641_c1_seq1, comp2383284_c0_seq1, comp204890_c0_seq1, comp205238_c1_seq1, comp193417_c5_seq1…
GO:0010556	regulation of macromolecule biosynthetic process	P	0.116009	0.00104776	21	928	119	12098	OVER	comp201815_c1_seq1, comp187864_c0_seq1, comp204076_c0_seq1, comp199318_c1_seq1, comp204640_c1_seq1, comp197941_c0_seq1, comp201479_c0_seq1, comp198141_c0_seq1, comp206750_c0_seq1, comp204640_c2_seq1, comp206124_c0_seq1, comp197148_c0_seq1, comp188948_c0_seq1, comp204037_c1_seq1, comp185692_c1_seq1, comp197662_c0_seq1, comp200546_c1_seq1, comp199581_c2_seq1, comp201427_c0_seq1, comp201057_c0_seq1,…	comp183460_c0_seq1, comp191198_c1_seq1, comp136036_c0_seq1, comp189693_c0_seq1, comp205655_c0_seq1, comp188764_c0_seq1, comp193836_c0_seq1, comp196678_c0_seq1, comp191276_c0_seq1, comp193293_c3_seq1, comp200408_c0_seq1, comp190400_c0_seq1, comp203678_c0_seq1, comp193517_c1_seq1, comp203716_c0_seq1, comp202641_c1_seq1, comp2383284_c0_seq1, comp204890_c0_seq1, comp205238_c1_seq1, comp193417_c5_seq1…
GO:0007018	microtubule-based movement	P	0.119759	0.00109936	2	3	138	13023	OVER	comp204640_c1_seq1, comp204640_c2_seq1	comp118250_c0_seq1, comp2144153_c0_seq1, comp975525_c0_seq1
GO:0071395	cellular response to jasmonic acid stimulus	P	0.120097	0.00112024	9	233	131	12793	OVER	comp202394_c1_seq1, comp176672_c0_seq1, comp207702_c2_seq1, comp195398_c1_seq1, comp203709_c2_seq1, comp180691_c0_seq1, comp176867_c0_seq1, comp193206_c0_seq1, comp196158_c1_seq1	comp181086_c2_seq1, comp150038_c0_seq1, comp186443_c2_seq1, comp203441_c3_seq1, comp190641_c1_seq1, comp191662_c2_seq1, comp202692_c1_seq1, comp182341_c0_seq1, comp194352_c1_seq1, comp1634937_c0_seq1, comp204185_c0_seq1, comp2477469_c0_seq1, comp170654_c0_seq1, comp179963_c0_seq1, comp171851_c0_seq1, comp204119_c1_seq1, comp202192_c2_seq1, comp186303_c8_seq1, comp194832_c0_seq1, comp186999_c0_seq…
GO:0042542	response to hydrogen peroxide	P	0.123459	0.00116989	8	188	132	12838	OVER	comp175095_c0_seq1, comp191919_c0_seq1, comp199318_c1_seq1, comp198261_c3_seq1, comp173557_c0_seq1, comp189749_c0_seq1, comp196522_c0_seq1, comp196694_c0_seq1	comp189303_c0_seq1, comp198331_c0_seq1, comp184803_c0_seq1, comp177328_c0_seq1, comp185272_c0_seq1, comp188795_c0_seq1, comp181046_c1_seq1, comp145972_c0_seq1, comp200769_c0_seq1, comp91160_c0_seq1, comp206095_c0_seq1, comp197861_c1_seq1, comp185752_c0_seq1, comp183290_c0_seq1, comp161878_c0_seq1, comp194848_c0_seq1, comp173286_c0_seq1, comp199075_c0_seq1, comp194569_c0_seq1, comp1730453_c0_seq1,…
GO:0050789	regulation of biological process	P	0.139003	0.00133776	49	3046	91	9980	OVER	comp204135_c0_seq1, comp201815_c1_seq1, comp199434_c2_seq1, comp187864_c0_seq1, comp188954_c0_seq1, comp202394_c1_seq1, comp204076_c0_seq1, comp176672_c0_seq1, comp436895_c0_seq1, comp203121_c0_seq1, comp199318_c1_seq1, comp204640_c1_seq1, comp199567_c1_seq1, comp204885_c0_seq1, comp207702_c2_seq1, comp197941_c0_seq1, comp201479_c0_seq1, comp198141_c0_seq1, comp206750_c0_seq1, comp204640_c2_seq1,…	comp200351_c0_seq1, comp183460_c0_seq1, comp181006_c0_seq1, comp191198_c1_seq1, comp194450_c0_seq1, comp200604_c0_seq1, comp198939_c2_seq1, comp136036_c0_seq1, comp206584_c0_seq1, comp189693_c0_seq1, comp199739_c0_seq1, comp205655_c0_seq1, comp188764_c0_s
GO:0010035	response to inorganic substance	P	0.139719	0.00136533	22	1015	118	12011	OVER	comp175095_c0_seq1, comp196650_c0_seq1, comp191919_c0_seq1, comp174433_c0_seq1, comp199318_c1_seq1, comp184289_c0_seq1, comp204885_c0_seq1, comp198261_c3_seq1, comp207702_c2_seq1, comp197941_c0_seq1, comp173557_c0_seq1, comp189749_c0_seq1, comp198141_c0_seq1, comp199993_c0_seq1, comp204037_c1_seq1, comp193120_c0_seq1, comp200546_c1_seq1, comp176887_c0_seq1, comp201057_c0_seq1, comp196158_c1_seq1,…	comp194450_c0_seq1, comp184276_c0_seq1, comp193836_c0_seq1, comp184910_c0_seq1, comp189303_c0_seq1, comp157081_c0_seq1, comp186459_c0_seq1, comp203647_c2_seq1, comp194486_c0_seq1, comp185612_c2_seq1, comp198331_c0_seq1, comp186443_c2_seq1, comp206888_c0_seq1, comp199598_c3_seq1, comp189720_c0_seq1, comp203441_c3_seq1, comp198548_c0_seq1, comp155029_c0_seq1, comp184220_c0_seq1, comp198816_c0_seq1,…
GO:0050794	regulation of cellular process	P	0.144921	0.00143762	42	2494	98	10532	OVER	comp204135_c0_seq1, comp201815_c1_seq1, comp187864_c0_seq1, comp202394_c1_seq1, comp204076_c0_seq1, comp176672_c0_seq1, comp436895_c0_seq1, comp199318_c1_seq1, comp204640_c1_seq1, comp204885_c0_seq1, comp207702_c2_seq1, comp197941_c0_seq1, comp201479_c0_seq1, comp198141_c0_seq1, comp206750_c0_seq1, comp204640_c2_seq1, comp206124_c0_seq1, comp197148_c0_seq1, comp204526_c0_seq1, comp197860_c0_seq1,…	comp200351_c0_seq1, comp183460_c0_seq1, comp191198_c1_seq1, comp200604_c0_seq1, comp198939_c2_seq1, comp136036_c0_seq1, comp206584_c0_seq1, comp189693_c0_seq1, comp205655_c0_seq1, comp188764_c0_seq1, comp193836_c0_seq1, comp204511_c0_seq1, comp203874_c0_s
GO:0010260	organ senescence	P	0.148797	0.00151814	5	74	135	12952	OVER	comp176672_c0_seq1, comp195398_c1_seq1, comp193120_c0_seq1, comp180691_c0_seq1, comp194578_c0_seq1	comp185612_c2_seq1, comp289198_c0_seq1, comp199745_c0_seq1, comp198186_c0_seq1, comp193293_c5_seq1, comp177328_c1_seq1, comp187033_c0_seq1, comp162941_c0_seq1, comp177627_c0_seq1, comp185654_c0_seq1, comp202462_c1_seq1, comp202895_c0_seq1, comp203238_c0_seq1, comp206035_c1_seq1, comp197647_c0_seq1, comp197285_c0_seq1, comp185949_c0_seq1, comp162727_c0_seq1, comp200250_c0_seq1, comp183844_c0_seq1,…
GO:1901701	cellular response to oxygen-containing compound	P	0.148797	0.00152014	18	761	122	12265	OVER	comp201815_c1_seq1, comp202394_c1_seq1, comp176672_c0_seq1, comp207702_c2_seq1, comp197941_c0_seq1, comp198141_c0_seq1, comp188948_c0_seq1, comp195398_c1_seq1, comp204037_c1_seq1, comp193287_c0_seq1, comp193120_c0_seq1, comp203709_c2_seq1, comp200546_c1_seq1, comp180691_c0_seq1, comp176867_c0_seq1, comp203829_c0_seq1, comp193206_c0_seq1, comp196158_c1_seq1	comp202019_c0_seq1, comp200604_c0_seq1, comp204511_c0_seq1, comp203874_c0_seq1, comp198229_c0_seq1, comp180652_c0_seq1, comp189303_c0_seq1, comp191276_c0_seq1, comp175237_c0_seq1, comp131890_c0_seq1, comp157081_c0_seq1, comp205474_c0_seq1, comp181086_c2_seq1, comp68501_c0_seq1, comp150038_c0_seq1, comp198331_c0_seq1, comp186443_c2_seq1, comp206888_c0_seq1, comp189720_c0_seq1, comp203441_c3_seq1, …
GO:0005856	cytoskeleton	C	0.149117	0.00154548	6	111	134	12915	OVER	comp203121_c0_seq1, comp204640_c1_seq1, comp204640_c2_seq1, comp197148_c0_seq1, comp205590_c0_seq1, comp203709_c2_seq1	comp156931_c0_seq1, comp207065_c0_seq1, comp195080_c0_seq1, comp119429_c0_seq1, comp189173_c1_seq1, comp189879_c0_seq1, comp204248_c0_seq1, comp199363_c0_seq1, comp197582_c0_seq1, comp200264_c0_seq1, comp196521_c1_seq1, comp197582_c1_seq1, comp204136_c0_seq1, comp194879_c0_seq1, comp203903_c1_seq1, comp190261_c0_seq1, comp82060_c0_seq1, comp186249_c0_seq1, comp193019_c0_seq1, comp200822_c1_seq1, …
GO:0010468	regulation of gene expression	P	0.15361	0.0016206	22	1029	118	11997	OVER	comp201815_c1_seq1, comp187864_c0_seq1, comp204076_c0_seq1, comp203121_c0_seq1, comp199318_c1_seq1, comp204640_c1_seq1, comp197941_c0_seq1, comp201479_c0_seq1, comp198141_c0_seq1, comp206750_c0_seq1, comp204640_c2_seq1, comp206124_c0_seq1, comp197148_c0_seq1, comp188948_c0_seq1, comp204037_c1_seq1, comp185692_c1_seq1, comp197662_c0_seq1, comp200546_c1_seq1, comp199581_c2_seq1, comp201427_c0_seq1,…	comp183460_c0_seq1, comp191198_c1_seq1, comp136036_c0_seq1, comp189693_c0_seq1, comp205655_c0_seq1, comp188764_c0_seq1, comp193836_c0_seq1, comp196678_c0_seq1, comp191276_c0_seq1, comp193293_c3_seq1, comp200408_c0_seq1, comp194799_c0_seq1, comp190400_c0_seq1, comp203678_c0_seq1, comp193517_c1_seq1, comp203716_c0_seq1, comp202641_c1_seq1, comp2383284_c0_seq1, comp204890_c0_seq1, comp205238_c1_seq1…
GO:0000155	phosphorelay sensor kinase activity	F	0.15361	0.00163754	2	4	138	13022	OVER	comp204640_c1_seq1, comp204640_c2_seq1	comp187233_c0_seq1, comp187233_c2_seq1, comp207480_c0_seq1, comp204402_c0_seq1
GO:0009889	regulation of biosynthetic process	P	0.171067	0.00184897	22	1040	118	11986	OVER	comp201815_c1_seq1, comp187864_c0_seq1, comp204076_c0_seq1, comp199318_c1_seq1, comp204640_c1_seq1, comp197941_c0_seq1, comp201479_c0_seq1, comp198141_c0_seq1, comp206750_c0_seq1, comp204640_c2_seq1, comp206124_c0_seq1, comp197148_c0_seq1, comp204526_c0_seq1, comp188948_c0_seq1, comp204037_c1_seq1, comp185692_c1_seq1, comp197662_c0_seq1, comp200546_c1_seq1, comp199581_c2_seq1, comp201427_c0_seq1,…	comp200351_c0_seq1, comp183460_c0_seq1, comp191198_c1_seq1, comp136036_c0_seq1, comp189693_c0_seq1, comp205655_c0_seq1, comp188764_c0_seq1, comp193836_c0_seq1, comp196678_c0_seq1, comp191276_c0_seq1, comp185726_c0_seq1, comp193293_c3_seq1, comp200408_c0_seq1, comp190400_c0_seq1, comp203678_c0_seq1, comp193517_c1_seq1, comp203716_c0_seq1, comp202641_c1_seq1, comp2383284_c0_seq1, comp204890_c0_seq1…
GO:0009738	abscisic acid-activated signaling pathway	P	0.17386	0.00192372	8	204	132	12822	OVER	comp207702_c2_seq1, comp197941_c0_seq1, comp198141_c0_seq1, comp188948_c0_seq1, comp204037_c1_seq1, comp193120_c0_seq1, comp200546_c1_seq1, comp196158_c1_seq1	comp180652_c0_seq1, comp186443_c2_seq1, comp203441_c3_seq1, comp196791_c1_seq1, comp185864_c0_seq1, comp2477469_c0_seq1, comp179963_c0_seq1, comp168194_c0_seq1, comp138089_c0_seq1, comp204071_c2_seq1, comp166996_c0_seq1, comp204119_c1_seq1, comp186303_c8_seq1, comp207407_c0_seq1, comp197913_c2_seq1, comp7017_c0_seq1, comp200135_c1_seq1, comp194930_c1_seq1, comp205311_c1_seq1, comp200454_c1_seq1, …
GO:0010155	regulation of proton transport	P	0.17386	0.00193063	4	46	136	12980	OVER	comp204640_c1_seq1, comp202565_c1_seq1, comp202490_c2_seq1, comp196762_c0_seq1	comp187243_c0_seq1, comp186032_c0_seq1, comp198764_c0_seq1, comp171209_c0_seq1, comp204886_c0_seq1, comp196675_c0_seq1, comp190206_c1_seq1, comp206693_c3_seq1, comp200079_c0_seq1, comp198781_c0_seq1, comp203222_c3_seq1, comp202933_c0_seq1, comp190469_c0_seq1, comp100407_c0_seq1, comp207569_c0_seq1, comp196085_c0_seq1, comp199836_c1_seq1, comp191034_c1_seq1, comp187273_c0_seq1, comp195466_c1_seq1,…
GO:0006351	transcription, DNA-templated	P	0.187513	0.00221666	20	920	120	12106	OVER	comp201815_c1_seq1, comp187864_c0_seq1, comp204076_c0_seq1, comp199318_c1_seq1, comp204640_c1_seq1, comp197941_c0_seq1, comp201479_c0_seq1, comp198141_c0_seq1, comp206750_c0_seq1, comp204640_c2_seq1, comp206124_c0_seq1, comp188948_c0_seq1, comp204037_c1_seq1, comp185692_c1_seq1, comp197662_c0_seq1, comp200546_c1_seq1, comp199581_c2_seq1, comp201427_c0_seq1, comp201057_c0_seq1, comp194578_c0_seq1	comp183460_c0_seq1, comp199033_c1_seq1, comp191198_c1_seq1, comp189693_c0_seq1, comp205655_c0_seq1, comp188764_c0_seq1, comp193836_c0_seq1, comp196678_c0_seq1, comp191276_c0_seq1, comp193293_c3_seq1, comp200408_c0_seq1, comp190400_c0_seq1, comp203678_c0_seq1, comp193517_c1_seq1, comp203716_c0_seq1, comp202641_c1_seq1, comp2383284_c0_seq1, comp204890_c0_seq1, comp205238_c1_seq1, comp193417_c5_seq1…
GO:0032774	RNA biosynthetic process	P	0.187513	0.00227235	20	922	120	12104	OVER	comp201815_c1_seq1, comp187864_c0_seq1, comp204076_c0_seq1, comp199318_c1_seq1, comp204640_c1_seq1, comp197941_c0_seq1, comp201479_c0_seq1, comp198141_c0_seq1, comp206750_c0_seq1, comp204640_c2_seq1, comp206124_c0_seq1, comp188948_c0_seq1, comp204037_c1_seq1, comp185692_c1_seq1, comp197662_c0_seq1, comp200546_c1_seq1, comp199581_c2_seq1, comp201427_c0_seq1, comp201057_c0_seq1, comp194578_c0_seq1	comp183460_c0_seq1, comp199033_c1_seq1, comp191198_c1_seq1, comp189693_c0_seq1, comp205655_c0_seq1, comp188764_c0_seq1, comp193836_c0_seq1, comp196678_c0_seq1, comp191276_c0_seq1, comp193293_c3_seq1, comp200408_c0_seq1, comp190400_c0_seq1, comp203678_c0_seq1, comp193517_c1_seq1, comp203716_c0_seq1, comp202641_c1_seq1, comp2383284_c0_seq1, comp204890_c0_seq1, comp205238_c1_seq1, comp193417_c5_seq1…
GO:0031359	integral component of chloroplast outer membrane	C	0.187513	0.00227658	2	5	138	13021	OVER	comp161543_c0_seq1, comp176450_c0_seq1	comp202639_c0_seq1, comp134902_c0_seq1, comp202180_c0_seq1, comp187902_c0_seq1, comp202063_c2_seq1
GO:0031358	intrinsic component of chloroplast outer membrane	C	0.187513	0.00227658	2	5	138	13021	OVER	comp161543_c0_seq1, comp176450_c0_seq1	comp202639_c0_seq1, comp134902_c0_seq1, comp202180_c0_seq1, comp187902_c0_seq1, comp202063_c2_seq1
GO:0031355	integral component of plastid outer membrane	C	0.187513	0.00227658	2	5	138	13021	OVER	comp161543_c0_seq1, comp176450_c0_seq1	comp202639_c0_seq1, comp134902_c0_seq1, comp202180_c0_seq1, comp187902_c0_seq1, comp202063_c2_seq1
GO:0031354	intrinsic component of plastid outer membrane	C	0.187513	0.00227658	2	5	138	13021	OVER	comp161543_c0_seq1, comp176450_c0_seq1	comp202639_c0_seq1, comp134902_c0_seq1, comp202180_c0_seq1, comp187902_c0_seq1, comp202063_c2_seq1
GO:0009881	photoreceptor activity	F	0.187513	0.00227658	2	5	138	13021	OVER	comp204640_c1_seq1, comp204640_c2_seq1	comp187233_c0_seq1, comp187233_c2_seq1, comp204072_c0_seq1, comp207480_c0_seq1, comp204402_c0_seq1
GO:0031323	regulation of cellular metabolic process	P	0.18798	0.00231009	24	1198	116	11828	OVER	comp201815_c1_seq1, comp187864_c0_seq1, comp204076_c0_seq1, comp199318_c1_seq1, comp204640_c1_seq1, comp207702_c2_seq1, comp197941_c0_seq1, comp201479_c0_seq1, comp198141_c0_seq1, comp206750_c0_seq1, comp204640_c2_seq1, comp206124_c0_seq1, comp197148_c0_seq1, comp204526_c0_seq1, comp188948_c0_seq1, comp204037_c1_seq1, comp185692_c1_seq1, comp197662_c0_seq1, comp200546_c1_seq1, comp199581_c2_seq1,…	comp183460_c0_seq1, comp191198_c1_seq1, comp136036_c0_seq1, comp206584_c0_seq1, comp189693_c0_seq1, comp205655_c0_seq1, comp188764_c0_seq1, comp193836_c0_seq1, comp199388_c0_seq1, comp196678_c0_seq1, comp191276_c0_seq1, comp175237_c0_seq1, comp193293_c3_seq1, comp200408_c0_seq1, comp190400_c0_seq1, comp203678_c0_seq1, comp183028_c1_seq1, comp181086_c2_seq1, comp193517_c1_seq1, comp203716_c0_seq1,…
GO:0071215	cellular response to abscisic acid stimulus	P	0.223736	0.00278262	8	217	132	12809	OVER	comp207702_c2_seq1, comp197941_c0_seq1, comp198141_c0_seq1, comp188948_c0_seq1, comp204037_c1_seq1, comp193120_c0_seq1, comp200546_c1_seq1, comp196158_c1_seq1	comp180652_c0_seq1, comp186443_c2_seq1, comp203441_c3_seq1, comp184803_c0_seq1, comp196791_c1_seq1, comp185864_c0_seq1, comp2477469_c0_seq1, comp179963_c0_seq1, comp168194_c0_seq1, comp138089_c0_seq1, comp204071_c2_seq1, comp166996_c0_seq1, comp204119_c1_seq1, comp186303_c8_seq1, comp207407_c0_seq1, comp197913_c2_seq1, comp7017_c0_seq1, comp200135_c1_seq1, comp194930_c1_seq1, comp205311_c1_seq1, …
GO:0065007	biological regulation	P	0.229837	0.00290726	52	3406	88	9620	OVER	comp204135_c0_seq1, comp201815_c1_seq1, comp199434_c2_seq1, comp187864_c0_seq1, comp188954_c0_seq1, comp202394_c1_seq1, comp204076_c0_seq1, comp176672_c0_seq1, comp197405_c0_seq1, comp436895_c0_seq1, comp203121_c0_seq1, comp199318_c1_seq1, comp204640_c1_seq1, comp199567_c1_seq1, comp204885_c0_seq1, comp207702_c2_seq1, comp197941_c0_seq1, comp201479_c0_seq1, comp198141_c0_seq1, comp206750_c0_seq1,…	comp200351_c0_seq1, comp183460_c0_seq1, comp181006_c0_seq1, comp191198_c1_seq1, comp194450_c0_seq1, comp200604_c0_seq1, comp198939_c2_seq1, comp136036_c0_seq1, comp203859_c0_seq1, comp206584_c0_seq1, comp189693_c0_seq1, comp199739_c0_seq1, comp205655_c0_s
GO:0070887	cellular response to chemical stimulus	P	0.229837	0.00292655	22	1080	118	11946	OVER	comp201815_c1_seq1, comp202394_c1_seq1, comp176672_c0_seq1, comp203121_c0_seq1, comp207702_c2_seq1, comp197941_c0_seq1, comp198141_c0_seq1, comp197148_c0_seq1, comp188948_c0_seq1, comp195398_c1_seq1, comp204037_c1_seq1, comp193287_c0_seq1, comp193120_c0_seq1, comp203709_c2_seq1, comp200546_c1_seq1, comp180691_c0_seq1, comp52885_c0_seq1, comp176867_c0_seq1, comp203829_c0_seq1, comp193206_c0_seq1, …	comp202019_c0_seq1, comp200604_c0_seq1, comp204511_c0_seq1, comp203874_c0_seq1, comp198229_c0_seq1, comp180652_c0_seq1, comp188802_c0_seq1, comp189303_c0_seq1, comp191276_c0_seq1, comp175237_c0_seq1, comp131890_c0_seq1, comp157081_c0_seq1, comp205474_c0_seq1, comp201078_c1_seq1, comp181086_c2_seq1, comp190579_c0_seq1, comp204890_c0_seq1, comp68501_c0_seq1, comp150038_c0_seq1, comp198331_c0_seq1, …
GO:0010114	response to red light	P	0.258632	0.00333151	4	54	136	12972	OVER	comp201815_c1_seq1, comp204640_c1_seq1, comp204526_c0_seq1, comp196762_c0_seq1	comp200604_c0_seq1, comp187243_c0_seq1, comp190641_c1_seq1, comp196428_c0_seq1, comp188956_c0_seq1, comp196428_c2_seq1, comp207390_c1_seq1, comp204294_c1_seq1, comp196675_c0_seq1, comp190206_c1_seq1, comp174624_c0_seq1, comp200079_c0_seq1, comp172504_c0_seq1, comp198781_c0_seq1, comp190571_c0_seq1, comp189974_c0_seq1, comp203222_c3_seq1, comp202933_c0_seq1, comp189249_c1_seq1, comp190469_c0_seq1,…
GO:0031351	integral component of plastid membrane	C	0.292061	0.0038486	2	7	138	13019	OVER	comp161543_c0_seq1, comp176450_c0_seq1	comp202639_c0_seq1, comp134902_c0_seq1, comp202180_c0_seq1, comp193946_c0_seq1, comp187902_c0_seq1, comp202063_c2_seq1, comp207599_c0_seq1
GO:0031350	intrinsic component of plastid membrane	C	0.292061	0.0038486	2	7	138	13019	OVER	comp161543_c0_seq1, comp176450_c0_seq1	comp202639_c0_seq1, comp134902_c0_seq1, comp202180_c0_seq1, comp193946_c0_seq1, comp187902_c0_seq1, comp202063_c2_seq1, comp207599_c0_seq1
GO:0071396	cellular response to lipid	P	0.327595	0.00436535	9	287	131	12739	OVER	comp201815_c1_seq1, comp207702_c2_seq1, comp197941_c0_seq1, comp198141_c0_seq1, comp188948_c0_seq1, comp204037_c1_seq1, comp193120_c0_seq1, comp200546_c1_seq1, comp196158_c1_seq1	comp200604_c0_seq1, comp180652_c0_seq1, comp205474_c0_seq1, comp186443_c2_seq1, comp203441_c3_seq1, comp170505_c0_seq1, comp204717_c0_seq1, comp184803_c0_seq1, comp196791_c1_seq1, comp115414_c0_seq1, comp185864_c0_seq1, comp2477469_c0_seq1, comp193914_c0_seq1, comp179963_c0_seq1, comp168194_c0_seq1, comp138089_c0_seq1, comp204071_c2_seq1, comp166996_c0_seq1, comp204119_c1_seq1, comp186303_c8_seq1…
GO:0006457	protein folding	P	0.338041	0.0045546	7	186	133	12840	OVER	comp175095_c0_seq1, comp191919_c0_seq1, comp187536_c0_seq1, comp198261_c3_seq1, comp173557_c0_seq1, comp189749_c0_seq1, comp186699_c0_seq1	comp200423_c0_seq1, comp201513_c0_seq1, comp177328_c0_seq1, comp199308_c0_seq1, comp195761_c0_seq1, comp203247_c0_seq1, comp2049082_c0_seq1, comp145972_c0_seq1, comp203066_c0_seq1, comp201513_c1_seq1, comp91160_c0_seq1, comp188230_c0_seq1, comp197861_c1_seq1, comp183290_c0_seq1, comp194848_c0_seq1, comp199075_c0_seq1, comp194569_c0_seq1, comp189109_c0_seq1, comp150368_c0_seq1, comp202706_c0_seq1,…
GO:0003677	DNA binding	F	0.377363	0.00514028	12	468	128	12558	OVER	comp201815_c1_seq1, comp187864_c0_seq1, comp204076_c0_seq1, comp201479_c0_seq1, comp199993_c0_seq1, comp188948_c0_seq1, comp204037_c1_seq1, comp185692_c1_seq1, comp197662_c0_seq1, comp199581_c2_seq1, comp197673_c1_seq1, comp201057_c0_seq1	comp183460_c0_seq1, comp199033_c1_seq1, comp189693_c0_seq1, comp191276_c0_seq1, comp193517_c1_seq1, comp202641_c1_seq1, comp202275_c1_seq1, comp204890_c0_seq1, comp196169_c0_seq1, comp198851_c1_seq1, comp205934_c1_seq1, comp194616_c1_seq1, comp199147_c0_seq1, comp198548_c0_seq1, comp184848_c0_seq1, comp200459_c0_seq1, comp187826_c0_seq1, comp192777_c0_seq1, comp194069_c1_seq1, comp197551_c0_seq1,…
GO:0071489	cellular response to red or far red light	P	0.436157	0.00600572	3	32	137	12994	OVER	comp201815_c1_seq1, comp204526_c0_seq1, comp196762_c0_seq1	comp1813833_c0_seq1, comp196385_c0_seq1, comp179592_c1_seq1, comp204886_c0_seq1, comp207060_c2_seq1, comp204294_c1_seq1, comp1267061_c0_seq1, comp190206_c1_seq1, comp199426_c2_seq1, comp172504_c0_seq1, comp129219_c0_seq1, comp189974_c0_seq1, comp200318_c0_seq1, comp161679_c0_seq1, comp162207_c0_seq1, comp187233_c0_seq1, comp1356279_c0_seq1, comp187233_c2_seq1, comp199692_c1_seq1, comp205469_c2_se…
GO:0060255	regulation of macromolecule metabolic process	P	0.468665	0.00652273	22	1157	118	11869	OVER	comp201815_c1_seq1, comp187864_c0_seq1, comp204076_c0_seq1, comp203121_c0_seq1, comp199318_c1_seq1, comp204640_c1_seq1, comp197941_c0_seq1, comp201479_c0_seq1, comp198141_c0_seq1, comp206750_c0_seq1, comp204640_c2_seq1, comp206124_c0_seq1, comp197148_c0_seq1, comp188948_c0_seq1, comp204037_c1_seq1, comp185692_c1_seq1, comp197662_c0_seq1, comp200546_c1_seq1, comp199581_c2_seq1, comp201427_c0_seq1,…	comp183460_c0_seq1, comp191198_c1_seq1, comp136036_c0_seq1, comp206584_c0_seq1, comp189693_c0_seq1, comp205655_c0_seq1, comp188764_c0_seq1, comp193836_c0_seq1, comp199388_c0_seq1, comp196678_c0_seq1, comp191276_c0_seq1, comp175237_c0_seq1, comp193293_c3_seq1, comp200408_c0_seq1, comp194799_c0_seq1, comp190400_c0_seq1, comp203678_c0_seq1, comp193517_c1_seq1, comp203716_c0_seq1, comp202641_c1_seq1,…
GO:0007568	aging	P	0.486135	0.00684314	5	107	135	12919	OVER	comp176672_c0_seq1, comp195398_c1_seq1, comp193120_c0_seq1, comp180691_c0_seq1, comp194578_c0_seq1	comp187605_c0_seq1, comp185612_c2_seq1, comp289198_c0_seq1, comp183023_c0_seq1, comp199745_c0_seq1, comp198186_c0_seq1, comp193293_c5_seq1, comp177328_c1_seq1, comp200840_c2_seq1, comp187033_c0_seq1, comp162941_c0_seq1, comp193083_c0_seq1, comp177627_c0_seq1, comp185654_c0_seq1, comp196521_c1_seq1, comp198204_c1_seq1, comp184859_c0_seq1, comp169440_c0_seq1, comp202462_c1_seq1, comp196175_c0_seq1,…
GO:0005744	mitochondrial inner membrane presequence translocase complex	C	0.486135	0.00690983	2	10	138	13016	OVER	comp161543_c0_seq1, comp176450_c0_seq1	comp190431_c0_seq1, comp195324_c0_seq1, comp187857_c0_seq1, comp198571_c2_seq1, comp194925_c0_seq1, comp192238_c0_seq1, comp199741_c0_seq1, comp188242_c0_seq1, comp205653_c1_seq1, comp188242_c1_seq1
GO:0009409	response to cold	P	0.495472	0.00711589	10	368	130	12658	OVER	comp196650_c0_seq1, comp199434_c2_seq1, comp204526_c0_seq1, comp197860_c0_seq1, comp193287_c0_seq1, comp193120_c0_seq1, comp190450_c0_seq1, comp203829_c0_seq1, comp196522_c0_seq1, comp194578_c0_seq1	comp193836_c0_seq1, comp204511_c0_seq1, comp191276_c0_seq1, comp196035_c0_seq1, comp193293_c3_seq1, comp201995_c0_seq1, comp186443_c2_seq1, comp195951_c0_seq1, comp203441_c3_seq1, comp190641_c1_seq1, comp195715_c1_seq1, comp205233_c0_seq1, comp196776_c1_seq1, comp193836_c1_seq1, comp204511_c1_seq1, comp191276_c1_seq1, comp193293_c4_seq1, comp200974_c0_seq1, comp182160_c0_seq1, comp190755_c0_seq1,…
GO:0097306	cellular response to alcohol	P	0.497904	0.00722455	8	256	132	12770	OVER	comp207702_c2_seq1, comp197941_c0_seq1, comp198141_c0_seq1, comp188948_c0_seq1, comp204037_c1_seq1, comp193120_c0_seq1, comp200546_c1_seq1, comp196158_c1_seq1	comp180652_c0_seq1, comp205474_c0_seq1, comp186443_c2_seq1, comp203441_c3_seq1, comp170505_c0_seq1, comp204717_c0_seq1, comp184803_c0_seq1, comp196791_c1_seq1, comp115414_c0_seq1, comp185864_c0_seq1, comp2477469_c0_seq1, comp193914_c0_seq1, comp179963_c0_seq1, comp168194_c0_seq1, comp138089_c0_seq1, comp204071_c2_seq1, comp166996_c0_seq1, comp204119_c1_seq1, comp186303_c8_seq1, comp207407_c0_seq1…
GO:0010218	response to far red light	P	0.51602	0.00756381	4	69	136	12957	OVER	comp201815_c1_seq1, comp204640_c1_seq1, comp204526_c0_seq1, comp196762_c0_seq1	comp189693_c0_seq1, comp187243_c0_seq1, comp190641_c1_seq1, comp182341_c0_seq1, comp1813833_c0_seq1, comp196428_c0_seq1, comp182341_c1_seq1, comp196385_c0_seq1, comp188956_c0_seq1, comp196428_c2_seq1, comp207390_c1_seq1, comp204294_c1_seq1, comp196675_c0_seq1, comp190206_c1_seq1, comp199426_c2_seq1, comp200079_c0_seq1, comp172504_c0_seq1, comp198781_c0_seq1, comp190571_c0_seq1, comp129219_c0_seq1…
GO:0006928	cellular component movement	P	0.549189	0.00813131	3	36	137	12990	OVER	comp204640_c1_seq1, comp204640_c2_seq1, comp197148_c0_seq1	comp182680_c0_seq1, comp104058_c0_seq1, comp201817_c1_seq1, comp1547771_c0_seq1, comp1733462_c0_seq1, comp179811_c0_seq1, comp15195_c0_seq1, comp175883_c0_seq1, comp204801_c4_seq1, comp201129_c1_seq1, comp193364_c1_seq1, comp179528_c2_seq1, comp118250_c0_seq1, comp204472_c0_seq1, comp95679_c0_seq1, comp163602_c0_seq1, comp195343_c0_seq1, comp2144153_c0_seq1, comp62845_c0_seq1, comp194471_c0_seq1,…
GO:0003676	nucleic acid binding	F	0.600945	0.00918632	18	907	122	12119	OVER	comp201815_c1_seq1, comp187864_c0_seq1, comp204076_c0_seq1, comp176672_c0_seq1, comp201479_c0_seq1, comp199993_c0_seq1, comp188948_c0_seq1, comp195398_c1_seq1, comp204037_c1_seq1, comp185692_c1_seq1, comp193287_c0_seq1, comp197662_c0_seq1, comp199581_c2_seq1, comp180691_c0_seq1, comp95243_c0_seq1, comp197673_c1_seq1, comp201057_c0_seq1, comp194578_c0_seq1	comp183460_c0_seq1, comp199033_c1_seq1, comp189693_c0_seq1, comp191276_c0_seq1, comp201995_c0_seq1, comp200408_c0_seq1, comp197890_c0_seq1, comp198161_c0_seq1, comp193517_c1_seq1, comp194033_c1_seq1, comp202641_c1_seq1, comp202275_c1_seq1, comp191981_c1_seq1, comp204890_c0_seq1, comp112400_c0_seq1, comp196169_c0_seq1, comp198851_c1_seq1, comp205934_c1_seq1, comp194616_c1_seq1, comp199147_c0_seq1,…
GO:0005819	spindle	C	0.600945	0.0093397	3	38	137	12988	OVER	comp203121_c0_seq1, comp197148_c0_seq1, comp203709_c2_seq1	comp189879_c0_seq1, comp199363_c0_seq1, comp197582_c0_seq1, comp200264_c0_seq1, comp197582_c1_seq1, comp194879_c0_seq1, comp190261_c0_seq1, comp186249_c0_seq1, comp193019_c0_seq1, comp1799201_c0_seq1, comp580250_c0_seq1, comp190757_c0_seq1, comp199104_c1_seq1, comp194814_c3_seq1, comp158698_c0_seq1, comp197745_c0_seq1, comp153483_c0_seq1, comp190151_c0_seq1, comp1346935_c0_seq1, comp207910_c0_seq…
GO:0010099	regulation of photomorphogenesis	P	0.600945	0.00939564	2	12	138	13014	OVER	comp201815_c1_seq1, comp196762_c0_seq1	comp201569_c0_seq1, comp204294_c1_seq1, comp190206_c1_seq1, comp189974_c0_seq1, comp196353_c0_seq1, comp199692_c1_seq1, comp199313_c0_seq1, comp194163_c0_seq1, comp194163_c1_seq1, comp197677_c0_seq1, comp200530_c0_seq1, comp198793_c0_seq1
GO:0034654	nucleobase-containing compound biosynthetic process	P	0.600945	0.00985703	21	1128	119	11898	OVER	comp201815_c1_seq1, comp187864_c0_seq1, comp204076_c0_seq1, comp199318_c1_seq1, comp204640_c1_seq1, comp197941_c0_seq1, comp201479_c0_seq1, comp198141_c0_seq1, comp206750_c0_seq1, comp204640_c2_seq1, comp206124_c0_seq1, comp188948_c0_seq1, comp204037_c1_seq1, comp185692_c1_seq1, comp197662_c0_seq1, comp200546_c1_seq1, comp199581_c2_seq1, comp201427_c0_seq1, comp201057_c0_seq1, comp194926_c0_seq1,…	comp183460_c0_seq1, comp199033_c1_seq1, comp191198_c1_seq1, comp189693_c0_seq1, comp205655_c0_seq1, comp188764_c0_seq1, comp193836_c0_seq1, comp196678_c0_seq1, comp191276_c0_seq1, comp193293_c3_seq1, comp200408_c0_seq1, comp197890_c0_seq1, comp190400_c0_seq1, comp203678_c0_seq1, comp193517_c1_seq1, comp203716_c0_seq1, comp186825_c0_seq1, comp202641_c1_seq1, comp2383284_c0_seq1, comp204890_c0_seq1…
GO:0009330	DNA topoisomerase complex (ATP-hydrolyzing)	C	0.600945	0.0106334	1	0	139	13026	OVER	comp204076_c0_seq1
GO:0044708	single-organism behavior	P	0.600945	0.0106334	1	0	139	13026	OVER	comp207882_c1_seq1
GO:0033106	cis-Golgi network membrane	C	0.600945	0.0106334	1	0	139	13026	OVER	comp193120_c0_seq1
GO:0046856	phosphatidylinositol dephosphorylation	P	0.600945	0.0106334	1	0	139	13026	OVER	comp196981_c0_seq1
GO:0046839	phospholipid dephosphorylation	P	0.600945	0.0106334	1	0	139	13026	OVER	comp196981_c0_seq1
GO:0034594	phosphatidylinositol trisphosphate phosphatase activity	F	0.600945	0.0106334	1	0	139	13026	OVER	comp196981_c0_seq1
GO:0034485	phosphatidylinositol-3,4,5-trisphosphate 5-phosphatase activity	F	0.600945	0.0106334	1	0	139	13026	OVER	comp196981_c0_seq1
GO:0010442	guard cell morphogenesis	P	0.600945	0.0106334	1	0	139	13026	OVER	comp204135_c0_seq1
GO:0010441	guard cell development	P	0.600945	0.0106334	1	0	139	13026	OVER	comp204135_c0_seq1
GO:0007638	mechanosensory behavior	P	0.600945	0.0106334	1	0	139	13026	OVER	comp207882_c1_seq1
GO:0031492	nucleosomal DNA binding	F	0.600945	0.0106334	1	0	139	13026	OVER	comp199993_c0_seq1
GO:0031491	nucleosome binding	F	0.600945	0.0106334	1	0	139	13026	OVER	comp199993_c0_seq1
GO:0048367	shoot system development	P	0.600945	0.0106361	17	851	123	12175	OVER	comp204135_c0_seq1, comp201815_c1_seq1, comp199434_c2_seq1, comp206202_c2_seq1, comp204076_c0_seq1, comp176672_c0_seq1, comp204640_c1_seq1, comp206750_c0_seq1, comp197860_c0_seq1, comp195398_c1_seq1, comp185692_c1_seq1, comp193287_c0_seq1, comp193120_c0_seq1, comp203709_c2_seq1, comp180691_c0_seq1, comp203829_c0_seq1, comp194578_c0_seq1	comp200351_c0_seq1, comp181006_c0_seq1, comp136036_c0_seq1, comp204511_c0_seq1, comp195900_c0_seq1, comp191276_c0_seq1, comp193072_c0_seq1, comp176994_c0_seq1, comp202641_c1_seq1, comp204890_c0_seq1, comp198851_c1_seq1, comp199147_c0_seq1, comp205063_c0_seq1, comp204679_c0_seq1, comp149295_c1_seq1, comp204036_c0_seq1, comp190641_c1_seq1, comp207281_c1_seq1, comp170505_c0_seq1, comp204717_c0_seq1,…
GO:0019187	beta-1,4-mannosyltransferase activity	F	0.600945	0.0107661	2	13	138	13013	OVER	comp52885_c0_seq1, comp1272291_c0_seq1	comp194383_c1_seq1, comp203068_c0_seq1, comp204234_c2_seq1, comp1138583_c0_seq1, comp187805_c0_seq1, comp202164_c0_seq1, comp178439_c0_seq1, comp189038_c0_seq1, comp198057_c0_seq1, comp42272_c0_seq1, comp204364_c0_seq1, comp183238_c0_seq1, comp196256_c0_seq1
GO:0051753	mannan synthase activity	F	0.600945	0.0107661	2	13	138	13013	OVER	comp52885_c0_seq1, comp1272291_c0_seq1	comp194383_c1_seq1, comp203068_c0_seq1, comp204234_c2_seq1, comp1138583_c0_seq1, comp187805_c0_seq1, comp202164_c0_seq1, comp178439_c0_seq1, comp189038_c0_seq1, comp198057_c0_seq1, comp42272_c0_seq1, comp204364_c0_seq1, comp183238_c0_seq1, comp196256_c0_seq1
GO:0048510	regulation of timing of transition from vegetative to reproductive phase	P	0.600945	0.0107661	2	13	138	13013	OVER	comp185692_c1_seq1, comp190450_c0_seq1	comp188565_c0_seq1, comp195938_c0_seq1, comp204910_c0_seq1, comp199135_c0_seq1, comp750846_c0_seq1, comp204670_c0_seq1, comp194261_c0_seq1, comp204914_c1_seq1, comp185928_c0_seq1, comp203100_c0_seq1, comp204574_c0_seq1, comp195919_c0_seq1, comp202233_c0_seq1
GO:0048506	regulation of timing of meristematic phase transition	P	0.600945	0.0107661	2	13	138	13013	OVER	comp185692_c1_seq1, comp190450_c0_seq1	comp188565_c0_seq1, comp195938_c0_seq1, comp204910_c0_seq1, comp199135_c0_seq1, comp750846_c0_seq1, comp204670_c0_seq1, comp194261_c0_seq1, comp204914_c1_seq1, comp185928_c0_seq1, comp203100_c0_seq1, comp204574_c0_seq1, comp195919_c0_seq1, comp202233_c0_seq1
GO:0015718	monocarboxylic acid transport	P	0.627739	0.0113391	3	41	137	12985	OVER	comp202394_c1_seq1, comp207702_c2_seq1, comp196158_c1_seq1	comp191662_c2_seq1, comp2477469_c0_seq1, comp7017_c0_seq1, comp173025_c1_seq1, comp188878_c2_seq1, comp195902_c0_seq1, comp206595_c1_seq1, comp204969_c1_seq1, comp187240_c0_seq1, comp121363_c0_seq1, comp823692_c0_seq1, comp202217_c0_seq1, comp142445_c0_seq1, comp179275_c0_seq1, comp179275_c1_seq1, comp586550_c0_seq1, comp197771_c0_seq1, comp187983_c0_seq1, comp197515_c0_seq1, comp187615_c1_seq1, …
GO:0005874	microtubule	C	0.662006	0.0120561	3	42	137	12984	OVER	comp204640_c1_seq1, comp204640_c2_seq1, comp205590_c0_seq1	comp156931_c0_seq1, comp204248_c0_seq1, comp199363_c0_seq1, comp197582_c0_seq1, comp197582_c1_seq1, comp194879_c0_seq1, comp203903_c1_seq1, comp200822_c1_seq1, comp1799201_c0_seq1, comp158698_c0_seq1, comp197745_c0_seq1, comp118250_c0_seq1, comp153483_c0_seq1, comp1346935_c0_seq1, comp1176754_c0_seq1, comp166214_c0_seq1, comp207029_c2_seq1, comp197376_c1_seq1, comp2144153_c0_seq1, comp155338_c0_s…
GO:0034605	cellular response to heat	P	0.665545	0.0122191	2	14	138	13012	OVER	comp173557_c0_seq1, comp204526_c0_seq1	comp189401_c0_seq1, comp145972_c0_seq1, comp201415_c2_seq1, comp197002_c0_seq1, comp200063_c0_seq1, comp200063_c1_seq1, comp149335_c0_seq1, comp134208_c0_seq1, comp57_c0_seq1, comp197896_c0_seq1, comp201632_c1_seq1, comp176966_c0_seq1, comp200312_c0_seq1, comp199011_c0_seq1
GO:0044271	cellular nitrogen compound biosynthetic process	P	0.686233	0.0127005	23	1304	117	11722	OVER	comp201815_c1_seq1, comp187864_c0_seq1, comp204076_c0_seq1, comp197405_c0_seq1, comp199318_c1_seq1, comp204640_c1_seq1, comp197941_c0_seq1, comp201479_c0_seq1, comp198141_c0_seq1, comp206750_c0_seq1, comp204640_c2_seq1, comp206124_c0_seq1, comp204526_c0_seq1, comp188948_c0_seq1, comp204037_c1_seq1, comp185692_c1_seq1, comp197662_c0_seq1, comp200546_c1_seq1, comp199581_c2_seq1, comp201427_c0_seq1,…	comp183460_c0_seq1, comp199033_c1_seq1, comp191198_c1_seq1, comp189693_c0_seq1, comp205655_c0_seq1, comp188764_c0_seq1, comp193836_c0_seq1, comp196678_c0_seq1, comp191276_c0_seq1, comp193293_c3_seq1, comp200408_c0_seq1, comp197890_c0_seq1, comp190400_c0_seq1, comp203678_c0_seq1, comp193517_c1_seq1, comp203716_c0_seq1, comp186825_c0_seq1, comp202641_c1_seq1, comp2383284_c0_seq1, comp204890_c0_seq1…
GO:0009845	seed germination	P	0.725666	0.0137518	5	128	135	12898	OVER	comp143910_c1_seq1, comp204526_c0_seq1, comp204141_c0_seq1, comp193287_c0_seq1, comp203829_c0_seq1	comp204511_c0_seq1, comp191276_c0_seq1, comp202641_c1_seq1, comp195715_c1_seq1, comp204511_c1_seq1, comp191276_c1_seq1, comp200974_c0_seq1, comp205501_c4_seq1, comp168194_c0_seq1, comp1253016_c0_seq1, comp190755_c0_seq1, comp199611_c1_seq1, comp194817_c0_seq1, comp195761_c0_seq1, comp42573_c0_seq1, comp189173_c1_seq1, comp205954_c0_seq1, comp194142_c0_seq1, comp194930_c1_seq1, comp197522_c0_seq1,…
GO:0015692	lead ion transport	P	0.725666	0.0137526	2	15	138	13011	OVER	comp207702_c2_seq1, comp196158_c1_seq1	comp2477469_c0_seq1, comp7017_c0_seq1, comp201607_c0_seq1, comp187240_c0_seq1, comp121363_c0_seq1, comp823692_c0_seq1, comp196350_c0_seq1, comp200687_c0_seq1, comp757499_c0_seq1, comp207001_c1_seq1, comp183515_c0_seq1, comp183515_c1_seq1, comp200613_c0_seq1, comp146643_c0_seq1, comp34256_c0_seq1
GO:0008146	sulfotransferase activity	F	0.725666	0.0137526	2	15	138	13011	OVER	comp197405_c0_seq1, comp176867_c0_seq1	comp145178_c0_seq1, comp151545_c0_seq1, comp167454_c0_seq1, comp191115_c0_seq1, comp188139_c0_seq1, comp167454_c2_seq1, comp161547_c0_seq1, comp161547_c1_seq1, comp179389_c0_seq1, comp195899_c0_seq1, comp100950_c0_seq1, comp204460_c2_seq1, comp184315_c1_seq1, comp183819_c0_seq1, comp152803_c0_seq1
GO:0006818	hydrogen transport	P	0.745558	0.0143504	4	84	136	12942	OVER	comp204640_c1_seq1, comp202565_c1_seq1, comp202490_c2_seq1, comp196762_c0_seq1	comp63983_c0_seq1, comp187243_c0_seq1, comp179669_c0_seq1, comp937596_c0_seq1, comp27669_c0_seq1, comp186032_c0_seq1, comp190467_c0_seq1, comp198764_c0_seq1, comp171209_c0_seq1, comp204886_c0_seq1, comp196124_c0_seq1, comp196675_c0_seq1, comp190206_c1_seq1, comp204598_c1_seq1, comp206693_c3_seq1, comp196805_c2_seq1, comp200079_c0_seq1, comp27856_c0_seq1, comp198781_c0_seq1, comp1021380_c0_seq1, c…
GO:0015992	proton transport	P	0.745558	0.0143504	4	84	136	12942	OVER	comp204640_c1_seq1, comp202565_c1_seq1, comp202490_c2_seq1, comp196762_c0_seq1	comp63983_c0_seq1, comp187243_c0_seq1, comp179669_c0_seq1, comp937596_c0_seq1, comp27669_c0_seq1, comp186032_c0_seq1, comp190467_c0_seq1, comp198764_c0_seq1, comp171209_c0_seq1, comp204886_c0_seq1, comp196124_c0_seq1, comp196675_c0_seq1, comp190206_c1_seq1, comp204598_c1_seq1, comp206693_c3_seq1, comp196805_c2_seq1, comp200079_c0_seq1, comp27856_c0_seq1, comp198781_c0_seq1, comp1021380_c0_seq1, c…
GO:0080090	regulation of primary metabolic process	P	0.761778	0.0147754	21	1173	119	11853	OVER	comp201815_c1_seq1, comp187864_c0_seq1, comp204076_c0_seq1, comp199318_c1_seq1, comp204640_c1_seq1, comp197941_c0_seq1, comp201479_c0_seq1, comp198141_c0_seq1, comp206750_c0_seq1, comp204640_c2_seq1, comp206124_c0_seq1, comp197148_c0_seq1, comp188948_c0_seq1, comp204037_c1_seq1, comp185692_c1_seq1, comp197662_c0_seq1, comp200546_c1_seq1, comp199581_c2_seq1, comp201427_c0_seq1, comp201057_c0_seq1,…	comp200351_c0_seq1, comp183460_c0_seq1, comp191198_c1_seq1, comp136036_c0_seq1, comp206584_c0_seq1, comp189693_c0_seq1, comp205655_c0_seq1, comp188764_c0_seq1, comp193836_c0_seq1, comp199388_c0_seq1, comp196678_c0_seq1, comp191276_c0_seq1, comp175237_c0_seq1, comp185726_c0_seq1, comp193293_c3_seq1, comp200408_c0_seq1, comp190400_c0_seq1, comp203678_c0_seq1, comp193517_c1_seq1, comp203716_c0_seq1,…
GO:0004673	protein histidine kinase activity	F	0.780261	0.0153649	2	16	138	13010	OVER	comp204640_c1_seq1, comp204640_c2_seq1	comp204886_c0_seq1, comp197723_c0_seq1, comp195608_c1_seq1, comp206035_c1_seq1, comp197647_c0_seq1, comp207228_c1_seq1, comp187233_c0_seq1, comp205330_c1_seq1, comp187233_c2_seq1, comp204072_c0_seq1, comp204302_c0_seq1, comp191593_c1_seq1, comp207480_c0_seq1, comp191593_c2_seq1, comp205983_c0_seq1, comp204402_c0_seq1
GO:0016775	phosphotransferase activity, nitrogenous group as acceptor	F	0.780261	0.0153649	2	16	138	13010	OVER	comp204640_c1_seq1, comp204640_c2_seq1	comp204886_c0_seq1, comp197723_c0_seq1, comp195608_c1_seq1, comp206035_c1_seq1, comp197647_c0_seq1, comp207228_c1_seq1, comp187233_c0_seq1, comp205330_c1_seq1, comp187233_c2_seq1, comp204072_c0_seq1, comp204302_c0_seq1, comp191593_c1_seq1, comp207480_c0_seq1, comp191593_c2_seq1, comp205983_c0_seq1, comp204402_c0_seq1
GO:1902680	positive regulation of RNA biosynthetic process	P	0.783179	0.0157703	7	238	133	12788	OVER	comp201815_c1_seq1, comp204076_c0_seq1, comp204640_c1_seq1, comp201479_c0_seq1, comp188948_c0_seq1, comp204037_c1_seq1, comp199581_c2_seq1	comp193836_c0_seq1, comp196678_c0_seq1, comp206558_c0_seq1, comp170505_c0_seq1, comp753339_c0_seq1, comp193836_c1_seq1, comp205465_c0_seq1, comp1634937_c0_seq1, comp200974_c0_seq1, comp196854_c0_seq1, comp1813833_c0_seq1, comp193135_c0_seq1, comp191133_c1_seq1, comp187696_c0_seq1, comp194817_c0_seq1, comp191050_c1_seq1, comp195761_c0_seq1, comp199760_c1_seq1, comp206868_c0_seq1, comp205954_c0_seq…
GO:0045893	positive regulation of transcription, DNA-templated	P	0.783179	0.0157703	7	238	133	12788	OVER	comp201815_c1_seq1, comp204076_c0_seq1, comp204640_c1_seq1, comp201479_c0_seq1, comp188948_c0_seq1, comp204037_c1_seq1, comp199581_c2_seq1	comp193836_c0_seq1, comp196678_c0_seq1, comp206558_c0_seq1, comp170505_c0_seq1, comp753339_c0_seq1, comp193836_c1_seq1, comp205465_c0_seq1, comp1634937_c0_seq1, comp200974_c0_seq1, comp196854_c0_seq1, comp1813833_c0_seq1, comp193135_c0_seq1, comp191133_c1_seq1, comp187696_c0_seq1, comp194817_c0_seq1, comp191050_c1_seq1, comp195761_c0_seq1, comp199760_c1_seq1, comp206868_c0_seq1, comp205954_c0_seq…
GO:0051254	positive regulation of RNA metabolic process	P	0.783179	0.0157703	7	238	133	12788	OVER	comp201815_c1_seq1, comp204076_c0_seq1, comp204640_c1_seq1, comp201479_c0_seq1, comp188948_c0_seq1, comp204037_c1_seq1, comp199581_c2_seq1	comp193836_c0_seq1, comp196678_c0_seq1, comp206558_c0_seq1, comp170505_c0_seq1, comp753339_c0_seq1, comp193836_c1_seq1, comp205465_c0_seq1, comp1634937_c0_seq1, comp200974_c0_seq1, comp196854_c0_seq1, comp1813833_c0_seq1, comp193135_c0_seq1, comp191133_c1_seq1, comp187696_c0_seq1, comp194817_c0_seq1, comp191050_c1_seq1, comp195761_c0_seq1, comp199760_c1_seq1, comp206868_c0_seq1, comp205954_c0_seq…
GO:0010628	positive regulation of gene expression	P	0.803584	0.0164191	7	240	133	12786	OVER	comp201815_c1_seq1, comp204076_c0_seq1, comp204640_c1_seq1, comp201479_c0_seq1, comp188948_c0_seq1, comp204037_c1_seq1, comp199581_c2_seq1	comp193836_c0_seq1, comp196678_c0_seq1, comp206558_c0_seq1, comp170505_c0_seq1, comp753339_c0_seq1, comp193836_c1_seq1, comp205465_c0_seq1, comp1634937_c0_seq1, comp200974_c0_seq1, comp196854_c0_seq1, comp1813833_c0_seq1, comp193135_c0_seq1, comp191133_c1_seq1, comp187696_c0_seq1, comp194817_c0_seq1, comp191050_c1_seq1, comp195761_c0_seq1, comp199760_c1_seq1, comp206868_c0_seq1, comp205954_c0_seq…
GO:0045935	positive regulation of nucleobase-containing compound metabolic process	P	0.803584	0.0164191	7	240	133	12786	OVER	comp201815_c1_seq1, comp204076_c0_seq1, comp204640_c1_seq1, comp201479_c0_seq1, comp188948_c0_seq1, comp204037_c1_seq1, comp199581_c2_seq1	comp193836_c0_seq1, comp196678_c0_seq1, comp206558_c0_seq1, comp170505_c0_seq1, comp753339_c0_seq1, comp193836_c1_seq1, comp205465_c0_seq1, comp1634937_c0_seq1, comp200974_c0_seq1, comp196854_c0_seq1, comp1813833_c0_seq1, comp193135_c0_seq1, comp191133_c1_seq1, comp187696_c0_seq1, comp194817_c0_seq1, comp191050_c1_seq1, comp195761_c0_seq1, comp199760_c1_seq1, comp206868_c0_seq1, comp205954_c0_seq…
GO:0046865	terpenoid transport	P	0.805481	0.0170542	2	17	138	13009	OVER	comp207702_c2_seq1, comp196158_c1_seq1	comp2477469_c0_seq1, comp7017_c0_seq1, comp206595_c1_seq1, comp187240_c0_seq1, comp121363_c0_seq1, comp823692_c0_seq1, comp188739_c0_seq1, comp196350_c0_seq1, comp200687_c0_seq1, comp757499_c0_seq1, comp207001_c1_seq1, comp200602_c0_seq1, comp183515_c0_seq1, comp183515_c1_seq1, comp200613_c0_seq1, comp146643_c0_seq1, comp34256_c0_seq1
GO:0046864	isoprenoid transport	P	0.805481	0.0170542	2	17	138	13009	OVER	comp207702_c2_seq1, comp196158_c1_seq1	comp2477469_c0_seq1, comp7017_c0_seq1, comp206595_c1_seq1, comp187240_c0_seq1, comp121363_c0_seq1, comp823692_c0_seq1, comp188739_c0_seq1, comp196350_c0_seq1, comp200687_c0_seq1, comp757499_c0_seq1, comp207001_c1_seq1, comp200602_c0_seq1, comp183515_c0_seq1, comp183515_c1_seq1, comp200613_c0_seq1, comp146643_c0_seq1, comp34256_c0_seq1
GO:0006012	galactose metabolic process	P	0.805481	0.0170542	2	17	138	13009	OVER	comp202114_c0_seq1, comp196522_c0_seq1	comp186253_c0_seq1, comp179805_c0_seq1, comp184885_c1_seq1, comp191769_c0_seq1, comp188881_c0_seq1, comp201454_c1_seq1, comp183084_c0_seq1, comp183084_c1_seq1, comp183084_c2_seq1, comp181949_c0_seq1, comp197126_c1_seq1, comp206297_c0_seq1, comp151459_c0_seq1, comp191759_c0_seq1, comp178537_c2_seq1, comp197040_c3_seq1, comp195137_c0_seq1
GO:0080168	abscisic acid transport	P	0.805481	0.0170542	2	17	138	13009	OVER	comp207702_c2_seq1, comp196158_c1_seq1	comp2477469_c0_seq1, comp7017_c0_seq1, comp206595_c1_seq1, comp187240_c0_seq1, comp121363_c0_seq1, comp823692_c0_seq1, comp188739_c0_seq1, comp196350_c0_seq1, comp200687_c0_seq1, comp757499_c0_seq1, comp207001_c1_seq1, comp200602_c0_seq1, comp183515_c0_seq1, comp183515_c1_seq1, comp200613_c0_seq1, comp146643_c0_seq1, comp34256_c0_seq1
GO:2000030	regulation of response to red or far red light	P	0.805481	0.0170542	2	17	138	13009	OVER	comp201815_c1_seq1, comp196762_c0_seq1	comp201569_c0_seq1, comp204294_c1_seq1, comp190206_c1_seq1, comp189974_c0_seq1, comp200318_c0_seq1, comp196353_c0_seq1, comp199692_c1_seq1, comp199313_c0_seq1, comp194163_c0_seq1, comp194163_c1_seq1, comp202865_c0_seq1, comp202865_c1_seq1, comp197677_c0_seq1, comp191799_c0_seq1, comp200530_c0_seq1, comp198793_c0_seq1, comp193943_c0_seq1
GO:0051173	positive regulation of nitrogen compound metabolic process	P	0.817403	0.0174276	7	243	133	12783	OVER	comp201815_c1_seq1, comp204076_c0_seq1, comp204640_c1_seq1, comp201479_c0_seq1, comp188948_c0_seq1, comp204037_c1_seq1, comp199581_c2_seq1	comp193836_c0_seq1, comp196678_c0_seq1, comp206558_c0_seq1, comp170505_c0_seq1, comp753339_c0_seq1, comp193836_c1_seq1, comp205465_c0_seq1, comp1634937_c0_seq1, comp200974_c0_seq1, comp196854_c0_seq1, comp1813833_c0_seq1, comp193135_c0_seq1, comp191133_c1_seq1, comp187696_c0_seq1, comp194817_c0_seq1, comp191050_c1_seq1, comp195761_c0_seq1, comp199760_c1_seq1, comp206868_c0_seq1, comp205954_c0_seq…
GO:0016070	RNA metabolic process	P	0.827098	0.0178232	26	1576	114	11450	OVER	comp201815_c1_seq1, comp187864_c0_seq1, comp204076_c0_seq1, comp201736_c1_seq1, comp203121_c0_seq1, comp199318_c1_seq1, comp204640_c1_seq1, comp197941_c0_seq1, comp201479_c0_seq1, comp203694_c0_seq1, comp198141_c0_seq1, comp206750_c0_seq1, comp204640_c2_seq1, comp206124_c0_seq1, comp197148_c0_seq1, comp188948_c0_seq1, comp204037_c1_seq1, comp185692_c1_seq1, comp197662_c0_seq1, comp203709_c2_seq1,…	comp183460_c0_seq1, comp199033_c1_seq1, comp201518_c0_seq1, comp191198_c1_seq1, comp206584_c0_seq1, comp189693_c0_seq1, comp191740_c0_seq1, comp205655_c0_seq1, comp173539_c0_seq1, comp188764_c0_seq1, comp193836_c0_seq1, comp173554_c0_seq1, comp196814_c0_seq1, comp196678_c0_seq1, comp183249_c0_seq1, comp191276_c0_seq1, comp193293_c3_seq1, comp200408_c0_seq1, comp206455_c2_seq1, comp190400_c0_seq1,…
GO:0006816	calcium ion transport	P	0.827098	0.0178792	4	90	136	12936	OVER	comp203694_c0_seq1, comp52885_c0_seq1, comp207882_c1_seq1, comp1272291_c0_seq1	comp198557_c0_seq1, comp198557_c1_seq1, comp193675_c2_seq1, comp196952_c0_seq1, comp170829_c1_seq1, comp187136_c0_seq1, comp193675_c3_seq1, comp198764_c0_seq1, comp194383_c1_seq1, comp169681_c0_seq1, comp187888_c0_seq1, comp196124_c0_seq1, comp199834_c0_seq1, comp204598_c1_seq1, comp190844_c0_seq1, comp104421_c0_seq1, comp203923_c0_seq1, comp203604_c1_seq1, comp201957_c1_seq1, comp145300_c0_seq1,…
GO:0090351	seedling development	P	0.837305	0.0182772	5	138	135	12888	OVER	comp143910_c1_seq1, comp204526_c0_seq1, comp204141_c0_seq1, comp193287_c0_seq1, comp203829_c0_seq1	comp204511_c0_seq1, comp191276_c0_seq1, comp202641_c1_seq1, comp195715_c1_seq1, comp204511_c1_seq1, comp191276_c1_seq1, comp200974_c0_seq1, comp205501_c4_seq1, comp168194_c0_seq1, comp1253016_c0_seq1, comp190755_c0_seq1, comp199611_c1_seq1, comp194817_c0_seq1, comp195761_c0_seq1, comp42573_c0_seq1, comp189173_c1_seq1, comp205954_c0_seq1, comp205367_c1_seq1, comp194142_c0_seq1, comp194930_c1_seq1,…
GO:0015450	P-P-bond-hydrolysis-driven protein transmembrane transporter activity	F	0.837305	0.0188185	2	18	138	13008	OVER	comp161543_c0_seq1, comp176450_c0_seq1	comp190431_c0_seq1, comp195324_c0_seq1, comp187857_c0_seq1, comp201975_c2_seq1, comp204357_c1_seq1, comp189615_c0_seq1, comp590709_c0_seq1, comp198571_c2_seq1, comp172249_c0_seq1, comp194925_c0_seq1, comp192238_c0_seq1, comp193239_c0_seq1, comp201621_c5_seq1, comp199741_c0_seq1, comp201688_c0_seq1, comp188242_c0_seq1, comp205653_c1_seq1, comp188242_c1_seq1
GO:0009743	response to carbohydrate	P	0.837305	0.0192046	7	248	133	12778	OVER	comp204640_c1_seq1, comp204526_c0_seq1, comp193287_c0_seq1, comp199581_c2_seq1, comp176887_c0_seq1, comp203829_c0_seq1, comp196762_c0_seq1	comp204511_c0_seq1, comp197958_c0_seq1, comp191276_c0_seq1, comp196035_c0_seq1, comp198331_c0_seq1, comp186443_c2_seq1, comp187243_c0_seq1, comp206611_c0_seq1, comp195715_c1_seq1, comp202157_c0_seq1, comp205563_c0_seq1, comp193675_c2_seq1, comp194909_c4_seq1, comp183508_c0_seq1, comp204511_c1_seq1, comp191276_c1_seq1, comp200974_c0_seq1, comp195761_c0_seq1, comp202416_c0_seq1, comp193675_c3_seq1,…
GO:0018130	heterocycle biosynthetic process	P	0.837305	0.0194512	23	1357	117	11669	OVER	comp201815_c1_seq1, comp187864_c0_seq1, comp204076_c0_seq1, comp197405_c0_seq1, comp199318_c1_seq1, comp204640_c1_seq1, comp197941_c0_seq1, comp201479_c0_seq1, comp198141_c0_seq1, comp206750_c0_seq1, comp204640_c2_seq1, comp206124_c0_seq1, comp204526_c0_seq1, comp188948_c0_seq1, comp204037_c1_seq1, comp185692_c1_seq1, comp197662_c0_seq1, comp200546_c1_seq1, comp199581_c2_seq1, comp201427_c0_seq1,…	comp183460_c0_seq1, comp199033_c1_seq1, comp191198_c1_seq1, comp189693_c0_seq1, comp205655_c0_seq1, comp188764_c0_seq1, comp193836_c0_seq1, comp196678_c0_seq1, comp191276_c0_seq1, comp193293_c3_seq1, comp200408_c0_seq1, comp197890_c0_seq1, comp190400_c0_seq1, comp203678_c0_seq1, comp193517_c1_seq1, comp203716_c0_seq1, comp186825_c0_seq1, comp202641_c1_seq1, comp2383284_c0_seq1, comp204890_c0_seq1…
GO:0009639	response to red or far red light	P	0.837305	0.0199498	7	250	133	12776	OVER	comp201815_c1_seq1, comp204640_c1_seq1, comp206124_c0_seq1, comp204526_c0_seq1, comp193287_c0_seq1, comp203829_c0_seq1, comp196762_c0_seq1	comp194450_c0_seq1, comp200604_c0_seq1, comp184276_c0_seq1, comp189693_c0_seq1, comp204511_c0_seq1, comp196678_c0_seq1, comp191276_c0_seq1, comp187243_c0_seq1, comp190641_c1_seq1, comp195715_c1_seq1, comp182341_c0_seq1, comp204511_c1_seq1, comp191276_c1_seq1, comp200974_c0_seq1, comp198307_c0_seq1, comp1813833_c0_seq1, comp182160_c0_seq1, comp196428_c0_seq1, comp195761_c0_seq1, comp182341_c1_seq1…
GO:0019222	regulation of metabolic process	P	0.837305	0.0200906	25	1515	115	11511	OVER	comp201815_c1_seq1, comp187864_c0_seq1, comp204076_c0_seq1, comp203121_c0_seq1, comp199318_c1_seq1, comp204640_c1_seq1, comp207702_c2_seq1, comp197941_c0_seq1, comp201479_c0_seq1, comp198141_c0_seq1, comp206750_c0_seq1, comp204640_c2_seq1, comp206124_c0_seq1, comp197148_c0_seq1, comp204526_c0_seq1, comp188948_c0_seq1, comp204037_c1_seq1, comp185692_c1_seq1, comp197662_c0_seq1, comp200546_c1_seq1,…	comp200351_c0_seq1, comp183460_c0_seq1, comp191198_c1_seq1, comp136036_c0_seq1, comp206584_c0_seq1, comp189693_c0_seq1, comp205655_c0_seq1, comp188764_c0_seq1, comp193836_c0_seq1, comp199388_c0_seq1, comp196678_c0_seq1, comp191276_c0_seq1, comp175237_c0_seq1, comp185726_c0_seq1, comp193293_c3_seq1, comp200408_c0_seq1, comp194799_c0_seq1, comp190400_c0_seq1, comp203678_c0_seq1, comp183028_c1_seq1,…
GO:0040034	regulation of development, heterochronic	P	0.837305	0.0206562	2	19	138	13007	OVER	comp185692_c1_seq1, comp190450_c0_seq1	comp164566_c0_seq1, comp180619_c0_seq1, comp188565_c0_seq1, comp195938_c0_seq1, comp204910_c0_seq1, comp199135_c0_seq1, comp189862_c0_seq1, comp750846_c0_seq1, comp204670_c0_seq1, comp194261_c0_seq1, comp204914_c1_seq1, comp185928_c0_seq1, comp200955_c0_seq1, comp203100_c0_seq1, comp204574_c0_seq1, comp196600_c0_seq1, comp195919_c0_seq1, comp202233_c0_seq1, comp128089_c0_seq1
GO:0008378	galactosyltransferase activity	F	0.837305	0.0206562	2	19	138	13007	OVER	comp202114_c0_seq1, comp196522_c0_seq1	comp196081_c0_seq1, comp202364_c0_seq1, comp184360_c0_seq1, comp197435_c0_seq1, comp199133_c0_seq1, comp192739_c0_seq1, comp199247_c0_seq1, comp207234_c0_seq1, comp200498_c0_seq1, comp182209_c0_seq1, comp179134_c4_seq1, comp179134_c5_seq1, comp203953_c2_seq1, comp206297_c0_seq1, comp191759_c0_seq1, comp200740_c0_seq1, comp184739_c0_seq1, comp202661_c0_seq1, comp200707_c0_seq1
GO:0090304	nucleic acid metabolic process	P	0.837305	0.0208817	30	1914	110	11112	OVER	comp201815_c1_seq1, comp187864_c0_seq1, comp188954_c0_seq1, comp204076_c0_seq1, comp201736_c1_seq1, comp203121_c0_seq1, comp199318_c1_seq1, comp204640_c1_seq1, comp197941_c0_seq1, comp201479_c0_seq1, comp203694_c0_seq1, comp198141_c0_seq1, comp199993_c0_seq1, comp206750_c0_seq1, comp204640_c2_seq1, comp206124_c0_seq1, comp197148_c0_seq1, comp188948_c0_seq1, comp204037_c1_seq1, comp185692_c1_seq1,…	comp183460_c0_seq1, comp199033_c1_seq1, comp201518_c0_seq1, comp191198_c1_seq1, comp136036_c0_seq1, comp206584_c0_seq1, comp189693_c0_seq1, comp191740_c0_seq1, comp205655_c0_seq1, comp173539_c0_seq1, comp188764_c0_seq1, comp193836_c0_seq1, comp173554_c0_s
GO:0003958	NADPH-hemoprotein reductase activity	F	0.837305	0.0211546	1	1	139	13025	OVER	comp201479_c0_seq1	comp203449_c1_seq1
GO:0032807	DNA ligase IV complex	C	0.837305	0.0211546	1	1	139	13025	OVER	comp203877_c1_seq1	comp203877_c0_seq1
GO:0047216	inositol 3-alpha-galactosyltransferase activity	F	0.837305	0.0211546	1	1	139	13025	OVER	comp196522_c0_seq1	comp191759_c0_seq1
GO:0071258	cellular response to gravity	P	0.837305	0.0211546	1	1	139	13025	OVER	comp205590_c0_seq1	comp197498_c1_seq1
GO:0032413	negative regulation of ion transmembrane transporter activity	P	0.837305	0.0211546	1	1	139	13025	OVER	comp204640_c1_seq1	comp207480_c0_seq1
GO:0032410	negative regulation of transporter activity	P	0.837305	0.0211546	1	1	139	13025	OVER	comp204640_c1_seq1	comp207480_c0_seq1
GO:0008278	cohesin complex	C	0.837305	0.0211546	1	1	139	13025	OVER	comp203121_c0_seq1	comp204444_c0_seq1
GO:0043813	phosphatidylinositol-3,5-bisphosphate 5-phosphatase activity	F	0.837305	0.0211546	1	1	139	13025	OVER	comp196981_c0_seq1	comp205725_c1_seq1
GO:0007610	behavior	P	0.837305	0.0211546	1	1	139	13025	OVER	comp207882_c1_seq1	comp201165_c0_seq1
GO:0010362	negative regulation of anion channel activity by blue light	P	0.837305	0.0211546	1	1	139	13025	OVER	comp204640_c1_seq1	comp207480_c0_seq1
GO:0010361	regulation of anion channel activity by blue light	P	0.837305	0.0211546	1	1	139	13025	OVER	comp204640_c1_seq1	comp207480_c0_seq1
GO:0010360	negative regulation of anion channel activity	P	0.837305	0.0211546	1	1	139	13025	OVER	comp204640_c1_seq1	comp207480_c0_seq1
GO:0009759	indole glucosinolate biosynthetic process	P	0.837305	0.0211546	1	1	139	13025	OVER	comp201479_c0_seq1	comp203449_c1_seq1
GO:0016144	S-glycoside biosynthetic process	P	0.837305	0.0211992	4	95	136	12931	OVER	comp197405_c0_seq1, comp201736_c1_seq1, comp204640_c1_seq1, comp201479_c0_seq1	comp145178_c0_seq1, comp189570_c0_seq1, comp188956_c0_seq1, comp186253_c0_seq1, comp179923_c0_seq1, comp189109_c0_seq1, comp2667321_c0_seq1, comp187481_c0_seq1, comp201251_c0_seq1, comp191669_c1_seq1, comp202217_c0_seq1, comp194535_c0_seq1, comp195551_c0_seq1, comp197754_c1_seq1, comp184885_c1_seq1, comp202453_c0_seq1, comp194015_c0_seq1, comp190438_c0_seq1, comp179307_c0_seq1, comp167454_c0_seq1…
GO:0019761	glucosinolate biosynthetic process	P	0.837305	0.0211992	4	95	136	12931	OVER	comp197405_c0_seq1, comp201736_c1_seq1, comp204640_c1_seq1, comp201479_c0_seq1	comp145178_c0_seq1, comp189570_c0_seq1, comp188956_c0_seq1, comp186253_c0_seq1, comp179923_c0_seq1, comp189109_c0_seq1, comp2667321_c0_seq1, comp187481_c0_seq1, comp201251_c0_seq1, comp191669_c1_seq1, comp202217_c0_seq1, comp194535_c0_seq1, comp195551_c0_seq1, comp197754_c1_seq1, comp184885_c1_seq1, comp202453_c0_seq1, comp194015_c0_seq1, comp190438_c0_seq1, comp179307_c0_seq1, comp167454_c0_seq1…
GO:0019758	glycosinolate biosynthetic process	P	0.837305	0.0211992	4	95	136	12931	OVER	comp197405_c0_seq1, comp201736_c1_seq1, comp204640_c1_seq1, comp201479_c0_seq1	comp145178_c0_seq1, comp189570_c0_seq1, comp188956_c0_seq1, comp186253_c0_seq1, comp179923_c0_seq1, comp189109_c0_seq1, comp2667321_c0_seq1, comp187481_c0_seq1, comp201251_c0_seq1, comp191669_c1_seq1, comp202217_c0_seq1, comp194535_c0_seq1, comp195551_c0_seq1, comp197754_c1_seq1, comp184885_c1_seq1, comp202453_c0_seq1, comp194015_c0_seq1, comp190438_c0_seq1, comp179307_c0_seq1, comp167454_c0_seq1…
GO:0010557	positive regulation of macromolecule biosynthetic process	P	0.875923	0.0223066	7	256	133	12770	OVER	comp201815_c1_seq1, comp204076_c0_seq1, comp204640_c1_seq1, comp201479_c0_seq1, comp188948_c0_seq1, comp204037_c1_seq1, comp199581_c2_seq1	comp193836_c0_seq1, comp196678_c0_seq1, comp206558_c0_seq1, comp170505_c0_seq1, comp753339_c0_seq1, comp193836_c1_seq1, comp723302_c0_seq1, comp205465_c0_seq1, comp1634937_c0_seq1, comp200974_c0_seq1, comp196854_c0_seq1, comp1813833_c0_seq1, comp193135_c0_seq1, comp191133_c1_seq1, comp187696_c0_seq1, comp194817_c0_seq1, comp191050_c1_seq1, comp195761_c0_seq1, comp199760_c1_seq1, comp206868_c0_seq…
GO:0006812	cation transport	P	0.892972	0.022873	11	509	129	12517	OVER	comp202394_c1_seq1, comp204640_c1_seq1, comp207702_c2_seq1, comp203694_c0_seq1, comp202565_c1_seq1, comp52885_c0_seq1, comp207882_c1_seq1, comp202490_c2_seq1, comp196762_c0_seq1, comp1272291_c0_seq1, comp196158_c1_seq1	comp63983_c0_seq1, comp198557_c0_seq1, comp194450_c0_seq1, comp206950_c0_seq1, comp187605_c0_seq1, comp196035_c0_seq1, comp186144_c0_seq1, comp192390_c0_seq1, comp194486_c0_seq1, comp196169_c0_seq1, comp187243_c0_seq1, comp289198_c0_seq1, comp191662_c2_seq1, comp199745_c0_seq1, comp198557_c1_seq1, comp193675_c2_seq1, comp192830_c0_seq1, comp189854_c0_seq1, comp196952_c0_seq1, comp170829_c1_seq1, …
GO:0019438	aromatic compound biosynthetic process	P	0.925538	0.0238443	25	1539	115	11487	OVER	comp201815_c1_seq1, comp187864_c0_seq1, comp204076_c0_seq1, comp197405_c0_seq1, comp199318_c1_seq1, comp204640_c1_seq1, comp207702_c2_seq1, comp197941_c0_seq1, comp201479_c0_seq1, comp198141_c0_seq1, comp206750_c0_seq1, comp204640_c2_seq1, comp206124_c0_seq1, comp204526_c0_seq1, comp188948_c0_seq1, comp204037_c1_seq1, comp185692_c1_seq1, comp197662_c0_seq1, comp200546_c1_seq1, comp199581_c2_seq1,…	comp183460_c0_seq1, comp199033_c1_seq1, comp191198_c1_seq1, comp189693_c0_seq1, comp205655_c0_seq1, comp188764_c0_seq1, comp193836_c0_seq1, comp198229_c0_seq1, comp196678_c0_seq1, comp191276_c0_seq1, comp193293_c3_seq1, comp200408_c0_seq1, comp197890_c0_seq1, comp190400_c0_seq1, comp203678_c0_seq1, comp181086_c2_seq1, comp193517_c1_seq1, comp203716_c0_seq1, comp186825_c0_seq1, comp202641_c1_seq1,…
GO:0031328	positive regulation of cellular biosynthetic process	P	0.925538	0.0239812	7	260	133	12766	OVER	comp201815_c1_seq1, comp204076_c0_seq1, comp204640_c1_seq1, comp201479_c0_seq1, comp188948_c0_seq1, comp204037_c1_seq1, comp199581_c2_seq1	comp193836_c0_seq1, comp196678_c0_seq1, comp206558_c0_seq1, comp170505_c0_seq1, comp753339_c0_seq1, comp193836_c1_seq1, comp723302_c0_seq1, comp205465_c0_seq1, comp1634937_c0_seq1, comp200974_c0_seq1, comp196854_c0_seq1, comp1813833_c0_seq1, comp171851_c0_seq1, comp193135_c0_seq1, comp191133_c1_seq1, comp187696_c0_seq1, comp194817_c0_seq1, comp191050_c1_seq1, comp195761_c0_seq1, comp199760_c1_seq…
GO:0000030	mannosyltransferase activity	F	0.941908	0.0245448	2	21	138	13005	OVER	comp52885_c0_seq1, comp1272291_c0_seq1	comp194383_c1_seq1, comp205951_c1_seq1, comp203068_c0_seq1, comp204234_c2_seq1, comp1138583_c0_seq1, comp194072_c1_seq1, comp187805_c0_seq1, comp201213_c1_seq1, comp197454_c0_seq1, comp202276_c1_seq1, comp202164_c0_seq1, comp201159_c0_seq1, comp178439_c0_seq1, comp141985_c0_seq1, comp189038_c0_seq1, comp198057_c0_seq1, comp42272_c0_seq1, comp204364_c0_seq1, comp183238_c0_seq1, comp196256_c0_seq1,…
GO:0006811	ion transport	P	0.956014	0.025054	15	794	125	12232	OVER	comp202394_c1_seq1, comp204640_c1_seq1, comp207702_c2_seq1, comp203694_c0_seq1, comp197148_c0_seq1, comp200868_c0_seq1, comp203709_c2_seq1, comp202565_c1_seq1, comp52885_c0_seq1, comp207882_c1_seq1, comp202490_c2_seq1, comp196762_c0_seq1, comp204681_c1_seq1, comp1272291_c0_seq1, comp196158_c1_seq1	comp63983_c0_seq1, comp198557_c0_seq1, comp194450_c0_seq1, comp206950_c0_seq1, comp187605_c0_seq1, comp190230_c0_seq1, comp150990_c0_seq1, comp203323_c1_seq1, comp196035_c0_seq1, comp131890_c0_seq1, comp197232_c0_seq1, comp181086_c2_seq1, comp186144_c0_seq1, comp186459_c0_seq1, comp192390_c0_seq1, comp194486_c0_seq1, comp185612_c2_seq1, comp150038_c0_seq1, comp196169_c0_seq1, comp187243_c0_seq1, …
GO:0009707	chloroplast outer membrane	C	1	0.0287064	2	23	138	13003	OVER	comp161543_c0_seq1, comp176450_c0_seq1	comp201975_c0_seq1, comp201975_c2_seq1, comp206524_c2_seq1, comp197435_c0_seq1, comp202639_c0_seq1, comp134902_c0_seq1, comp192739_c0_seq1, comp199247_c0_seq1, comp201595_c1_seq1, comp202180_c0_seq1, comp204379_c0_seq1, comp204629_c0_seq1, comp189390_c0_seq1, comp179134_c4_seq1, comp179134_c5_seq1, comp197621_c1_seq1, comp197730_c0_seq1, comp187902_c0_seq1, comp202063_c2_seq1, comp160576_c0_seq1,…
GO:0000793	condensed chromosome	C	1	0.0308855	2	24	138	13002	OVER	comp203121_c0_seq1, comp203709_c2_seq1	comp191133_c1_seq1, comp204444_c0_seq1, comp200264_c0_seq1, comp193749_c0_seq1, comp193342_c0_seq1, comp199700_c0_seq1, comp1508716_c0_seq1, comp194814_c3_seq1, comp191362_c1_seq1, comp200683_c0_seq1, comp207167_c1_seq1, comp197718_c0_seq1, comp204028_c0_seq1, comp197718_c1_seq1, comp186084_c0_seq1, comp114327_c0_seq1, comp186084_c1_seq1, comp131420_c0_seq1, comp203062_c1_seq1, comp205149_c0_seq1…
GO:0016653	oxidoreductase activity, acting on NAD(P)H, heme protein as acceptor	F	1	0.0315647	1	2	139	13024	OVER	comp201479_c0_seq1	comp202563_c2_seq1, comp203449_c1_seq1
GO:0016602	CCAAT-binding factor complex	C	1	0.0315647	1	2	139	13024	OVER	comp198141_c0_seq1	comp201250_c0_seq1, comp200075_c0_seq1
GO:0004607	phosphatidylcholine-sterol O-acyltransferase activity	F	1	0.0315647	1	2	139	13024	OVER	comp201646_c2_seq1	comp195353_c1_seq1, comp203796_c0_seq1
GO:0016363	nuclear matrix	C	1	0.0315647	1	2	139	13024	OVER	comp203121_c0_seq1	comp200120_c0_seq1, comp730555_c0_seq1
GO:0045298	tubulin complex	C	1	0.0315647	1	2	139	13024	OVER	comp205590_c0_seq1	comp187278_c1_seq1, comp197498_c1_seq1
GO:0000900	translation repressor activity, nucleic acid binding	F	1	0.0315647	1	2	139	13024	OVER	comp185692_c1_seq1	comp196789_c0_seq1, comp203100_c0_seq1
GO:0090079	translation regulator activity, nucleic acid binding	F	1	0.0315647	1	2	139	13024	OVER	comp185692_c1_seq1	comp196789_c0_seq1, comp203100_c0_seq1
GO:0044183	protein binding involved in protein folding	F	1	0.0315647	1	2	139	13024	OVER	comp186699_c0_seq1	comp192670_c0_seq1, comp205214_c2_seq1
GO:0080131	hydroxyjasmonate sulfotransferase activity	F	1	0.0315647	1	2	139	13024	OVER	comp176867_c0_seq1	comp188139_c0_seq1, comp195899_c0_seq1
GO:0031539	positive regulation of anthocyanin metabolic process	P	1	0.0315647	1	2	139	13024	OVER	comp201815_c1_seq1	comp207060_c2_seq1, comp189974_c0_seq1
GO:0010165	response to X-ray	P	1	0.0315647	1	2	139	13024	OVER	comp203877_c1_seq1	comp206558_c0_seq1, comp203877_c0_seq1
GO:0010161	red light signaling pathway	P	1	0.0315647	1	2	139	13024	OVER	comp196762_c0_seq1	comp190206_c1_seq1, comp204072_c0_seq1
GO:0031490	chromatin DNA binding	F	1	0.0315647	1	2	139	13024	OVER	comp199993_c0_seq1	comp671371_c0_seq1, comp186929_c0_seq1
GO:0010117	photoprotection	P	1	0.0315647	1	2	139	13024	OVER	comp204526_c0_seq1	comp198404_c1_seq1, comp188926_c0_seq1
GO:0015850	organic hydroxy compound transport	P	1	0.0331279	2	25	138	13001	OVER	comp207702_c2_seq1, comp196158_c1_seq1	comp182243_c0_seq1, comp2477469_c0_seq1, comp7017_c0_seq1, comp206595_c1_seq1, comp187240_c0_seq1, comp121363_c0_seq1, comp823692_c0_seq1, comp188739_c0_seq1, comp200228_c0_seq1, comp196350_c0_seq1, comp202010_c0_seq1, comp168747_c0_seq1, comp171949_c1_seq1, comp171949_c3_seq1, comp200687_c0_seq1, comp206402_c0_seq1, comp757499_c0_seq1, comp207001_c1_seq1, comp206402_c2_seq1, comp200602_c0_seq1, …
GO:0022884	macromolecule transmembrane transporter activity	F	1	0.0331279	2	25	138	13001	OVER	comp161543_c0_seq1, comp176450_c0_seq1	comp182892_c0_seq1, comp190431_c0_seq1, comp195324_c0_seq1, comp182279_c1_seq1, comp187857_c0_seq1, comp182892_c1_seq1, comp201975_c2_seq1, comp204357_c1_seq1, comp189615_c0_seq1, comp590709_c0_seq1, comp191626_c0_seq1, comp198571_c2_seq1, comp172249_c0_seq1, comp194925_c0_seq1, comp185345_c0_seq1, comp192238_c0_seq1, comp193239_c0_seq1, comp201621_c5_seq1, comp199741_c0_seq1, comp201688_c0_seq1,…
GO:0008320	protein transmembrane transporter activity	F	1	0.0331279	2	25	138	13001	OVER	comp161543_c0_seq1, comp176450_c0_seq1	comp182892_c0_seq1, comp190431_c0_seq1, comp195324_c0_seq1, comp182279_c1_seq1, comp187857_c0_seq1, comp182892_c1_seq1, comp201975_c2_seq1, comp204357_c1_seq1, comp189615_c0_seq1, comp590709_c0_seq1, comp191626_c0_seq1, comp198571_c2_seq1, comp172249_c0_seq1, comp194925_c0_seq1, comp185345_c0_seq1, comp192238_c0_seq1, comp193239_c0_seq1, comp201621_c5_seq1, comp199741_c0_seq1, comp201688_c0_seq1,…
GO:0010604	positive regulation of macromolecule metabolic process	P	1	0.0342055	7	281	133	12745	OVER	comp201815_c1_seq1, comp204076_c0_seq1, comp204640_c1_seq1, comp201479_c0_seq1, comp188948_c0_seq1, comp204037_c1_seq1, comp199581_c2_seq1	comp193836_c0_seq1, comp196678_c0_seq1, comp206558_c0_seq1, comp170505_c0_seq1, comp753339_c0_seq1, comp193836_c1_seq1, comp723302_c0_seq1, comp205465_c0_seq1, comp1634937_c0_seq1, comp200974_c0_seq1, comp196854_c0_seq1, comp1813833_c0_seq1, comp193135_c0_seq1, comp191133_c1_seq1, comp187696_c0_seq1, comp194817_c0_seq1, comp191050_c1_seq1, comp195761_c0_seq1, comp199760_c1_seq1, comp206868_c0_seq…
GO:0005694	chromosome	C	1	0.0342413	4	111	136	12915	OVER	comp204076_c0_seq1, comp203121_c0_seq1, comp199993_c0_seq1, comp203709_c2_seq1	comp190882_c1_seq1, comp202275_c1_seq1, comp200459_c0_seq1, comp205465_c0_seq1, comp191133_c1_seq1, comp206981_c0_seq1, comp204444_c0_seq1, comp206981_c1_seq1, comp200264_c0_seq1, comp193749_c0_seq1, comp203787_c0_seq1, comp198172_c0_seq1, comp145211_c0_seq1, comp196521_c1_seq1, comp193342_c0_seq1, comp202683_c0_seq1, comp199700_c0_seq1, comp197970_c0_seq1, comp201296_c0_seq1, comp1508716_c0_seq1…
GO:0010118	stomatal movement	P	1	0.0342413	4	111	136	12915	OVER	comp204640_c1_seq1, comp204885_c0_seq1, comp193120_c0_seq1, comp194578_c0_seq1	comp201656_c0_seq1, comp203997_c0_seq1, comp182341_c0_seq1, comp203488_c0_seq1, comp182341_c1_seq1, comp189879_c0_seq1, comp207422_c0_seq1, comp187723_c0_seq1, comp197913_c2_seq1, comp197522_c0_seq1, comp200454_c1_seq1, comp181298_c0_seq1, comp206595_c1_seq1, comp196376_c1_seq1, comp187513_c0_seq1, comp206240_c3_seq1, comp1267061_c0_seq1, comp195608_c1_seq1, comp108709_c0_seq1, comp201981_c0_seq1…
GO:0010224	response to UV-B	P	1	0.0344089	3	64	137	12962	OVER	comp201815_c1_seq1, comp204526_c0_seq1, comp199581_c2_seq1	comp202157_c0_seq1, comp159646_c0_seq1, comp191649_c0_seq1, comp204160_c0_seq1, comp193523_c0_seq1, comp193068_c1_seq1, comp180346_c0_seq1, comp207139_c1_seq1, comp199267_c0_seq1, comp389602_c0_seq1, comp194731_c0_seq1, comp189974_c0_seq1, comp197049_c0_seq1, comp190875_c0_seq1, comp200318_c0_seq1, comp168171_c1_seq1, comp2121932_c0_seq1, comp175044_c0_seq1, comp184604_c0_seq1, comp207429_c2_seq1…
GO:0048513	organ development	P	1	0.0353817	20	1207	120	11819	OVER	comp204135_c0_seq1, comp201815_c1_seq1, comp199434_c2_seq1, comp206202_c2_seq1, comp204076_c0_seq1, comp176672_c0_seq1, comp204640_c1_seq1, comp204885_c0_seq1, comp177553_c0_seq1, comp206750_c0_seq1, comp197860_c0_seq1, comp195398_c1_seq1, comp185692_c1_seq1, comp193287_c0_seq1, comp193120_c0_seq1, comp203709_c2_seq1, comp180691_c0_seq1, comp190450_c0_seq1, comp203829_c0_seq1, comp194578_c0_seq1	comp200351_c0_seq1, comp194450_c0_seq1, comp176999_c1_seq1, comp136036_c0_seq1, comp199806_c2_seq1, comp199739_c0_seq1, comp205655_c0_seq1, comp204511_c0_seq1, comp197958_c0_seq1, comp206018_c1_seq1, comp186340_c0_seq1, comp199111_c0_seq1, comp195900_c0_seq1, comp191276_c0_seq1, comp193072_c0_seq1, comp156931_c0_seq1, comp197890_c0_seq1, comp201078_c1_seq1, comp191216_c0_seq1, comp176994_c0_seq1,…
GO:0009527	plastid outer membrane	C	1	0.0354321	2	26	138	13000	OVER	comp161543_c0_seq1, comp176450_c0_seq1	comp202889_c0_seq1, comp201975_c0_seq1, comp201975_c2_seq1, comp206524_c2_seq1, comp197435_c0_seq1, comp202639_c0_seq1, comp134902_c0_seq1, comp192739_c0_seq1, comp199247_c0_seq1, comp201595_c1_seq1, comp202180_c0_seq1, comp204379_c0_seq1, comp204629_c0_seq1, comp195328_c1_seq1, comp189390_c0_seq1, comp179134_c4_seq1, comp179134_c5_seq1, comp197621_c1_seq1, comp197730_c0_seq1, comp187902_c0_seq1,…
GO:0031325	positive regulation of cellular metabolic process	P	1	0.0370108	7	286	133	12740	OVER	comp201815_c1_seq1, comp204076_c0_seq1, comp204640_c1_seq1, comp201479_c0_seq1, comp188948_c0_seq1, comp204037_c1_seq1, comp199581_c2_seq1	comp193836_c0_seq1, comp196678_c0_seq1, comp206558_c0_seq1, comp170505_c0_seq1, comp753339_c0_seq1, comp193836_c1_seq1, comp723302_c0_seq1, comp205465_c0_seq1, comp1634937_c0_seq1, comp200974_c0_seq1, comp196854_c0_seq1, comp1813833_c0_seq1, comp171851_c0_seq1, comp193135_c0_seq1, comp191133_c1_seq1, comp187696_c0_seq1, comp194817_c0_seq1, comp191050_c1_seq1, comp195761_c0_seq1, comp199760_c1_seq…
GO:0048580	regulation of post-embryonic development	P	1	0.0370108	7	286	133	12740	OVER	comp201815_c1_seq1, comp199434_c2_seq1, comp204526_c0_seq1, comp185692_c1_seq1, comp193287_c0_seq1, comp203829_c0_seq1, comp196762_c0_seq1	comp181006_c0_seq1, comp136036_c0_seq1, comp204511_c0_seq1, comp191276_c0_seq1, comp202641_c1_seq1, comp198851_c1_seq1, comp207281_c1_seq1, comp195715_c1_seq1, comp197551_c0_seq1, comp182341_c0_seq1, comp204511_c1_seq1, comp180194_c0_seq1, comp191276_c1_seq1, comp200974_c0_seq1, comp205501_c4_seq1, comp168194_c0_seq1, comp1253016_c0_seq1, comp199611_c1_seq1, comp203015_c0_seq1, comp195761_c0_seq1…
GO:0043269	regulation of ion transport	P	1	0.0371071	4	114	136	12912	OVER	comp204640_c1_seq1, comp202565_c1_seq1, comp202490_c2_seq1, comp196762_c0_seq1	comp131890_c0_seq1, comp181086_c2_seq1, comp150038_c0_seq1, comp187243_c0_seq1, comp199745_c0_seq1, comp200293_c0_seq1, comp204185_c0_seq1, comp200293_c1_seq1, comp135340_c0_seq1, comp186032_c0_seq1, comp198764_c0_seq1, comp171209_c0_seq1, comp162926_c0_seq1, comp204886_c0_seq1, comp201182_c0_seq1, comp191917_c1_seq1, comp206240_c3_seq1, comp187662_c0_seq1, comp196675_c0_seq1, comp190206_c1_seq1,…
GO:0009294	DNA mediated transformation	P	1	0.0377966	2	27	138	12999	OVER	comp52885_c0_seq1, comp1272291_c0_seq1	comp188940_c1_seq1, comp194383_c1_seq1, comp193106_c0_seq1, comp145211_c0_seq1, comp200641_c0_seq1, comp196871_c2_seq1, comp146881_c1_seq1, comp200641_c2_seq1, comp207058_c0_seq1, comp193286_c1_seq1, comp206793_c1_seq1, comp206327_c1_seq1, comp199750_c0_seq1, comp206327_c2_seq1, comp190169_c0_seq1, comp205966_c0_seq1, comp199699_c0_seq1, comp197244_c2_seq1, comp202164_c0_seq1, comp1378086_c0_seq1…
GO:0009292	genetic transfer	P	1	0.0377966	2	27	138	12999	OVER	comp52885_c0_seq1, comp1272291_c0_seq1	comp188940_c1_seq1, comp194383_c1_seq1, comp193106_c0_seq1, comp145211_c0_seq1, comp200641_c0_seq1, comp196871_c2_seq1, comp146881_c1_seq1, comp200641_c2_seq1, comp207058_c0_seq1, comp193286_c1_seq1, comp206793_c1_seq1, comp206327_c1_seq1, comp199750_c0_seq1, comp206327_c2_seq1, comp190169_c0_seq1, comp205966_c0_seq1, comp199699_c0_seq1, comp197244_c2_seq1, comp202164_c0_seq1, comp1378086_c0_seq1…
GO:0016782	transferase activity, transferring sulfur-containing groups	F	1	0.0377966	2	27	138	12999	OVER	comp197405_c0_seq1, comp176867_c0_seq1	comp145178_c0_seq1, comp151545_c0_seq1, comp191669_c1_seq1, comp193956_c0_seq1, comp200302_c1_seq1, comp167454_c0_seq1, comp191115_c0_seq1, comp188139_c0_seq1, comp167454_c2_seq1, comp202053_c0_seq1, comp161547_c0_seq1, comp161547_c1_seq1, comp180765_c0_seq1, comp179389_c0_seq1, comp190136_c0_seq1, comp195899_c0_seq1, comp100950_c0_seq1, comp192012_c0_seq1, comp172741_c0_seq1, comp204460_c2_seq1,…
GO:0016759	cellulose synthase activity	F	1	0.0377966	2	27	138	12999	OVER	comp195171_c0_seq1, comp149434_c0_seq1	comp193675_c2_seq1, comp1677364_c0_seq1, comp171851_c0_seq1, comp193675_c3_seq1, comp109687_c0_seq1, comp185154_c0_seq1, comp157541_c0_seq1, comp202654_c0_seq1, comp204234_c2_seq1, comp1138583_c0_seq1, comp5440_c0_seq1, comp198105_c0_seq1, comp187805_c1_seq1, comp193502_c0_seq1, comp193502_c1_seq1, comp165028_c0_seq1, comp193502_c3_seq1, comp171013_c1_seq1, comp1798694_c0_seq1, comp188613_c1_seq1…
GO:0016143	S-glycoside metabolic process	P	1	0.0401072	4	117	136	12909	OVER	comp197405_c0_seq1, comp201736_c1_seq1, comp204640_c1_seq1, comp201479_c0_seq1	comp184926_c0_seq1, comp145178_c0_seq1, comp189570_c0_seq1, comp187636_c1_seq1, comp188956_c0_seq1, comp186253_c0_seq1, comp179923_c0_seq1, comp189109_c0_seq1, comp2667321_c0_seq1, comp187481_c0_seq1, comp201251_c0_seq1, comp190761_c0_seq1, comp191669_c1_seq1, comp199782_c0_seq1, comp202217_c0_seq1, comp194535_c0_seq1, comp195551_c0_seq1, comp197754_c1_seq1, comp184885_c1_seq1, comp202453_c0_seq1…
GO:0019760	glucosinolate metabolic process	P	1	0.0401072	4	117	136	12909	OVER	comp197405_c0_seq1, comp201736_c1_seq1, comp204640_c1_seq1, comp201479_c0_seq1	comp184926_c0_seq1, comp145178_c0_seq1, comp189570_c0_seq1, comp187636_c1_seq1, comp188956_c0_seq1, comp186253_c0_seq1, comp179923_c0_seq1, comp189109_c0_seq1, comp2667321_c0_seq1, comp187481_c0_seq1, comp201251_c0_seq1, comp190761_c0_seq1, comp191669_c1_seq1, comp199782_c0_seq1, comp202217_c0_seq1, comp194535_c0_seq1, comp195551_c0_seq1, comp197754_c1_seq1, comp184885_c1_seq1, comp202453_c0_seq1…
GO:0019757	glycosinolate metabolic process	P	1	0.0401072	4	117	136	12909	OVER	comp197405_c0_seq1, comp201736_c1_seq1, comp204640_c1_seq1, comp201479_c0_seq1	comp184926_c0_seq1, comp145178_c0_seq1, comp189570_c0_seq1, comp187636_c1_seq1, comp188956_c0_seq1, comp186253_c0_seq1, comp179923_c0_seq1, comp189109_c0_seq1, comp2667321_c0_seq1, comp187481_c0_seq1, comp201251_c0_seq1, comp190761_c0_seq1, comp191669_c1_seq1, comp199782_c0_seq1, comp202217_c0_seq1, comp194535_c0_seq1, comp195551_c0_seq1, comp197754_c1_seq1, comp184885_c1_seq1, comp202453_c0_seq1…
GO:0048366	leaf development	P	1	0.0411879	7	293	133	12733	OVER	comp176672_c0_seq1, comp197860_c0_seq1, comp195398_c1_seq1, comp193120_c0_seq1, comp203709_c2_seq1, comp180691_c0_seq1, comp194578_c0_seq1	comp200351_c0_seq1, comp136036_c0_seq1, comp191276_c0_seq1, comp193072_c0_seq1, comp204890_c0_seq1, comp204679_c0_seq1, comp204717_c0_seq1, comp199745_c0_seq1, comp204381_c0_seq1, comp205465_c0_seq1, comp1634937_c0_seq1, comp191276_c1_seq1, comp145906_c0_seq1, comp207755_c1_seq1, comp207565_c0_seq1, comp195761_c0_seq1, comp199760_c1_seq1, comp205954_c0_seq1, comp193293_c5_seq1, comp199740_c0_seq1…
GO:0018812	3-hydroxyacyl-CoA dehydratase activity	F	1	0.0418649	1	3	139	13023	OVER	comp187994_c0_seq1	comp187994_c1_seq1, comp205731_c0_seq1, comp200736_c0_seq1
GO:0010052	guard cell differentiation	P	1	0.0418649	1	3	139	13023	OVER	comp204135_c0_seq1	comp204932_c0_seq1, comp204061_c0_seq1, comp203911_c1_seq1
GO:0003910	DNA ligase (ATP) activity	F	1	0.0418649	1	3	139	13023	OVER	comp203877_c1_seq1	comp207490_c1_seq1, comp198536_c0_seq1, comp203877_c0_seq1
GO:0003909	DNA ligase activity	F	1	0.0418649	1	3	139	13023	OVER	comp203877_c1_seq1	comp207490_c1_seq1, comp198536_c0_seq1, comp203877_c0_seq1
GO:0003857	3-hydroxyacyl-CoA dehydrogenase activity	F	1	0.0418649	1	3	139	13023	OVER	comp187994_c0_seq1	comp187994_c1_seq1, comp205731_c0_seq1, comp200736_c0_seq1
GO:0071492	cellular response to UV-A	P	1	0.0418649	1	3	139	13023	OVER	comp204526_c0_seq1	comp200079_c0_seq1, comp193637_c0_seq1, comp198698_c0_seq1
GO:0008692	3-hydroxybutyryl-CoA epimerase activity	F	1	0.0418649	1	3	139	13023	OVER	comp187994_c0_seq1	comp187994_c1_seq1, comp205731_c0_seq1, comp200736_c0_seq1
GO:0006266	DNA ligation	P	1	0.0418649	1	3	139	13023	OVER	comp203877_c1_seq1	comp207490_c1_seq1, comp198536_c0_seq1, comp203877_c0_seq1
GO:0035061	interchromatin granule	C	1	0.0418649	1	3	139	13023	OVER	comp194578_c0_seq1	comp193293_c5_seq1, comp200067_c0_seq1, comp194797_c0_seq1
GO:0048610	cellular process involved in reproduction	P	1	0.0418649	1	3	139	13023	OVER	comp206202_c2_seq1	comp163823_c2_seq1, comp185813_c0_seq1, comp207121_c1_seq1
GO:0061077	chaperone-mediated protein folding	P	1	0.0418649	1	3	139	13023	OVER	comp186699_c0_seq1	comp192670_c0_seq1, comp205214_c2_seq1, comp205981_c0_seq1
GO:0051051	negative regulation of transport	P	1	0.0418649	1	3	139	13023	OVER	comp204640_c1_seq1	comp206035_c1_seq1, comp207228_c1_seq1, comp207480_c0_seq1
GO:0070141	response to UV-A	P	1	0.0418649	1	3	139	13023	OVER	comp204526_c0_seq1	comp200079_c0_seq1, comp193637_c0_seq1, comp198698_c0_seq1
GO:0005634	nucleus	C	1	0.0429709	41	2956	99	10070	OVER	comp201815_c1_seq1, comp199434_c2_seq1, comp187864_c0_seq1, comp204076_c0_seq1, comp176672_c0_seq1, comp203121_c0_seq1, comp185132_c0_seq1, comp199318_c1_seq1, comp206474_c0_seq1, comp195023_c1_seq1, comp201479_c0_seq1, comp188360_c0_seq1, comp177553_c0_seq1, comp198141_c0_seq1, comp199993_c0_seq1, comp206750_c0_seq1, comp201162_c0_seq1, comp197148_c0_seq1, comp197860_c0_seq1, comp188948_c0_seq1,…	comp183460_c0_seq1, comp181006_c0_seq1, comp199033_c1_seq1, comp191198_c1_seq1, comp181756_c1_seq1, comp184276_c0_seq1, comp176999_c1_seq1, comp136036_c0_seq1, comp189693_c0_seq1, comp160768_c0_seq1, comp205655_c0_seq1, comp189401_c0_seq1, comp203260_c2_s
GO:0003682	chromatin binding	F	1	0.0452363	2	30	138	12996	OVER	comp203121_c0_seq1, comp199993_c0_seq1	comp195761_c0_seq1, comp204444_c0_seq1, comp199879_c0_seq1, comp194319_c0_seq1, comp197970_c0_seq1, comp205661_c1_seq1, comp200322_c1_seq1, comp133917_c0_seq1, comp187412_c0_seq1, comp207886_c1_seq1, comp190321_c0_seq1, comp189275_c0_seq1, comp186947_c0_seq1, comp188409_c1_seq1, comp671371_c0_seq1, comp130456_c0_seq1, comp204006_c1_seq1, comp190990_c2_seq1, comp186929_c0_seq1, comp203268_c0_seq1,…
GO:0044767	single-organism developmental process	P	1	0.0459094	36	2546	104	10480	OVER	comp204135_c0_seq1, comp201815_c1_seq1, comp199434_c2_seq1, comp206202_c2_seq1, comp202394_c1_seq1, comp204076_c0_seq1, comp176672_c0_seq1, comp436895_c0_seq1, comp204640_c1_seq1, comp204885_c0_seq1, comp195023_c1_seq1, comp197941_c0_seq1, comp173557_c0_seq1, comp143910_c1_seq1, comp177553_c0_seq1, comp204394_c0_seq1, comp198141_c0_seq1, comp206750_c0_seq1, comp197148_c0_seq1, comp200689_c0_seq1,…	comp200351_c0_seq1, comp63983_c0_seq1, comp181006_c0_seq1, comp132572_c0_seq1, comp181756_c1_seq1, comp194450_c0_seq1, comp184276_c0_seq1, comp198939_c2_seq1, comp176999_c1_seq1, comp136036_c0_seq1, comp187605_c0_seq1, comp199806_c2_seq1, comp199739_c0_se
GO:0009744	response to sucrose	P	1	0.0476309	4	124	136	12902	OVER	comp204640_c1_seq1, comp204526_c0_seq1, comp199581_c2_seq1, comp196762_c0_seq1	comp197958_c0_seq1, comp196035_c0_seq1, comp187243_c0_seq1, comp206611_c0_seq1, comp202157_c0_seq1, comp194909_c4_seq1, comp6531_c0_seq1, comp159646_c0_seq1, comp202286_c0_seq1, comp198802_c0_seq1, comp201415_c2_seq1, comp194595_c0_seq1, comp201975_c2_seq1, comp185654_c0_seq1, comp204160_c0_seq1, comp193523_c0_seq1, comp161215_c0_seq1, comp196675_c0_seq1, comp1098473_c0_seq1, comp190206_c1_seq1, …
GO:0034285	response to disaccharide	P	1	0.0476309	4	124	136	12902	OVER	comp204640_c1_seq1, comp204526_c0_seq1, comp199581_c2_seq1, comp196762_c0_seq1	comp197958_c0_seq1, comp196035_c0_seq1, comp187243_c0_seq1, comp206611_c0_seq1, comp202157_c0_seq1, comp194909_c4_seq1, comp6531_c0_seq1, comp159646_c0_seq1, comp202286_c0_seq1, comp198802_c0_seq1, comp201415_c2_seq1, comp194595_c0_seq1, comp201975_c2_seq1, comp185654_c0_seq1, comp204160_c0_seq1, comp193523_c0_seq1, comp161215_c0_seq1, comp196675_c0_seq1, comp1098473_c0_seq1, comp190206_c1_seq1, …
GO:0010876	lipid localization	P	1	0.0499149	4	126	136	12900	OVER	comp207702_c2_seq1, comp193287_c0_seq1, comp203829_c0_seq1, comp196158_c1_seq1	comp204511_c0_seq1, comp191276_c0_seq1, comp195715_c1_seq1, comp204511_c1_seq1, comp191276_c1_seq1, comp2477469_c0_seq1, comp200974_c0_seq1, comp190755_c0_seq1, comp195761_c0_seq1, comp207407_c0_seq1, comp7017_c0_seq1, comp194142_c0_seq1, comp173025_c1_seq1, comp198172_c0_seq1, comp177627_c0_seq1, comp189618_c0_seq1, comp206595_c1_seq1, comp204969_c1_seq1, comp205697_c0_seq1, comp198003_c1_seq1, …

## Sheet: d) unigenes 200DAI up
Table S4- GO terms enrichment analysis performed in Blast2GO of sugarcane up-regulated DE unigenes (Cardoso-Silva et al., 2014) during interaction with S. scitamineum at 200 DAI
Cutoff: p-value > 0.05
GO-ID	Term	Category	FDR	P-Value	#Test	#Ref	#notAnnotTest	#notAnnotRef	Over/Under	TestSeqs	RefSeqs
GO:0042221	response to chemical	P	4.97879e-09	7.37162e-13	131	2433	244	10358	OVER	comp163759_c0_seq1, comp203220_c0_seq1, comp200249_c0_seq1, comp190691_c1_seq1, comp139685_c0_seq1, comp202221_c0_seq1, comp197266_c0_seq1, comp186443_c2_seq1, comp193029_c0_seq1, comp197244_c0_seq1, comp179919_c0_seq1, comp190890_c0_seq1, comp173446_c0_seq1, comp201441_c0_seq1, comp204302_c0_seq1, comp190376_c0_seq1, comp204215_c1_seq1, comp186211_c0_seq1, comp197790_c1_seq1, comp204154_c0_seq1,…	comp202019_c0_seq1, comp194450_c0_seq1, comp134079_c1_seq1, comp200604_c0_seq1, comp184276_c0_seq1, comp189693_c0_seq1, comp193836_c0_seq1, comp170668_c1_seq1, comp204511_c0_seq1, comp203874_c0_seq1, comp198229_c0_seq1, comp206018_c1_seq1, comp199388_c0_s
GO:0050896	response to stimulus	P	1.64246e-07	4.86365e-11	198	4606	177	8185	OVER	comp163759_c0_seq1, comp187787_c0_seq1, comp190638_c0_seq1, comp203220_c0_seq1, comp200249_c0_seq1, comp190691_c1_seq1, comp139685_c0_seq1, comp202221_c0_seq1, comp197266_c0_seq1, comp186443_c2_seq1, comp193029_c0_seq1, comp197244_c0_seq1, comp179919_c0_seq1, comp190890_c0_seq1, comp173446_c0_seq1, comp201441_c0_seq1, comp204302_c0_seq1, comp190376_c0_seq1, comp178877_c1_seq1, comp204215_c1_seq1,…	comp200351_c0_seq1, comp181006_c0_seq1, comp202019_c0_seq1, comp194450_c0_seq1, comp134079_c1_seq1, comp207436_c0_seq1, comp200604_c0_seq1, comp184276_c0_seq1, comp198939_c2_seq1, comp196118_c0_seq1, comp189693_c0_seq1, comp849321_c0_seq1, comp202920_c1_s
GO:0009628	response to abiotic stimulus	P	5.92822e-07	2.6332e-10	102	1854	273	10937	OVER	comp163759_c0_seq1, comp203220_c0_seq1, comp200249_c0_seq1, comp190691_c1_seq1, comp202221_c0_seq1, comp186443_c2_seq1, comp193029_c0_seq1, comp197244_c0_seq1, comp179919_c0_seq1, comp173446_c0_seq1, comp204302_c0_seq1, comp200831_c0_seq1, comp197790_c1_seq1, comp193496_c0_seq1, comp187440_c0_seq1, comp194455_c0_seq1, comp200606_c0_seq1, comp1055460_c0_seq1, comp186705_c0_seq1, comp177296_c0_seq1…	comp194450_c0_seq1, comp200604_c0_seq1, comp184276_c0_seq1, comp189693_c0_seq1, comp189401_c0_seq1, comp193836_c0_seq1, comp204511_c0_seq1, comp196678_c0_seq1, comp189142_c1_seq1, comp191276_c0_seq1, comp185726_c0_seq1, comp196035_c0_seq1, comp193293_c3_s
GO:0009651	response to salt stress	P	7.16014e-07	4.24053e-10	48	583	327	12208	OVER	comp200249_c0_seq1, comp186443_c2_seq1, comp193029_c0_seq1, comp197244_c0_seq1, comp179919_c0_seq1, comp204302_c0_seq1, comp197790_c1_seq1, comp187440_c0_seq1, comp186705_c0_seq1, comp177296_c0_seq1, comp192270_c1_seq1, comp200696_c0_seq1, comp201588_c0_seq1, comp185514_c0_seq1, comp188993_c0_seq1, comp202036_c0_seq1, comp186999_c0_seq1, comp193802_c0_seq1, comp165202_c0_seq1, comp192364_c1_seq1,…	comp194450_c0_seq1, comp200604_c0_seq1, comp184276_c0_seq1, comp193836_c0_seq1, comp189142_c1_seq1, comp196035_c0_seq1, comp157081_c0_seq1, comp200820_c2_seq1, comp198331_c0_seq1, comp196550_c0_seq1, comp197717_c0_seq1, comp189720_c0_seq1, comp198548_c0_seq1, comp197619_c0_seq1, comp188074_c0_seq1, comp205233_c0_seq1, comp204381_c0_seq1, comp205563_c0_seq1, comp193675_c2_seq1, comp184803_c0_seq1,…
GO:0006970	response to osmotic stress	P	1.63757e-06	1.21229e-09	49	624	326	12167	OVER	comp200249_c0_seq1, comp186443_c2_seq1, comp193029_c0_seq1, comp197244_c0_seq1, comp179919_c0_seq1, comp204302_c0_seq1, comp197790_c1_seq1, comp187440_c0_seq1, comp186705_c0_seq1, comp177296_c0_seq1, comp192270_c1_seq1, comp200696_c0_seq1, comp201588_c0_seq1, comp185514_c0_seq1, comp188993_c0_seq1, comp202036_c0_seq1, comp186999_c0_seq1, comp193802_c0_seq1, comp165202_c0_seq1, comp192364_c1_seq1,…	comp194450_c0_seq1, comp200604_c0_seq1, comp184276_c0_seq1, comp193836_c0_seq1, comp189142_c1_seq1, comp196035_c0_seq1, comp157081_c0_seq1, comp200820_c2_seq1, comp198331_c0_seq1, comp196550_c0_seq1, comp197717_c0_seq1, comp189720_c0_seq1, comp198548_c0_seq1, comp197619_c0_seq1, comp188074_c0_seq1, comp205233_c0_seq1, comp204381_c0_seq1, comp205563_c0_seq1, comp193675_c2_seq1, comp184803_c0_seq1,…
GO:0010038	response to metal ion	P	2.26411e-06	2.01135e-09	38	413	337	12378	OVER	comp197244_c0_seq1, comp179919_c0_seq1, comp204302_c0_seq1, comp190376_c0_seq1, comp197790_c1_seq1, comp187440_c0_seq1, comp1055460_c0_seq1, comp186705_c0_seq1, comp200696_c0_seq1, comp194486_c0_seq1, comp202036_c0_seq1, comp186999_c0_seq1, comp201940_c0_seq1, comp175403_c0_seq1, comp190832_c3_seq1, comp183000_c1_seq1, comp186892_c0_seq1, comp185827_c0_seq1, comp193818_c2_seq1, comp162820_c0_seq1…	comp184276_c0_seq1, comp184910_c0_seq1, comp203647_c2_seq1, comp199598_c3_seq1, comp198548_c0_seq1, comp198816_c0_seq1, comp207503_c3_seq1, comp195617_c1_seq1, comp202692_c1_seq1, comp193675_c2_seq1, comp194909_c4_seq1, comp204283_c0_seq1, comp207338_c1_seq1, comp202302_c1_seq1, comp176887_c0_seq1, comp193963_c4_seq1, comp184926_c0_seq1, comp203247_c0_seq1, comp193675_c3_seq1, comp207338_c2_seq1,…
GO:0046686	response to cadmium ion	P	2.39894e-06	2.48632e-09	34	342	341	12449	OVER	comp197244_c0_seq1, comp179919_c0_seq1, comp190376_c0_seq1, comp197790_c1_seq1, comp187440_c0_seq1, comp1055460_c0_seq1, comp186705_c0_seq1, comp200696_c0_seq1, comp202036_c0_seq1, comp186999_c0_seq1, comp201940_c0_seq1, comp175403_c0_seq1, comp190832_c3_seq1, comp183000_c1_seq1, comp186892_c0_seq1, comp185827_c0_seq1, comp193818_c2_seq1, comp190832_c2_seq1, comp187395_c1_seq1, comp200568_c1_seq1…	comp184276_c0_seq1, comp184910_c0_seq1, comp203647_c2_seq1, comp199598_c3_seq1, comp198548_c0_seq1, comp198816_c0_seq1, comp207503_c3_seq1, comp195617_c1_seq1, comp202692_c1_seq1, comp193675_c2_seq1, comp194909_c4_seq1, comp204283_c0_seq1, comp207338_c1_seq1, comp202302_c1_seq1, comp176887_c0_seq1, comp193963_c4_seq1, comp184926_c0_seq1, comp203247_c0_seq1, comp193675_c3_seq1, comp207338_c2_seq1,…
GO:0010035	response to inorganic substance	P	1.27982e-05	1.51592e-08	62	975	313	11816	OVER	comp163759_c0_seq1, comp200249_c0_seq1, comp190691_c1_seq1, comp186443_c2_seq1, comp197244_c0_seq1, comp179919_c0_seq1, comp204302_c0_seq1, comp190376_c0_seq1, comp197790_c1_seq1, comp204154_c0_seq1, comp187440_c0_seq1, comp1055460_c0_seq1, comp186705_c0_seq1, comp198058_c1_seq1, comp200696_c0_seq1, comp194486_c0_seq1, comp169817_c0_seq1, comp194823_c0_seq1, comp202036_c0_seq1, comp186999_c0_seq1…	comp194450_c0_seq1, comp184276_c0_seq1, comp193836_c0_seq1, comp184910_c0_seq1, comp189303_c0_seq1, comp157081_c0_seq1, comp186459_c0_seq1, comp203647_c2_seq1, comp185612_c2_seq1, comp198331_c0_seq1, comp206888_c0_seq1, comp199598_c3_seq1, comp189720_c0_seq1, comp203441_c3_seq1, comp198548_c0_seq1, comp155029_c0_seq1, comp184220_c0_seq1, comp198816_c0_seq1, comp205233_c0_seq1, comp194801_c1_seq1,…
GO:0000156	phosphorelay response regulator activity	F	1.59811e-05	2.12955e-08	7	6	368	12785	OVER	comp197266_c0_seq1, comp204302_c0_seq1, comp205435_c0_seq1, comp199038_c1_seq1, comp199038_c0_seq1, comp199470_c1_seq1, comp196099_c0_seq1	comp196932_c0_seq1, comp195608_c1_seq1, comp195918_c0_seq1, comp205330_c1_seq1, comp198856_c0_seq1, comp2513248_c0_seq1
GO:0010033	response to organic substance	P	3.40715e-05	6.25943e-08	91	1760	284	11031	OVER	comp163759_c0_seq1, comp203220_c0_seq1, comp139685_c0_seq1, comp202221_c0_seq1, comp197266_c0_seq1, comp186443_c2_seq1, comp193029_c0_seq1, comp190890_c0_seq1, comp173446_c0_seq1, comp201441_c0_seq1, comp204302_c0_seq1, comp204215_c1_seq1, comp186211_c0_seq1, comp197790_c1_seq1, comp205435_c0_seq1, comp187440_c0_seq1, comp195347_c0_seq1, comp200606_c0_seq1, comp1055460_c0_seq1, comp186705_c0_seq1…	comp202019_c0_seq1, comp194450_c0_seq1, comp134079_c1_seq1, comp200604_c0_seq1, comp184276_c0_seq1, comp189693_c0_seq1, comp170668_c1_seq1, comp204511_c0_seq1, comp203874_c0_seq1, comp198229_c0_seq1, comp206018_c1_seq1, comp199388_c0_seq1, comp180652_c0_s
GO:0055044	symplast	C	3.40715e-05	7.06251e-08	40	518	335	12273	OVER	comp202221_c0_seq1, comp197790_c1_seq1, comp193489_c0_seq1, comp187440_c0_seq1, comp194510_c0_seq1, comp194455_c0_seq1, comp200696_c0_seq1, comp189410_c2_seq1, comp169817_c0_seq1, comp188993_c0_seq1, comp165202_c0_seq1, comp185411_c0_seq1, comp175403_c0_seq1, comp190832_c3_seq1, comp186892_c0_seq1, comp189410_c1_seq1, comp162820_c0_seq1, comp185042_c0_seq1, comp197223_c0_seq1, comp187215_c0_seq1,…	comp201518_c0_seq1, comp204473_c0_seq1, comp203859_c0_seq1, comp189693_c0_seq1, comp173539_c0_seq1, comp198954_c2_seq1, comp189142_c1_seq1, comp200820_c2_seq1, comp207813_c1_seq1, comp188255_c0_seq1, comp185612_c2_seq1, comp198331_c0_seq1, comp197717_c0_seq1, comp205063_c0_seq1, comp201739_c0_seq1, comp197619_c0_seq1, comp199745_c0_seq1, comp198480_c0_seq1, comp192815_c0_seq1, comp193331_c0_seq1,…
GO:0005911	cell-cell junction	C	3.40715e-05	7.06251e-08	40	518	335	12273	OVER	comp202221_c0_seq1, comp197790_c1_seq1, comp193489_c0_seq1, comp187440_c0_seq1, comp194510_c0_seq1, comp194455_c0_seq1, comp200696_c0_seq1, comp189410_c2_seq1, comp169817_c0_seq1, comp188993_c0_seq1, comp165202_c0_seq1, comp185411_c0_seq1, comp175403_c0_seq1, comp190832_c3_seq1, comp186892_c0_seq1, comp189410_c1_seq1, comp162820_c0_seq1, comp185042_c0_seq1, comp197223_c0_seq1, comp187215_c0_seq1,…	comp201518_c0_seq1, comp204473_c0_seq1, comp203859_c0_seq1, comp189693_c0_seq1, comp173539_c0_seq1, comp198954_c2_seq1, comp189142_c1_seq1, comp200820_c2_seq1, comp207813_c1_seq1, comp188255_c0_seq1, comp185612_c2_seq1, comp198331_c0_seq1, comp197717_c0_seq1, comp205063_c0_seq1, comp201739_c0_seq1, comp197619_c0_seq1, comp199745_c0_seq1, comp198480_c0_seq1, comp192815_c0_seq1, comp193331_c0_seq1,…
GO:0030054	cell junction	C	3.40715e-05	7.06251e-08	40	518	335	12273	OVER	comp202221_c0_seq1, comp197790_c1_seq1, comp193489_c0_seq1, comp187440_c0_seq1, comp194510_c0_seq1, comp194455_c0_seq1, comp200696_c0_seq1, comp189410_c2_seq1, comp169817_c0_seq1, comp188993_c0_seq1, comp165202_c0_seq1, comp185411_c0_seq1, comp175403_c0_seq1, comp190832_c3_seq1, comp186892_c0_seq1, comp189410_c1_seq1, comp162820_c0_seq1, comp185042_c0_seq1, comp197223_c0_seq1, comp187215_c0_seq1,…	comp201518_c0_seq1, comp204473_c0_seq1, comp203859_c0_seq1, comp189693_c0_seq1, comp173539_c0_seq1, comp198954_c2_seq1, comp189142_c1_seq1, comp200820_c2_seq1, comp207813_c1_seq1, comp188255_c0_seq1, comp185612_c2_seq1, comp198331_c0_seq1, comp197717_c0_seq1, comp205063_c0_seq1, comp201739_c0_seq1, comp197619_c0_seq1, comp199745_c0_seq1, comp198480_c0_seq1, comp192815_c0_seq1, comp193331_c0_seq1,…
GO:0009506	plasmodesma	C	3.40715e-05	7.06251e-08	40	518	335	12273	OVER	comp202221_c0_seq1, comp197790_c1_seq1, comp193489_c0_seq1, comp187440_c0_seq1, comp194510_c0_seq1, comp194455_c0_seq1, comp200696_c0_seq1, comp189410_c2_seq1, comp169817_c0_seq1, comp188993_c0_seq1, comp165202_c0_seq1, comp185411_c0_seq1, comp175403_c0_seq1, comp190832_c3_seq1, comp186892_c0_seq1, comp189410_c1_seq1, comp162820_c0_seq1, comp185042_c0_seq1, comp197223_c0_seq1, comp187215_c0_seq1,…	comp201518_c0_seq1, comp204473_c0_seq1, comp203859_c0_seq1, comp189693_c0_seq1, comp173539_c0_seq1, comp198954_c2_seq1, comp189142_c1_seq1, comp200820_c2_seq1, comp207813_c1_seq1, comp188255_c0_seq1, comp185612_c2_seq1, comp198331_c0_seq1, comp197717_c0_seq1, comp205063_c0_seq1, comp201739_c0_seq1, comp197619_c0_seq1, comp199745_c0_seq1, comp198480_c0_seq1, comp192815_c0_seq1, comp193331_c0_seq1,…
GO:0006096	glycolytic process	P	3.88967e-05	8.63859e-08	20	151	355	12640	OVER	comp197244_c0_seq1, comp179919_c0_seq1, comp190376_c0_seq1, comp197790_c1_seq1, comp187440_c0_seq1, comp186705_c0_seq1, comp202406_c3_seq1, comp202036_c0_seq1, comp186999_c0_seq1, comp190832_c3_seq1, comp186892_c0_seq1, comp190832_c2_seq1, comp196354_c1_seq1, comp191945_c0_seq1, comp196623_c0_seq1, comp184760_c2_seq1, comp193604_c0_seq1, comp196354_c0_seq1, comp201924_c0_seq1, comp184760_c3_seq1	comp184276_c0_seq1, comp184910_c0_seq1, comp68778_c0_seq1, comp193675_c2_seq1, comp194909_c4_seq1, comp193675_c3_seq1, comp192248_c0_seq1, comp188384_c1_seq1, comp184760_c1_seq1, comp188730_c0_seq1, comp185654_c0_seq1, comp194863_c0_seq1, comp191061_c0_seq1, comp1730453_c0_seq1, comp1260306_c0_seq1, comp196124_c0_seq1, comp198471_c0_seq1, comp204598_c1_seq1, comp205405_c1_seq1, comp10791_c0_seq1,…
GO:0005975	carbohydrate metabolic process	P	4.08299e-05	9.67247e-08	69	1202	306	11589	OVER	comp197244_c0_seq1, comp179919_c0_seq1, comp201441_c0_seq1, comp190376_c0_seq1, comp197790_c1_seq1, comp204154_c0_seq1, comp187440_c0_seq1, comp200606_c0_seq1, comp186705_c0_seq1, comp177296_c0_seq1, comp202406_c3_seq1, comp189807_c0_seq1, comp162085_c0_seq1, comp186913_c0_seq1, comp197002_c0_seq1, comp189410_c2_seq1, comp184915_c0_seq1, comp192125_c0_seq1, comp192819_c3_seq1, comp202036_c0_seq1,…	comp124911_c0_seq1, comp153370_c0_seq1, comp184276_c0_seq1, comp184910_c0_seq1, comp183249_c0_seq1, comp200521_c0_seq1, comp187171_c0_seq1, comp172176_c0_seq1, comp186144_c0_seq1, comp191216_c0_seq1, comp68778_c0_seq1, comp191776_c0_seq1, comp206888_c0_seq1, comp145662_c0_seq1, comp195936_c0_seq1, comp199598_c3_seq1, comp191693_c0_seq1, comp167642_c0_seq1, comp197619_c0_seq1, comp190641_c1_seq1, …
GO:0006091	generation of precursor metabolites and energy	P	4.41417e-05	1.11106e-07	35	424	340	12367	OVER	comp139685_c0_seq1, comp189252_c0_seq1, comp197244_c0_seq1, comp179919_c0_seq1, comp190376_c0_seq1, comp197790_c1_seq1, comp187440_c0_seq1, comp186705_c0_seq1, comp202406_c3_seq1, comp198530_c0_seq1, comp186913_c0_seq1, comp169817_c0_seq1, comp197958_c0_seq1, comp202036_c0_seq1, comp186999_c0_seq1, comp190832_c3_seq1, comp186892_c0_seq1, comp190832_c2_seq1, comp1828070_c0_seq1, comp180089_c0_seq1…	comp184276_c0_seq1, comp206584_c0_seq1, comp194922_c7_seq1, comp184910_c0_seq1, comp189303_c0_seq1, comp196035_c0_seq1, comp187171_c0_seq1, comp172176_c0_seq1, comp191193_c0_seq1, comp186144_c0_seq1, comp68778_c0_seq1, comp68501_c0_seq1, comp144382_c0_seq1, comp190641_c1_seq1, comp190704_c0_seq1, comp193675_c2_seq1, comp166960_c0_seq1, comp194909_c4_seq1, comp205465_c0_seq1, comp172176_c1_seq1, c…
GO:0006950	response to stress	P	8.37024e-05	2.23074e-07	128	2866	247	9925	OVER	comp163759_c0_seq1, comp190638_c0_seq1, comp203220_c0_seq1, comp200249_c0_seq1, comp190691_c1_seq1, comp139685_c0_seq1, comp202221_c0_seq1, comp186443_c2_seq1, comp193029_c0_seq1, comp197244_c0_seq1, comp179919_c0_seq1, comp173446_c0_seq1, comp204302_c0_seq1, comp178877_c1_seq1, comp204215_c1_seq1, comp186211_c0_seq1, comp197790_c1_seq1, comp204154_c0_seq1, comp193489_c0_seq1, comp193496_c0_seq1,…	comp200351_c0_seq1, comp181006_c0_seq1, comp194450_c0_seq1, comp200604_c0_seq1, comp184276_c0_seq1, comp198939_c2_seq1, comp196118_c0_seq1, comp202920_c1_seq1, comp189401_c0_seq1, comp203260_c2_seq1, comp193836_c0_seq1, comp207085_c0_seq1, comp170668_c1_s
GO:0016020	membrane	C	8.51768e-05	2.39615e-07	150	3534	225	9257	OVER	comp188793_c0_seq1, comp190638_c0_seq1, comp203220_c0_seq1, comp202221_c0_seq1, comp186443_c2_seq1, comp182243_c0_seq1, comp194394_c0_seq1, comp161835_c0_seq1, comp193029_c0_seq1, comp176454_c0_seq1, comp198204_c1_seq1, comp197244_c0_seq1, comp190890_c0_seq1, comp204302_c0_seq1, comp190376_c0_seq1, comp178877_c1_seq1, comp197790_c1_seq1, comp189390_c0_seq1, comp187440_c0_seq1, comp194510_c0_seq1,…	comp63983_c0_seq1, comp196231_c0_seq1, comp201518_c0_seq1, comp198557_c0_seq1, comp204473_c0_seq1, comp202019_c0_seq1, comp132572_c0_seq1, comp181756_c1_seq1, comp176615_c0_seq1, comp191879_c1_seq1, comp197413_c0_seq1, comp199279_c3_seq1, comp195471_c1_se
GO:0009725	response to hormone	P	0.000187159	5.54216e-07	61	1059	314	11732	OVER	comp203220_c0_seq1, comp139685_c0_seq1, comp202221_c0_seq1, comp197266_c0_seq1, comp186443_c2_seq1, comp193029_c0_seq1, comp190890_c0_seq1, comp173446_c0_seq1, comp204302_c0_seq1, comp186211_c0_seq1, comp197790_c1_seq1, comp205435_c0_seq1, comp1055460_c0_seq1, comp190278_c0_seq1, comp201588_c0_seq1, comp185514_c0_seq1, comp194823_c0_seq1, comp197958_c0_seq1, comp186999_c0_seq1, comp185411_c0_seq1…	comp194450_c0_seq1, comp134079_c1_seq1, comp200604_c0_seq1, comp189693_c0_seq1, comp204511_c0_seq1, comp206018_c1_seq1, comp180652_c0_seq1, comp188802_c0_seq1, comp181086_c2_seq1, comp190579_c0_seq1, comp185612_c2_seq1, comp150038_c0_seq1, comp199598_c3_seq1, comp204679_c0_seq1, comp203441_c3_seq1, comp206176_c2_seq1, comp198548_c0_seq1, comp190641_c1_seq1, comp170505_c0_seq1, comp204717_c0_seq1,…
GO:0044724	single-organism carbohydrate catabolic process	P	0.000731422	2.27419e-06	28	340	347	12451	OVER	comp197244_c0_seq1, comp179919_c0_seq1, comp201441_c0_seq1, comp190376_c0_seq1, comp197790_c1_seq1, comp187440_c0_seq1, comp186705_c0_seq1, comp202406_c3_seq1, comp202036_c0_seq1, comp186999_c0_seq1, comp190832_c3_seq1, comp189016_c0_seq1, comp186892_c0_seq1, comp189410_c1_seq1, comp162820_c0_seq1, comp190832_c2_seq1, comp189948_c0_seq1, comp199586_c2_seq1, comp196354_c1_seq1, comp191945_c0_seq1,…	comp184276_c0_seq1, comp184910_c0_seq1, comp187171_c0_seq1, comp186144_c0_seq1, comp68778_c0_seq1, comp195936_c0_seq1, comp197619_c0_seq1, comp190641_c1_seq1, comp195487_c0_seq1, comp199018_c2_seq1, comp190704_c0_seq1, comp193675_c2_seq1, comp194909_c4_seq1, comp196428_c0_seq1, comp194817_c0_seq1, comp199760_c1_seq1, comp189173_c1_seq1, comp193675_c3_seq1, comp192248_c0_seq1, comp187636_c1_seq1, …
GO:0009735	response to cytokinin	P	0.000883016	2.87627e-06	12	69	363	12722	OVER	comp197266_c0_seq1, comp190890_c0_seq1, comp204302_c0_seq1, comp205435_c0_seq1, comp197958_c0_seq1, comp199942_c4_seq1, comp199038_c1_seq1, comp199038_c0_seq1, comp199470_c1_seq1, comp169992_c0_seq1, comp201078_c1_seq1, comp196099_c0_seq1	comp137224_c0_seq1, comp195112_c0_seq1, comp185804_c0_seq1, comp1253016_c0_seq1, comp199611_c1_seq1, comp199308_c0_seq1, comp196932_c0_seq1, comp194687_c0_seq1, comp194930_c1_seq1, comp194383_c1_seq1, comp205311_c1_seq1, comp185654_c0_seq1, comp179592_c1_seq1, comp1730453_c0_seq1, comp1272291_c0_seq1, comp195608_c1_seq1, comp199010_c0_seq1, comp151545_c0_seq1, comp197435_c0_seq1, comp202473_c0_se…
GO:0071944	cell periphery	C	0.00145231	4.94567e-06	113	2587	262	10204	OVER	comp188793_c0_seq1, comp203220_c0_seq1, comp202221_c0_seq1, comp186443_c2_seq1, comp182243_c0_seq1, comp194394_c0_seq1, comp161835_c0_seq1, comp193029_c0_seq1, comp198204_c1_seq1, comp197244_c0_seq1, comp190376_c0_seq1, comp178877_c1_seq1, comp197790_c1_seq1, comp187440_c0_seq1, comp194510_c0_seq1, comp194455_c0_seq1, comp186705_c0_seq1, comp177296_c0_seq1, comp189807_c0_seq1, comp172826_c2_seq1,…	comp196231_c0_seq1, comp201518_c0_seq1, comp198557_c0_seq1, comp204473_c0_seq1, comp202019_c0_seq1, comp181756_c1_seq1, comp153370_c0_seq1, comp200604_c0_seq1, comp199279_c3_seq1, comp202920_c1_seq1, comp205655_c0_seq1, comp173539_c0_seq1, comp198954_c2_s
[truncated: 394 more rows]

## Sheet: e) gg 5DAI down
GO terms enrichment analysis performed in Blast2GO of sugarcane down-regulated DE new transcripts (gg) during interaction with S. scitamineum at 5 DAI
e
GO-ID	Term	Category	FDR	P-Value	#Test	#Ref	#notAnnotTest	#notAnnotRef	Over/Under	TestSeqs	RefSeqs
[truncated: 4 more rows]

## Sheet: f) gg 5DAI up
GO terms enrichment analysis performed in Blast2GO of sugarcane up-regulated DE new transcripts (gg) during interaction with S. scitamineum at 5 DAI
[truncated: 5 more rows]

[truncated: 2 more sheets: g) gg 200DAI down, h) gg 200DAI up]
