# Supplementary material for: RNAseq Transcriptional Profiling following Whip Development in Sugarcane Smut Disease
Source: PLoS One. 2016 Sep 1;11(9):e0162237. doi: 10.1371/journal.pone.0162237 (PMC5008620; doi:10.1371/journal.pone.0162237)
Supplement: S8 File — (XLS) [file pone.0162237.s008.xls]

## Sheet: README
Supporting Information File S8:
a) DEGs hormone-related at 200 DAI

## Sheet: a) hormones UP 200DAI
DEGs hormone-related at 200 DAI
Auxin-related up-regulated genes
Gene	Description	Ortholog	Transcript ID
LAX1	Carrier protein involved in proton-driven auxin influx	NM_120202.4	gg_14337
LAX2	Carrier protein involved in proton-driven auxin influx	NM_127675.2	gg_15319
LAX1	Carrier protein involved in proton-driven auxin influx	NM_120202.4	comp205699_c0_seq1
PIN5	Component of the auxin efflux carrier	NM_121659.4	comp202747_c0_seq1
PIN1	Component of the auxin efflux carrier	NM_106017.3	comp185411_c0_seq1
ABCB1	Component of the auxin efflux carrier	NM_129247.2	comp202221_c0_seq1
ABCB1	Component of the auxin efflux carrier	NM_129247.2	comp182160_c0_seq1
ABCB1	Component of the auxin efflux carrier	NM_129247.2	gg_13783
IAR3	Auxin-aminoacid hydrolase	NM_104055.3	comp186704_c0_seq1
IAA7	auxin-responsive Aux/IAA family member	NM_001148933.1	comp194708_c0_seq1
IAA14	auxin-responsive Aux/IAA family member	NM_001158916.1	comp164357_c1_seq1
IAA14	auxin-responsive Aux/IAA family member	NM_001158916.1	gg_14542
IAA20	auxin-responsive Aux/IAA family member	NM_001155578.1	gg_14498
IAA8	auxin-responsive Aux/IAA family member	NM_001159022.1	comp190278_c0_seq1
SAUR55	auxin-responsive SAUR family member	NM_001156102.1	g_10509
SAUR55	auxin-responsive SAUR family member	NM_001156102.1	comp183694_c0_seq1
SAUR55	auxin-responsive SAUR family member	NM_001156102.1	comp189521_c0_seq1
SAUR55	auxin-responsive SAUR family member	NM_001156102.1	g_13137
SAUR52	auxin-responsive SAUR family member	NM_001156711.1	g_13921
SAUR52	auxin-responsive SAUR family member	NM_001156711.1	gg_14981
AUX2	auxin induced protein	NM_001111992.1	comp157239_c1_seq1
bGLU	auxin-induced beta-glucosidase	NM_001152508.1	gg_08288
GSTU1-like	glutathione S-transferase	NM_001111515.1	comp205099_c0_seq1
GST31	glutathione S-transferase	NM_001111521.1	comp179663_c0_seq1
GSTU6	glutathione S-transferase	NM_001305881.1	g_07331
Cytokinin-related up-regulated genes
RR10 type-A	Response regulator 10 type-A	EU960730.1	comp197266_c0_seq1
RR4 type-A	Response regulator 4 type-A	NM_001156396.1	comp205435_c0_seq1
RR1 type-A	Response regulator 1 type-A	NM_001143590.1	comp199470_c1_seq1
RR2	Response regulator 2	NM_001111379.2	comp196099_c0_seq1
ATHB-4	ATHB-4	NM_001158864.1	comp169992_c0_seq1
Ethylene-related up-regulated genes
ERS	Ethylene receptor 1	XM_008651158.1	comp204302_c0_seq1
AP2-EREBP	AP2-EREBP transcription factor	NP_001142230.1	comp187787_c0_seq1
EREBP	ethylene response element binding protein	NP_001150246.1	comp204428_c3_seq1
Brassinosteroid-related up-regulated genes
BAK1	Brassinosteroid insensitive 1-associated receptor kinase 1	KC857629.1	comp201078_c1_seq1
BAK1	Brassinosteroid insensitive 1-associated receptor kinase 1	NP_001150725.1	comp197244_c0_seq1
BAK1	Brassinosteroid insensitive 1-associated receptor kinase 1	ACG32332.1	comp194510_c0_seq1
BAK1	Brassinosteroid insensitive 1-associated receptor kinase 1	AHF18212.1	comp201078_c1_seq1
BZR1	Brassinazole-resistant 1 protein	ACG41016.1	comp201155_c0_seq1
Giberrelin-related up-regulated genes
GA2ox	gibberellin 2-beta-dioxygenase	NM_001154796.1	comp202287_c0_seq1
D8	DELLA protein DWARF8	NM_001137157.1	comp198087_c0_seq1
