# Supplementary material for: RNAseq Transcriptional Profiling following Whip Development in Sugarcane Smut Disease
Source: PLoS One. 2016 Sep 1;11(9):e0162237. doi: 10.1371/journal.pone.0162237 (PMC5008620; doi:10.1371/journal.pone.0162237)
Supplement: S9 File — (XLS) [file pone.0162237.s009.xls]

## Sheet: README
Supporting Information File S9
a) DEGs ROS-related at 5 DAI and 200 DAI.

## Sheet: a) DEGs oxidative stress
DEGs ROS-related
Sugarcane ID	Ortholog	Gene annotation	Gene expression
			5 DAI	200 DAI
comp189288_c1_seq1	A0A067ZYH9	Catalase	down	NA
comp189288_c0_seq1	A0A059PZB0	Catalase	down	NA
comp186491_c0_seq1	A0A0A7DNY4	Superoxide dismutase	down	NA
comp178898_c0_seq1	C5X5K6	Peroxidase 42	down	NA
gg_00273	C5Y1Y1	Peroxidase c5y1y1	down	NA
gg_13547	B6THP7	Thioredoxin-like 1	down	NA
gg_11882	C5Z8S7	Peroxidase	down	NA
gg_09892	A0A096S9H8	Thioredoxin reductase	down	NA
gg_06628	A0A059PZF8	Peroxidase	down	NA
comp175577_c0_seq1	B6TDA9	2-cys peroxiredoxin bas1	down	NA
comp195045_c1_seq1	O24595	Glutathione s-transferase t3-like	up	NA
comp205559_c2_seq1	Q8W4W3	Glutamyl cysteine synthetase	up	NA
comp188391_c0_seq1	C5YB25	Cationic peroxidase spc4-like	NA	down
gg_05291	P84516	Cationic peroxidase spc4	NA	down
comp191235_c0_seq1	A0A088FFP9	Catalase	NA	up
comp186041_c0_seq1	C5X0X1	Peroxidase 66	NA	up
comp187834_c0_seq1	C5YHR8	Peroxidase 51-like	NA	up
comp127311_c0_seq1	C5WUE5	Peroxidase 5-like	NA	up
comp190230_c0_seq1	C5Z8S7	Peroxidase c5z8s7	NA	up
gg_05125	C5X744	Peroxidase k3z2d1	NA	up
gg_09987	C5XD24	Peroxidase k3zv96	NA	up
gg_04909	C5WV85	Peroxidase c5wv85	NA	up
gg_03326	C5XGM1	Peroxidase c5xgm1	NA	up
comp200860_c0_seq1	Q9SM20	Glutathione s-transferase iii	NA	up
comp201441_c0_seq1	Q9FQB7	Glutathione s-transferase gst22	NA	up
comp205099_c0_seq1	B6TQI2	Glutathione s-transferase	NA	up
comp179663_c0_seq1	Q9FQA8	Glutathione s-transferase gst 31	NA	up
gg_07331	Q9FQB7	Glutathione s-transferase gstu6	NA	up
gg_12826	B6TP19	Thioredoxin-like protein 5	NA	up
comp185514_c0_seq1	M7ZT77	Thioredoxin ttl1-like	NA	up
comp194788_c1_seq1	B6U6B7	Thioredoxin superfamily protein	NA	down
comp200907_c0_seq1	B6TN15	nadh-ubiquinone oxidoreductase 24 kda subunit	NA	up
comp203450_c1_seq1	B4FQ98	nadh-ubiquinone oxidoreductase 51 kda subunit	NA	up
comp187953_c0_seq1	B6T8F0	nadh-ubiquinone oxidoreductase 23 kda subunit	NA	up
comp180089_c0_seq1	B4G1P2	nadh-ubiquinone oxidoreductase 20 kda subunit	NA	up
gg_06476	B6T8F0	nadh-ubiquinone oxidoreductase 23 kda subunit	NA	up
